# Supplementary material for: Transcriptomic profiling reveals distinct molecular signatures among lesion types in hidradenitis suppurativa
Source: Front Immunol. 2026 Feb 13;16:1715474. doi: 10.3389/fimmu.2025.1715474 (PMC12946153; doi:10.3389/fimmu.2025.1715474)
Supplement: Supplementary Table 1 — Differentially expressed genes in draining tunnels, inflammatory nodules, non-draining tunnels and non-lesional hidradenitis suppurativa skin, each compared with normal skin from healthy individuals. [file Table1.xlsx]

## Sheet: DTvsNS
ENSEMBL	symbol	baseMean	log2FoldChange	lfcSE	stat	pvalue	padj
ENSG00000211669	IGLV3-10	802.542	13.524	1.27756	10.5858	3.46981e-26	2.33389e-23
ENSG00000211638	IGLV8-61	471.034	13.0842	1.30942	9.99231	1.64691e-23	8.35674e-21
ENSG00000211893	IGHG2	87491.7	12.9595	0.8494	15.2572	1.47433e-52	4.26421e-48
ENSG00000163209	SPRR3	218.573	12.8248	1.73151	7.40669	1.29487e-13	1.10476e-11
ENSG00000211892	IGHG4	19966.3	12.7821	1.04623	12.2173	2.5131e-34	1.45373e-30
ENSG00000197915	HRNR	1234.4	12.6845	1.51221	8.38802	4.94379e-17	7.9611e-15
ENSG00000211659	IGLV3-25	1315.74	12.6571	1.18752	10.6584	1.59377e-26	1.21307e-23
ENSG00000282651		475.401	12.04	1.22267	9.8473	7.04121e-23	3.39422e-20
ENSG00000211663	IGLV3-19	869.444	12.0114	1.20235	9.98993	1.68702e-23	8.41268e-21
ENSG00000177257	DEFB4A	309.403	11.9693	1.41928	8.43335	3.35911e-17	5.68247e-15
ENSG00000211933	IGHV6-1	214.613	11.6983	1.20789	9.68492	3.49482e-22	1.53153e-19
ENSG00000276775	IGHV4-4	455.841	11.5699	1.21538	9.51952	1.73989e-21	6.29034e-19
ENSG00000211637	IGLV4-69	370.631	11.5593	1.19514	9.67188	3.97015e-22	1.71386e-19
ENSG00000239571	IGKV2D-30	419.462	11.3952	1.21539	9.37576	6.86793e-21	2.18287e-18
ENSG00000243466	IGKV1-5	3436.29	11.3945	0.908844	12.5373	4.66475e-36	4.49728e-32
ENSG00000211950	IGHV1-24	280.611	11.3602	1.19234	9.52764	1.60897e-21	5.89067e-19
ENSG00000225698	IGHV3-72	565.911	11.3368	1.15665	9.8014	1.11041e-22	5.18005e-20
ENSG00000243290	IGKV1-12	778.607	11.322	1.06253	10.6557	1.64e-26	1.21625e-23
ENSG00000211949	IGHV3-23	3378.45	11.2044	0.923704	12.1299	7.33417e-34	3.53544e-30
ENSG00000282639	IGHV3-64D	303.239	11.1309	1.20417	9.24361	2.38315e-20	7.18e-18
ENSG00000243238	IGKV2-30	622.956	11.0842	1.17309	9.44872	3.43009e-21	1.15359e-18
ENSG00000224373	IGHV4-59	1119.26	11.027	0.988716	11.1529	6.93172e-29	8.01945e-26
ENSG00000276566	IGKV1D-13	499.576	11.0054	1.19704	9.19384	3.79061e-20	1.11873e-17
ENSG00000241755	IGKV1-9	1130.99	10.9514	0.988192	11.0823	1.52914e-28	1.57955e-25
ENSG00000196611	MMP1	1955.68	10.8564	1.20385	9.01809	1.91404e-19	4.98737e-17
ENSG00000211648	IGLV1-47	1624.97	10.8564	0.961189	11.2947	1.3935e-29	2.01522e-26
ENSG00000211632	IGKV3D-11	953.557	10.8328	1.03041	10.5132	7.51343e-26	4.82083e-23
ENSG00000241351	IGKV3-11	2204.59	10.8219	0.97031	11.153	6.92035e-29	8.01945e-26
ENSG00000224041	IGKV3D-15	1394.52	10.8053	1.02268	10.5657	4.29929e-26	2.8261e-23
ENSG00000211662	IGLV3-21	3560.47	10.7957	0.879623	12.2731	1.26333e-34	9.13484e-31
ENSG00000211655	IGLV1-36	221.918	10.7599	1.17948	9.12256	7.33736e-20	2.04056e-17
ENSG00000211942	IGHV3-13	178.64	10.746	1.27334	8.4392	3.19508e-17	5.46813e-15
ENSG00000211897	IGHG3	24170.4	10.7278	0.928833	11.5498	7.40252e-31	1.42735e-27
ENSG00000253497	IGKV1-13	176.162	10.718	1.21792	8.80026	1.36501e-18	3.10867e-16
ENSG00000166670	MMP10	65.213	10.7117	1.7929	5.97452	2.30775e-09	6.19175e-08
ENSG00000228325	IGKV3D-7	252.997	10.7031	1.13131	9.46085	3.05451e-21	1.05173e-18
ENSG00000241294	IGKV2-24	468.248	10.702	1.26258	8.47629	2.32495e-17	4.10836e-15
ENSG00000232216	IGHV3-43	244.467	10.6969	1.26622	8.44791	2.96567e-17	5.13629e-15
ENSG00000239855	IGKV1-6	494.282	10.678	1.12637	9.48005	2.54157e-21	8.96463e-19
ENSG00000171711	DEFB4A	1130.38	10.6753	1.12792	9.46458	2.94731e-21	1.02705e-18
ENSG00000211633	IGKV1D-42	222.351	10.6742	1.16441	9.16699	4.86431e-20	1.4069e-17
ENSG00000211938	IGHV3-7	1454.1	10.6589	0.939314	11.3476	7.62384e-30	1.16055e-26
ENSG00000163735	CXCL5	119.466	10.6576	1.17714	9.05386	1.38005e-19	3.62865e-17
ENSG00000211944	IGHV3-16	114.024	10.6534	1.16897	9.11355	7.97288e-20	2.19619e-17
ENSG00000184330	S100A7A	7140.94	10.6466	0.921638	11.5519	7.22464e-31	1.42735e-27
ENSG00000211962	IGHV1-46	582.262	10.6026	1.09933	9.64461	5.18098e-22	2.20367e-19
ENSG00000211642	IGLV10-54	116.954	10.5487	1.3917	7.57971	3.46334e-14	3.33901e-12
ENSG00000211658	IGLV3-27	258.997	10.5469	1.43526	7.34842	2.00565e-13	1.66694e-11
ENSG00000211964	IGHV3-48	917.838	10.5333	0.956344	11.0141	3.26686e-28	3.25819e-25
ENSG00000211946	IGHV3-20	454.509	10.5175	1.18859	8.84871	8.8533e-19	2.08182e-16
ENSG00000278857	IGKV1D-12	540.269	10.5103	1.03666	10.1385	3.72605e-24	1.95943e-21
ENSG00000211951	IGHV2-26	193.786	10.5097	1.29242	8.13184	4.22816e-16	6.05401e-14
ENSG00000282122	IGHV7-4-1	181.685	10.4867	1.28289	8.1743	2.976e-16	4.30374e-14
ENSG00000211943	IGHV3-15	1293.27	10.4835	1.01466	10.332	5.05206e-25	2.92242e-22
ENSG00000211935	IGHV1-3	412.358	10.4661	1.18321	8.84551	9.11123e-19	2.12519e-16
ENSG00000211967	IGHV3-53	500.925	10.4193	1.08126	9.63626	5.61992e-22	2.35572e-19
ENSG00000254056	IGHV3-71	106.793	10.4103	1.19143	8.73763	2.38052e-18	5.10012e-16
ENSG00000243063	IGKV3-7	175.401	10.4045	1.16997	8.89298	5.94928e-19	1.43681e-16
ENSG00000211959	IGHV4-39	1010.19	10.3799	1.01322	10.2445	1.25235e-24	6.83428e-22
ENSG00000274576	IGHV2-70	263.738	10.3639	1.19292	8.68781	3.69495e-18	7.47335e-16
ENSG00000211976	IGHV3-73	473.692	10.3371	1.13196	9.13199	6.72532e-20	1.88851e-17
ENSG00000244437	IGKV3-15	2174.1	10.3322	0.988273	10.4548	1.39261e-25	8.56986e-23
ENSG00000278473	IGHV3-41	116.863	10.3213	1.20853	8.54038	1.33785e-17	2.51264e-15
ENSG00000211966	IGHV5-51	1336.68	10.3206	0.907063	11.3781	5.3768e-30	8.63963e-27
ENSG00000211947	IGHV3-21	1256.71	10.2992	0.962396	10.7016	1.00051e-26	8.03825e-24
ENSG00000197476		155.955	10.2975	1.1838	8.69866	3.3582e-18	6.8886e-16
ENSG00000277856		184.609	10.2957	1.22112	8.43136	3.4167e-17	5.74541e-15
ENSG00000211677	IGLC2	35900.1	10.2894	0.762522	13.4939	1.69784e-41	2.45533e-37
ENSG00000211652	IGLV7-43	288.648	10.2541	1.23057	8.3328	7.89492e-17	1.19552e-14
ENSG00000211900	IGHJ6	100.792	10.2485	1.19492	8.57671	9.7629e-18	1.87001e-15
ENSG00000211974	IGHV2-70D	202.863	10.2264	1.17556	8.69923	3.34137e-18	6.8886e-16
ENSG00000270472	IGHV3OR16-9	149.491	10.1974	1.15748	8.81002	1.25127e-18	2.89524e-16
ENSG00000270864		85.1141	10.1799	1.20954	8.41635	3.88384e-17	6.38252e-15
ENSG00000211598	IGKV4-1	3442.73	10.1782	0.878867	11.581	5.14149e-31	1.1439e-27
ENSG00000211664	IGLV2-18	359.905	10.177	1.15954	8.77673	1.68294e-18	3.71569e-16
ENSG00000211651	IGLV1-44	1957	10.1679	0.91667	11.0922	1.36878e-28	1.46626e-25
ENSG00000241566	IGKV2D-24	88.8826	10.16	1.26964	8.00225	1.22168e-15	1.543e-13
ENSG00000211660	IGLV2-23	2563.48	10.1466	0.890621	11.3927	4.54456e-30	7.73191e-27
ENSG00000211650	IGLV5-45	174.781	10.1458	1.25371	8.09261	5.84012e-16	7.96764e-14
ENSG00000253209	IGHV3-65	87.3111	10.1242	1.16255	8.70861	3.07613e-18	6.45754e-16
ENSG00000253132	IGHV3-62	95.0626	10.1183	1.16194	8.70816	3.08837e-18	6.45754e-16
ENSG00000271130	IGHV3OR16-8	86.9766	10.1142	1.14965	8.79758	1.39801e-18	3.15896e-16
ENSG00000211937	IGHV2-5	1295.27	10.1118	1.04028	9.72021	2.47272e-22	1.11748e-19
ENSG00000211896	IGHG1	155923	10.07	0.864722	11.6453	2.42444e-31	5.84352e-28
ENSG00000211934	IGHV1-2	946.593	10.0487	0.935724	10.739	6.6797e-27	5.85446e-24
ENSG00000211952	IGHV4-28	142.237	10.0226	1.18148	8.48303	2.19398e-17	3.9414e-15
ENSG00000282600	IGHV3-69-1	301.389	10.0204	1.07034	9.36186	7.83415e-21	2.4629e-18
ENSG00000277836		141.122	9.98361	1.12346	8.88647	6.3082e-19	1.50787e-16
ENSG00000225523	IGKV6D-21	116.908	9.96218	1.25581	7.9329	2.14079e-15	2.57992e-13
ENSG00000211679	IGLC3	19111.7	9.96003	0.837008	11.8996	1.18963e-32	4.30096e-29
ENSG00000211965	IGHV3-49	312.639	9.94108	1.10557	8.99178	2.43256e-19	6.17167e-17
ENSG00000211653	IGLV1-40	2154.43	9.92938	0.927053	10.7107	9.06816e-27	7.49367e-24
ENSG00000259261		118.469	9.92546	1.17081	8.47739	2.30296e-17	4.10836e-15
ENSG00000211972	IGHV3-66	532.005	9.83981	1.06284	9.25807	2.08166e-20	6.33768e-18
ENSG00000211956	IGHV4-34	505.41	9.8204	1.10379	8.897	5.73751e-19	1.40632e-16
ENSG00000145113	MUC4	48.9275	9.80585	1.30912	7.49039	6.86701e-14	6.16816e-12
ENSG00000143297	FCRL5	306.523	9.79722	0.998285	9.81405	9.79574e-23	4.64463e-20
ENSG00000243264	IGKV2D-29	74.4876	9.79558	1.28397	7.62916	2.36296e-14	2.39803e-12
ENSG00000211625	IGKV3D-20	1682.19	9.79434	0.890414	10.9998	3.83132e-28	3.69378e-25
ENSG00000271620		65.083	9.78199	1.23564	7.91656	2.44176e-15	2.9063e-13
ENSG00000206073	SERPINB4	6946.5	9.77809	0.87873	11.1275	9.21667e-29	1.02528e-25
ENSG00000222037	IGLC6	105.615	9.77139	1.21179	8.06363	7.40617e-16	9.78122e-14
ENSG00000211665	IGLV3-16	94.3745	9.76465	1.2177	8.0189	1.06697e-15	1.36549e-13
ENSG00000276674		100.932	9.75079	1.08337	9.00041	2.24877e-19	5.75585e-17
ENSG00000223648	IGHV3-64	124.508	9.74775	1.26324	7.71647	1.19598e-14	1.27643e-12
ENSG00000211668	IGLV2-11	1303.19	9.69658	0.949913	10.2079	1.82856e-24	9.79399e-22
ENSG00000240671	IGKV1-8	114.384	9.69141	1.0951	8.84984	8.76485e-19	2.07792e-16
ENSG00000239951	IGKV3-20	5277.84	9.67425	0.866934	11.1592	6.46044e-29	8.01945e-26
ENSG00000271178		161.157	9.62628	1.19983	8.02304	1.0316e-15	1.32609e-13
ENSG00000211685	IGLC7	853.314	9.60877	1.01986	9.42165	4.4407e-21	1.45953e-18
ENSG00000242472	IGHJ5	88.0025	9.60148	1.10859	8.66102	4.6755e-18	9.32617e-16
ENSG00000170476	MZB1	1105.01	9.59817	0.809815	11.8523	2.09374e-32	6.72857e-29
ENSG00000224650	IGHV3-74	1038.11	9.58273	0.904842	10.5905	3.29801e-26	2.27115e-23
ENSG00000211941	IGHV3-11	815.812	9.56302	0.948252	10.0849	6.44371e-24	3.32806e-21
ENSG00000253883	IGHV3-19	52.8437	9.52597	1.17938	8.07713	6.63074e-16	8.87875e-14
ENSG00000124875	CXCL6	70.7353	9.52131	1.1591	8.2144	2.13222e-16	3.14644e-14
ENSG00000211592	IGKC	147976	9.4843	0.791595	11.9813	4.45502e-33	1.84075e-29
ENSG00000233999		271.359	9.48128	1.10385	8.58931	8.74913e-18	1.68701e-15
ENSG00000224607		161.117	9.42224	1.12824	8.35126	6.75412e-17	1.04823e-14
ENSG00000211644	IGLV1-51	956.591	9.40067	0.977044	9.62154	6.48506e-22	2.67953e-19
ENSG00000211968	IGHV1-58	51.4359	9.39724	1.44321	6.51133	7.44859e-11	3.14505e-09
ENSG00000229035		50.2105	9.38259	1.39404	6.73052	1.69055e-11	8.85795e-10
ENSG00000273962	IGKV2-40	84.7219	9.38135	1.2342	7.60117	2.93463e-14	2.87723e-12
ENSG00000223931		41.3021	9.36469	1.16624	8.02983	9.76102e-16	1.27611e-13
ENSG00000242371	IGKV1-39	1294.27	9.32617	0.875455	10.6529	1.68951e-26	1.22164e-23
ENSG00000237592		220.977	9.32516	1.04862	8.89275	5.96127e-19	1.43681e-16
ENSG00000233732		42.2768	9.27443	1.18682	7.81453	5.51687e-15	6.13709e-13
ENSG00000240041	IGHJ4	64.4141	9.26571	1.16744	7.93678	2.0749e-15	2.51098e-13
ENSG00000211666	IGLV2-14	3199.27	9.25452	0.8695	10.6435	1.86972e-26	1.31897e-23
ENSG00000242766	IGKV1D-17	179.426	9.24884	1.07876	8.57358	1.00316e-17	1.90885e-15
ENSG00000290104		70.3748	9.16879	1.09606	8.36524	5.99943e-17	9.48205e-15
ENSG00000260048		66.4659	9.16593	1.16677	7.85582	3.97157e-15	4.55832e-13
ENSG00000278196	IGLV2-8	1038.22	9.11397	0.979544	9.3043	1.34872e-20	4.19451e-18
ENSG00000251039	IGKV2D-40	145.28	9.06311	1.14587	7.90934	2.58757e-15	3.0547e-13
ENSG00000223350	IGLV9-49	43.0842	9.06067	1.38816	6.5271	6.70561e-11	2.87754e-09
ENSG00000253755		7161.97	9.04642	0.787082	11.4936	1.42043e-30	2.56769e-27
ENSG00000211970	IGHV4-61	576.208	9.02424	0.944709	9.5524	1.26722e-21	4.69895e-19
ENSG00000253998	IGKV2-29	42.2687	8.99581	1.43624	6.26343	3.76589e-10	1.29206e-08
ENSG00000278263		184.464	8.95951	1.06702	8.39677	4.58947e-17	7.4995e-15
ENSG00000167916	KRT24	28.9016	8.95155	1.75826	5.09115	3.55896e-07	4.86464e-06
ENSG00000211973	IGHV1-69	451.322	8.91164	0.975257	9.13774	6.37734e-20	1.80835e-17
ENSG00000251546	IGKV1D-39	1915.66	8.90329	0.832738	10.6916	1.11447e-26	8.71182e-24
ENSG00000242580	IGKV1D-43	46.8477	8.89855	1.3114	6.78555	1.15646e-11	6.38335e-10
ENSG00000211649	IGLV7-46	276.584	8.86774	1.1425	7.7617	8.37994e-15	9.11176e-13
ENSG00000253451	IGLV2-28	116.992	8.85794	1.24449	7.11774	1.09712e-12	7.53729e-11
ENSG00000270999		36.9045	8.85201	1.17763	7.5168	5.61333e-14	5.16951e-12
ENSG00000211958	IGHV3-38	41.7902	8.83126	1.2044	7.33251	2.25889e-13	1.83522e-11
ENSG00000254030	IGLC5	54.9326	8.80165	1.22482	7.18609	6.66708e-13	4.85723e-11
ENSG00000211955	IGHV3-33	1983.51	8.76277	0.843463	10.389	2.78132e-25	1.67489e-22
ENSG00000240382	IGKV1-17	743.382	8.74105	0.926021	9.43937	3.75045e-21	1.24683e-18
ENSG00000250036	IGKV1D-37	73.5093	8.74088	1.16629	7.49459	6.65057e-14	6.01108e-12
ENSG00000231475	IGHV4-30-2	356.458	8.72732	1.05698	8.25681	1.49616e-16	2.23058e-14
ENSG00000261834		32.9842	8.72584	1.15553	7.55135	4.30775e-14	4.09846e-12
ENSG00000259680	IGHV3OR16-17	53.8013	8.71302	1.1631	7.49117	6.82616e-14	6.15056e-12
ENSG00000211904	IGHJ2	55.6214	8.70863	1.3148	6.62353	3.50732e-11	1.67791e-09
ENSG00000156234	CXCL13	283.06	8.70743	1.03131	8.44312	3.08988e-17	5.31956e-15
ENSG00000162892	IL24	30.7468	8.67327	1.69153	5.12748	2.93644e-07	4.14094e-06
ENSG00000253957	IGHV3-22	55.9754	8.67124	1.19017	7.28574	3.19909e-13	2.53499e-11
ENSG00000270550	IGHV3-30	1638.36	8.6515	0.903676	9.57367	1.03174e-21	3.92645e-19
ENSG00000211890	IGHA2	4754.65	8.63356	0.787293	10.9661	5.55972e-28	5.18722e-25
ENSG00000253818	IGLV1-41	171.611	8.60803	1.19806	7.185	6.7207e-13	4.88399e-11
ENSG00000253120		224.292	8.57398	1.07002	8.01291	1.12028e-15	1.42739e-13
ENSG00000153802	TMPRSS11D	495.662	8.55481	0.798204	10.7176	8.41946e-27	7.16224e-24
ENSG00000163220	S100A9	40522.9	8.52774	0.720656	11.8333	2.62646e-32	7.59652e-29
ENSG00000241244	IGKV1D-16	331.871	8.49203	0.954445	8.89735	5.71971e-19	1.40632e-16
ENSG00000108342	CSF3	25.4131	8.46921	1.56588	5.40858	6.35247e-08	1.10019e-06
ENSG00000254395	IGHV4-55	122.85	8.46625	1.0588	7.9961	1.28421e-15	1.61492e-13
ENSG00000163739	CXCL1	314.937	8.464	0.883205	9.58328	9.40122e-22	3.67448e-19
ENSG00000271569		41.6492	8.45507	1.20893	6.99384	2.67454e-12	1.74618e-10
ENSG00000211673		2363.49	8.43638	0.91813	9.18866	3.97772e-20	1.1621e-17
ENSG00000048462	TNFRSF17	78.7383	8.42402	1.07336	7.84828	4.21794e-15	4.80297e-13
ENSG00000142224	IL19	26.9785	8.39361	1.42427	5.89326	3.78641e-09	9.64885e-08
ENSG00000124102	PI3	10350.6	8.38816	0.798018	10.5112	7.66719e-26	4.82083e-23
ENSG00000187054	TMPRSS11A	22.9609	8.36273	1.26286	6.62206	3.54236e-11	1.68671e-09
ENSG00000241794	SPRR2A	5665.26	8.31948	0.809778	10.2738	9.25108e-25	5.14556e-22
ENSG00000211645	IGLV1-50	304.881	8.3004	1.02223	8.11988	4.66631e-16	6.61587e-14
ENSG00000242887	IGHJ3	26.7194	8.29314	1.13399	7.31322	2.60816e-13	2.08963e-11
ENSG00000132704	FCRL2	32.0888	8.2766	1.09877	7.53259	4.97427e-14	4.67113e-12
ENSG00000211899	IGHM	2318.37	8.27623	0.734542	11.2672	1.90517e-29	2.62396e-26
ENSG00000259997		21.5751	8.25662	1.17791	7.00957	2.39052e-12	1.57139e-10
ENSG00000169429	CXCL8	246.232	8.25034	0.920352	8.96434	3.12155e-19	7.78316e-17
ENSG00000211670	IGLV3-9	569.557	8.24303	1.03384	7.97319	1.54624e-15	1.9194e-13
ENSG00000167634	NLRP7	20.6386	8.21972	1.12849	7.28382	3.24508e-13	2.56442e-11
ENSG00000185962	LCE3A	204.754	8.20492	1.01553	8.07942	6.50744e-16	8.75417e-14
ENSG00000239862	IGKV1-37	36.8436	8.18264	1.20529	6.78896	1.12946e-11	6.27012e-10
ENSG00000149968	MMP3	1529.35	8.16606	1.23415	6.61675	3.67181e-11	1.73813e-09
ENSG00000224220		22.0889	8.15187	1.14464	7.12177	1.06549e-12	7.35496e-11
ENSG00000254709	IGLL5	108.132	8.12613	1.02787	7.90579	2.66239e-15	3.13026e-13
ENSG00000244116	IGKV2-28	1057.21	8.12371	0.879386	9.23793	2.51319e-20	7.49372e-18
ENSG00000134827	TCN1	772.071	8.10398	0.889583	9.10987	8.24817e-20	2.25058e-17
ENSG00000143546	S100A8	32468.5	8.1001	0.724008	11.1879	4.67624e-29	6.14777e-26
ENSG00000237111	IGHJ3P	26.4419	8.06796	1.11954	7.2065	5.74104e-13	4.24675e-11
ENSG00000050730	TNIP3	102.923	8.03315	1.05644	7.60394	2.87242e-14	2.82582e-12
ENSG00000117215	PLA2G2D	142.259	8.00207	0.986485	8.1117	4.99184e-16	6.97482e-14
ENSG00000163221	S100A12	177.148	7.97831	1.0034	7.95126	1.84626e-15	2.26269e-13
ENSG00000277282	IGHV1OR21-1	18.6562	7.94429	1.27251	6.24301	4.29228e-10	1.44387e-08
ENSG00000270318		17.4305	7.93824	1.1985	6.62348	3.50843e-11	1.67791e-09
ENSG00000239819	IGKV1D-8	459.97	7.87056	0.926139	8.49825	1.92467e-17	3.47921e-15
ENSG00000230481		25.0328	7.84877	1.25458	6.25611	3.9469e-10	1.34618e-08
ENSG00000254098	IGKV2-26	17.4678	7.83436	1.33618	5.86326	4.53868e-09	1.12391e-07
ENSG00000275063	LOC102723407	562.485	7.83134	0.872866	8.97198	2.91221e-19	7.32435e-17
ENSG00000211611	IGKV6-21	141.832	7.80144	1.00961	7.72722	1.09924e-14	1.18631e-12
ENSG00000211945	IGHV1-18	861.769	7.76984	0.916681	8.47606	2.32953e-17	4.10836e-15
ENSG00000271375	IGKV1ORY-1	21.8734	7.76671	1.16272	6.6798	2.39261e-11	1.20982e-09
ENSG00000136694	IL36A	23.5089	7.74452	1.57071	4.93059	8.1981e-07	9.97533e-06
ENSG00000211597	IGKJ1	40.7456	7.71789	1.05216	7.33525	2.21306e-13	1.80815e-11
ENSG00000211957	IGHV3-35	27.7562	7.69797	1.25242	6.1465	7.9213e-10	2.45468e-08
ENSG00000211895	IGHA1	26224.4	7.6972	0.814297	9.45258	3.30588e-21	1.12489e-18
ENSG00000244094	SPRR2F	525.225	7.65313	0.941897	8.12523	4.46526e-16	6.36201e-14
ENSG00000143556	S100A7	16362.5	7.64444	0.649658	11.7669	5.78388e-32	1.52079e-28
ENSG00000239975	IGKV1D-33	1118.63	7.6201	0.891294	8.54948	1.23648e-17	2.33743e-15
ENSG00000280411	IGHV1-69D	508.623	7.61426	0.892798	8.52854	1.48203e-17	2.73025e-15
ENSG00000242534	IGKV2D-28	1319.89	7.59485	0.909658	8.34913	6.87695e-17	1.05799e-14
ENSG00000211654	IGLV5-37	22.2469	7.56993	1.70117	4.44984	8.59328e-06	7.56001e-05
ENSG00000259990		35.8607	7.56929	1.39309	5.43347	5.52701e-08	9.74741e-07
ENSG00000112115	IL17A	13.6855	7.56342	1.18405	6.38776	1.68329e-10	6.42291e-09
ENSG00000151790	TDO2	234.036	7.52872	0.775877	9.70349	2.91353e-22	1.29643e-19
ENSG00000235235	IGKV1OR2-1	17.7348	7.512	1.1776	6.37909	1.78139e-10	6.76157e-09
ENSG00000211667	IGLV3-12	21.9213	7.47925	1.14284	6.54442	5.9727e-11	2.61344e-09
ENSG00000253234		26.772	7.46333	1.16504	6.40607	1.49316e-10	5.78911e-09
ENSG00000153292	ADGRF1	54.2676	7.45529	0.891941	8.3585	6.35203e-17	9.98477e-15
ENSG00000281550		53.2949	7.44826	1.20037	6.20494	5.47172e-10	1.78823e-08
ENSG00000253691		19.2934	7.43809	1.20167	6.18978	6.02478e-10	1.95353e-08
ENSG00000211594	IGKJ4	32.3088	7.37141	1.08867	6.77101	1.2789e-11	6.93989e-10
ENSG00000242076	IGKV1-33	680.793	7.36562	0.899637	8.18732	2.67101e-16	3.8821e-14
ENSG00000133063	CHIT1	459.012	7.31467	1.08251	6.75712	1.40764e-11	7.55346e-10
ENSG00000105369	CD79A	608.14	7.24616	0.771567	9.39149	5.91578e-21	1.90113e-18
ENSG00000253131	IGHV7-56	17.5631	7.14301	1.42071	5.02777	4.96227e-07	6.50607e-06
ENSG00000259303	IGHV2OR16-5	29.371	7.13373	1.29596	5.50459	3.70036e-08	6.92722e-07
ENSG00000232613	LINC02576	19.9385	7.10758	1.14519	6.20648	5.41861e-10	1.77288e-08
ENSG00000261704		8.35165	7.05518	1.41894	4.97214	6.62186e-07	8.30908e-06
ENSG00000283906	IGHV4-80	10.4274	7.05148	1.23881	5.69214	1.25461e-08	2.70798e-07
ENSG00000112116	IL17F	9.33747	7.04812	1.23926	5.68737	1.29011e-08	2.76809e-07
ENSG00000281990	IGHV1-69-2	30.521	7.01683	1.3548	5.17925	2.22782e-07	3.27915e-06
ENSG00000244575	IGKV1-27	369.72	6.97063	1.0225	6.81726	9.27914e-12	5.26964e-10
ENSG00000278510		19.7507	6.96131	1.39401	4.99375	5.92188e-07	7.54531e-06
ENSG00000271288		35.8244	6.94189	1.08215	6.41489	1.40929e-10	5.53065e-09
ENSG00000254174	IGHV1-12	16.5921	6.93457	1.21771	5.69475	1.23552e-08	2.67276e-07
ENSG00000211898	IGHD	124.727	6.92747	1.00104	6.92025	4.50841e-12	2.79821e-10
ENSG00000259337		218.629	6.92696	0.986833	7.01938	2.22856e-12	1.48518e-10
ENSG00000196805	SPRR2B	2326.47	6.90047	0.753039	9.1635	5.02413e-20	1.43874e-17
ENSG00000251230	MIR3945HG	34.722	6.88972	1.16084	5.93509	2.93681e-09	7.65927e-08
ENSG00000184995	IFNE	10.3773	6.86729	0.996271	6.89299	5.46318e-12	3.31957e-10
ENSG00000259490		9.31415	6.85713	1.42779	4.80262	1.56603e-06	1.74576e-05
ENSG00000137745	MMP13	132.375	6.85591	1.07086	6.40224	1.53112e-10	5.92041e-09
ENSG00000185155	MIXL1	27.9717	6.84453	1.0217	6.69914	2.09653e-11	1.07324e-09
ENSG00000286962		12.22	6.844	1.00904	6.78269	1.17958e-11	6.4861e-10
ENSG00000211639	IGLV4-60	43.075	6.8245	1.38245	4.93653	7.95228e-07	9.72532e-06
ENSG00000134028	ADAMDEC1	337.707	6.78538	0.772798	8.78028	1.63074e-18	3.62815e-16
ENSG00000211593	IGKJ5	33.3933	6.77375	1.0073	6.72468	1.75976e-11	9.17071e-10
ENSG00000163534	FCRL1	25.5418	6.76289	1.08747	6.21895	5.00495e-10	1.65438e-08
ENSG00000118785	SPP1	365.656	6.74469	0.879226	7.67117	1.70435e-14	1.76684e-12
ENSG00000211979	IGHV7-81	20.3484	6.73263	1.24402	5.41199	6.23285e-08	1.08289e-06
ENSG00000110777	POU2AF1	534.298	6.72861	0.701698	9.58904	8.89111e-22	3.55605e-19
ENSG00000211978	IGHV5-78	9.42568	6.67172	1.1756	5.67516	1.38562e-08	2.94679e-07
ENSG00000253545	IGHV3-52	9.32562	6.64223	1.2363	5.37265	7.75878e-08	1.30621e-06
ENSG00000147614	ATP6V0D2	30.3441	6.62915	1.18087	5.61378	1.97957e-08	4.02072e-07
ENSG00000249096		57.3199	6.60638	0.774945	8.52497	1.52854e-17	2.7981e-15
ENSG00000204776		9.74761	6.60134	1.15717	5.70473	1.16524e-08	2.53974e-07
ENSG00000270356		12.638	6.57505	1.25475	5.24012	1.60476e-07	2.45436e-06
ENSG00000226777	FAM30A	333.344	6.55999	0.775805	8.45573	2.77346e-17	4.83233e-15
ENSG00000211623	IGKV2D-26	8.06823	6.54784	1.34253	4.87723	1.07587e-06	1.2634e-05
ENSG00000171401	KRT13	408.194	6.52757	0.985565	6.62318	3.51558e-11	1.67791e-09
ENSG00000211599	IGKV5-2	32.613	6.51377	1.30996	4.97252	6.60891e-07	8.30003e-06
ENSG00000277632	CCL3	53.601	6.49238	0.816509	7.95139	1.84435e-15	2.26269e-13
ENSG00000164935	DCSTAMP	12.0012	6.49147	1.59673	4.06548	4.79335e-05	0.000326361
ENSG00000170465	KRT6C	21596.1	6.48925	0.873242	7.43122	1.07604e-13	9.29023e-12
ENSG00000149305	HTR3B	11.2393	6.46469	1.0358	6.24126	4.34065e-10	1.45553e-08
ENSG00000177455	CD19	75.2605	6.45469	0.969408	6.65839	2.7685e-11	1.3782e-09
ENSG00000136244	IL6	46.101	6.4354	1.02335	6.28854	3.20459e-10	1.12121e-08
ENSG00000211640	IGLV6-57	516.923	6.40624	0.925232	6.92393	4.3929e-12	2.73238e-10
ENSG00000253763	IGHV3-6	8.04938	6.3793	1.48568	4.29384	1.75606e-05	0.00013919
ENSG00000156755	IGKV1OR-2	8.81042	6.35599	1.22695	5.18032	2.21505e-07	3.26367e-06
ENSG00000259772	LINC03034	34.3699	6.35301	0.975736	6.51099	7.46549e-11	3.14759e-09
ENSG00000100721	TCL1A	30.4917	6.34507	1.25675	5.04879	4.44624e-07	5.9153e-06
ENSG00000211647	IGLV5-48	9.72072	6.33139	1.25288	5.05346	4.33876e-07	5.79631e-06
ENSG00000211661	IGLV3-22	5.58249	6.30101	1.33068	4.7352	2.18841e-06	2.31936e-05
ENSG00000290027		8.59826	6.2652	1.19131	5.25907	1.44782e-07	2.23813e-06
ENSG00000156738	MS4A1	337.97	6.2411	0.830444	7.51538	5.67456e-14	5.19384e-12
ENSG00000283571		6.54698	6.20713	1.33754	4.64069	3.47243e-06	3.4776e-05
ENSG00000172156	CCL11	9.31969	6.19244	1.28893	4.80433	1.55271e-06	1.73396e-05
ENSG00000253239	IGLVI-70	8.65519	6.18448	1.33825	4.62131	3.81315e-06	3.76538e-05
ENSG00000223816		6.26059	6.17746	1.44693	4.26935	1.9604e-05	0.000152873
ENSG00000099958	DERL3	582.729	6.17678	0.644215	9.58806	8.97527e-22	3.55605e-19
ENSG00000211678		5.20881	6.16638	1.26929	4.85813	1.18501e-06	1.37151e-05
ENSG00000229092		4.25337	6.1532	1.43489	4.28828	1.80065e-05	0.000142334
ENSG00000262406	MMP12	99.4167	6.14697	1.00242	6.13212	8.67147e-10	2.66247e-08
ENSG00000093134	VNN3P	43.5875	6.12892	0.765687	8.00447	1.19979e-15	1.52199e-13
ENSG00000211961	IGHV1-45	6.37841	6.10851	1.46045	4.18263	2.88157e-05	0.000212178
ENSG00000160683	CXCR5	36.2001	6.0991	0.961129	6.34577	2.21322e-10	8.10289e-09
ENSG00000224137	LINC01857	14.3476	6.09715	1.19714	5.09309	3.52269e-07	4.82419e-06
ENSG00000153789	CIBAR2	14.2633	6.09466	1.14582	5.31905	1.04311e-07	1.67797e-06
ENSG00000253274	IGHV1-67	5.46081	6.08486	1.32566	4.59006	4.43126e-06	4.28074e-05
ENSG00000240864	IGKV1-16	638.931	6.07885	1.09182	5.56761	2.58257e-08	5.06754e-07
ENSG00000254157	IGKV2-18	5.31183	6.0603	1.30694	4.637	3.53495e-06	3.53288e-05
ENSG00000225380		6.47636	6.05163	1.3405	4.51447	6.3474e-06	5.86536e-05
ENSG00000197888	UGT2B17	17.7107	6.0411	1.27925	4.72236	2.33125e-06	2.44211e-05
ENSG00000230709	LOC284191	6.50985	6.02419	1.24652	4.83282	1.34614e-06	1.53648e-05
ENSG00000181617	FDCSP	22.2227	6.02061	1.28465	4.68657	2.77822e-06	2.85553e-05
ENSG00000163518	FCRL4	4.7321	5.93084	1.85802	3.19202	0.00141279	0.00567136
ENSG00000159556	ISL2	8.74124	5.92039	1.03415	5.72486	1.03517e-08	2.29076e-07
ENSG00000132465	JCHAIN	3406.89	5.91217	0.681911	8.67	4.32111e-18	8.67913e-16
ENSG00000138684	IL21	5.9083	5.90851	1.39178	4.24528	2.18322e-05	0.000167539
ENSG00000203446	SUGCT-AS1	6.05795	5.90574	1.30608	4.52172	6.1338e-06	5.68798e-05
ENSG00000057149	SERPINB3	8472.3	5.88867	0.570089	10.3294	5.18993e-25	2.9433e-22
ENSG00000211657	IGLV3-32	3.21741	5.87579	1.3296	4.41923	9.90525e-06	8.54428e-05
ENSG00000211626	IGKV6D-41	3.74152	5.86373	1.45129	4.04037	5.33665e-05	0.000357803
ENSG00000154165	GPR15	159.546	5.85888	0.820454	7.14102	9.26421e-13	6.50361e-11
ENSG00000188403	IGHV1OR15-9	6.22737	5.84275	1.34835	4.33324	1.4693e-05	0.000119641
ENSG00000147570	DNAJC5B	9.89658	5.82543	1.28381	4.53762	5.68917e-06	5.32862e-05
ENSG00000286848		3.72968	5.80755	1.14151	5.08761	3.62598e-07	4.94456e-06
ENSG00000270505		162.886	5.80031	0.781621	7.42087	1.16354e-13	1.00158e-11
ENSG00000253191	IGKV1D-32	5.15931	5.79793	1.33234	4.3517	1.35084e-05	0.000111407
ENSG00000231412		17.9829	5.78603	1.51188	3.82704	0.000129693	0.000760722
ENSG00000290698		9.74345	5.78575	1.07868	5.36375	8.15129e-08	1.35677e-06
ENSG00000198074	AKR1B10	1197.35	5.77346	0.555828	10.3871	2.83752e-25	1.67489e-22
ENSG00000255267	LINC02687	8.46877	5.76635	1.0185	5.6616	1.49964e-08	3.14533e-07
ENSG00000240505	TNFRSF13B	37.0545	5.7657	0.837737	6.88248	5.88214e-12	3.52965e-10
ENSG00000229228	LINC00582	5.09747	5.71789	1.17252	4.87657	1.07948e-06	1.2666e-05
ENSG00000261039	LINC02544	24.4078	5.70438	0.941273	6.06029	1.3588e-09	3.92221e-08
ENSG00000257221		9.85166	5.69359	1.08508	5.24714	1.54477e-07	2.37152e-06
ENSG00000011590	ZBTB32	9.83657	5.68556	0.983532	5.78076	7.43657e-09	1.71521e-07
ENSG00000253435	IGKV2-4	4.01534	5.6795	1.50714	3.76838	0.000164308	0.000928182
ENSG00000148848	ADAM12	1389.14	5.59017	0.666519	8.38712	4.98205e-17	7.9611e-15
ENSG00000133863	TEX15	5.21392	5.57404	1.06107	5.25325	1.49439e-07	2.30273e-06
ENSG00000244057	LCE3C	77.9188	5.56713	1.33836	4.15965	3.18737e-05	0.000231048
ENSG00000173391	OLR1	25.2648	5.54876	1.00795	5.50501	3.69145e-08	6.91502e-07
ENSG00000269404	SPIB	51.6714	5.54479	0.774101	7.16288	7.89982e-13	5.61392e-11
ENSG00000125245	GPR18	20.1317	5.53807	0.805992	6.87113	6.3697e-12	3.77522e-10
ENSG00000215177		6.7609	5.52632	1.43997	3.8378	0.000124139	0.0007332
ENSG00000162891	IL20	11.3235	5.50296	1.167	4.71546	2.41162e-06	2.51537e-05
ENSG00000253364		3.75096	5.4799	1.50537	3.64024	0.000272383	0.00141464
ENSG00000070729	CNGB1	64.0273	5.45668	0.981696	5.55842	2.72224e-08	5.2878e-07
ENSG00000168334	XIRP1	2.34686	5.45317	1.17866	4.62657	3.71766e-06	3.68745e-05
ENSG00000185966	LCE3E	790.952	5.44474	0.671967	8.10269	5.3757e-16	7.36878e-14
ENSG00000117152	RGS4	78.9476	5.44266	0.724103	7.51641	5.63011e-14	5.16951e-12
ENSG00000288730		5.47079	5.4409	1.29703	4.1949	2.72994e-05	0.000202569
ENSG00000254220	IGKV2D-18	3.84819	5.42685	1.4729	3.68445	0.000229194	0.00122464
ENSG00000271216		8.0984	5.38516	1.2568	4.28481	1.82897e-05	0.000144336
ENSG00000259842		3.9065	5.36259	1.32742	4.03986	5.34838e-05	0.000358331
ENSG00000253154		4.49428	5.34906	1.31561	4.06584	4.78595e-05	0.000325934
ENSG00000189127	ANKRD34B	5.5908	5.34853	0.937764	5.70349	1.17379e-08	2.55644e-07
ENSG00000253870		6.07146	5.32196	1.43394	3.71142	0.000206104	0.00112043
ENSG00000242512	LINC01206	14.5933	5.32008	0.855644	6.21764	5.04689e-10	1.66444e-08
ENSG00000168081	PNOC	39.4399	5.28983	0.845574	6.25591	3.95208e-10	1.34636e-08
ENSG00000004468	CD38	174.577	5.28563	0.664959	7.94881	1.88314e-15	2.29815e-13
ENSG00000281179		35.5558	5.28525	0.877744	6.02141	1.72907e-09	4.84164e-08
ENSG00000276758		4.30254	5.26921	1.27562	4.13069	3.61674e-05	0.00025797
ENSG00000211858	TRAJ31	6.32288	5.26181	0.983207	5.35169	8.71384e-08	1.43853e-06
ENSG00000211595	IGKJ3	14.4143	5.2595	1.00813	5.21708	1.81765e-07	2.73384e-06
ENSG00000271615		4.77004	5.25768	1.26951	4.14151	3.45026e-05	0.000247622
ENSG00000211656	IGLV2-33	3.45457	5.25567	1.48135	3.54789	0.000388336	0.00191376
ENSG00000100985	MMP9	1328.62	5.25268	0.719083	7.30469	2.77915e-13	2.22048e-11
ENSG00000186832	KRT16	48132.3	5.25055	0.734065	7.1527	8.50855e-13	6.03169e-11
ENSG00000155886	SLC24A2	14.3725	5.24422	1.02706	5.10605	3.28966e-07	4.5503e-06
ENSG00000211676		3.53219	5.23508	1.48305	3.52995	0.000415646	0.00202933
ENSG00000259590		6.60324	5.23194	1.52176	3.43809	0.000585836	0.00270587
ENSG00000256948	IQSEC3-AS2	3.21243	5.22453	1.2691	4.11672	3.84303e-05	0.000271301
ENSG00000229271		3.05941	5.20993	1.23711	4.21138	2.53814e-05	0.000189986
ENSG00000290657		2.97985	5.19585	1.11144	4.6749	2.94096e-06	2.99713e-05
ENSG00000196092	PAX5	61.251	5.19017	0.889506	5.83489	5.38253e-09	1.29732e-07
ENSG00000204936	CD177	113.977	5.1879	0.886345	5.85314	4.82369e-09	1.17735e-07
ENSG00000253709	IGHV1-14	2.22878	5.18326	1.86843	2.77413	0.00553493	0.0175746
ENSG00000211930	IGHD3-3	3.13829	5.15982	1.45422	3.54817	0.000387924	0.00191205
ENSG00000187912	CLEC17A	14.7981	5.15623	1.01997	5.05528	4.29764e-07	5.74933e-06
ENSG00000285917		3.30495	5.13812	1.3615	3.77387	0.000160737	0.000912102
ENSG00000166523	CLEC4E	52.0525	5.12252	0.693116	7.39057	1.46204e-13	1.23645e-11
ENSG00000230838	LINC01614	13.4403	5.11966	1.13972	4.49204	7.05443e-06	6.39409e-05
ENSG00000256377		6.68469	5.10676	2.18271	2.33964	0.0193024	0.0494799
ENSG00000105251	SHD	4.59792	5.09221	1.11847	4.55286	5.29224e-06	4.99893e-05
ENSG00000276085	CCL3L1	13.2906	5.05513	0.918422	5.50414	3.70965e-08	6.94012e-07
ENSG00000276070	CCL4L2	21.708	5.05377	0.816763	6.18756	6.11012e-10	1.97677e-08
ENSG00000213606		7.03848	5.03567	1.04241	4.83081	1.35979e-06	1.54962e-05
ENSG00000280655		4.87523	5.03319	1.37261	3.66687	0.000245535	0.00129828
ENSG00000263655		1.8183	5.02801	1.66243	3.0245	0.00249041	0.00906038
ENSG00000167476	JSRP1	74.4318	5.0122	0.635664	7.88497	3.14601e-15	3.68389e-13
ENSG00000183019	MCEMP1	8.55723	4.97971	1.1599	4.29321	1.76111e-05	0.000139552
ENSG00000109163	GNRHR	2.72888	4.9776	1.31717	3.77901	0.000157455	0.000896117
ENSG00000227145	IL21-AS1	2.82353	4.97697	1.48377	3.35428	0.00079572	0.00349766
ENSG00000235621	LINC00494	5.4552	4.96146	1.0413	4.76467	1.89165e-06	2.04455e-05
ENSG00000264781	MIR4537	6.99143	4.95359	1.2634	3.92084	8.82401e-05	0.000549926
ENSG00000198759	EGFL6	398.674	4.9469	0.627597	7.88228	3.2147e-15	3.73409e-13
ENSG00000233411		3.13603	4.93983	1.06681	4.63047	3.6483e-06	3.62611e-05
ENSG00000197794		2.40698	4.93872	1.32784	3.71937	0.00019972	0.00109135
ENSG00000278982		4.99029	4.93436	1.02648	4.80708	1.5315e-06	1.71555e-05
ENSG00000186074	CD300LF	37.0105	4.93301	0.676465	7.29234	3.0462e-13	2.42714e-11
ENSG00000141433	ADCYAP1	91.4267	4.93248	0.801487	6.15417	7.54733e-10	2.36436e-08
ENSG00000153093	ACOXL	12.7292	4.92382	0.920993	5.34621	8.98171e-08	1.47266e-06
ENSG00000170128	GPR25	3.04781	4.90985	1.0738	4.57241	4.82147e-06	4.60235e-05
ENSG00000149380	P4HA3	117.697	4.9064	0.644015	7.61847	2.56706e-14	2.56024e-12
ENSG00000169495	HTRA4	22.3359	4.8992	0.837474	5.84997	4.91655e-09	1.19799e-07
ENSG00000287626		2.39735	4.88807	1.37291	3.56037	0.00037033	0.00183818
ENSG00000121895	TMEM156	57.0376	4.87639	0.60664	8.03835	9.10529e-16	1.19706e-13
ENSG00000099953	MMP11	578.148	4.86627	0.743912	6.54146	6.09206e-11	2.6411e-09
ENSG00000136573	BLK	57.0481	4.86313	0.743087	6.5445	5.96949e-11	2.61344e-09
ENSG00000168995	SIGLEC7	26.3363	4.85427	0.74527	6.51344	7.34496e-11	3.1195e-09
ENSG00000253742	IGHV3-60	3.33586	4.83994	1.69903	2.84864	0.00439059	0.0145164
ENSG00000288803		6.01552	4.82796	0.992817	4.86289	1.15685e-06	1.34376e-05
ENSG00000139269	INHBE	2.53011	4.81818	1.51019	3.19044	0.00142058	0.00569472
ENSG00000083454	P2RX5	24.6637	4.80484	0.73917	6.50032	8.01514e-11	3.34037e-09
ENSG00000244122	UGT1A7	172.286	4.80228	0.609169	7.88333	3.18762e-15	3.71756e-13
ENSG00000004848	ARX	2.3161	4.79583	1.15589	4.14903	3.33886e-05	0.000240942
ENSG00000124256	ZBP1	146.305	4.79542	0.60368	7.94364	1.96334e-15	2.38596e-13
ENSG00000171049	FPR2	22.4228	4.78106	0.821882	5.81721	5.98378e-09	1.42444e-07
ENSG00000253481		2.87379	4.76581	1.2952	3.6796	0.0002336	0.00124496
ENSG00000253631		1.89639	4.76231	1.64248	2.89947	0.00373795	0.0127191
ENSG00000172350	ABCG4	74.5043	4.75218	0.543453	8.74442	2.24164e-18	4.83842e-16
ENSG00000223949	ROR1-AS1	4.0417	4.74984	1.09477	4.33868	1.43343e-05	0.000117216
ENSG00000162624	LHX8	2.32833	4.7491	1.33009	3.5705	0.000356303	0.00177954
ENSG00000211931	IGHD2-2	1.90559	4.73918	1.56606	3.02617	0.00247671	0.00901848
ENSG00000291236		7.99288	4.73688	1.00691	4.70439	2.54631e-06	2.64062e-05
ENSG00000260084		1.75566	4.73365	1.62506	2.91291	0.00358084	0.0122915
ENSG00000169385	RNASE2	5.0396	4.73084	1.15842	4.08386	4.42946e-05	0.000305032
ENSG00000231331		2.152	4.73024	1.52449	3.10283	0.00191681	0.00728227
ENSG00000163736	PPBP	3.39323	4.72289	1.42016	3.3256	0.00088227	0.00381262
ENSG00000150337	FCGR1A	65.6209	4.72144	0.715189	6.60166	4.06572e-11	1.90029e-09
ENSG00000270467		3.10059	4.71786	1.40373	3.36094	0.000776785	0.00342536
ENSG00000108688	CCL7	4.84298	4.71753	1.15598	4.08099	4.48438e-05	0.000308227
ENSG00000171889	MIR31HG	37.1849	4.71582	0.682419	6.91044	4.83138e-12	2.96684e-10
ENSG00000188293	IGFL1	53.7361	4.71095	0.735265	6.40714	1.48272e-10	5.76408e-09
ENSG00000258613	RPL21P7	3.0178	4.70206	1.08423	4.33677	1.44591e-05	0.000118136
ENSG00000049249	TNFRSF9	62.8121	4.69792	0.616455	7.62087	2.51973e-14	2.52174e-12
ENSG00000224585		1.84535	4.68497	1.26897	3.69194	0.000222548	0.00119553
ENSG00000291231		23.8402	4.67261	0.806666	5.7925	6.93464e-09	1.6149e-07
ENSG00000205846	CLEC6A	3.20234	4.66702	1.27949	3.64755	0.000264757	0.00138173
ENSG00000275302	CCL4	53.2895	4.66471	0.556126	8.38785	4.95102e-17	7.9611e-15
ENSG00000275385	CCL18	1169.71	4.66275	0.707345	6.59191	4.34204e-11	1.99658e-09
ENSG00000187510	PLEKHG7	17.4752	4.65656	0.76996	6.04779	1.46846e-09	4.18447e-08
ENSG00000189410	SH2D5	36.7057	4.63383	0.817976	5.66499	1.4703e-08	3.09953e-07
ENSG00000255733	IFNG-AS1	16.1641	4.63139	0.882644	5.24718	1.54447e-07	2.37152e-06
ENSG00000181333	HEPHL1	771.339	4.62641	0.733656	6.30596	2.86412e-10	1.0227e-08
ENSG00000182585	EPGN	190.248	4.61735	0.828595	5.57251	2.51099e-08	4.94723e-07
ENSG00000244620		2.84949	4.6089	1.11482	4.13421	3.56177e-05	0.000254489
ENSG00000188373	GPR15LG	716.087	4.59778	0.60525	7.5965	3.04246e-14	2.97288e-12
ENSG00000211672	IGLV4-3	3.68837	4.58628	1.63731	2.80111	0.00509277	0.0164212
ENSG00000273132	LOC124901427	80.6992	4.58321	0.558442	8.20713	2.26534e-16	3.32592e-14
ENSG00000285972	CERNA2	64.985	4.58261	0.538209	8.51455	1.67234e-17	3.04209e-15
ENSG00000105205	CLC	3.97833	4.58001	1.26079	3.63265	0.000280525	0.00145145
ENSG00000124731	TREM1	59.884	4.5788	0.754202	6.07106	1.2707e-09	3.70861e-08
ENSG00000139287	TPH2	1.90972	4.57857	1.84354	2.48358	0.0130069	0.0358217
ENSG00000229051	LINC01788	1.7465	4.57014	1.49835	3.05012	0.00228749	0.00845616
ENSG00000186960	LINC01551	2.1259	4.56722	1.78993	2.55162	0.0107223	0.0305598
ENSG00000291127	ANKRD36BP2	296.187	4.56414	0.612962	7.44605	9.61793e-14	8.40421e-12
ENSG00000012223	LTF	2014.94	4.55551	0.792031	5.75168	8.83632e-09	1.98735e-07
ENSG00000158859	ADAMTS4	272.975	4.5553	0.601406	7.57443	3.60716e-14	3.45463e-12
ENSG00000271351		1.55666	4.54504	1.71726	2.64668	0.00812871	0.0243042
ENSG00000100453	GZMB	61.7966	4.54171	0.590373	7.69296	1.4377e-14	1.52317e-12
ENSG00000271933		1.57967	4.53726	0.94597	4.79641	1.61531e-06	1.78933e-05
ENSG00000163202	LCE3D	2127.45	4.52518	0.669017	6.76392	1.34306e-11	7.24725e-10
ENSG00000163216	SPRR2D	4113.19	4.51994	0.619852	7.29196	3.05468e-13	2.42721e-11
ENSG00000204933		11.2865	4.5192	1.21308	3.72539	0.000195012	0.00106966
ENSG00000204780		2.42922	4.51401	1.27596	3.53773	0.000403585	0.00197913
ENSG00000289963	LOC107985563	5.59709	4.50291	1.13427	3.96989	7.19071e-05	0.000459821
ENSG00000140519	RHCG	1149.93	4.49582	0.811632	5.53923	3.03803e-08	5.81529e-07
ENSG00000090104	RGS1	249.373	4.49516	0.469137	9.58176	9.5403e-22	3.67912e-19
ENSG00000234184	LINC01781	2.03419	4.49072	1.21982	3.68146	0.000231899	0.00123681
ENSG00000160856	FCRL3	42.8726	4.48562	0.799555	5.61015	2.02148e-08	4.08863e-07
ENSG00000196684	HSH2D	179.55	4.48387	0.558431	8.0294	9.79488e-16	1.27611e-13
ENSG00000253448	IGLV3-6	2.09611	4.48357	1.59432	2.81221	0.00492017	0.0159572
ENSG00000135094	SDS	32.7549	4.47999	0.680472	6.58365	4.59034e-11	2.1074e-09
ENSG00000177300	CLDN22	8.31528	4.47435	0.800152	5.59187	2.24632e-08	4.47264e-07
ENSG00000225383	SFTA1P	4.8139	4.47005	0.989649	4.51681	6.27791e-06	5.80857e-05
ENSG00000231292		80.2571	4.46286	0.81573	5.471	4.47514e-08	8.19932e-07
ENSG00000253906		1.59487	4.46031	1.61562	2.76074	0.00576704	0.0181898
ENSG00000273272		11.0829	4.44702	0.764508	5.81684	5.99722e-09	1.42529e-07
ENSG00000137757	CASP5	11.2884	4.44247	0.868892	5.11281	3.17407e-07	4.41788e-06
ENSG00000267123	SCAT1	3.4175	4.43138	1.09902	4.03211	5.52785e-05	0.000368392
ENSG00000104972	LILRB1	220.651	4.42364	0.524542	8.43333	3.35962e-17	5.68247e-15
ENSG00000231123		2.73203	4.41716	1.07522	4.10814	3.98863e-05	0.0002796
ENSG00000163421	PROK2	16.1025	4.4139	0.870037	5.07323	3.91126e-07	5.28377e-06
ENSG00000287277	LOC107984203	4.13101	4.38399	1.08918	4.02503	5.69684e-05	0.000378607
ENSG00000171051	FPR1	124.889	4.37957	0.661245	6.62322	3.51451e-11	1.67791e-09
ENSG00000165066	NKX6-3	1.77197	4.37688	1.4979	2.92201	0.00347784	0.0119864
ENSG00000185758	CLDN24	2.86072	4.36715	0.951265	4.59089	4.4137e-06	4.26893e-05
ENSG00000234983		1.34003	4.35997	1.22162	3.56899	0.00035836	0.0017892
ENSG00000251301		54.4529	4.3569	0.634224	6.86966	6.43568e-12	3.80377e-10
ENSG00000211924	IGHD3-9	1.81874	4.35106	1.26251	3.44635	0.000568215	0.00263669
ENSG00000227471	AKR1B15	137.625	4.34907	0.61596	7.06064	1.65741e-12	1.12265e-10
ENSG00000248571		2.38915	4.34147	1.43274	3.03018	0.00244409	0.00892311
ENSG00000277089		19.1434	4.3364	0.738401	5.87269	4.28788e-09	1.07468e-07
ENSG00000106366	SERPINE1	566.249	4.33343	0.50214	8.62992	6.13935e-18	1.20795e-15
ENSG00000129988	LBP	11.3437	4.32771	1.21406	3.56465	0.000364345	0.00181359
ENSG00000271691		2.16382	4.32374	1.44982	2.98226	0.00286127	0.0101854
ENSG00000026751	SLAMF7	886.95	4.32104	0.475707	9.0834	1.05237e-19	2.84463e-17
ENSG00000266378		8.322	4.31193	0.709397	6.0783	1.21461e-09	3.57015e-08
ENSG00000144290	SLC4A10	11.2556	4.30817	0.780983	5.51634	3.4614e-08	6.53487e-07
ENSG00000099985	OSM	19.9389	4.30473	0.755984	5.6942	1.23952e-08	2.67942e-07
ENSG00000261453		1.99914	4.29677	1.48473	2.89397	0.00380401	0.0128878
ENSG00000225079	FTH1P22	4.06476	4.29574	1.01235	4.24333	2.20226e-05	0.00016882
ENSG00000258711		2.41366	4.29567	1.23039	3.49132	0.000480643	0.00229249
ENSG00000260838		3.3162	4.28925	1.25763	3.41058	0.00064824	0.00294843
ENSG00000258803	LOC101927690	1.35978	4.28298	1.27495	3.35934	0.000781281	0.00344361
ENSG00000291038		6.68129	4.28175	1.00201	4.27318	1.92708e-05	0.000150722
ENSG00000235532	LINC00402	3.78505	4.28084	1.19591	3.57958	0.00034415	0.0017299
ENSG00000265531	FCGR1CP	16.7546	4.28055	0.785206	5.4515	4.9948e-08	8.95627e-07
ENSG00000273160		1.82523	4.2739	0.976508	4.37671	1.20482e-05	0.000101064
ENSG00000258867	HISLA	3.21172	4.27082	0.992168	4.30454	1.67335e-05	0.000133292
ENSG00000186191	BPIFB4	1.74335	4.25504	1.5038	2.82952	0.00466175	0.0152663
ENSG00000139193	CD27	239.049	4.25359	0.534022	7.9652	1.64956e-15	2.0389e-13
ENSG00000145107	TM4SF19	28.7027	4.25182	0.649843	6.54284	6.03614e-11	2.63013e-09
ENSG00000148702	HABP2	5.08765	4.25054	1.11034	3.82815	0.000129111	0.000758438
ENSG00000146666	LINC00525	4.74949	4.24735	1.24968	3.39875	0.000676937	0.00305588
ENSG00000166527	CLEC4D	10.7839	4.24618	0.840836	5.04995	4.41915e-07	5.88738e-06
ENSG00000279701		1.24692	4.24236	1.34356	3.15755	0.00159104	0.0062422
ENSG00000095970	TREM2	55.0661	4.24071	0.801659	5.28991	1.22374e-07	1.932e-06
ENSG00000287046		2.75805	4.2401	1.16391	3.643	0.000269483	0.00140134
ENSG00000205420	KRT6A	88819.1	4.23007	0.782528	5.40564	6.45767e-08	1.11589e-06
ENSG00000189377	CXCL17	21.9646	4.22361	0.738891	5.71616	1.08961e-08	2.39111e-07
ENSG00000287326	LOC728158	1.16195	4.22361	1.26383	3.34191	0.000832044	0.00363139
ENSG00000249439	HMGN1P14	2.12045	4.22218	1.366	3.09091	0.00199544	0.00753447
ENSG00000092345	DAZL	9.76121	4.21512	0.870116	4.84432	1.27049e-06	1.45877e-05
ENSG00000203747	FCGR3A	328.54	4.20448	0.518212	8.11344	4.92071e-16	6.90881e-14
ENSG00000291111		1.85942	4.20267	1.18537	3.54544	0.000391965	0.00193
ENSG00000184557	SOCS3	1239.61	4.19425	0.517375	8.10679	5.19764e-16	7.20138e-14
ENSG00000287927	LOC107986954	61.6748	4.18352	0.603865	6.9279	4.2712e-12	2.66241e-10
ENSG00000255921		1.47431	4.17881	1.46397	2.85442	0.00431148	0.0143039
ENSG00000229314	ORM1	2.13368	4.1755	1.33939	3.11747	0.00182409	0.0069999
ENSG00000138829	FBN2	128.076	4.17106	0.494964	8.42698	3.54698e-17	5.89595e-15
ENSG00000287097		1.43501	4.16438	1.09223	3.81272	0.000137448	0.000798513
ENSG00000253043	RNU7-181P	2.52355	4.16207	0.874342	4.76023	1.93371e-06	2.08095e-05
ENSG00000012124	CD22	121.828	4.15283	0.689514	6.02284	1.71387e-09	4.82969e-08
ENSG00000257764		5.99229	4.14943	0.765529	5.42033	5.94876e-08	1.04213e-06
ENSG00000228742	LINC02577	5.62066	4.14353	1.07617	3.85026	0.000117993	0.000704236
ENSG00000290060		2.33609	4.13914	1.40741	2.94096	0.00327198	0.0114005
ENSG00000081041	CXCL2	51.0931	4.13847	0.616679	6.71089	1.93435e-11	1.00264e-09
ENSG00000255002	LINC02324	1.6824	4.13503	1.2151	3.40303	0.000666439	0.00301555
ENSG00000235304	LINC01281	1.42483	4.12708	1.29582	3.18493	0.0014479	0.00578499
ENSG00000177807	KCNJ10	11.9966	4.1256	1.026	4.02106	5.79362e-05	0.000383716
ENSG00000251726	RNU7-41P	2.55558	4.12189	0.979852	4.20665	2.59187e-05	0.000193607
ENSG00000267013	LINC01929	10.2876	4.11003	0.936556	4.38846	1.14159e-05	9.65725e-05
ENSG00000226869	LHFPL3-AS1	31.3472	4.10932	0.523576	7.84858	4.20787e-15	4.80297e-13
ENSG00000289851		5.062	4.10649	0.83283	4.93076	8.19098e-07	9.97507e-06
ENSG00000286546	LOC613266	1.96569	4.10447	1.33493	3.07466	0.00210739	0.00789127
ENSG00000070915	SLC12A3	8.67622	4.10135	0.822203	4.98825	6.09284e-07	7.73588e-06
ENSG00000284930	LOC101928143	2.09605	4.10088	0.980961	4.18047	2.90903e-05	0.000213982
ENSG00000148677	ANKRD1	2.26221	4.09948	1.30458	3.14238	0.00167582	0.00651389
ENSG00000172215	CXCR6	102.355	4.09764	0.512882	7.98943	1.35565e-15	1.69738e-13
ENSG00000257275		1.49569	4.09634	1.74567	2.34657	0.018947	0.0487159
ENSG00000117322	CR2	31.0256	4.07827	0.973363	4.18987	2.79113e-05	0.00020636
ENSG00000171872	KLF17	1.23257	4.06357	1.27458	3.18816	0.00143182	0.00573183
ENSG00000179826	MRGPRX3	2.46218	4.06134	1.40886	2.88271	0.00394273	0.0132646
ENSG00000269553		2.38929	4.06011	1.40268	2.89453	0.00379732	0.0128727
ENSG00000250548	LINC01303	5.77273	4.05997	0.841082	4.82708	1.38553e-06	1.57337e-05
ENSG00000280140		1.72771	4.05914	0.934842	4.34206	1.41153e-05	0.000115667
ENSG00000131203	IDO1	99.1189	4.05885	0.590263	6.87635	6.14066e-12	3.66198e-10
ENSG00000137976	DNASE2B	5.61733	4.05717	1.31652	3.08174	0.00205797	0.00773725
ENSG00000260719		6.24123	4.05672	0.925496	4.3833	1.16896e-05	9.85425e-05
ENSG00000167483	NIBAN3	48.1367	4.05421	0.644854	6.28702	3.23621e-10	1.13045e-08
ENSG00000189013	KIR2DL4	2.58568	4.05253	1.13881	3.55856	0.000372894	0.00184963
ENSG00000232591	LINC02642	1.59815	4.04788	1.19048	3.40022	0.000673308	0.00304236
ENSG00000171864	PRND	77.6422	4.04468	0.649559	6.22681	4.76029e-10	1.58073e-08
ENSG00000130433	CACNG6	2.36264	4.03828	1.30416	3.09645	0.00195853	0.00741449
ENSG00000162594	IL23R	7.97618	4.03106	0.696485	5.78772	7.13484e-09	1.65221e-07
ENSG00000157542	KCNJ6	4.58419	4.03056	1.32487	3.04224	0.00234828	0.00863754
ENSG00000256540		3.36759	4.02194	0.966858	4.1598	3.18526e-05	0.000230953
ENSG00000102096	PIM2	822.529	4.02107	0.498564	8.0653	7.30545e-16	9.73712e-14
ENSG00000266995		7.10591	4.02039	0.896835	4.48287	7.36461e-06	6.63572e-05
ENSG00000121594	CD80	14.0628	4.01654	0.705536	5.69289	1.24905e-08	2.69801e-07
ENSG00000198883	PNMA5	2.51063	4.01524	1.02843	3.90426	9.45128e-05	0.000582483
ENSG00000116748	AMPD1	13.4455	4.01446	0.812976	4.93798	7.8936e-07	9.66775e-06
ENSG00000070031	SCT	4.74515	4.00633	1.00806	3.97428	7.05921e-05	0.000453014
ENSG00000286614		1.3997	4.00249	1.22369	3.27083	0.00107232	0.0044858
ENSG00000223749		63.3563	4.00157	0.659913	6.06378	1.32959e-09	3.85714e-08
ENSG00000271046		2.64066	3.99924	1.51109	2.64659	0.0081308	0.0243042
ENSG00000286122		3.78185	3.99654	0.993713	4.02182	5.77495e-05	0.000382743
ENSG00000288765		3.3018	3.99572	0.9862	4.05164	5.08602e-05	0.000343298
ENSG00000137648	TMPRSS4	668.091	3.99426	0.517556	7.71755	1.18591e-14	1.27038e-12
ENSG00000291135	FCGR1BP	5.83053	3.99361	0.949622	4.20548	2.60533e-05	0.000194362
ENSG00000240122		9.68828	3.9913	0.81005	4.92723	8.34032e-07	1.01356e-05
ENSG00000128383	APOBEC3A	36.1293	3.98999	0.688438	5.79571	6.80314e-09	1.59101e-07
ENSG00000135114	OASL	193.843	3.98854	0.580095	6.87567	6.1699e-12	3.67185e-10
ENSG00000264067		3.34871	3.9776	1.16567	3.41229	0.000644185	0.00293367
ENSG00000270190		1.44163	3.96313	0.899356	4.40664	1.04989e-05	8.98399e-05
ENSG00000224689		1.07306	3.951	1.25749	3.14197	0.00167817	0.00651862
ENSG00000285820		9.90817	3.94895	0.834261	4.73347	2.20718e-06	2.33583e-05
ENSG00000165474	GJB2	15111.6	3.9386	0.581585	6.77218	1.26854e-11	6.90961e-10
ENSG00000205809	KLRC2	3.29879	3.93652	1.0248	3.84126	0.000122406	0.00072533
ENSG00000171611	PTCRA	3.91408	3.93378	1.18669	3.31491	0.000916734	0.00393919
ENSG00000061656	SPAG4	70.0782	3.93292	0.624738	6.2953	3.06797e-10	1.07819e-08
ENSG00000184937	WT1	3.58232	3.9324	1.14768	3.42639	0.000611667	0.00280324
ENSG00000115919	KYNU	340.763	3.93123	0.408997	9.6119	7.12255e-22	2.90149e-19
ENSG00000188822	CNR2	15.6099	3.92854	0.731586	5.36989	7.8785e-08	1.3227e-06
ENSG00000266088		21.6977	3.9284	0.660633	5.94642	2.74071e-09	7.21288e-08
ENSG00000242258	LINC00996	11.4888	3.92217	0.796823	4.92227	8.55476e-07	1.03657e-05
ENSG00000256694		8.51701	3.91608	0.773358	5.06373	4.11122e-07	5.51269e-06
ENSG00000118113	MMP8	4.82035	3.91431	1.61877	2.41808	0.0156028	0.0416349
ENSG00000140379	BCL2A1	76.9501	3.914	0.497949	7.86024	3.83404e-15	4.41801e-13
ENSG00000175426	PCSK1	13.1588	3.90635	0.807741	4.83614	1.32385e-06	1.51583e-05
ENSG00000150551	LYPD1	44.8577	3.90583	0.576511	6.77495	1.24445e-11	6.80403e-10
ENSG00000198959	TGM2	251.951	3.90132	0.492417	7.92279	2.32241e-15	2.77567e-13
ENSG00000242515	UGT1A10	13.5089	3.90129	0.760594	5.12927	2.90867e-07	4.10979e-06
ENSG00000105352	CEACAM4	8.55813	3.89929	0.769356	5.06825	4.01481e-07	5.39593e-06
ENSG00000279884		1.96656	3.89777	0.969473	4.0205	5.80736e-05	0.000384186
ENSG00000241678	RPL21P94	3.16024	3.89092	0.942295	4.1292	3.64031e-05	0.000259459
ENSG00000019186	CYP24A1	58.0728	3.88576	0.563161	6.89991	5.20367e-12	3.17523e-10
ENSG00000290592	LOC107985211	9.59461	3.8857	0.893548	4.34861	1.37e-05	0.000112794
ENSG00000101180	HRH3	7.5031	3.87557	0.86889	4.46038	8.1816e-06	7.23999e-05
ENSG00000124780	KCNK17	4.37274	3.87323	1.00265	3.86299	0.000112009	0.000674626
ENSG00000186818	LILRB4	378.366	3.87297	0.617594	6.27106	3.58597e-10	1.23767e-08
ENSG00000111536	IL26	8.8254	3.87285	0.758879	5.10338	3.33645e-07	4.60841e-06
ENSG00000111796	KLRB1	118.298	3.87237	0.4854	7.97769	1.49103e-15	1.85883e-13
ENSG00000247151	CSTF3-DT	1.51017	3.87091	1.31219	2.94997	0.00317803	0.01112
ENSG00000281958	TRBJ1-4	2.52743	3.86857	0.911035	4.24635	2.1728e-05	0.000167049
ENSG00000163734	CXCL3	25.1752	3.86424	0.652679	5.92058	3.20818e-09	8.30708e-08
ENSG00000134339	SAA2	69.1165	3.85961	0.902924	4.27456	1.91512e-05	0.00015003
ENSG00000227496	LOC102723834	16.7393	3.85781	0.669976	5.75814	8.50466e-09	1.92775e-07
ENSG00000253325	IGHV7-34-1	2.74166	3.8569	1.32137	2.91888	0.00351297	0.012093
ENSG00000261218		11.7289	3.85604	0.752745	5.12263	3.01304e-07	4.24174e-06
ENSG00000285367		1.66066	3.85455	1.36594	2.82191	0.00477385	0.0155682
ENSG00000228499		2.40364	3.85	1.04735	3.67593	0.000236988	0.00125943
ENSG00000188404	SELL	226.374	3.83678	0.504511	7.60495	2.85019e-14	2.81351e-12
ENSG00000253768		5.9578	3.83023	0.966883	3.96142	7.45047e-05	0.000474209
ENSG00000272788		1.49473	3.82783	0.980197	3.90517	9.41592e-05	0.000580551
ENSG00000289471		1.62818	3.82354	1.05531	3.62313	0.000291056	0.0014987
ENSG00000229771		2.30809	3.82173	1.57804	2.42182	0.0154429	0.0412615
ENSG00000251538	LINC02201	1.4512	3.81267	1.6056	2.37461	0.0175675	0.0458289
ENSG00000188501	LCTL	5.63736	3.80496	1.07479	3.54018	0.000399858	0.00196318
ENSG00000177822		9.6044	3.79836	0.798063	4.75948	1.94091e-06	2.08755e-05
ENSG00000111537	IFNG	8.2412	3.79477	0.87228	4.35041	1.35885e-05	0.000112036
ENSG00000259594		1.83687	3.79226	1.35521	2.79828	0.00513755	0.0165416
ENSG00000273824		5.95694	3.7901	0.899361	4.21421	2.50653e-05	0.000188009
ENSG00000272321		1.77101	3.7799	1.01743	3.71515	0.000203087	0.00110619
ENSG00000166736	HTR3A	64.9939	3.77481	0.867961	4.34905	1.36726e-05	0.0001126
ENSG00000267749		1.88447	3.77143	0.923855	4.08228	4.45963e-05	0.000306744
ENSG00000188389	PDCD1	41.3013	3.75929	0.597071	6.29622	3.04996e-10	1.07435e-08
ENSG00000078725	BRINP1	18.7317	3.75741	0.683947	5.49371	3.9357e-08	7.3157e-07
ENSG00000175746	LINC02915	1.22743	3.75663	1.25062	3.00383	0.00266608	0.0095957
ENSG00000257137		1.47289	3.75553	1.1112	3.37971	0.000725612	0.00323721
ENSG00000271596		1.6472	3.74532	1.04673	3.57813	0.000346066	0.00173742
ENSG00000260907		2.19456	3.74031	0.910992	4.10575	4.03006e-05	0.000281822
ENSG00000170956	CEACAM3	8.68155	3.73897	0.791979	4.72104	2.34637e-06	2.45463e-05
ENSG00000268941	LINC01711	5.16894	3.73375	0.943981	3.95532	7.64316e-05	0.000484575
ENSG00000253891		1.18462	3.72651	1.33998	2.78101	0.00541895	0.0172775
ENSG00000250929		27.6388	3.72647	0.770061	4.83919	1.30366e-06	1.4933e-05
ENSG00000179059	ZFP42	2.36726	3.72594	1.53107	2.43355	0.0149517	0.0401642
ENSG00000197249	SERPINA1	402.284	3.7207	0.562593	6.61348	3.75386e-11	1.77312e-09
ENSG00000106483	SFRP4	794.019	3.72038	0.641099	5.80313	6.50899e-09	1.52932e-07
ENSG00000027644	INSRR	2.58855	3.71584	1.12029	3.31687	0.000910333	0.00391518
ENSG00000169245	CXCL10	163.206	3.70831	0.7251	5.1142	3.15068e-07	4.39167e-06
ENSG00000124391	IL17C	2.58211	3.70551	1.27419	2.90814	0.0036359	0.0124407
ENSG00000187116	LILRA5	24.1669	3.7039	0.707213	5.23732	1.62925e-07	2.48407e-06
ENSG00000246528	SLCO5A1-AS1	1.52909	3.70209	1.19976	3.0857	0.00203073	0.00764676
ENSG00000167077	MEI1	141.035	3.69426	0.505078	7.31425	2.58831e-13	2.07949e-11
ENSG00000253161		77.55	3.69295	0.420994	8.77198	1.75553e-18	3.84661e-16
ENSG00000250620	LINC02515	3.53446	3.69081	1.0292	3.5861	0.000335665	0.00169284
ENSG00000289472		7.48639	3.68178	0.743247	4.95364	7.28372e-07	9.01829e-06
ENSG00000128322	IGLL1	5.80609	3.67774	1.24668	2.95003	0.00317748	0.0111195
ENSG00000273388		2.00931	3.6771	1.3145	2.79735	0.00515242	0.0165729
ENSG00000088882	CPXM1	1300.63	3.67678	0.525876	6.99173	2.71517e-12	1.76078e-10
ENSG00000279288		1.28306	3.67395	1.37478	2.6724	0.00753103	0.0228635
ENSG00000211695	TRGV9	2.8834	3.67322	0.933443	3.93513	8.31529e-05	0.000522152
ENSG00000141526	SLC16A3	531.163	3.67285	0.425319	8.63552	5.8459e-18	1.15809e-15
ENSG00000223552		9.43039	3.66557	0.657864	5.57193	2.51926e-08	4.96015e-07
ENSG00000018280	SLC11A1	126.479	3.66065	0.620728	5.89734	3.69409e-09	9.4636e-08
ENSG00000229331		3.42601	3.66007	0.920812	3.97483	7.0431e-05	0.000452181
ENSG00000279439		1.79063	3.65918	0.99317	3.68434	0.000229293	0.00122494
ENSG00000222032		1.00609	3.6537	1.5484	2.35965	0.018292	0.0473642
ENSG00000260673		40.1858	3.65341	0.613353	5.95646	2.57756e-09	6.84325e-08
ENSG00000226012		1.37379	3.64635	1.30663	2.79066	0.0052601	0.016863
ENSG00000064218	DMRT3	17.9977	3.63933	0.634089	5.73946	9.49764e-09	2.1196e-07
ENSG00000233355	CHRM3-AS2	16.8717	3.6271	0.647654	5.60037	2.13899e-08	4.29029e-07
ENSG00000129226	CD68	2.65476	3.6258	0.868612	4.17424	2.98978e-05	0.000218865
ENSG00000245662		1.39543	3.62389	1.32862	2.72756	0.00638038	0.0198238
ENSG00000259760		1.81337	3.62045	1.4981	2.4167	0.0156621	0.0417698
ENSG00000279588		1.76062	3.61028	1.33592	2.70246	0.00688294	0.0211608
ENSG00000161929	SCIMP	48.5134	3.60341	0.601334	5.99236	2.06812e-09	5.61656e-08
ENSG00000253317		1.52358	3.60092	1.05432	3.41539	0.000636915	0.0029056
ENSG00000286330	LOC105370259	2.17677	3.59766	1.13895	3.15876	0.00158444	0.00622393
ENSG00000287828		1.09079	3.59269	1.26031	2.85064	0.00436317	0.0144439
ENSG00000104321	TRPA1	6.15648	3.59224	1.02928	3.49006	0.000482917	0.00230042
ENSG00000261076		2.1915	3.58644	0.994427	3.60654	0.000310308	0.00158486
ENSG00000224784	S100A15A	2.14844	3.58479	1.15852	3.09428	0.00197291	0.00745819
ENSG00000227482		1.68202	3.58314	1.11173	3.22302	0.00126845	0.00518331
ENSG00000253703	IGHV1-68	1.51034	3.5794	1.3979	2.56056	0.0104503	0.0299143
ENSG00000284734		2.51145	3.56978	0.914738	3.90252	9.51964e-05	0.000585823
ENSG00000134061	CD180	91.5864	3.56855	0.522422	6.83078	8.44529e-12	4.83689e-10
ENSG00000158517	NCF1	150.87	3.56461	0.522364	6.82399	8.85439e-12	5.05035e-10
ENSG00000205639	MFSD2B	31.5612	3.55821	0.583749	6.09544	1.09137e-09	3.23751e-08
ENSG00000288861		1.20143	3.55572	1.31222	2.70971	0.00673426	0.0207649
ENSG00000151023	ENKUR	9.57742	3.55223	0.728082	4.87889	1.06685e-06	1.25637e-05
ENSG00000261509	TP53TG3B	1.3228	3.54976	1.20416	2.9479	0.00319937	0.0111825
ENSG00000225535	LINC01393	4.40915	3.54661	0.980438	3.61738	0.000297604	0.00152856
ENSG00000228863		12.7434	3.5401	0.676033	5.23657	1.63585e-07	2.49281e-06
ENSG00000106819	ASPN	2257.04	3.5396	0.533327	6.63683	3.20506e-11	1.57118e-09
ENSG00000253163		1.36457	3.53537	1.07874	3.2773	0.00104805	0.00440529
ENSG00000227764	NTRAS	1.07897	3.53341	1.40155	2.52108	0.0116996	0.0328246
ENSG00000179088	C12orf42	2.35334	3.53109	1.08563	3.25256	0.0011437	0.00474457
ENSG00000186431	FCAR	7.10155	3.52961	0.907213	3.89061	9.99943e-05	0.000609769
ENSG00000237852		1.25163	3.52936	0.912227	3.86895	0.000109306	0.000660288
ENSG00000282133	TRBJ1-3	1.97868	3.52829	0.998565	3.53337	0.000410303	0.00200731
ENSG00000272457		2.49171	3.52608	1.00653	3.50322	0.000459677	0.00220705
ENSG00000251179	TMEM92-AS1	6.52795	3.52432	0.625267	5.63651	1.73534e-08	3.57488e-07
ENSG00000283283		48.0339	3.5182	0.635747	5.53395	3.13092e-08	5.97726e-07
ENSG00000172733	PURG	6.20131	3.50548	0.752601	4.65782	3.19575e-06	3.22845e-05
ENSG00000255128		4.07325	3.50221	1.15805	3.02424	0.00249261	0.00906725
ENSG00000181408	UTS2R	16.7486	3.5018	0.684641	5.1148	3.14076e-07	4.37996e-06
ENSG00000104951	IL4I1	110.337	3.49843	0.53434	6.5472	5.86255e-11	2.58086e-09
ENSG00000135625	EGR4	2.36597	3.49213	1.31649	2.65261	0.00798732	0.0239719
ENSG00000138755	CXCL9	306.861	3.48243	0.781744	4.45469	8.40156e-06	7.41075e-05
ENSG00000204277	LINC01993	1.51142	3.47562	1.29608	2.68164	0.00732623	0.022352
ENSG00000253490	LINC02099	2.56659	3.47517	1.12935	3.07714	0.00209001	0.00783515
ENSG00000254651		3.74209	3.47257	0.896404	3.87389	0.000107112	0.000648116
ENSG00000172578	KLHL6	272.162	3.47101	0.480791	7.21937	5.22288e-13	3.92367e-11
ENSG00000234362	LINC01914	5.24651	3.46994	0.861397	4.02827	5.61885e-05	0.000373767
ENSG00000174123	TLR10	56.7708	3.46649	0.538489	6.43744	1.21503e-10	4.85392e-09
ENSG00000288819		1.37717	3.46579	1.1924	2.90657	0.00365413	0.0124883
ENSG00000253227		1.45025	3.4655	1.25341	2.76486	0.00569472	0.0179911
ENSG00000107593	PKD2L1	7.85226	3.46376	0.955677	3.6244	0.000289631	0.00149322
ENSG00000243620	LOC124909494	2.11989	3.46065	1.13726	3.04298	0.00234249	0.00862366
ENSG00000145287	PLAC8	40.0179	3.45867	0.513699	6.73287	1.66349e-11	8.74785e-10
ENSG00000274008		1.93858	3.45251	1.18478	2.91406	0.0035676	0.0122548
ENSG00000232258	TMEM114	0.988141	3.44868	1.43896	2.39664	0.0165463	0.043661
ENSG00000189068	VSTM1	1.14438	3.44476	1.15785	2.97513	0.00292867	0.0103934
ENSG00000174837	ADGRE1	16.9027	3.44458	0.717794	4.79884	1.59588e-06	1.77325e-05
ENSG00000221502	MIR1245A	22.7545	3.44438	0.56105	6.13917	8.29517e-10	2.55779e-08
ENSG00000027869	SH2D2A	63.5629	3.44146	0.428833	8.02519	1.01366e-15	1.31472e-13
ENSG00000121966	CXCR4	489.972	3.44075	0.400185	8.59789	8.11945e-18	1.5761e-15
ENSG00000289439		1.18486	3.43983	1.13431	3.03253	0.00242516	0.00886763
ENSG00000224442		5.61087	3.4389	0.767915	4.47823	7.52651e-06	6.74169e-05
ENSG00000166926	MS4A6E	1.41868	3.43856	1.37978	2.49212	0.0126984	0.0351292
ENSG00000137634	NXPE4	1.82742	3.43462	1.30122	2.63953	0.00830203	0.024724
ENSG00000115009	CCL20	42.7532	3.433	0.562484	6.10328	1.03913e-09	3.10162e-08
ENSG00000278195	SSTR3	4.55414	3.42945	1.07811	3.18099	0.00146773	0.00585129
ENSG00000159516	SPRR2G	7467.56	3.42698	0.671768	5.10144	3.37077e-07	4.65138e-06
ENSG00000196932	TMEM26	18.3799	3.42065	0.604823	5.65563	1.5528e-08	3.24789e-07
ENSG00000227906	SNAP25-AS1	2.012	3.41612	1.15722	2.95201	0.00315717	0.0110645
ENSG00000284543		2.55058	3.41444	1.12822	3.02639	0.00247493	0.00901542
ENSG00000156413	FUT6	6.88413	3.40901	0.850937	4.00618	6.17084e-05	0.000404991
ENSG00000135175	OCM2	1.02088	3.40743	1.34071	2.5415	0.0110377	0.0312677
ENSG00000103449	SALL1	15.3031	3.40445	0.675949	5.03655	4.74007e-07	6.24304e-06
ENSG00000233912		5.26409	3.40399	0.903699	3.76673	0.000165397	0.000933604
ENSG00000160883	HK3	153.594	3.39864	0.528727	6.42797	1.29317e-10	5.12362e-09
ENSG00000226791	LINC02611	15.5477	3.38872	0.551045	6.14964	7.76605e-10	2.42045e-08
ENSG00000275210		0.984228	3.38734	1.24784	2.71455	0.0066365	0.0204919
ENSG00000225528	TMA7B	5.96799	3.38383	0.634602	5.33221	9.70237e-08	1.57476e-06
ENSG00000226928		7.28225	3.37164	0.752752	4.47908	7.49642e-06	6.72307e-05
ENSG00000222057	RNU4-62P	8.52961	3.37075	0.592897	5.68523	1.30638e-08	2.80092e-07
ENSG00000162894	FCMR	166.867	3.36931	0.442604	7.61248	2.6889e-14	2.67255e-12
ENSG00000289485	LOC101927369	1.01812	3.36821	1.24498	2.70543	0.00682162	0.020994
ENSG00000183508	TENT5C	1251.93	3.36586	0.605389	5.55983	2.70034e-08	5.25232e-07
ENSG00000166509	CLEC3A	1.23405	3.36383	1.17755	2.85664	0.00428148	0.0142157
ENSG00000234224	TMEM229A	7.54599	3.3632	1.11442	3.0179	0.00254529	0.00922641
ENSG00000140557	ST8SIA2	13.7039	3.36304	0.615856	5.46075	4.74138e-08	8.60722e-07
ENSG00000105664	COMP	1765.92	3.35996	0.618235	5.43475	5.4873e-08	9.69512e-07
ENSG00000265612	MIR4539	2.72121	3.35808	1.30635	2.57058	0.0101529	0.0292308
ENSG00000152128	TMEM163	23.8376	3.35734	0.726354	4.62218	3.79734e-06	3.75104e-05
ENSG00000234593	KAZN-AS1	2.33183	3.35636	1.14036	2.94325	0.00324782	0.0113231
ENSG00000175592	FOSL1	199.98	3.35623	0.595403	5.63689	1.73145e-08	3.56941e-07
ENSG00000267462		1.78297	3.35543	1.04398	3.21408	0.00130862	0.00532564
ENSG00000251377		2.22617	3.34795	1.126	2.97331	0.00294603	0.0104416
ENSG00000166603	MC4R	4.69209	3.34169	1.28669	2.59712	0.00940079	0.0274092
ENSG00000270379	HEATR9	1.78071	3.34	0.991605	3.36828	0.000756394	0.00335283
ENSG00000152969	JAKMIP1	3.88024	3.33907	0.886674	3.76583	0.000165993	0.000936238
ENSG00000283167		84.4574	3.33655	0.622315	5.36151	8.2528e-08	1.37064e-06
ENSG00000140274	DUOXA2	1.75834	3.33642	1.26313	2.6414	0.00825649	0.0246163
ENSG00000125538	IL1B	143.066	3.3356	0.681812	4.89226	9.96867e-07	1.18262e-05
ENSG00000211714	TRBV7-3	4.35556	3.32584	0.921854	3.60777	0.00030884	0.00157847
ENSG00000231971	CT69	37.6857	3.32377	0.496897	6.68906	2.24613e-11	1.14375e-09
ENSG00000272954		1.51999	3.32273	0.932778	3.56218	0.000367787	0.00182712
ENSG00000165178	NCF1C	107.039	3.3225	0.51645	6.43333	1.24836e-10	4.97334e-09
ENSG00000183055		71.8393	3.32222	0.504691	6.58268	4.62048e-11	2.11119e-09
ENSG00000174844	DNAH12	28.2081	3.31946	0.600477	5.52804	3.23837e-08	6.15801e-07
ENSG00000174325		5.63432	3.31912	0.904692	3.66878	0.000243712	0.00128982
ENSG00000236969		1.59547	3.31525	1.11203	2.98127	0.00287059	0.0102098
ENSG00000231298	MANCR	2.71414	3.31487	0.847172	3.91287	9.12055e-05	0.000565716
ENSG00000121933	TMIGD3	18.023	3.31321	0.682297	4.85596	1.19802e-06	1.38387e-05
ENSG00000107859	PITX3	1.11758	3.31228	1.27499	2.59788	0.00938008	0.0273598
ENSG00000122188	LAX1	244.887	3.31046	0.516191	6.41325	1.42454e-10	5.58291e-09
ENSG00000164694	FNDC1	1165.77	3.30966	0.606276	5.45899	4.7884e-08	8.66676e-07
ENSG00000119535	CSF3R	312.004	3.30877	0.518232	6.38472	1.71707e-10	6.53547e-09
ENSG00000211697	TRGV5	2.506	3.30524	0.929453	3.55611	0.000376388	0.00186441
ENSG00000167759	KLK13	1694.33	3.30309	0.568091	5.81437	6.08621e-09	1.44052e-07
ENSG00000254101	LINC02055	5.02999	3.3023	1.14017	2.89633	0.0037756	0.0128186
ENSG00000211802	TRAV22	3.37373	3.30181	1.04318	3.16514	0.00155009	0.00611559
ENSG00000276966	H4C5	2.43937	3.30111	0.927279	3.56	0.000370858	0.00184048
ENSG00000289429		1.56005	3.30069	1.17223	2.81573	0.00486664	0.0158242
ENSG00000177272	KCNA3	304.735	3.29692	0.506001	6.51564	7.23814e-11	3.08774e-09
ENSG00000233056	ERVH48-1	2.09631	3.28949	1.2324	2.66917	0.00760394	0.0230364
ENSG00000286826		3.49776	3.28906	0.920979	3.57126	0.000355265	0.00177586
ENSG00000286796		1.86967	3.28704	1.03808	3.16645	0.00154314	0.00609314
ENSG00000173762	CD7	92.0671	3.28621	0.454561	7.22942	4.85072e-13	3.67271e-11
ENSG00000162753	SLC9C2	2.25537	3.28575	1.32868	2.47294	0.0134007	0.0367173
ENSG00000178752	ERFE	8.4284	3.28398	0.883843	3.71557	0.000202744	0.00110514
ENSG00000189233	NUGGC	68.3413	3.28172	0.576688	5.69063	1.26574e-08	2.72374e-07
ENSG00000121380	BCL2L14	6.76414	3.28036	0.854172	3.84039	0.000122837	0.000727292
ENSG00000169469	SPRR1B	8963.5	3.27819	0.583075	5.62224	1.88498e-08	3.85024e-07
ENSG00000113088	GZMK	95.6366	3.27325	0.530841	6.16616	6.99689e-10	2.21743e-08
ENSG00000261448	LOC102723692	4.42069	3.27128	0.813746	4.02003	5.81912e-05	0.000384788
ENSG00000145536	ADAMTS16	26.469	3.269	0.913002	3.5805	0.000342943	0.00172503
ENSG00000113749	HRH2	351.784	3.26807	0.481294	6.79017	1.12003e-11	6.23624e-10
ENSG00000268027		24.4722	3.26395	0.53464	6.10495	1.02834e-09	3.07261e-08
ENSG00000291230	NAPSB	3.43873	3.26229	0.811176	4.02168	5.77847e-05	0.000382888
ENSG00000180535	BHLHA15	187.173	3.26033	0.73984	4.4068	1.04908e-05	8.97977e-05
ENSG00000163508	EOMES	52.9408	3.25998	0.531379	6.13494	8.51903e-10	2.61845e-08
ENSG00000263873		1.50757	3.25666	1.16291	2.80043	0.0051034	0.0164463
ENSG00000205057	CLLU1-AS1	5.32866	3.2528	0.937566	3.46941	0.000521607	0.00245148
ENSG00000211905	IGHJ1	1.9237	3.25226	1.33354	2.43881	0.0147356	0.0397053
ENSG00000181215	C4orf50	4.48168	3.24264	1.0034	3.23165	0.00123077	0.00504857
ENSG00000271503	CCL5	338.013	3.23765	0.463666	6.98272	2.89515e-12	1.86911e-10
ENSG00000172382	PRSS27	413.419	3.23729	0.488032	6.63336	3.28141e-11	1.60048e-09
ENSG00000213886	UBD	2.87923	3.23648	1.1537	2.80531	0.00502677	0.0162473
ENSG00000287094	LOC124901407	1.6956	3.23581	1.07602	3.00721	0.00263661	0.00951524
ENSG00000275995		2.37641	3.23397	1.03814	3.11515	0.00183851	0.00704026
ENSG00000188011	RTP5	2.94552	3.23017	1.05236	3.06945	0.00214452	0.00801265
ENSG00000146857	STRA8	13.0666	3.22611	0.75345	4.28178	1.85406e-05	0.000146038
ENSG00000211777	TRAV3	3.80923	3.21765	0.875773	3.67407	0.000238718	0.00126687
ENSG00000265185		1.32718	3.21691	1.1508	2.79536	0.00518412	0.01666
ENSG00000117009	KMO	40.7724	3.21499	0.617313	5.20804	1.90848e-07	2.85561e-06
ENSG00000148680	HTR7	54.1894	3.21473	0.549047	5.85511	4.76689e-09	1.16841e-07
ENSG00000105371	ICAM4	16.0338	3.21295	0.599267	5.36146	8.25521e-08	1.37064e-06
ENSG00000178690	DYNAP	3.70872	3.20898	1.24091	2.58598	0.00971022	0.0281665
ENSG00000185479	KRT6B	29359.4	3.20634	0.784547	4.08687	4.37233e-05	0.0003016
ENSG00000151388	ADAMTS12	354.156	3.20076	0.475236	6.7351	1.63818e-11	8.63045e-10
ENSG00000103522	IL21R	125.12	3.19485	0.448558	7.12249	1.05995e-12	7.3342e-11
ENSG00000235180	LINC00601	1.40166	3.19282	1.14309	2.79314	0.00521991	0.0167527
ENSG00000274979		2.22979	3.19115	1.01357	3.14842	0.00164157	0.00640916
ENSG00000134640	MTNR1B	4.62253	3.18895	0.976488	3.26574	0.00109178	0.00455996
ENSG00000108417	KRT37	4.05112	3.18868	1.35529	2.35276	0.0186347	0.0480795
ENSG00000120217	CD274	166.063	3.18093	0.441198	7.20975	5.60553e-13	4.16783e-11
ENSG00000240233	RN7SL587P	7.89366	3.17595	0.631597	5.02845	4.94464e-07	6.48589e-06
ENSG00000279220		1.34751	3.17541	1.16949	2.71522	0.00662318	0.0204551
ENSG00000223485	LINC01615	53.558	3.17305	0.469075	6.76449	1.33782e-11	7.23246e-10
ENSG00000223511		2.47691	3.17237	0.967582	3.27866	0.00104303	0.00438801
ENSG00000172602	RND1	35.2654	3.16621	0.580065	5.45837	4.80517e-08	8.68625e-07
ENSG00000006788	MYH13	1.86387	3.166	1.09548	2.89005	0.00385177	0.0130131
ENSG00000205056		6.30984	3.16513	0.870903	3.63431	0.000278731	0.00144294
ENSG00000121797	CCRL2	43.9488	3.16339	0.451877	7.00056	2.54948e-12	1.67208e-10
ENSG00000289702		2.73749	3.15908	0.848177	3.72455	0.000195662	0.00107241
ENSG00000136688	IL36G	772.21	3.15175	0.480044	6.56555	5.18409e-11	2.31388e-09
ENSG00000255776		1.16764	3.15137	1.16679	2.70089	0.00691532	0.021253
ENSG00000140873	ADAMTS18	64.5847	3.15092	0.633186	4.9763	6.48119e-07	8.16088e-06
ENSG00000126266	FFAR1	1.04958	3.14292	1.14096	2.75463	0.00587577	0.0184663
ENSG00000172179	PRL	1.04084	3.14127	1.31564	2.38764	0.0169569	0.0445334
ENSG00000149948	HMGA2	8.08741	3.1407	0.771478	4.07102	4.68087e-05	0.00032021
ENSG00000268987		2.23009	3.13944	1.2287	2.55509	0.0106161	0.0303049
ENSG00000196431	CRYBA4	1.85633	3.138	1.25271	2.50498	0.012246	0.0340535
ENSG00000253746		17.4361	3.13599	0.514145	6.09943	1.0645e-09	3.16105e-08
ENSG00000130508	PXDN	1692.9	3.13514	0.373775	8.38777	4.95464e-17	7.9611e-15
ENSG00000145649	GZMA	94.8272	3.13277	0.4344	7.2117	5.52565e-13	4.11903e-11
ENSG00000054938	CHRDL2	36.59	3.13162	0.745403	4.20125	2.65445e-05	0.00019772
ENSG00000259094		1.40855	3.12914	1.04895	2.98313	0.0028532	0.0101655
ENSG00000171916	LGALS9C	71.813	3.129	0.464287	6.73937	1.59078e-11	8.44222e-10
ENSG00000011083	SLC6A7	4.39513	3.12829	0.748632	4.17868	2.93205e-05	0.000215511
ENSG00000182162	P2RY8	67.1244	3.12727	0.520468	6.00857	1.87168e-09	5.19488e-08
ENSG00000211821	TRDV2	1.13442	3.123	1.26629	2.46627	0.013653	0.0372709
ENSG00000156886	ITGAD	17.3805	3.12234	0.737815	4.23188	2.31745e-05	0.000175972
ENSG00000232884		13.9215	3.11478	0.627665	4.96249	6.95958e-07	8.66517e-06
ENSG00000174527	MYO1H	18.2191	3.11402	0.647923	4.80617	1.53852e-06	1.72142e-05
ENSG00000108176	DNAJC12	15.8429	3.11339	0.470413	6.61841	3.63088e-11	1.72157e-09
ENSG00000121570	DPPA4	2.84654	3.11253	1.18008	2.63757	0.00835031	0.0248426
ENSG00000105374	NKG7	94.8569	3.11101	0.478025	6.50804	7.61387e-11	3.20081e-09
ENSG00000131126	TEX101	45.1466	3.11016	0.540208	5.75734	8.54507e-09	1.93387e-07
ENSG00000196242	OR2C3	2.74148	3.10875	1.14262	2.72072	0.0065139	0.0201736
ENSG00000289981		2.02497	3.10735	0.837595	3.70985	0.000207383	0.00112599
ENSG00000290400	TMPRSS11GP	3.24342	3.10716	0.932761	3.33114	0.000864913	0.00374938
ENSG00000232578	LOC100533629	1.82444	3.10571	1.0331	3.0062	0.00264534	0.00953646
ENSG00000229921	KIF25-AS1	2.13481	3.09688	1.09164	2.83691	0.00455524	0.0149564
ENSG00000289120		1.05348	3.09533	1.28605	2.40685	0.0160906	0.0426765
ENSG00000108700	CCL8	31.4437	3.09439	0.588882	5.25469	1.48271e-07	2.28718e-06
ENSG00000167105	TMEM92	20.6656	3.09365	0.443181	6.98055	2.94027e-12	1.89402e-10
ENSG00000182183	SHISAL2A	8.54783	3.08421	0.681928	4.52277	6.10346e-06	5.66893e-05
ENSG00000090382	LYZ	5149.54	3.07527	0.51379	5.98546	2.1578e-09	5.8164e-08
ENSG00000161405	IKZF3	373.309	3.07375	0.445963	6.8924	5.48586e-12	3.32637e-10
ENSG00000199218		2.47801	3.07355	0.797782	3.85262	0.000116861	0.000698484
ENSG00000165685	TMEM52B	3.17043	3.06695	0.876019	3.50101	0.000463496	0.00222169
ENSG00000086991	NOX4	63.4976	3.066	0.48301	6.34769	2.18574e-10	8.03279e-09
ENSG00000255469		1.23177	3.06562	1.2621	2.42899	0.015141	0.0406009
ENSG00000100433	KCNK10	40.1429	3.0579	0.52216	5.85625	4.73427e-09	1.1614e-07
ENSG00000198400	NTRK1	7.70068	3.05611	0.611713	4.99599	5.85353e-07	7.47468e-06
ENSG00000234380	LINC01426	15.304	3.05506	0.594468	5.13915	2.75984e-07	3.93798e-06
ENSG00000223575		4.14614	3.0534	0.840819	3.63146	0.000281821	0.00145738
ENSG00000168421	RHOH	118.489	3.0526	0.440574	6.92867	4.24802e-12	2.65368e-10
ENSG00000233038		2.87438	3.04894	1.05923	2.87846	0.00399617	0.0134147
ENSG00000176887	SOX11	17.6552	3.04135	0.794829	3.82642	0.000130019	0.000761861
ENSG00000265287		1.06396	3.0405	1.15638	2.62933	0.00855522	0.0253397
ENSG00000162739	SLAMF6	111.968	3.0388	0.478828	6.34633	2.20505e-10	8.08322e-09
ENSG00000117090	SLAMF1	120.32	3.03754	0.423752	7.1682	7.59923e-13	5.4373e-11
ENSG00000065675	PRKCQ	89.5481	3.03251	0.392481	7.7265	1.1054e-14	1.18853e-12
ENSG00000092067	CEBPE	2.21178	3.03126	0.872	3.47622	0.000508537	0.00240098
ENSG00000225370		2.18118	3.02573	1.19953	2.52243	0.0116547	0.0327398
ENSG00000132744	ACY3	5.5805	3.02456	0.847075	3.5706	0.000356165	0.00177916
ENSG00000256633		4.1728	3.01998	0.82086	3.67904	0.000234113	0.00124701
ENSG00000154451	GBP5	333.928	3.01979	0.514441	5.87005	4.35671e-09	1.08535e-07
ENSG00000241593		1.68184	3.01793	1.12896	2.6732	0.00751322	0.0228166
ENSG00000254605		2.32963	3.01734	0.919113	3.28288	0.00102753	0.00433543
ENSG00000236044		284.247	3.01721	0.46571	6.47873	9.24984e-11	3.80559e-09
ENSG00000272861		3.03196	3.01275	0.7832	3.84671	0.000119712	0.000712289
ENSG00000105255	FSD1	5.63027	3.01198	0.730209	4.12482	3.71031e-05	0.000263669
ENSG00000225783	MIAT	348.996	3.01129	0.360906	8.34369	7.20093e-17	1.09617e-14
ENSG00000211706	TRBV6-1	4.80936	3.00935	0.795944	3.78085	0.000156291	0.000891072
ENSG00000007908	SELE	398.107	3.00912	0.413226	7.28202	3.28853e-13	2.59131e-11
ENSG00000245164	LINC00861	47.8785	3.00489	0.500895	5.99906	1.98467e-09	5.43585e-08
ENSG00000205786	LINC01531	2.29098	3.00368	1.25364	2.39597	0.0165763	0.0437242
ENSG00000144130	NT5DC4	2.32084	3.00283	1.17233	2.56141	0.0104248	0.029856
ENSG00000183682	BMP8A	60.1571	3.00228	0.487473	6.15888	7.32633e-10	2.30325e-08
ENSG00000163599	CTLA4	57.0994	3.00111	0.480357	6.24766	4.16636e-10	1.4094e-08
ENSG00000237943	PRKCQ-AS1	65.7003	3.00102	0.399136	7.51879	5.52844e-14	5.10859e-12
ENSG00000134940	ACRV1	3.40893	3.00014	0.916346	3.27403	0.00106027	0.00444758
ENSG00000225082		1.27015	2.99691	0.991258	3.02334	0.00249997	0.00908947
ENSG00000119125	GDA	463.043	2.99585	0.72238	4.1472	3.36571e-05	0.000242396
ENSG00000129159	KCNC1	4.60998	2.99028	0.806731	3.70667	0.000210003	0.00113735
ENSG00000133107	TRPC4	8.28458	2.98731	0.635133	4.70344	2.55818e-06	2.65103e-05
ENSG00000224397	PELATON	74.8078	2.98516	0.44182	6.75651	1.41354e-11	7.57108e-10
ENSG00000174939	ASPHD1	16.8064	2.98339	0.498258	5.98764	2.12903e-09	5.75496e-08
ENSG00000183347	GBP6	339.768	2.97927	0.515855	5.77539	7.67732e-09	1.76231e-07
ENSG00000256039	LINC02446	11.9185	2.97486	0.643294	4.62442	3.75641e-06	3.7195e-05
ENSG00000175874	CREG2	9.57323	2.97455	0.787049	3.77937	0.000157225	0.000895336
ENSG00000134668	SPOCD1	27.2501	2.97326	0.698498	4.25665	2.07509e-05	0.000160605
ENSG00000162551	ALPL	197.772	2.97322	0.451657	6.58293	4.61277e-11	2.111e-09
ENSG00000140678	ITGAX	426.353	2.97171	0.466352	6.37225	1.86279e-10	7.02444e-09
ENSG00000283648		7.45772	2.96832	0.693637	4.27935	1.87441e-05	0.00014724
ENSG00000257446	ZNF878	5.86623	2.9682	0.714426	4.15467	3.25758e-05	0.000235607
ENSG00000105639	JAK3	372.741	2.96761	0.411191	7.2171	5.31079e-13	3.97938e-11
ENSG00000287687	LOC102724482	1.69594	2.96619	1.19478	2.48263	0.0130416	0.035883
ENSG00000177464	GPR4	84.6441	2.96376	0.436193	6.7946	1.08614e-11	6.12366e-10
ENSG00000271856	LINC01215	17.1756	2.96347	0.614818	4.82007	1.43508e-06	1.62136e-05
ENSG00000143473	KCNH1	11.1864	2.96198	0.612745	4.83395	1.33853e-06	1.53142e-05
ENSG00000267712	LINC01539	1.69795	2.95955	1.06845	2.76995	0.00560654	0.0177688
ENSG00000279917		7.13074	2.9586	0.573778	5.15635	2.51813e-07	3.63251e-06
ENSG00000242048	PRKAG2-AS2	2.41843	2.95375	1.16193	2.54211	0.0110185	0.0312285
ENSG00000105697	HAMP	9.6802	2.95174	0.804586	3.66864	0.000243841	0.00129027
ENSG00000167941	SOST	7.37784	2.94797	1.12285	2.62544	0.00865362	0.0255945
ENSG00000235994		2.56883	2.94765	0.865226	3.4068	0.000657288	0.00298254
ENSG00000111012	CYP27B1	97.5286	2.94747	0.505382	5.83215	5.47178e-09	1.31445e-07
ENSG00000232869	TRBV29-1	9.61266	2.94396	0.62429	4.71568	2.40899e-06	2.51354e-05
ENSG00000228427	LOC107985688	7.31318	2.94363	0.61076	4.81962	1.43835e-06	1.62442e-05
ENSG00000085265	FCN1	319.367	2.94357	0.535688	5.49493	3.9087e-08	7.27019e-07
ENSG00000285868		2.01505	2.93766	0.897747	3.27226	0.0010669	0.00446765
ENSG00000233817		1.51567	2.93191	1.1272	2.60106	0.00929361	0.0271542
ENSG00000091106	NLRC4	24.9881	2.93111	0.548711	5.34181	9.20238e-08	1.50543e-06
ENSG00000164687	FABP5	1769.26	2.9298	0.4348	6.73826	1.60293e-11	8.49114e-10
ENSG00000170627	GTSF1	6.949	2.92792	0.658136	4.4488	8.63499e-06	7.58887e-05
ENSG00000232114		2.60674	2.92756	0.831758	3.51973	0.000431991	0.00209709
ENSG00000041982	TNC	5217.91	2.92682	0.42595	6.87127	6.36319e-12	3.77522e-10
ENSG00000236972		200.489	2.92472	0.452555	6.46269	1.02858e-10	4.17832e-09
ENSG00000128656	CHN1	412.47	2.9232	0.37283	7.84056	4.48525e-15	5.08733e-13
ENSG00000163464	CXCR1	48.3182	2.92305	0.570024	5.12795	2.92921e-07	4.13275e-06
ENSG00000201700	SNORD113-3	1.047	2.92287	1.12835	2.59039	0.00958671	0.0278502
ENSG00000270547	LINC01235	83.0225	2.91953	0.577382	5.0565	4.27025e-07	5.71534e-06
ENSG00000196754	S100A2	4899.05	2.91901	0.496282	5.88176	4.05937e-09	1.02451e-07
ENSG00000273855		2.36874	2.91833	0.876226	3.33057	0.000866668	0.00375474
ENSG00000207109	SNORD38C	1.36099	2.9151	0.940261	3.10031	0.00193319	0.00733005
ENSG00000103313	MEFV	36.1942	2.91417	0.552482	5.27469	1.32983e-07	2.07457e-06
ENSG00000289470		5.72431	2.91404	0.759355	3.83752	0.000124283	0.000733899
ENSG00000253661	ZFHX4-AS1	5.0088	2.91262	0.898625	3.2412	0.00119028	0.00490687
ENSG00000096996	IL12RB1	78.3063	2.90985	0.428685	6.78785	1.13815e-11	6.30625e-10
ENSG00000163600	ICOS	39.323	2.90957	0.493513	5.89563	3.73249e-09	9.53666e-08
ENSG00000176797	DEFB103B	209.016	2.90475	0.671873	4.32335	1.53676e-05	0.000124503
ENSG00000170298	LGALS9B	37.3805	2.90434	0.564605	5.14402	2.68914e-07	3.84279e-06
ENSG00000288900		1.13726	2.90348	1.04829	2.76972	0.0056104	0.0177771
ENSG00000163568	AIM2	56.9001	2.90311	0.468683	6.19417	5.85918e-10	1.90468e-08
ENSG00000286271		2.89449	2.90119	1.15917	2.50282	0.0123207	0.034225
ENSG00000211800	TRAV20	3.85209	2.90093	0.778093	3.72825	0.000192811	0.0010592
ENSG00000134013	LOXL2	866.977	2.90005	0.40149	7.22321	5.07758e-13	3.83443e-11
ENSG00000260284	TPSP2	3.94671	2.89978	0.924248	3.13744	0.00170429	0.00660234
ENSG00000288767	LOC107984551	1.49145	2.89928	0.964	3.00755	0.00263363	0.00950729
ENSG00000162747	FCGR3B	235.095	2.89919	0.548939	5.28145	1.28163e-07	2.01241e-06
ENSG00000198178	CLEC4C	8.52512	2.89875	0.631974	4.58681	4.5006e-06	4.34192e-05
ENSG00000159337	PLA2G4D	1828.19	2.89327	0.462275	6.25876	3.88057e-10	1.32826e-08
ENSG00000025708	TYMP	2827.54	2.88898	0.338681	8.5301	1.46225e-17	2.71106e-15
ENSG00000204577	LILRB3	116.737	2.88779	0.463522	6.2301	4.66135e-10	1.55489e-08
ENSG00000264659		1.67723	2.88462	1.15441	2.49878	0.0124622	0.0345717
ENSG00000224963		2.33619	2.88273	0.983589	2.93083	0.00338061	0.0117141
ENSG00000149054	ZNF215	83.6614	2.88262	0.460738	6.25652	3.93663e-10	1.34426e-08
ENSG00000241560	ZBTB20-AS1	1.84995	2.8826	1.01394	2.84296	0.00446964	0.0147364
ENSG00000054356	PTPRN	5.21205	2.88067	0.988512	2.91415	0.00356662	0.0122529
ENSG00000184254	ALDH1A3	551.199	2.87862	0.562639	5.11628	3.11625e-07	4.35207e-06
ENSG00000272763		1.18767	2.87558	1.17958	2.4378	0.0147771	0.0397839
ENSG00000227191	TRGC2	37.3541	2.87447	0.499444	5.75533	8.64745e-09	1.95306e-07
ENSG00000187498	COL4A1	4010.29	2.87416	0.409819	7.01323	2.3287e-12	1.54479e-10
ENSG00000272872		20.1693	2.87397	0.608888	4.72003	2.35805e-06	2.46483e-05
ENSG00000159618	ADGRG5	53.4965	2.87355	0.455799	6.30442	2.89283e-10	1.03041e-08
ENSG00000180785	OR51E1	23.6712	2.87077	0.545761	5.26012	1.4396e-07	2.22661e-06
ENSG00000148346	LCN2	902.762	2.86889	0.657976	4.36017	1.2996e-05	0.000107641
ENSG00000279676		3.90247	2.86879	1.13043	2.53778	0.0111558	0.0315622
ENSG00000185559	DLK1	15.8457	2.8687	1.08637	2.64062	0.00827534	0.024667
ENSG00000183918	SH2D1A	71.0075	2.86791	0.469127	6.1133	9.75934e-10	2.94031e-08
ENSG00000188596	CFAP54	27.2867	2.86622	0.543383	5.27477	1.32925e-07	2.07457e-06
ENSG00000240405	SAMMSON	4.51784	2.86596	1.18052	2.4277	0.0151948	0.0407188
ENSG00000131042	LILRB2	197.546	2.86389	0.476068	6.01571	1.79104e-09	4.98578e-08
ENSG00000237166		4.35621	2.8619	0.805674	3.55218	0.000382047	0.00188726
ENSG00000286831		1.33129	2.85983	1.2166	2.35068	0.0187392	0.0482888
ENSG00000243544	RN7SL172P	2.45425	2.85742	0.826104	3.45891	0.00054237	0.00253424
ENSG00000227507	LTB	327.708	2.85329	0.432077	6.60366	4.01127e-11	1.88036e-09
ENSG00000118946	PCDH17	156.81	2.85152	0.41758	6.82867	8.57032e-12	4.8988e-10
ENSG00000233387		5.45647	2.85062	0.751026	3.79563	0.000147268	0.000846807
ENSG00000086300	SNX10	345.603	2.84958	0.40617	7.01575	2.28721e-12	1.52076e-10
ENSG00000207688	MIR548AA2	1.42941	2.84766	0.996502	2.85766	0.00426777	0.01418
ENSG00000253417	LINC02159	34.7458	2.84692	0.702795	4.05086	5.10297e-05	0.00034404
ENSG00000211721	TRBV6-5	5.45971	2.84463	0.726666	3.91464	9.05397e-05	0.00056219
ENSG00000289400	LOC124902559	1.61615	2.84452	0.993863	2.86208	0.00420865	0.0140174
ENSG00000287119		6.02838	2.84155	0.709542	4.00477	6.2078e-05	0.000407046
ENSG00000254521	SIGLEC12	5.79333	2.83967	1.07079	2.65194	0.00800319	0.0240096
ENSG00000287593		1.69744	2.83385	0.888932	3.18793	0.00143296	0.00573559
ENSG00000217455		8.75725	2.83364	0.788027	3.59587	0.000323315	0.00164028
ENSG00000289723		2.60135	2.83222	0.86494	3.27448	0.00105858	0.00444182
ENSG00000214212	C19orf38	30.3059	2.82828	0.442522	6.39127	1.64514e-10	6.31903e-09
ENSG00000285424		4.53483	2.82414	0.690304	4.09115	4.29233e-05	0.000297073
ENSG00000234883	MIR155HG	40.9611	2.82344	0.49259	5.73183	9.93512e-09	2.20363e-07
ENSG00000007312	CD79B	146.347	2.81987	0.477305	5.90791	3.46473e-09	8.93142e-08
ENSG00000121904	CSMD2	72.0032	2.8187	0.404315	6.97153	3.13519e-12	2.01509e-10
ENSG00000204262	COL5A2	7725.2	2.81082	0.420957	6.67723	2.43501e-11	1.22483e-09
ENSG00000273428	LOC105372990	1.66913	2.81054	1.04299	2.6947	0.00704527	0.0216087
ENSG00000244128	LINC01322	3.16994	2.80952	1.17331	2.39452	0.0166422	0.0438397
ENSG00000132958	TPTE2	6.91076	2.8015	0.743207	3.76948	0.000163587	0.000925191
ENSG00000104371	DKK4	9.14318	2.80059	0.845558	3.31212	0.000925911	0.00397154
ENSG00000291212		9.66732	2.79963	0.588716	4.75549	1.97971e-06	2.12228e-05
ENSG00000115523	GNLY	95.6986	2.79906	0.495889	5.64452	1.65643e-08	3.43926e-07
ENSG00000183696	UPP1	423.943	2.79632	0.426929	6.54984	5.75975e-11	2.5425e-09
ENSG00000101916	TLR8	89.917	2.78684	0.487308	5.71884	1.07257e-08	2.35729e-07
ENSG00000211814	TRAV35	2.40737	2.78635	0.979781	2.84385	0.00445715	0.0147011
ENSG00000234964		10260.3	2.78539	0.438852	6.347	2.19558e-10	8.05871e-09
ENSG00000224260		6.79926	2.78477	0.688689	4.04357	5.26424e-05	0.00035343
ENSG00000125910	S1PR4	77.4864	2.78335	0.427399	6.5123	7.40098e-11	3.13409e-09
ENSG00000263325		4.99229	2.78206	0.745837	3.73012	0.000191387	0.00105314
ENSG00000244586		2.52657	2.78197	0.788827	3.52672	0.000420739	0.00205107
ENSG00000279296		3.16944	2.77658	0.800073	3.47041	0.000519671	0.00244398
ENSG00000070886	EPHA8	4.74167	2.77606	0.804281	3.4516	0.000557264	0.00259294
ENSG00000186407	CD300E	140.708	2.77358	0.614859	4.51092	6.45465e-06	5.94926e-05
ENSG00000267412		1.6554	2.77303	0.984532	2.8166	0.00485356	0.0157923
ENSG00000073861	TBX21	27.8393	2.77301	0.520153	5.33114	9.75959e-08	1.58227e-06
ENSG00000285205		2.00443	2.77283	1.00601	2.75626	0.00584671	0.0183829
ENSG00000258675		4.1264	2.77277	0.795793	3.48429	0.000493446	0.00234158
ENSG00000273584		2.57091	2.77068	0.882471	3.13969	0.00169128	0.00656392
ENSG00000254887		2.70956	2.76973	0.880535	3.1455	0.00165801	0.00645941
ENSG00000248323	LUCAT1	90.3316	2.76893	0.377287	7.33905	2.15116e-13	1.76756e-11
ENSG00000062096	ARSF	307.722	2.76591	0.40906	6.76162	1.36456e-11	7.34956e-10
ENSG00000168685	IL7R	762.062	2.76393	0.437915	6.31156	2.76239e-10	9.93878e-09
ENSG00000104415	CCN4	433.739	2.76209	0.50479	5.47177	4.45561e-08	8.17182e-07
ENSG00000285492	LOC112267968	2.41386	2.76154	1.0923	2.52819	0.0114652	0.0323078
ENSG00000104368	PLAT	878.54	2.75616	0.575388	4.79009	1.66708e-06	1.83753e-05
ENSG00000287771		1.51943	2.752	0.992274	2.77343	0.00554687	0.0176009
ENSG00000247774	PCED1B-AS1	129.895	2.7514	0.437919	6.2829	3.32306e-10	1.15799e-08
ENSG00000262074		1.62056	2.74726	0.988953	2.77795	0.00547033	0.0174096
ENSG00000254560	BBOX1-AS1	4.35389	2.74721	0.735469	3.73531	0.000187484	0.00103544
ENSG00000288528		1.35572	2.74375	1.04808	2.61788	0.00884773	0.0260779
ENSG00000163564	PYHIN1	36.9784	2.73878	0.475885	5.75514	8.65686e-09	1.95306e-07
ENSG00000128965	CHAC1	93.9892	2.73619	0.782772	3.49552	0.000473142	0.00226268
ENSG00000211791	TRAV13-2	4.78088	2.73279	0.807329	3.38498	0.000711841	0.00318709
ENSG00000143185	XCL2	9.52732	2.7322	0.643937	4.24296	2.20594e-05	0.000168968
ENSG00000186810	CXCR3	62.9859	2.73219	0.464746	5.8789	4.13003e-09	1.03872e-07
ENSG00000218565	LOC100129844	2.38676	2.73	0.865075	3.15579	0.00160062	0.00627623
ENSG00000205784	ARRDC5	12.7349	2.72981	0.495048	5.51423	3.50302e-08	6.59622e-07
ENSG00000236935	LOC102723878	3.40795	2.72872	0.815386	3.34654	0.000818255	0.00358256
ENSG00000211807	TRAV26-1	3.3577	2.72512	0.766613	3.55475	0.000378341	0.00187248
ENSG00000248544		2.18377	2.72221	0.833077	3.26766	0.00108439	0.00453169
ENSG00000087494	PTHLH	81.94	2.71801	0.632149	4.29964	1.71076e-05	0.000135974
ENSG00000246366	LACTB2-AS1	1.81165	2.71627	1.02898	2.63978	0.008296	0.0247112
ENSG00000167749	KLK4	18.3582	2.71289	0.655951	4.13581	3.53712e-05	0.000252852
ENSG00000132429	POPDC3	7.11507	2.71288	0.848812	3.19609	0.00139302	0.00560212
ENSG00000180061	TMEM150B	28.8466	2.71158	0.495693	5.47028	4.49321e-08	8.21994e-07
ENSG00000122862	SRGN	997.583	2.7113	0.373527	7.25865	3.90969e-13	3.00745e-11
ENSG00000264707	L3MBTL4-AS1	4.58198	2.71118	0.921686	2.94154	0.00326584	0.0113805
ENSG00000279176		1.83269	2.70893	1.1358	2.38504	0.0170771	0.0447628
ENSG00000266127	ZNF415P1	4.26055	2.7069	0.615715	4.39635	1.10087e-05	9.35657e-05
ENSG00000233682		7.77558	2.70644	0.763084	3.54671	0.000390073	0.00192101
ENSG00000250170		3.82451	2.70573	0.761688	3.55228	0.00038191	0.00188691
ENSG00000155465	SLC7A7	299.224	2.70185	0.409271	6.60162	4.06694e-11	1.90029e-09
ENSG00000185897	FFAR3	1.72012	2.70141	0.97892	2.75959	0.00578746	0.018244
ENSG00000290803		1.8979	2.70124	1.00062	2.69957	0.00694296	0.0213356
ENSG00000131142	CCL25	2.39863	2.70115	1.14297	2.36328	0.0181138	0.0469871
ENSG00000226197		19.9528	2.70074	0.461061	5.85767	4.69404e-09	1.15508e-07
ENSG00000197880	MDS2	2.47651	2.70047	1.00134	2.69686	0.00699965	0.0214825
ENSG00000224389	C4B	200.902	2.70029	0.45438	5.9428	2.80192e-09	7.36058e-08
ENSG00000225195		3.98259	2.69884	0.665675	4.05429	5.02857e-05	0.000340134
ENSG00000239948	RN7SL368P	3.20736	2.69873	0.768047	3.51375	0.000441821	0.00213585
ENSG00000177234	LINC01561	4.73513	2.69644	0.858867	3.13953	0.0016922	0.0065643
ENSG00000211803	TRAV23DV6	3.79446	2.69514	0.72326	3.72637	0.000194257	0.00106613
ENSG00000143333	RGS16	224.667	2.69494	0.390656	6.8985	5.25535e-12	3.20001e-10
ENSG00000259926		3.86167	2.69398	0.752468	3.58019	0.000343341	0.00172673
ENSG00000140030	GPR65	91.6801	2.69231	0.370742	7.26194	3.81565e-13	2.95512e-11
ENSG00000015413	DPEP1	34.2436	2.68938	0.771269	3.48695	0.000488566	0.00232147
ENSG00000234506		2.6669	2.68818	1.02578	2.62061	0.00877718	0.0259043
ENSG00000288742		4.36951	2.68749	0.905045	2.96946	0.00298325	0.0105521
ENSG00000289310		1.68313	2.68737	1.06685	2.51897	0.0117699	0.0329929
ENSG00000147689	FAM83A	1023.33	2.68541	0.430585	6.23666	4.47015e-10	1.49641e-08
ENSG00000291000		8.54316	2.68523	0.60392	4.44633	8.73507e-06	7.65589e-05
ENSG00000147138	GPR174	76.7382	2.68501	0.474789	5.65517	1.55696e-08	3.25375e-07
ENSG00000211689	TRGC1	5.59636	2.68433	0.728147	3.68653	0.000227334	0.00121627
ENSG00000291128	APOC1P1	4.65821	2.6835	1.07296	2.50101	0.0123839	0.0343906
ENSG00000291048	ALG1L13P	6.31685	2.68337	0.620258	4.32622	1.51693e-05	0.000123104
ENSG00000165949	IFI27	2395.16	2.68266	0.407504	6.58315	4.60593e-11	2.111e-09
ENSG00000147168	IL2RG	146.013	2.68233	0.374143	7.16928	7.53934e-13	5.41093e-11
ENSG00000197520	FAM177B	6.01394	2.68109	0.652378	4.10972	3.9614e-05	0.000278108
ENSG00000211784	TRAV10	1.90298	2.67963	0.920962	2.9096	0.00361889	0.0123898
ENSG00000276462	LINC03025	2.94991	2.67956	0.95638	2.80178	0.00508221	0.0163923
ENSG00000279951		2.6297	2.67819	1.05971	2.52729	0.0114947	0.0323658
ENSG00000276926	MIR6797	1.15869	2.6756	1.0421	2.56751	0.0102432	0.0294262
ENSG00000225062	CATIP-AS1	4.11852	2.67336	0.767753	3.48206	0.000497576	0.0023577
ENSG00000279754		2.74016	2.67307	0.840443	3.18055	0.00146998	0.00585866
ENSG00000134539	KLRD1	45.6197	2.67305	0.491628	5.43715	5.41409e-08	9.58333e-07
ENSG00000263934		3.65132	2.67263	0.594673	4.49428	6.98045e-06	6.33497e-05
ENSG00000126583	PRKCG	2.69398	2.67245	1.04046	2.56853	0.010213	0.0293512
ENSG00000136250	AOAH	148.199	2.67203	0.466824	5.72385	1.04135e-08	2.30268e-07
ENSG00000005844	ITGAL	401.482	2.67162	0.408673	6.53731	6.26351e-11	2.70791e-09
ENSG00000239961	LILRA4	19.9597	2.66861	0.572587	4.66062	3.15259e-06	3.18733e-05
ENSG00000090932	DLL3	2.60252	2.66785	0.897381	2.97293	0.0029497	0.0104488
ENSG00000269919		3.65517	2.66756	0.665064	4.01098	6.0467e-05	0.000398108
ENSG00000160161	CILP2	86.4421	2.66452	0.730138	3.64934	0.00026292	0.00137325
ENSG00000235077		1.70864	2.66446	1.07703	2.4739	0.0133647	0.0366465
ENSG00000250365	HEATR5A-DT	2.44433	2.66255	0.788726	3.37576	0.000736127	0.00327705
ENSG00000272002		2.59632	2.66243	0.846254	3.14614	0.0016544	0.00644709
ENSG00000255003		3.15355	2.66155	0.864348	3.07925	0.00207519	0.00779288
ENSG00000126353	CCR7	101.754	2.65898	0.49586	5.36235	8.21466e-08	1.36548e-06
ENSG00000171124	FUT3	197.624	2.65728	0.464062	5.72612	1.02753e-08	2.27559e-07
ENSG00000228789	HCG22	3.36374	2.65585	0.876549	3.02989	0.00244641	0.00892939
ENSG00000200879	SNORD14E	3.28934	2.65398	0.624292	4.25118	2.12649e-05	0.000164056
ENSG00000157766	ACAN	51.2754	2.65271	0.656284	4.04202	5.29937e-05	0.000355541
ENSG00000244649		1.87096	2.65263	1.12672	2.3543	0.0185575	0.0479187
ENSG00000225205	PDK1-AS1	43.8777	2.65209	0.45074	5.88386	4.00796e-09	1.01419e-07
ENSG00000206195	DUXAP8	46.4592	2.65089	0.558621	4.74542	2.08076e-06	2.21501e-05
ENSG00000225210	DUXAP9	24.7043	2.64964	0.530142	4.99798	5.79352e-07	7.4177e-06
ENSG00000011422	PLAUR	320.841	2.64659	0.392833	6.7372	1.61469e-11	8.53778e-10
ENSG00000100342	APOL1	1015.17	2.64577	0.307658	8.59972	7.99117e-18	1.56168e-15
ENSG00000089692	LAG3	49.0174	2.64559	0.41555	6.36647	1.93426e-10	7.24669e-09
ENSG00000110944	IL23A	8.69088	2.64422	0.529145	4.99715	5.81835e-07	7.43305e-06
ENSG00000123610	TNFAIP6	262.04	2.64409	0.499805	5.29025	1.2215e-07	1.93056e-06
ENSG00000238132		3.51049	2.64123	0.744572	3.54732	0.000389176	0.00191692
ENSG00000211710	TRBV4-1	4.28999	2.64042	0.825151	3.19993	0.00137463	0.00554089
ENSG00000234394	LINC03025	2.57498	2.63912	1.04752	2.51939	0.0117558	0.0329597
ENSG00000242795		2.79695	2.6378	0.855843	3.08211	0.00205538	0.00773048
ENSG00000169248	CXCL11	32.8875	2.63467	0.73472	3.58595	0.000335848	0.00169333
ENSG00000147434	CHRNA6	2.8313	2.6346	0.864353	3.04805	0.00230328	0.00850368
ENSG00000291165		1.9657	2.63393	1.00182	2.62914	0.00856006	0.0253515
ENSG00000175264	CHST1	93.9484	2.63054	0.373776	7.03775	1.95366e-12	1.30634e-10
ENSG00000100373	UPK3A	3.57453	2.6276	0.71228	3.68899	0.000225142	0.001207
ENSG00000256553	TRAV1-2	4.78004	2.62535	0.748625	3.5069	0.000453355	0.00218285
ENSG00000211780	TRAV6	2.39032	2.62449	0.990121	2.65068	0.00803304	0.0240841
ENSG00000248599	FLJ42969	5.3778	2.62433	0.757638	3.46383	0.00053254	0.00249395
ENSG00000188452	CERKL	2.3004	2.62355	1.00484	2.61092	0.00902981	0.0265146
ENSG00000172139	SLC9C1	2.12178	2.6228	0.980462	2.67506	0.00747156	0.0227148
ENSG00000124772	CPNE5	216.361	2.62185	0.471264	5.56344	2.64511e-08	5.16573e-07
ENSG00000175463	TBC1D10C	249.551	2.62069	0.409529	6.39927	1.5612e-10	6.02061e-09
ENSG00000130487	KLHDC7B	77.6894	2.6203	0.546915	4.79106	1.65903e-06	1.83006e-05
ENSG00000153976	HS3ST3A1	49.2429	2.61958	0.446402	5.86821	4.40516e-09	1.09459e-07
ENSG00000211746	TRBV19	10.7175	2.61819	0.667746	3.92094	8.82046e-05	0.000549926
ENSG00000170891	CYTL1	80.5191	2.61801	0.408407	6.4103	1.4523e-10	5.66869e-09
ENSG00000241186	CRIPTO	2.6387	2.61184	1.08764	2.40138	0.0163335	0.0431823
ENSG00000236162		1.4504	2.60811	1.08429	2.40536	0.0161566	0.0428204
ENSG00000156414	TDRD9	21.6308	2.60765	0.575374	4.53209	5.84018e-06	5.44187e-05
ENSG00000266421	MIR4451	6.88246	2.6052	0.519829	5.01164	5.39671e-07	6.98698e-06
ENSG00000103472	RRN3P2	3.08245	2.60355	0.700886	3.71465	0.000203487	0.00110795
ENSG00000158077	NLRP14	2.38968	2.6034	0.973676	2.67379	0.00749998	0.0227835
ENSG00000104974	LILRA1	22.5523	2.6022	0.626601	4.15288	3.28314e-05	0.000237217
ENSG00000259230	LINC02323	13.7196	2.59993	0.6079	4.2769	1.89512e-05	0.000148705
ENSG00000226363		4.89548	2.59906	0.699358	3.71634	0.000202126	0.00110262
ENSG00000270339	PPIAL4H	1.52244	2.59795	0.987428	2.63103	0.00851273	0.0252449
ENSG00000103044	HAS3	892.126	2.59586	0.456119	5.69119	1.26159e-08	2.71697e-07
ENSG00000290084		1.94293	2.59421	0.979488	2.64853	0.00808416	0.0241872
ENSG00000211753	TRBV28	12.5025	2.59402	0.649326	3.99495	6.47084e-05	0.000422093
ENSG00000268804	LINC02132	1.09555	2.59376	1.08542	2.38964	0.0168649	0.04434
ENSG00000275557		4.85221	2.59193	0.736656	3.5185	0.000433986	0.00210501
ENSG00000149635	OCSTAMP	1.87725	2.59017	1.04555	2.47732	0.0132372	0.0363418
ENSG00000196132	MYT1	1.70613	2.58907	1.05599	2.4518	0.0142144	0.0385214
ENSG00000198821	CD247	135.092	2.58453	0.376834	6.85853	6.95742e-12	4.08173e-10
ENSG00000069011	PITX1	201.207	2.58253	0.620129	4.16451	3.12022e-05	0.000227206
ENSG00000126262	FFAR2	87.1233	2.5821	0.464063	5.56412	2.63483e-08	5.15262e-07
ENSG00000289880		3.01001	2.58163	0.816964	3.16004	0.0015775	0.00620256
ENSG00000257531		10.5873	2.58023	0.586208	4.40155	1.07479e-05	9.16455e-05
ENSG00000187922	LCN10	11.855	2.57928	0.628038	4.10688	4.01032e-05	0.000280764
ENSG00000138083	SIX3	4.49342	2.57432	0.84374	3.05108	0.00228022	0.00843686
ENSG00000263745	LOC105371956	2.38043	2.57365	1.03841	2.47846	0.0131952	0.0362506
ENSG00000100298	APOBEC3H	7.17445	2.57221	0.656482	3.91817	8.92223e-05	0.000555202
ENSG00000089012	SIRPG	34.4776	2.57169	0.523863	4.90908	9.15026e-07	1.09496e-05
ENSG00000270164	LINC01480	17.431	2.56925	0.536239	4.79124	1.65751e-06	1.82908e-05
ENSG00000164430	CGAS	126.683	2.5674	0.291467	8.80855	1.26778e-18	2.91017e-16
ENSG00000135914	HTR2B	20.2429	2.56728	0.646299	3.97228	7.11892e-05	0.000456138
ENSG00000255987		5.77428	2.56453	0.599032	4.28112	1.85953e-05	0.000146389
ENSG00000160326	SLC2A6	109.089	2.5605	0.402687	6.35853	2.03689e-10	7.60167e-09
ENSG00000179428	IL6-AS1	3.80726	2.55974	0.827351	3.09391	0.00197541	0.00746566
ENSG00000235576		23.9305	2.55799	0.458038	5.58467	2.34139e-08	4.64792e-07
ENSG00000127533	F2RL3	30.944	2.55799	0.433982	5.89424	3.76416e-09	9.60906e-08
ENSG00000131015	ULBP2	22.4715	2.55409	0.587922	4.34426	1.39747e-05	0.000114729
ENSG00000167755	KLK6	1895.47	2.55185	0.829189	3.07753	0.00208725	0.00782597
ENSG00000142621	FHAD1	35.8829	2.55105	0.544242	4.68734	2.76775e-06	2.8478e-05
ENSG00000197405	C5AR1	191.079	2.55092	0.4137	6.1661	6.99967e-10	2.21743e-08
ENSG00000241520		1.2767	2.55022	0.949852	2.68486	0.00725598	0.0221657
ENSG00000265206		106.896	2.54788	0.390066	6.53194	6.49252e-11	2.80273e-09
ENSG00000116824	CD2	245.737	2.54399	0.405799	6.26909	3.6317e-10	1.25047e-08
ENSG00000168542	COL3A1	163752	2.54297	0.472783	5.37872	7.5016e-08	1.26734e-06
ENSG00000258168		14.1653	2.5389	0.773512	3.2823	0.00102964	0.00434241
ENSG00000272666		22.4469	2.53857	0.50253	5.05159	4.38148e-07	5.84527e-06
ENSG00000173369	C1QB	940.817	2.53762	0.500054	5.07469	3.88125e-07	5.24813e-06
ENSG00000259895	TEDC2-AS1	1.89147	2.53736	0.906799	2.79815	0.00513961	0.0165464
ENSG00000211767	TRBJ2-3	6.06559	2.53455	0.698525	3.62843	0.00028515	0.00147328
ENSG00000234455		4.04781	2.53428	0.802142	3.15939	0.00158101	0.00621467
ENSG00000171208	NETO2	239.702	2.53334	0.33206	7.62917	2.36266e-14	2.39803e-12
ENSG00000129450	SIGLEC9	45.6974	2.53322	0.463958	5.46001	4.7612e-08	8.62833e-07
ENSG00000279361		4.64458	2.53306	0.62407	4.05894	4.92969e-05	0.000334306
ENSG00000284969		1.79977	2.53266	0.963404	2.62886	0.00856708	0.0253645
ENSG00000272382		3.21613	2.53199	0.775191	3.26628	0.00108971	0.00455193
ENSG00000137868	STRA6	45.1104	2.53019	0.743499	3.40309	0.000666294	0.00301537
ENSG00000155307	SAMSN1	157.85	2.5252	0.384118	6.57402	4.89743e-11	2.20293e-09
ENSG00000100450	GZMH	30.5833	2.52284	0.488914	5.16009	2.46836e-07	3.57498e-06
ENSG00000160791	CCR5	201.67	2.52243	0.376571	6.69841	2.10703e-11	1.07671e-09
ENSG00000211797	TRAV17	5.75909	2.51981	0.69747	3.61279	0.000302924	0.00155208
ENSG00000094963	FMO2	459.342	2.51829	0.509547	4.94222	7.72383e-07	9.46996e-06
ENSG00000162746	FCRLB	30.7828	2.51799	0.422759	5.95608	2.58361e-09	6.84325e-08
ENSG00000218336	TENM3	190.889	2.51785	0.446097	5.64418	1.65974e-08	3.4412e-07
ENSG00000251215		1.45932	2.51722	0.950193	2.64916	0.00806917	0.0241624
ENSG00000154589	LY96	108.753	2.51701	0.357209	7.04631	1.83723e-12	1.23578e-10
ENSG00000013725	CD6	240.145	2.51563	0.385295	6.52909	6.61688e-11	2.84369e-09
ENSG00000122224	LY9	98.1188	2.51393	0.455263	5.52193	3.353e-08	6.34678e-07
ENSG00000229009		30.6523	2.51229	0.460478	5.45583	4.87444e-08	8.7895e-07
ENSG00000117091	CD48	308.759	2.5094	0.410003	6.12043	9.33228e-10	2.82932e-08
ENSG00000112303	VNN2	43.3547	2.50688	0.536244	4.67489	2.94112e-06	2.99713e-05
ENSG00000260335		19.0945	2.50499	0.478049	5.24003	1.60552e-07	2.45436e-06
ENSG00000133466	C1QTNF6	974.431	2.50421	0.409075	6.12164	9.26176e-10	2.81637e-08
ENSG00000279020	C18orf15	1.82804	2.502	1.05201	2.3783	0.0173926	0.0454423
ENSG00000120498	TEX11	2.12532	2.50162	1.02591	2.43845	0.0147505	0.0397339
ENSG00000108821	COL1A1	205281	2.50157	0.483166	5.17745	2.24943e-07	3.30553e-06
ENSG00000176153	GPX2	393.947	2.50046	0.412777	6.05765	1.38124e-09	3.97113e-08
ENSG00000224593		13.592	2.49997	0.511641	4.88618	1.02809e-06	1.21667e-05
ENSG00000141485	SLC13A5	7.8743	2.4997	0.85294	2.93069	0.00338212	0.0117165
ENSG00000169474	SPRR1A	3211.2	2.49573	0.675061	3.69704	0.000218128	0.00117528
ENSG00000244731	C4A	328.785	2.49482	0.436055	5.72134	1.05686e-08	2.32807e-07
ENSG00000286125	ZIM2-AS1	4.54525	2.49443	0.728888	3.42223	0.000621091	0.00284103
ENSG00000249406		5.41462	2.49408	0.730888	3.4124	0.000643937	0.00293301
ENSG00000128285	MCHR1	34.4486	2.49364	0.408388	6.10604	1.02131e-09	3.05791e-08
ENSG00000160185	UBASH3A	42.193	2.48879	0.448428	5.55004	2.85603e-08	5.507e-07
ENSG00000223875		4.93611	2.48714	0.799985	3.10899	0.0018773	0.0071564
ENSG00000173535	TNFRSF10C	14.8781	2.48594	0.560448	4.43563	9.18032e-06	8.00248e-05
ENSG00000290107		1.24987	2.48439	0.936386	2.65317	0.00797392	0.0239416
ENSG00000244183		1.61528	2.48126	1.01894	2.43515	0.0148858	0.0400168
ENSG00000268388	FENDRR	2.111	2.48063	0.990836	2.50358	0.0122944	0.0341653
ENSG00000154096	THY1	3769.5	2.48055	0.398181	6.22971	4.67293e-10	1.5553e-08
ENSG00000203710	CR1	65.4969	2.47794	0.54363	4.55813	5.16101e-06	4.88936e-05
ENSG00000158714	SLAMF8	366.206	2.47749	0.442432	5.59971	2.14713e-08	4.30065e-07
ENSG00000226091	LINC00937	16.3183	2.4764	0.572	4.32937	1.49538e-05	0.000121491
ENSG00000249947		3.80554	2.47538	0.662434	3.73679	0.000186384	0.00103074
ENSG00000160255	ITGB2	1651.07	2.47507	0.42674	5.79995	6.63343e-09	1.55351e-07
ENSG00000130775	THEMIS2	414.115	2.47456	0.376327	6.57557	4.84667e-11	2.1869e-09
ENSG00000236213		8.10656	2.4742	0.573249	4.31609	1.58817e-05	0.000127916
ENSG00000254802		3.07322	2.47208	0.659074	3.75083	0.000176252	0.000985639
ENSG00000173200	PARP15	113.749	2.47139	0.418536	5.90485	3.52973e-09	9.06665e-08
ENSG00000288928		15.2888	2.47063	0.41972	5.88637	3.94764e-09	1.00127e-07
ENSG00000163823	CCR1	173.784	2.46725	0.450031	5.48239	4.19621e-08	7.76004e-07
ENSG00000160838	LRRC71	1.61291	2.46656	1.05291	2.3426	0.0191497	0.049154
ENSG00000078589	P2RY10	104.471	2.46558	0.398051	6.19413	5.86095e-10	1.90468e-08
ENSG00000280003		3.6882	2.46439	0.771129	3.19582	0.00139433	0.00560581
ENSG00000270604	HCG17	1.59038	2.4621	0.779441	3.1588	0.00158418	0.00622373
ENSG00000166928	MS4A14	53.5509	2.46129	0.427731	5.75429	8.70073e-09	1.96143e-07
ENSG00000130812	ANGPTL6	13.4468	2.46099	0.463958	5.30434	1.13083e-07	1.80303e-06
ENSG00000211770	TRBJ2-6	1.34306	2.45708	0.941363	2.61013	0.00905075	0.0265653
ENSG00000250227	TRIM60P14	2.47427	2.45539	0.914668	2.68447	0.00726458	0.0221873
ENSG00000273341		3.54762	2.45375	0.780908	3.14218	0.00167697	0.00651571
ENSG00000136634	IL10	15.1697	2.45348	0.532063	4.61126	4.00232e-06	3.92271e-05
ENSG00000167680	SEMA6B	392.157	2.45155	0.339922	7.21209	5.51007e-13	4.11803e-11
ENSG00000182866	LCK	242.993	2.45099	0.388139	6.31471	2.70672e-10	9.79804e-09
ENSG00000196664	TLR7	88.0195	2.44943	0.474646	5.16054	2.46239e-07	3.56812e-06
ENSG00000211801	TRAV21	4.30393	2.44942	0.67209	3.64449	0.000267926	0.00139525
ENSG00000266304		3.09817	2.44463	0.899191	2.7187	0.00655385	0.020267
ENSG00000143851	PTPN7	257.101	2.44429	0.389319	6.27837	3.42133e-10	1.18936e-08
ENSG00000188257	PLA2G2A	1177.22	2.44411	0.728755	3.35382	0.000797035	0.00350291
ENSG00000286285		3.05677	2.44126	0.78197	3.12194	0.00179665	0.00691108
ENSG00000179528	LBX2	11.2014	2.43814	0.504551	4.8323	1.34967e-06	1.5399e-05
ENSG00000261327		33.0692	2.43802	0.522813	4.66327	3.11217e-06	3.15173e-05
ENSG00000283458	LOC101927879	2.21954	2.43511	1.00247	2.4291	0.0151363	0.0405923
ENSG00000143119	CD53	763.337	2.43459	0.36988	6.5821	4.63855e-11	2.11277e-09
ENSG00000183439	TRIM61	14.5654	2.4324	0.491379	4.95016	7.41511e-07	9.15744e-06
ENSG00000271811		77.3759	2.43155	0.431297	5.63776	1.72278e-08	3.55407e-07
ENSG00000283415		2.55644	2.42611	1.00246	2.42014	0.0155144	0.0414371
ENSG00000256826		1.62632	2.42411	1.00983	2.40051	0.0163721	0.0432685
ENSG00000258232		3.45186	2.42186	0.726354	3.33427	0.00085525	0.00371209
ENSG00000145088	EAF2	71.5108	2.42145	0.44145	5.48522	4.12962e-08	7.65157e-07
ENSG00000211751	TRBC1	301.035	2.41993	0.403653	5.99507	2.03392e-09	5.54358e-08
ENSG00000137573	SULF1	666.723	2.41968	0.377875	6.40337	1.5198e-10	5.8845e-09
ENSG00000249378	LINC01060	5.82932	2.41545	0.722564	3.34289	0.000829093	0.00362234
ENSG00000287367		4.91773	2.41467	0.693948	3.47961	0.000502149	0.00237625
ENSG00000274767		4.01055	2.4125	1.02695	2.34919	0.0188144	0.0484482
ENSG00000206768		2.96986	2.4112	0.762784	3.16106	0.00157197	0.00618588
ENSG00000283913		2.26149	2.41077	0.868467	2.7759	0.00550497	0.0174957
ENSG00000021355	SERPINB1	1733.49	2.41	0.43005	5.604	2.09465e-08	4.21011e-07
ENSG00000035720	STAP1	29.619	2.40897	0.555139	4.3394	1.42871e-05	0.000116961
ENSG00000131355	ADGRE3	4.96352	2.40777	0.885927	2.7178	0.00657183	0.0203193
ENSG00000051523	CYBA	1767.65	2.40756	0.340641	7.06773	1.57493e-12	1.06929e-10
ENSG00000188820	CALHM6	26.3114	2.40752	0.588141	4.09344	4.25024e-05	0.000294725
ENSG00000163359	COL6A3	16400	2.40528	0.393791	6.10801	1.00882e-09	3.02696e-08
ENSG00000091490	SEL1L3	923.569	2.40464	0.435024	5.52759	3.24659e-08	6.16614e-07
ENSG00000211772	TRBC2	491.384	2.40318	0.412192	5.83024	5.53473e-09	1.32737e-07
ENSG00000082074	FYB1	809.027	2.40247	0.37364	6.4299	1.27685e-10	5.0659e-09
ENSG00000253558	LOC100422441	5.85649	2.40232	0.535038	4.49	7.1223e-06	6.44349e-05
ENSG00000236977	ANKRD44-IT1	9.54917	2.4016	0.468843	5.1224	3.01672e-07	4.24174e-06
ENSG00000138135	CH25H	89.68	2.4012	0.405124	5.92707	3.0839e-09	8.01397e-08
ENSG00000271947		3.11781	2.40108	0.754228	3.1835	0.00145506	0.00580592
ENSG00000186451	SPATA12	4.21422	2.3987	0.683768	3.50806	0.000451382	0.00217407
ENSG00000119714	GPR68	673.9	2.3972	0.320884	7.47061	7.98222e-14	7.06024e-12
ENSG00000279502		5.04999	2.39626	0.695959	3.4431	0.000575078	0.00266426
ENSG00000283839	LOC105373780	9.7797	2.39599	0.651832	3.67578	0.00023712	0.00125978
ENSG00000059377	TBXAS1	153.747	2.39563	0.37088	6.4593	1.05186e-10	4.26691e-09
ENSG00000101307	SIRPB1	53.4329	2.39435	0.430249	5.56503	2.62107e-08	5.13265e-07
ENSG00000291196	KRT16P3	12.1183	2.39403	0.613738	3.90073	9.59032e-05	0.000588669
ENSG00000180549	FUT7	41.1508	2.39214	0.432915	5.52565	3.28259e-08	6.22982e-07
ENSG00000287255	LOC101929667	4.28644	2.38918	0.636681	3.75255	0.000175045	0.000979837
ENSG00000126860	EVI2A	167.494	2.38868	0.372561	6.41152	1.44073e-10	5.6317e-09
ENSG00000108691	CCL2	541.9	2.38795	0.382033	6.25064	4.08781e-10	1.3891e-08
ENSG00000252118	RNU6ATAC39P	5.58529	2.3877	0.633645	3.76819	0.000164433	0.000928707
ENSG00000167286	CD3D	132.338	2.38739	0.386688	6.17395	6.66066e-10	2.13814e-08
ENSG00000242578		1.5353	2.38668	0.882797	2.70354	0.00686052	0.0211048
ENSG00000105122	RASAL3	263.614	2.38588	0.33813	7.05609	1.71257e-12	1.1561e-10
ENSG00000271590		7.92832	2.38384	0.516627	4.61424	3.94533e-06	3.87868e-05
ENSG00000258352		5.33048	2.38373	0.65123	3.66034	0.000251877	0.00132721
ENSG00000142512	SIGLEC10	127.282	2.38353	0.401509	5.93643	2.91297e-09	7.61082e-08
ENSG00000172183	ISG20	245.75	2.3828	0.379267	6.28265	3.32849e-10	1.15848e-08
ENSG00000091181	IL5RA	24.9348	2.38261	0.548527	4.34366	1.40131e-05	0.000114968
ENSG00000174945	AMZ1	16.062	2.382	0.567398	4.19812	2.69145e-05	0.000200218
ENSG00000211728	TRBV5-6	3.31395	2.38134	0.765608	3.11039	0.00186837	0.00712915
ENSG00000170345	FOS	4583.95	2.38031	0.431046	5.52218	3.34814e-08	6.34173e-07
ENSG00000233521	LINC01638	3.34689	2.37995	0.85398	2.78689	0.00532169	0.0170208
ENSG00000258689	LINC01269	6.55939	2.37924	0.652207	3.64799	0.000264304	0.00138012
ENSG00000266970	SOCS3-DT	4.90901	2.37901	0.790277	3.01035	0.00260949	0.00943076
ENSG00000137571	SLCO5A1	23.1672	2.37284	0.488615	4.85627	1.19617e-06	1.38277e-05
ENSG00000028277	POU2F2	431.76	2.37047	0.407666	5.81472	6.07344e-09	1.43985e-07
ENSG00000126861	OMG	9.6491	2.37025	0.715782	3.31142	0.000928239	0.00398035
ENSG00000230162	CT45A11P	1.22113	2.36718	0.976772	2.42347	0.0153731	0.0410825
ENSG00000159496	RGL4	11.8077	2.36536	0.509005	4.64704	3.36738e-06	3.38882e-05
ENSG00000078098	FAP	776.492	2.3645	0.434787	5.4383	5.37906e-08	9.53299e-07
ENSG00000248329	APELA	85.896	2.36355	0.437902	5.39744	6.75989e-08	1.15827e-06
ENSG00000112195	TREML2	17.0629	2.36065	0.499823	4.72296	2.32431e-06	2.43661e-05
ENSG00000276533		3.04296	2.35916	0.732391	3.22117	0.00127667	0.00521321
ENSG00000167984	NLRC3	133.315	2.35735	0.394934	5.96896	2.38772e-09	6.38262e-08
ENSG00000230099	TRBV5-4	5.15649	2.35687	0.658925	3.57684	0.000347779	0.0017439
ENSG00000289085		9.50418	2.35584	0.572465	4.11527	3.86731e-05	0.000272615
ENSG00000211785	TRAV12-1	5.42667	2.35438	0.737854	3.19085	0.00141855	0.00568894
ENSG00000121742	GJB6	4308.06	2.353	0.503177	4.67629	2.92112e-06	2.98121e-05
ENSG00000110848	CD69	90.3573	2.35274	0.399208	5.89352	3.78054e-09	9.64238e-08
ENSG00000188037	CLCN1	6.51579	2.3519	0.60554	3.88397	0.000102765	0.00062482
ENSG00000243806	RPL7P18	17.1974	2.35144	0.502014	4.68402	2.81305e-06	2.88825e-05
ENSG00000197057	DTHD1	13.4453	2.34964	0.566487	4.14775	3.35764e-05	0.000241996
ENSG00000139329	LUM	9330.69	2.34871	0.415718	5.64976	1.60669e-08	3.34799e-07
ENSG00000140749	IGSF6	240.156	2.34623	0.452222	5.18823	2.12304e-07	3.1416e-06
ENSG00000275266		2.42268	2.3429	0.995496	2.3535	0.0185974	0.0480089
ENSG00000163993	S100P	210.963	2.34171	0.536401	4.36561	1.26771e-05	0.000105241
ENSG00000280353		2.94528	2.33999	0.832049	2.81232	0.00491849	0.0159535
ENSG00000216490	IFI30	13.1107	2.33706	0.465889	5.01635	5.26627e-07	6.85492e-06
ENSG00000142871	CCN1	1315.25	2.33688	0.479007	4.87859	1.06845e-06	1.25723e-05
ENSG00000224034	LINC02561	1.16271	2.33417	0.918317	2.54179	0.0110287	0.0312513
ENSG00000122122	SASH3	304.886	2.32799	0.416308	5.59199	2.24482e-08	4.47264e-07
ENSG00000139187	KLRG1	27.4283	2.3279	0.427589	5.44424	5.20264e-08	9.26006e-07
ENSG00000177614	PGBD5	157.192	2.32788	0.435169	5.34938	8.82547e-08	1.45116e-06
ENSG00000276116		23.6002	2.32767	0.449625	5.17692	2.25575e-07	3.30848e-06
ENSG00000258583	LINC01500	2.5819	2.3256	0.962981	2.415	0.0157351	0.0419299
ENSG00000282420	TRBJ1-2	1.11189	2.3245	0.970212	2.39586	0.0165813	0.0437334
ENSG00000105967	TFEC	163.598	2.32321	0.459971	5.05076	4.40051e-07	5.86795e-06
ENSG00000185245	GP1BA	5.51597	2.32174	0.782413	2.96741	0.00300318	0.0106161
ENSG00000241420	RN7SL505P	1.78052	2.32145	0.851466	2.72642	0.00640257	0.0198735
ENSG00000134755	DSC2	3784.73	2.31969	0.526382	4.40685	1.04885e-05	8.97977e-05
ENSG00000157551	KCNJ15	318.884	2.31899	0.397175	5.83871	5.26052e-09	1.27322e-07
ENSG00000131097	HIGD1B	21.7341	2.31695	0.552598	4.19283	2.755e-05	0.000204001
ENSG00000198216	CACNA1E	13.1703	2.31577	0.706338	3.27855	0.0010434	0.0043883
ENSG00000180616	SSTR2	38.8717	2.31559	0.476921	4.8553	1.20207e-06	1.38737e-05
ENSG00000238829	RNU7-45P	5.52776	2.31424	0.559069	4.13946	3.48128e-05	0.000249539
ENSG00000270863	DDX55P1	2.69158	2.31418	0.825818	2.80229	0.00507407	0.0163682
ENSG00000211794	TRAV12-3	5.76462	2.31369	0.655645	3.52888	0.000417319	0.00203681
ENSG00000155961	RAB39B	20.3569	2.31341	0.493575	4.68705	2.77171e-06	2.85086e-05
ENSG00000241641		7.35071	2.31236	0.591938	3.90643	9.36709e-05	0.000578157
ENSG00000232254	CSF2RBP1	1.76088	2.3122	0.958253	2.41293	0.015825	0.0421228
ENSG00000171847	FAM90A1	13.0853	2.31061	0.441333	5.23553	1.64516e-07	2.50492e-06
ENSG00000111335	OAS2	546.969	2.30998	0.355163	6.50399	7.82149e-11	3.26909e-09
ENSG00000102445	RUBCNL	176.503	2.30819	0.37384	6.17427	6.64707e-10	2.13814e-08
ENSG00000228956		11.9475	2.30815	0.522723	4.41562	1.00722e-05	8.66983e-05
ENSG00000118473	SGIP1	143.779	2.30746	0.393568	5.86291	4.54811e-09	1.12508e-07
ENSG00000233870		2.8071	2.3065	0.757743	3.04391	0.00233528	0.00860002
ENSG00000130635	COL5A1	10576	2.30609	0.427916	5.3891	7.08096e-08	1.20331e-06
ENSG00000171643	S100Z	4.22476	2.30506	0.716616	3.21659	0.00129725	0.00528678
ENSG00000008516	MMP25	150.062	2.30481	0.403892	5.7065	1.15321e-08	2.51731e-07
ENSG00000274364		3.32953	2.30323	0.603963	3.81353	0.000136994	0.000796916
ENSG00000240350		3.54637	2.30305	0.655548	3.51317	0.000442795	0.00213948
ENSG00000064886	CHI3L2	984.064	2.30255	0.523062	4.40205	1.07231e-05	9.14876e-05
ENSG00000105641	SLC5A5	6.92081	2.30002	0.721263	3.18887	0.00142828	0.00572084
ENSG00000281181		4.46301	2.29847	0.945586	2.43073	0.0150684	0.040438
ENSG00000007129	CEACAM21	29.0443	2.29783	0.459335	5.00252	5.6585e-07	7.27705e-06
ENSG00000275743	TRBV14	2.16079	2.29623	0.959732	2.39257	0.0167307	0.0440431
ENSG00000165168	CYBB	1198.25	2.29558	0.465017	4.93655	7.95176e-07	9.72532e-06
ENSG00000134242	PTPN22	130.45	2.29446	0.337711	6.79416	1.08943e-11	6.13013e-10
ENSG00000258896		2.3162	2.2929	0.765251	2.99627	0.00273308	0.00980267
ENSG00000272282		8.56872	2.29064	0.536058	4.27311	1.92767e-05	0.000150727
ENSG00000260810		4.14314	2.28932	0.598025	3.82813	0.00012912	0.000758438
ENSG00000205054	LINC01121	3.32808	2.28913	0.734231	3.11772	0.00182254	0.00699487
ENSG00000154545	MAGED4	140.002	2.28901	0.363563	6.29605	3.05332e-10	1.07435e-08
ENSG00000166278	C2	274.588	2.28521	0.407476	5.60821	2.04432e-08	4.12557e-07
ENSG00000211699	TRGV3	4.61921	2.28451	0.680691	3.35617	0.000790295	0.00347646
ENSG00000091879	ANGPT2	273.777	2.28449	0.352204	6.48626	8.79915e-11	3.63568e-09
ENSG00000290057		1.84044	2.2823	0.969329	2.35452	0.0185468	0.0478953
ENSG00000070526	ST6GALNAC1	66.3469	2.28073	0.42112	5.41587	6.09909e-08	1.06524e-06
ENSG00000196549	MME	445.572	2.28006	0.529533	4.3058	1.66385e-05	0.000132572
ENSG00000258732		9.06169	2.27969	0.780153	2.9221	0.00347678	0.0119841
ENSG00000008517	IL32	992.414	2.27862	0.332322	6.85668	7.04805e-12	4.12653e-10
ENSG00000230333		6.60723	2.27844	0.625791	3.64089	0.000271696	0.00141158
ENSG00000186827	TNFRSF4	61.1325	2.27841	0.376275	6.05516	1.40275e-09	4.02496e-08
ENSG00000289023		5.20729	2.27806	0.740668	3.07568	0.00210023	0.00786853
ENSG00000288844		5.50599	2.27772	0.637801	3.57121	0.000355335	0.00177586
ENSG00000099869	IGF2-AS	2.8725	2.27761	0.972486	2.34205	0.0191781	0.0492049
ENSG00000286215		9.69611	2.2773	0.594064	3.83342	0.000126372	0.000744712
ENSG00000211790	TRAV8-4	4.71998	2.27532	0.618701	3.67758	0.000235459	0.00125256
ENSG00000211750	TRBV24-1	3.25233	2.27404	0.875059	2.59872	0.0093571	0.0273038
ENSG00000291143		24.8886	2.2722	0.456388	4.97865	6.40292e-07	8.07287e-06
ENSG00000258788		5.11117	2.26941	0.530126	4.28088	1.8616e-05	0.000146471
ENSG00000125740	FOSB	461.673	2.26919	0.589362	3.85026	0.000117994	0.000704236
ENSG00000123329	ARHGAP9	287.122	2.26239	0.337502	6.70335	2.03696e-11	1.04826e-09
ENSG00000130303	BST2	743.991	2.2602	0.316861	7.13307	9.81535e-13	6.84071e-11
ENSG00000133216	EPHB2	241.848	2.25715	0.343119	6.57835	4.7569e-11	2.15311e-09
ENSG00000114251	WNT5A	651.794	2.25691	0.366882	6.15161	7.67022e-10	2.39574e-08
ENSG00000120436	GPR31	3.49234	2.25344	0.964326	2.3368	0.0194497	0.049796
ENSG00000106236	NPTX2	181.733	2.2517	0.394853	5.70263	1.17974e-08	2.56631e-07
ENSG00000120280	TASL	50.9111	2.25017	0.355955	6.32149	2.59057e-10	9.42477e-09
ENSG00000248610	HSPA8P4	2.10928	2.24836	0.883897	2.54369	0.0109688	0.031094
ENSG00000203785	SPRR2E	12207.3	2.24735	0.561181	4.00468	6.21012e-05	0.000407106
ENSG00000244720		4.52945	2.24629	0.687561	3.26704	0.0010868	0.00454045
ENSG00000174946	GPR171	64.268	2.24546	0.367997	6.10184	1.04855e-09	3.12652e-08
ENSG00000282431	TRBD1	5.24544	2.24345	0.726367	3.08859	0.00201106	0.00758258
ENSG00000284240	LINC02801	2.11467	2.23968	0.870259	2.57358	0.0100651	0.029007
ENSG00000138316	ADAMTS14	211.853	2.23763	0.434174	5.15376	2.55314e-07	3.67386e-06
ENSG00000227260	LINC01985	3.71129	2.23497	0.766525	2.91571	0.00354878	0.0121989
ENSG00000135074	ADAM19	401.716	2.23418	0.381149	5.86168	4.58195e-09	1.13075e-07
ENSG00000182327	GLTPD2	12.3948	2.23345	0.515089	4.33605	1.45063e-05	0.000118421
ENSG00000282100		11.3421	2.23332	0.549733	4.06256	4.85373e-05	0.000330083
ENSG00000169442	CD52	391.854	2.23319	0.370699	6.02428	1.69868e-09	4.79795e-08
ENSG00000283632	EXOC3L2	113.078	2.23288	0.320562	6.96553	3.2716e-12	2.09346e-10
ENSG00000116771	AGMAT	14.0859	2.23246	0.523845	4.26168	2.02893e-05	0.000157665
ENSG00000128340	RAC2	703.847	2.23242	0.358418	6.22855	4.70776e-10	1.56509e-08
ENSG00000234663		9.26861	2.23218	0.592835	3.76526	0.000166379	0.000937862
ENSG00000132357	CARD6	394.141	2.23097	0.270837	8.23734	1.76075e-16	2.61161e-14
ENSG00000272620	AFAP1-AS1	2.34704	2.22882	0.927572	2.40286	0.0162676	0.0430512
ENSG00000290915	KLKP1	6.19802	2.22618	0.50168	4.43745	9.10325e-06	7.94693e-05
ENSG00000105610	KLF1	1.28204	2.22523	0.938856	2.37015	0.0177808	0.0462684
ENSG00000139572	GPR84	23.7403	2.22517	0.419296	5.30692	1.11496e-07	1.78264e-06
ENSG00000164691	TAGAP	227.179	2.22456	0.385631	5.76862	7.99214e-09	1.82157e-07
ENSG00000112245	PTP4A1	3.7503	2.22283	0.713695	3.11453	0.00184235	0.00705313
ENSG00000282572		10.505	2.22253	0.481754	4.61342	3.96104e-06	3.89016e-05
ENSG00000171631	P2RY6	170.534	2.22013	0.37022	5.9968	2.01246e-09	5.50154e-08
ENSG00000282988		5.60463	2.21866	0.719859	3.08207	0.00205564	0.00773048
ENSG00000148798	INA	108.412	2.21854	0.544714	4.07285	4.64405e-05	0.000317917
ENSG00000103241	FOXF1	27.618	2.21747	0.434159	5.10751	3.26439e-07	4.524e-06
ENSG00000265800		5.71976	2.2156	0.51414	4.30933	1.63751e-05	0.000131087
ENSG00000117560	FASLG	25.9075	2.21406	0.398849	5.55111	2.83865e-08	5.48079e-07
ENSG00000169508	GPR183	208.047	2.21324	0.344122	6.43156	1.26305e-10	5.018e-09
ENSG00000162493	PDPN	922.742	2.21091	0.350686	6.30454	2.89059e-10	1.03041e-08
ENSG00000255282	WTAPP1	3.66428	2.21078	0.838013	2.63812	0.00833675	0.0248121
ENSG00000273691		40.1552	2.21073	0.339216	6.51719	7.16349e-11	3.06494e-09
ENSG00000251682		2.76603	2.20969	0.671199	3.29215	0.000994251	0.00421978
ENSG00000237887		13.1453	2.20823	0.587042	3.76163	0.000168811	0.000950464
ENSG00000241657	TRBV11-2	3.93151	2.208	0.740972	2.97987	0.00288371	0.0102513
ENSG00000178919	FOXE1	141.608	2.20597	0.408262	5.40333	6.54162e-08	1.1289e-06
ENSG00000205413	SAMD9	471.493	2.2045	0.336092	6.55924	5.40834e-11	2.40655e-09
ENSG00000251003		5.81122	2.20361	0.748924	2.94237	0.00325709	0.0113521
ENSG00000237753		15.1146	2.20235	0.383519	5.74248	9.32996e-09	2.0854e-07
ENSG00000230615	LOC107984948	11.7305	2.20001	0.578499	3.80295	0.000142981	0.000826099
ENSG00000009790	TRAF3IP3	248.721	2.19847	0.372341	5.90447	3.53789e-09	9.07953e-08
ENSG00000211752	TRBV27	5.75184	2.1984	0.63031	3.48781	0.000487001	0.00231538
ENSG00000222041	CYTOR	135.07	2.19811	0.365049	6.02141	1.72901e-09	4.84164e-08
ENSG00000205089	CCNI2	7.45524	2.19742	0.466103	4.71445	2.42366e-06	2.52701e-05
ENSG00000106302	HYAL4	46.1097	2.19566	0.685431	3.20332	0.00135853	0.00549241
ENSG00000087116	ADAMTS2	2473.41	2.19536	0.451443	4.86298	1.15629e-06	1.34376e-05
ENSG00000288547	C3orf36	6.53106	2.19523	0.562693	3.9013	9.56771e-05	0.00058803
ENSG00000198851	CD3E	347.429	2.19373	0.376217	5.83102	5.50883e-09	1.32226e-07
ENSG00000225933		4.1419	2.19326	0.669684	3.27507	0.00105637	0.00443315
ENSG00000101306	MYLK2	2.29056	2.19246	0.843129	2.60038	0.00931204	0.027197
ENSG00000172243	CLEC7A	406.99	2.19136	0.301015	7.27991	3.34037e-13	2.61825e-11
ENSG00000168658	VWA3B	2.16248	2.19038	0.775833	2.82326	0.0047538	0.015509
ENSG00000134285	FKBP11	555.078	2.19022	0.304732	7.18735	6.60624e-13	4.83727e-11
ENSG00000093072	ADA2	1159.33	2.18965	0.409805	5.34315	9.13452e-08	1.49518e-06
ENSG00000181847	TIGIT	94.5494	2.18918	0.47786	4.58121	4.62298e-06	4.44516e-05
ENSG00000186442	KRT3	13.0588	2.18699	0.738934	2.95966	0.00307983	0.0108499
ENSG00000164047	CAMP	3.58651	2.18627	0.800513	2.73109	0.00631252	0.0196467
ENSG00000233191		5.41787	2.18482	0.747771	2.92178	0.00348036	0.0119914
ENSG00000201649	RNY4P34	2.63478	2.18464	0.913769	2.3908	0.0168119	0.0442246
ENSG00000265735		375.232	2.18397	0.297703	7.33608	2.19933e-13	1.80202e-11
ENSG00000115607	IL18RAP	34.21	2.18377	0.46568	4.68942	2.73975e-06	2.81999e-05
ENSG00000256262		10.9479	2.18362	0.599077	3.64497	0.000267426	0.00139312
ENSG00000211724	TRBV6-6	3.06654	2.18115	0.758714	2.87481	0.00404276	0.0135428
ENSG00000072818	ACAP1	395.624	2.18046	0.33557	6.49778	8.15113e-11	3.39216e-09
ENSG00000106565	TMEM176B	1075.02	2.17943	0.372261	5.85457	4.7824e-09	1.17122e-07
ENSG00000265107	GJA5	110.234	2.17699	0.371659	5.8575	4.69889e-09	1.15508e-07
ENSG00000136542	GALNT5	205.676	2.17647	0.424283	5.12975	2.90124e-07	4.10531e-06
ENSG00000256128		7.2284	2.17635	0.607771	3.58087	0.00034245	0.00172315
ENSG00000188060	RAB42	83.6956	2.17604	0.455545	4.77679	1.78113e-06	1.94179e-05
ENSG00000287823		3.07375	2.17378	0.756692	2.87273	0.00406937	0.0136178
ENSG00000141968	VAV1	262.75	2.1726	0.362376	5.99543	2.02953e-09	5.53775e-08
ENSG00000243629	LINC00880	2.82847	2.17203	0.761509	2.85227	0.00434082	0.014388
ENSG00000268144		1.61755	2.17052	0.899216	2.41379	0.0157877	0.0420311
ENSG00000133106	EPSTI1	308.657	2.17029	0.371299	5.84513	5.06163e-09	1.23023e-07
ENSG00000137078	SIT1	81.4965	2.16871	0.421132	5.14971	2.60885e-07	3.741e-06
ENSG00000144648	ACKR2	148.293	2.16693	0.527882	4.10496	4.04386e-05	0.000282445
ENSG00000283063	TRBV6-3	5.37227	2.16506	0.649369	3.3341	0.000855766	0.00371363
ENSG00000270000		2.02932	2.16447	0.844987	2.56154	0.010421	0.0298482
ENSG00000137440	FGFBP1	1583.71	2.16377	0.4945	4.37566	1.21064e-05	0.000101411
ENSG00000271584	LINC02550	1.85896	2.16091	0.903424	2.39191	0.0167609	0.0441027
ENSG00000132185	FCRLA	99.6846	2.16018	0.554723	3.89417	9.85353e-05	0.000602015
ENSG00000265123	RN7SL200P	4.36578	2.15818	0.639428	3.37518	0.000737687	0.00328298
ENSG00000255156	RNY1P9	4.78104	2.15766	0.713754	3.02298	0.00250303	0.00909943
ENSG00000287263	FLJ32255	106.497	2.15757	0.342434	6.3007	2.96305e-10	1.05154e-08
ENSG00000241106	HLA-DOB	101.077	2.15721	0.389257	5.54186	2.99273e-08	5.74544e-07
ENSG00000062038	CDH3	2369.03	2.15649	0.452718	4.76343	1.90326e-06	2.05318e-05
ENSG00000187862	TTC24	10.0382	2.15406	0.737599	2.92037	0.00349615	0.0120409
ENSG00000289545		2.92689	2.15391	0.681571	3.16021	0.00157656	0.00619969
ENSG00000265465	MIR4768	4.12309	2.15379	0.61495	3.50238	0.000461127	0.00221254
ENSG00000146094	DOK3	248.545	2.15343	0.331514	6.49575	8.26198e-11	3.43335e-09
ENSG00000203356	LINC01562	3.82343	2.15342	0.767344	2.80633	0.00501093	0.0162095
ENSG00000254415	SIGLEC14	63.9642	2.153	0.516841	4.16568	3.10423e-05	0.000226326
ENSG00000290922	LOC101927202	1.65043	2.15291	0.812289	2.65042	0.00803927	0.0240878
ENSG00000110448	CD5	159.201	2.15283	0.405726	5.30611	1.11987e-07	1.78851e-06
ENSG00000276168	RN7SL1	2776.14	2.15158	0.28611	7.52013	5.47237e-14	5.07299e-12
ENSG00000279447		4.28378	2.15153	0.679744	3.1652	0.00154975	0.00611506
ENSG00000256574	OR13A1	1.9343	2.15146	0.834331	2.57866	0.00991848	0.0286643
ENSG00000232811		1.76971	2.15094	0.91954	2.33915	0.0193278	0.0495231
ENSG00000159753	CARMIL2	105.905	2.1509	0.405893	5.29918	1.16326e-07	1.85066e-06
ENSG00000231528	FAM225A	79.6675	2.1501	0.45295	4.74689	2.06571e-06	2.20223e-05
ENSG00000170290	SLN	20.0602	2.14786	0.676246	3.17615	0.00149242	0.00593256
ENSG00000286393		1.61087	2.14732	0.8666	2.47787	0.0132169	0.0362963
ENSG00000279410		3.92374	2.14726	0.615816	3.48686	0.000488733	0.00232188
ENSG00000172965	MIR4435-2HG	187.789	2.14529	0.323329	6.635	3.24496e-11	1.58805e-09
ENSG00000236700	LINC01010	18.935	2.14255	0.587352	3.64782	0.000264478	0.00138052
ENSG00000197540	GZMM	48.821	2.14211	0.377088	5.68067	1.34167e-08	2.86597e-07
ENSG00000225614	ZNF469	249.296	2.14175	0.44205	4.84504	1.26584e-06	1.454e-05
ENSG00000153495	TEX29	8.00569	2.14162	0.520609	4.11368	3.89397e-05	0.000274027
ENSG00000227300		187.965	2.13969	0.649358	3.29508	0.000983925	0.00418316
ENSG00000185905	C16orf54	109.523	2.13795	0.397753	5.37506	7.65571e-08	1.29187e-06
ENSG00000167664	TMIGD2	8.76314	2.13752	0.616521	3.46707	0.000526172	0.00246893
ENSG00000261222		3.64493	2.13748	0.703035	3.04037	0.00236289	0.00867503
ENSG00000164483	SAMD3	22.4035	2.13742	0.439565	4.86258	1.15865e-06	1.34423e-05
ENSG00000154217	PITPNC1	319.753	2.13701	0.275192	7.76553	8.13074e-15	8.87416e-13
ENSG00000264705		2.1552	2.13539	0.900109	2.37237	0.0176743	0.0460495
ENSG00000248099	INSL3	2.75934	2.13511	0.802051	2.66206	0.00776639	0.0234353
ENSG00000243449	NICOL1	55.6258	2.13387	0.340236	6.27174	3.57024e-10	1.23372e-08
ENSG00000139547	RDH16	190.512	2.13061	0.345263	6.17096	6.78768e-10	2.16928e-08
ENSG00000182687	GALR2	6.72359	2.1303	0.583309	3.65209	0.000260111	0.00136068
ENSG00000272330		2.34765	2.12943	0.729915	2.91736	0.00353006	0.012149
ENSG00000272711		35.1833	2.1241	0.336953	6.30384	2.90362e-10	1.03298e-08
ENSG00000237181	PRKAR1B-AS1	18.4652	2.12321	0.415025	5.11587	3.12296e-07	4.35723e-06
ENSG00000235672		1.74283	2.12157	0.796428	2.66386	0.00772497	0.0233347
ENSG00000276700	RNA5-8SN4	123.41	2.11971	0.369707	5.7335	9.838e-09	2.18544e-07
ENSG00000257950	P2RX5-TAX1BP3	2.959	2.11926	0.845086	2.50775	0.0121504	0.0338301
ENSG00000163131	CTSS	1880.64	2.1187	0.407169	5.20349	1.95582e-07	2.92342e-06
ENSG00000289584		6.88974	2.11834	0.523266	4.04831	5.15891e-05	0.000347326
ENSG00000125735	TNFSF14	83.4601	2.11778	0.413883	5.11684	3.10692e-07	4.34302e-06
ENSG00000122223	CD244	30.3829	2.11732	0.387549	5.46335	4.67237e-08	8.50387e-07
ENSG00000236790	LINC00299	27.4332	2.11686	0.423577	4.99757	5.80558e-07	7.42294e-06
ENSG00000162511	LAPTM5	2716.04	2.1157	0.386462	5.47455	4.38635e-08	8.07552e-07
ENSG00000250777		2.24495	2.1136	0.829255	2.5488	0.0108095	0.0307223
ENSG00000283064		3.13981	2.11278	0.734773	2.87542	0.00403485	0.0135238
ENSG00000171860	C3AR1	200.102	2.1125	0.435277	4.85324	1.2146e-06	1.3996e-05
ENSG00000269968		9.75084	2.11196	0.639129	3.30443	0.000951685	0.00406463
ENSG00000002933	TMEM176A	560.387	2.11098	0.358886	5.88205	4.05227e-09	1.02361e-07
ENSG00000258733	LINC02328	18.3168	2.10934	0.397841	5.30198	1.14555e-07	1.82348e-06
ENSG00000167613	LAIR1	325.896	2.10917	0.440159	4.79183	1.65266e-06	1.82442e-05
ENSG00000257605		11.2607	2.10843	0.407424	5.17501	2.27895e-07	3.3408e-06
ENSG00000077984	CST7	120.993	2.10685	0.371546	5.6705	1.42377e-08	3.01683e-07
ENSG00000232368		8.79216	2.10676	0.578595	3.64116	0.000271412	0.00141036
ENSG00000134460	IL2RA	75.5921	2.10337	0.477847	4.40175	1.0738e-05	9.15877e-05
ENSG00000170681	CAVIN4	9.4616	2.10262	0.44134	4.76418	1.89622e-06	2.04796e-05
ENSG00000123500	COL10A1	25.9973	2.1023	0.625844	3.35914	0.000781848	0.00344506
ENSG00000115956	PLEK	537.812	2.10123	0.437475	4.80309	1.56237e-06	1.74339e-05
ENSG00000257008	GPR142	1.98443	2.10016	0.850748	2.4686	0.0135642	0.0370844
ENSG00000234219		2.84268	2.09832	0.77894	2.69382	0.00706384	0.0216611
ENSG00000232053		3.32741	2.09775	0.76376	2.7466	0.0060216	0.0188651
ENSG00000253669		56.1174	2.09635	0.340743	6.15229	7.63721e-10	2.38801e-08
ENSG00000176956	LY6H	4.73566	2.09568	0.809566	2.58865	0.00963536	0.0279803
ENSG00000180914	OXTR	13.76	2.09507	0.475892	4.4024	1.07059e-05	9.14224e-05
ENSG00000254484		2.10092	2.09342	0.820798	2.55047	0.0107576	0.0306394
ENSG00000200164		6.17039	2.09227	0.618545	3.38257	0.000718118	0.00320873
ENSG00000178562	CD28	100.52	2.09025	0.424236	4.92711	8.34556e-07	1.01377e-05
ENSG00000171310	CHST11	389.456	2.08968	0.306536	6.81706	9.29196e-12	5.26964e-10
ENSG00000254325		3.06437	2.08887	0.75601	2.76303	0.00572683	0.0180807
ENSG00000168062	BATF2	27.6215	2.08806	0.487609	4.28225	1.85012e-05	0.000145806
ENSG00000042062	RIPOR3	305.181	2.08715	0.319011	6.54257	6.04721e-11	2.63013e-09
ENSG00000101194	SLC17A9	308.522	2.08534	0.353014	5.90724	3.47883e-09	8.95978e-08
ENSG00000168404	MLKL	359.379	2.08457	0.213968	9.74244	1.98717e-22	9.12302e-20
ENSG00000119630	PGF	269.235	2.08425	0.328082	6.35285	2.11364e-10	7.81748e-09
ENSG00000088340	FER1L4	159.304	2.08422	0.541282	3.85052	0.000117868	0.000703778
ENSG00000243742	RPLP0P2	35.0223	2.08317	0.369834	5.63272	1.77384e-08	3.6464e-07
ENSG00000104894	CD37	454.715	2.08053	0.401456	5.18246	2.18972e-07	3.23295e-06
ENSG00000134817	APLNR	915.702	2.0803	0.373207	5.57411	2.48806e-08	4.90539e-07
ENSG00000278828	H3C10	11.7944	2.07948	0.45128	4.60796	4.0664e-06	3.97725e-05
ENSG00000060718	COL11A1	231.082	2.07935	0.777051	2.67595	0.00745168	0.0226701
ENSG00000163874	ZC3H12A	1344.9	2.07835	0.360065	5.77216	7.82625e-09	1.7894e-07
ENSG00000149573	MPZL2	3040.29	2.07828	0.353978	5.87121	4.32616e-09	1.08053e-07
ENSG00000188176	SMTNL2	28.5948	2.07826	0.589091	3.52791	0.000418856	0.00204327
ENSG00000211694		3.90754	2.0722	0.717098	2.8897	0.00385615	0.0130202
ENSG00000280721		10.6003	2.07173	0.550497	3.76339	0.000167626	0.000944528
ENSG00000291188		5.09469	2.07141	0.556719	3.72074	0.000198642	0.00108628
ENSG00000279078	SND1-IT1	16.8731	2.07093	0.387915	5.33863	9.36493e-08	1.5277e-06
ENSG00000275491	LINC01730	5.46223	2.06803	0.549711	3.76203	0.000168541	0.000949129
ENSG00000197238	H4C11	21.59	2.06748	0.331156	6.24322	4.28646e-10	1.44387e-08
ENSG00000105246	EBI3	24.1784	2.06728	0.596967	3.46297	0.000534246	0.00250113
ENSG00000187243	MAGED4B	52.2031	2.06711	0.394561	5.23901	1.61439e-07	2.46531e-06
ENSG00000187608	ISG15	173.763	2.06486	0.359364	5.74585	9.14581e-09	2.05058e-07
ENSG00000279810		6.75485	2.0647	0.676366	3.05264	0.00226841	0.00840236
ENSG00000143341	HMCN1	1361.43	2.05909	0.429696	4.79197	1.65153e-06	1.82387e-05
ENSG00000204622		118.604	2.05803	0.831708	2.47446	0.0133437	0.0365993
ENSG00000225761		3.60827	2.05736	0.617259	3.33306	0.000858955	0.00372635
ENSG00000105989	WNT2	143.401	2.05685	0.528378	3.89276	9.91086e-05	0.000604878
ENSG00000285417		27.1285	2.05672	0.397691	5.17164	2.32048e-07	3.38965e-06
ENSG00000206072	SERPINB11	8.11538	2.05588	0.832402	2.46981	0.0135184	0.0369768
ENSG00000184260	H2AC20	3.44695	2.05415	0.596948	3.44109	0.000579386	0.00268207
ENSG00000049247	UTS2	4.66506	2.05332	0.690189	2.97502	0.0029297	0.0103958
ENSG00000244306	DUXAP10	84.4629	2.05134	0.525029	3.90709	9.34127e-05	0.000576809
ENSG00000007264	MATK	108.903	2.05109	0.353989	5.79423	6.86349e-09	1.6022e-07
ENSG00000188095	MESP2	8.69101	2.05069	0.506308	4.05028	5.1157e-05	0.000344737
ENSG00000211816	TRAV38-1	1.67109	2.04961	0.850029	2.41122	0.0158992	0.0422814
ENSG00000000938	FGR	252.076	2.04927	0.368027	5.56825	2.57308e-08	5.05235e-07
ENSG00000153563	CD8A	204.247	2.0484	0.410247	4.99309	5.94203e-07	7.56432e-06
ENSG00000204086	RPA4	4.2442	2.04803	0.614432	3.33321	0.000858509	0.00372497
ENSG00000189420	ZFP92	33.2284	2.04704	0.382592	5.35045	8.77345e-08	1.44485e-06
ENSG00000246526	LINC02481	13.815	2.04589	0.424138	4.82364	1.40965e-06	1.597e-05
ENSG00000122641	INHBA	467.044	2.04577	0.499002	4.09973	4.13634e-05	0.000287723
ENSG00000169894	MUC3A	29.919	2.04436	0.462196	4.42314	9.7278e-06	8.42631e-05
ENSG00000261864		2.09583	2.04245	0.789942	2.58557	0.0097218	0.0281945
ENSG00000135116	HRK	19.734	2.04241	0.591215	3.4546	0.000551106	0.00256801
ENSG00000136490	LIMD2	440.675	2.04225	0.349915	5.83641	5.33389e-09	1.28775e-07
ENSG00000225684	FAM225B	25.5529	2.04191	0.465539	4.38611	1.15397e-05	9.74773e-05
ENSG00000134545	KLRC1	9.54589	2.04141	0.630117	3.23973	0.00119641	0.00493003
ENSG00000163888	CAMK2N2	6.31717	2.03983	0.536367	3.80305	0.000142923	0.000825986
ENSG00000115221	ITGB6	293.59	2.03922	0.439364	4.6413	3.46221e-06	3.46857e-05
ENSG00000289740	TALAM1	424.382	2.03675	0.482032	4.22535	2.38574e-05	0.000180305
ENSG00000164283	ESM1	9.04807	2.03666	0.588711	3.45952	0.000541141	0.00252891
ENSG00000211779	TRAV5	3.26564	2.03459	0.732155	2.7789	0.00545432	0.0173701
ENSG00000272476		10.6912	2.03443	0.399059	5.09806	3.43143e-07	4.71484e-06
ENSG00000210100		4.78689	2.03386	0.500115	4.06679	4.76658e-05	0.00032492
ENSG00000178789	CD300LB	17.3155	2.03382	0.535892	3.79521	0.000147517	0.00084807
ENSG00000168461	RAB31	2079.54	2.03377	0.267951	7.5901	3.19655e-14	3.11292e-12
ENSG00000130600	H19	3034.29	2.02969	0.518792	3.91233	9.14087e-05	0.000566613
ENSG00000073756	PTGS2	124.42	2.02822	0.468916	4.32535	1.52293e-05	0.000123556
ENSG00000155719	OTOA	6.71734	2.02762	0.783418	2.58817	0.00964872	0.0280134
ENSG00000226979	LTA	14.7951	2.02672	0.517366	3.91737	8.95185e-05	0.000556753
ENSG00000255815	KRT8P11	4.92128	2.02646	0.845856	2.39575	0.0165865	0.0437369
ENSG00000107742	SPOCK2	523.975	2.02639	0.392179	5.16701	2.37866e-07	3.4624e-06
ENSG00000198682	PAPSS2	333.797	2.0262	0.402822	5.03	4.90468e-07	6.43931e-06
ENSG00000225506		4.19742	2.02461	0.630207	3.21261	0.00131533	0.00534858
ENSG00000006118	TMEM132A	282.79	2.02218	0.377824	5.35216	8.69087e-08	1.43556e-06
ENSG00000226520		6.41267	2.02128	0.645444	3.13161	0.00173852	0.00671068
ENSG00000241735	FABP5P3	4.07038	2.01896	0.787573	2.56352	0.0103618	0.0297138
ENSG00000160654	CD3G	111.117	2.0168	0.377628	5.3407	9.2586e-08	1.51292e-06
ENSG00000250302	LINC01618	4.75449	2.01671	0.617674	3.265	0.00109465	0.00457059
ENSG00000211734	TRBV5-1	9.84497	2.0166	0.614041	3.28414	0.00102294	0.0043211
ENSG00000198286	CARD11	153.848	2.01499	0.415326	4.85159	1.22474e-06	1.41015e-05
ENSG00000211747	TRBV20-1	20.0893	2.01493	0.515092	3.91179	9.16145e-05	0.000567523
ENSG00000286607		2.82764	2.01313	0.816242	2.46635	0.0136499	0.0372661
ENSG00000115165	CYTIP	257.964	2.0113	0.358268	5.61395	1.97761e-08	4.01956e-07
ENSG00000260743		4.85392	2.01047	0.527438	3.81176	0.000137981	0.00080121
ENSG00000108950	FAM20A	490.735	2.00904	0.337769	5.94799	2.71463e-09	7.15726e-08
ENSG00000173077	DELEC1	8.02063	2.00707	0.572595	3.50521	0.000456241	0.00219273
ENSG00000164112	SMIM43	3.1152	2.00645	0.780737	2.56995	0.0101714	0.0292665
ENSG00000135047	CTSL	1895.35	2.00593	0.333266	6.019	1.75495e-09	4.89945e-08
ENSG00000152705	CATSPER3	5.65119	2.0055	0.492717	4.07029	4.69545e-05	0.000321056
ENSG00000224067		4.67424	2.00233	0.635812	3.14925	0.0016369	0.00639633
ENSG00000197641	SERPINB13	2228.26	2.00199	0.436669	4.58468	4.54684e-06	4.38507e-05
ENSG00000273394		2.27604	2.00134	0.839722	2.38334	0.0171565	0.0449228
ENSG00000200087	SNORA73B	11.2682	1.99997	0.478078	4.18334	2.87251e-05	0.000211727
ENSG00000268104	SLC6A14	616.303	1.99978	0.569306	3.51266	0.00044364	0.00214321
ENSG00000229274	LINC02829	4.30444	1.99773	0.837502	2.38535	0.017063	0.0447405
ENSG00000105427	CNFN	3070.1	1.995	0.459085	4.34559	1.38901e-05	0.000114099
ENSG00000260830		1.87099	1.99421	0.750337	2.65776	0.00786628	0.0236774
ENSG00000225431	LINC01671	12.4798	1.99327	0.552799	3.60577	0.000311232	0.00158837
ENSG00000134871	COL4A2	4400.83	1.99213	0.365809	5.44582	5.15677e-08	9.19538e-07
ENSG00000107249	GLIS3	82.3194	1.99137	0.431289	4.61725	3.88856e-06	3.83591e-05
ENSG00000162745	OLFML2B	1094.47	1.9913	0.422265	4.71575	2.40825e-06	2.51354e-05
ENSG00000238113	LINC01410	43.7024	1.99065	0.298115	6.67746	2.43115e-11	1.22483e-09
ENSG00000267458		4.678	1.98891	0.498855	3.98695	6.69295e-05	0.00043355
ENSG00000229644	NAMPTP1	1497.22	1.98821	0.406472	4.89139	1.00128e-06	1.1864e-05
ENSG00000130755	GMFG	379.14	1.98665	0.310911	6.38979	1.66119e-10	6.37208e-09
ENSG00000177243	DEFB103B	32.4851	1.9861	0.70511	2.81673	0.00485159	0.0157897
ENSG00000257604		3.00744	1.98583	0.624556	3.17959	0.00147485	0.005874
ENSG00000110934	BIN2	239.829	1.98551	0.348578	5.69604	1.22623e-08	2.6554e-07
ENSG00000245954	LINC02273	9.02895	1.98449	0.545871	3.63546	0.000277481	0.00143751
ENSG00000086730	LAT2	231.508	1.98409	0.305633	6.49173	8.48569e-11	3.51621e-09
ENSG00000038945	MSR1	217.66	1.984	0.530465	3.74012	0.000183936	0.00102032
ENSG00000179362		12.0496	1.98332	0.538531	3.68284	0.000230648	0.00123082
ENSG00000228081		2.30079	1.98286	0.654993	3.02731	0.00246743	0.00899262
ENSG00000264063		2.71283	1.98255	0.791534	2.5047	0.0122557	0.0340739
ENSG00000268500	SIGLEC5	27.1148	1.98138	0.558333	3.54874	0.000387084	0.00190856
ENSG00000105835	NAMPT	3347.42	1.98137	0.388519	5.0998	3.40013e-07	4.67849e-06
ENSG00000259354		5.11391	1.97873	0.613457	3.22553	0.00125739	0.00514247
ENSG00000169427	KCNK9	4.1296	1.97735	0.842547	2.34687	0.0189321	0.0487025
ENSG00000254102	BHLHE22-AS1	9.9943	1.97617	0.560525	3.52556	0.000422582	0.00205798
ENSG00000081052	COL4A4	87.0465	1.97414	0.501642	3.93536	8.30706e-05	0.000522088
ENSG00000273487		3.29307	1.9737	0.663472	2.97481	0.00293171	0.0104003
ENSG00000162975	KCNF1	2.33291	1.97355	0.765921	2.57671	0.00997466	0.0287892
ENSG00000112799	LY86	75.2314	1.97261	0.418073	4.71835	2.37768e-06	2.48445e-05
ENSG00000138741	TRPC3	7.05794	1.97257	0.552189	3.57227	0.000353903	0.0017697
ENSG00000182885	ADGRG3	30.0234	1.97183	0.471721	4.18009	2.91397e-05	0.000214291
ENSG00000112559	MDFI	371.214	1.9718	0.312976	6.30017	2.97325e-10	1.05386e-08
ENSG00000225411		3.21859	1.97111	0.710086	2.77588	0.00550525	0.0174957
ENSG00000228203	GRASLND	21.3584	1.97008	0.462356	4.26096	2.03548e-05	0.000158059
ENSG00000140451	PIF1	66.6875	1.96965	0.282673	6.96794	3.21622e-12	2.06259e-10
ENSG00000062716	VMP1	3033.29	1.96923	0.233645	8.42829	3.50753e-17	5.86406e-15
ENSG00000102575	ACP5	1332.79	1.96885	0.352093	5.59183	2.24691e-08	4.47264e-07
ENSG00000222421		2.35977	1.96559	0.785562	2.50214	0.0123444	0.0342877
ENSG00000178860	MSC	202.406	1.96431	0.322881	6.08369	1.1745e-09	3.45576e-08
ENSG00000231407		6.51506	1.96123	0.605809	3.23738	0.00120633	0.00496242
ENSG00000126709	IFI6	811.249	1.96106	0.39464	4.96925	6.7214e-07	8.41207e-06
ENSG00000185862	EVI2B	379.296	1.95944	0.376904	5.19877	2.00611e-07	2.99087e-06
ENSG00000137558	PI15	165.663	1.95923	0.571819	3.42632	0.000611818	0.00280349
ENSG00000258355		3.20052	1.9592	0.721111	2.71692	0.00658935	0.0203659
ENSG00000171551	ECEL1	18.4881	1.95903	0.643473	3.04447	0.00233092	0.00858929
ENSG00000059804	SLC2A3	536.635	1.95779	0.316125	6.19308	5.89996e-10	1.9152e-08
ENSG00000180340	FZD2	95.4004	1.95706	0.357994	5.46674	4.5838e-08	8.3645e-07
ENSG00000107551	RASSF4	715.257	1.9569	0.357486	5.47407	4.39817e-08	8.08698e-07
ENSG00000267679	EIF5AP2	5.45411	1.95467	0.536253	3.64506	0.000267333	0.00139292
ENSG00000231870	KRT17P3	78.6215	1.95434	0.579889	3.3702	0.000751141	0.00333465
ENSG00000171772	SYCE1	10.3073	1.95278	0.768542	2.5409	0.0110569	0.031319
ENSG00000180644	PRF1	93.1234	1.9526	0.412832	4.72978	2.24762e-06	2.37169e-05
ENSG00000142347	MYO1F	545.715	1.95237	0.335201	5.82448	5.72901e-09	1.37056e-07
ENSG00000289087		6.86194	1.95212	0.567341	3.44083	0.000579941	0.00268378
ENSG00000145700	ANKRD31	22.989	1.9521	0.492045	3.96733	7.26837e-05	0.000464171
ENSG00000240143		2.23195	1.95001	0.811854	2.40192	0.0163091	0.0431335
ENSG00000183196	CHST6	50.8536	1.94982	0.499197	3.90591	9.38718e-05	0.000579024
ENSG00000076662	ICAM3	361.496	1.94865	0.349338	5.57812	2.43134e-08	4.80667e-07
ENSG00000125148	MT2A	1953.92	1.94833	0.488176	3.99104	6.57837e-05	0.000427564
ENSG00000186583	SPATC1	3.14356	1.94797	0.773533	2.51827	0.0117932	0.0330466
ENSG00000242971	RN7SL233P	5.36426	1.94774	0.660065	2.95083	0.00316921	0.0110945
ENSG00000181577	LINC03040	11.187	1.94532	0.718301	2.70822	0.0067645	0.0208426
ENSG00000211745	TRBV4-2	4.10408	1.94407	0.619936	3.13592	0.00171317	0.00663142
ENSG00000259398		7.93546	1.94388	0.553676	3.51087	0.000446646	0.0021545
ENSG00000282851	BISPR	45.4358	1.94359	0.340628	5.7059	1.15728e-08	2.52429e-07
ENSG00000080644	CHRNA3	25.9563	1.94088	0.579591	3.34871	0.000811873	0.00356001
ENSG00000275791	TRBV10-3	4.23157	1.93915	0.726931	2.66759	0.00763975	0.0231228
ENSG00000275216		18.7255	1.93816	0.634901	3.05269	0.00226799	0.00840234
ENSG00000267658		1.40722	1.93722	0.7839	2.47125	0.013464	0.0368579
ENSG00000103888	CEMIP	582.439	1.93707	0.443776	4.36497	1.27138e-05	0.000105516
ENSG00000173597	SULT1B1	10.528	1.93552	0.538491	3.59434	0.00032522	0.00164821
ENSG00000015285	WAS	220.436	1.93538	0.332474	5.82116	5.84416e-09	1.39349e-07
ENSG00000183615	FAM167B	38.7946	1.93322	0.367013	5.26745	1.38329e-07	2.14756e-06
ENSG00000101224	CDC25B	1627.32	1.93288	0.253439	7.6266	2.4103e-14	2.42904e-12
ENSG00000164692	COL1A2	134680	1.93241	0.457592	4.223	2.41069e-05	0.000181858
ENSG00000277247		5.14537	1.93211	0.702999	2.74839	0.00598893	0.018775
ENSG00000109943	CRTAM	23.4899	1.93175	0.501605	3.85114	0.00011757	0.000702143
ENSG00000231699		2.26373	1.93123	0.775151	2.49143	0.0127232	0.0351809
ENSG00000228037	LOC100996583	4.53203	1.9305	0.618483	3.12134	0.00180031	0.0069224
ENSG00000050438	SLC4A8	42.9561	1.93019	0.29675	6.50442	7.79924e-11	3.26451e-09
ENSG00000262528		6.32424	1.92936	0.595179	3.24164	0.00118843	0.0049013
ENSG00000056291	NPFFR2	7.48331	1.92921	0.755371	2.55398	0.0106498	0.0303743
ENSG00000272097	TMEM14B-DT	4.69574	1.92745	0.573003	3.36377	0.000768853	0.00339728
ENSG00000253414	LINC01605	6.45048	1.92741	0.517727	3.72282	0.000197006	0.00107859
ENSG00000169258	GPRIN1	168.323	1.92572	0.364313	5.28591	1.2508e-07	1.97042e-06
ENSG00000005001	PRSS22	486.426	1.92436	0.462714	4.15885	3.19857e-05	0.000231744
ENSG00000126882	FAM78A	272.264	1.9242	0.343056	5.60901	2.03485e-08	4.11279e-07
ENSG00000227039	ITGB2-AS1	116.232	1.9214	0.402312	4.7759	1.78904e-06	1.94894e-05
ENSG00000163638	ADAMTS9	330.647	1.92139	0.354715	5.41672	6.07011e-08	1.06082e-06
ENSG00000130066	SAT1	4159.09	1.91982	0.283505	6.77173	1.27252e-11	6.91826e-10
ENSG00000115085	ZAP70	266.793	1.91764	0.375363	5.10876	3.24281e-07	4.50488e-06
ENSG00000143942	CHAC2	61.6096	1.91726	0.287371	6.67172	2.52822e-11	1.26512e-09
ENSG00000282780	TRBJ1-6	3.57523	1.91685	0.786491	2.43722	0.0148007	0.0398437
ENSG00000161031	PGLYRP2	12.9407	1.91665	0.487052	3.9352	8.31271e-05	0.000522152
ENSG00000213654	GPSM3	434.504	1.91382	0.312294	6.12827	8.884e-10	2.72195e-08
ENSG00000102265	TIMP1	2221.81	1.91317	0.380545	5.02745	4.97055e-07	6.51396e-06
ENSG00000176920	FUT2	357.319	1.91262	0.413407	4.62649	3.71918e-06	3.68769e-05
ENSG00000200834		6.42984	1.91024	0.603876	3.1633	0.0015599	0.00614505
ENSG00000211829		37.6971	1.90976	0.465717	4.10069	4.11913e-05	0.000286802
ENSG00000011600	TYROBP	510.532	1.9097	0.376532	5.07182	3.94032e-07	5.31557e-06
ENSG00000289984		6.23824	1.90651	0.536683	3.55239	0.000381747	0.00188643
ENSG00000134259	NGF	17.0171	1.90494	0.457279	4.16582	3.10229e-05	0.000226242
ENSG00000211795	TRAV8-6	5.19874	1.90462	0.579529	3.2865	0.0010144	0.00429317
ENSG00000182264	IZUMO1	6.95737	1.90451	0.553012	3.44388	0.00057342	0.00265786
ENSG00000115232	ITGA4	396.05	1.90431	0.368424	5.1688	2.35603e-07	3.43465e-06
ENSG00000140511	HAPLN3	466.654	1.90337	0.286691	6.63912	3.15555e-11	1.54954e-09
ENSG00000213574		12.8242	1.90284	0.584266	3.2568	0.00112677	0.00468374
ENSG00000143226	FCGR2A	176.468	1.90271	0.384694	4.94603	7.57411e-07	9.31008e-06
ENSG00000164949	GEM	462.817	1.90241	0.44988	4.2287	2.3505e-05	0.000178014
ENSG00000007933	FMO3	79.1871	1.90226	0.544132	3.49596	0.000472367	0.00225935
ENSG00000204610	TRIM15	32.4042	1.89954	0.577823	3.28741	0.00101112	0.00428179
ENSG00000260368		9.07434	1.89911	0.444418	4.27324	1.92656e-05	0.000150722
ENSG00000153012	LGI2	124.506	1.89894	0.470681	4.03446	5.47278e-05	0.000364974
ENSG00000164647	STEAP1	223.084	1.89865	0.370078	5.13039	2.89136e-07	4.09333e-06
ENSG00000283994		4.94433	1.89608	0.600318	3.15847	0.00158602	0.00622845
ENSG00000251287	ALG1L2	2.64925	1.89593	0.699707	2.70961	0.00673631	0.0207684
ENSG00000276557	TRBV18	4.79699	1.89523	0.62527	3.03105	0.00243701	0.00890308
ENSG00000165935	SMCO2	13.6384	1.89504	0.307115	6.17046	6.80918e-10	2.17136e-08
ENSG00000185291	IL3RA	65.3288	1.89366	0.303709	6.23511	4.5147e-10	1.50784e-08
ENSG00000106538	RARRES2	859.3	1.89222	0.372279	5.08279	3.71932e-07	5.05042e-06
ENSG00000289164		4.10999	1.89208	0.519336	3.64327	0.000269192	0.00140008
ENSG00000179331	RAB39A	5.65257	1.89129	0.624121	3.03032	0.00244294	0.00892025
ENSG00000138315	OIT3	4.13317	1.89083	0.733593	2.5775	0.00995185	0.0287432
ENSG00000143479	DYRK3	188.616	1.89065	0.281869	6.70756	1.97905e-11	1.02397e-09
ENSG00000175183	CSRP2	452.51	1.8903	0.254871	7.41672	1.2006e-13	1.02736e-11
ENSG00000183479	TREX2	568.328	1.89004	0.388095	4.87003	1.11579e-06	1.30234e-05
ENSG00000289355	LOC101928334	4.48375	1.88918	0.604082	3.12736	0.00176382	0.00680017
ENSG00000214894	LINC00243	6.44469	1.88888	0.481051	3.92656	8.61698e-05	0.000538757
ENSG00000166535	A2ML1	6320.09	1.88837	0.399113	4.73142	2.22955e-06	2.35605e-05
ENSG00000290838	NCF1B	4.24088	1.88628	0.790291	2.38681	0.0169951	0.0446132
ENSG00000157103	SLC6A1	128.965	1.88578	0.410258	4.59657	4.29509e-06	4.16969e-05
ENSG00000269091		4.4423	1.88215	0.59819	3.1464	0.00165294	0.00644224
ENSG00000274902		2.13664	1.88006	0.704344	2.66923	0.00760253	0.0230364
ENSG00000285737		3.79768	1.87931	0.596765	3.14916	0.0016374	0.00639633
ENSG00000256940	PPP1R14B-AS1	39.987	1.87891	0.330982	5.67676	1.37267e-08	2.92571e-07
ENSG00000233040		2.31395	1.87779	0.771248	2.43474	0.0149025	0.0400507
ENSG00000170819	BFSP2	6.12337	1.87686	0.659625	2.84534	0.00443641	0.0146444
ENSG00000173559	NABP1	812.904	1.87448	0.279583	6.70456	2.02019e-11	1.04339e-09
ENSG00000081181	ARG2	99.4393	1.87408	0.52025	3.60227	0.000315453	0.00160688
ENSG00000254859		5.23288	1.87227	0.635023	2.94836	0.0031947	0.0111689
ENSG00000007350	TKTL1	14.3938	1.87166	0.641692	2.91676	0.00353689	0.0121667
ENSG00000167094	TTC16	7.7091	1.8711	0.582413	3.21267	0.00131507	0.00534858
ENSG00000204110		2.70492	1.87003	0.776537	2.40817	0.0160328	0.0425702
ENSG00000137265	IRF4	715.223	1.86979	0.410231	4.55789	5.1669e-06	4.89332e-05
ENSG00000169403	PTAFR	935.562	1.86965	0.249978	7.47925	7.47495e-14	6.65225e-12
ENSG00000203999	LINC01270	14.1488	1.86922	0.412034	4.53657	5.71755e-06	5.34778e-05
ENSG00000254985		2.58309	1.86922	0.796547	2.34665	0.018943	0.0487159
ENSG00000262380		4.24909	1.86878	0.550463	3.39492	0.000686499	0.00309277
ENSG00000055957	ITIH1	2.9507	1.86694	0.747281	2.49831	0.0124786	0.0346099
ENSG00000176907	TCIM	160.951	1.86573	0.378227	4.93284	8.10446e-07	9.88218e-06
ENSG00000167083	GNGT2	19.346	1.86512	0.405855	4.59552	4.31662e-06	4.18537e-05
ENSG00000108798	ABI3	177.534	1.86323	0.271233	6.86947	6.44417e-12	3.80377e-10
ENSG00000156206	CFAP161	2.30549	1.86251	0.770763	2.41645	0.0156727	0.0417943
ENSG00000159167	STC1	74.2861	1.86159	0.43233	4.30596	1.66261e-05	0.000132546
ENSG00000180879	SSR4	2467.97	1.86142	0.281995	6.60088	4.08733e-11	1.90674e-09
ENSG00000256235	SMIM3	209.078	1.86099	0.322419	5.77194	7.83635e-09	1.79029e-07
ENSG00000079263	SP140	118.853	1.86066	0.3856	4.82538	1.39738e-06	1.58558e-05
ENSG00000117407	ARTN	19.7277	1.86029	0.413549	4.49835	6.84843e-06	6.23668e-05
ENSG00000241163	LINC00877	19.1271	1.86025	0.484423	3.84014	0.000122965	0.000727899
ENSG00000147509	RGS20	115.124	1.85916	0.397702	4.67475	2.94308e-06	2.99727e-05
ENSG00000272825		9.93031	1.85875	0.449168	4.13821	3.5002e-05	0.000250523
ENSG00000081237	PTPRC	1382.93	1.85865	0.346911	5.35772	8.42785e-08	1.3953e-06
ENSG00000130477	UNC13A	11.6875	1.85827	0.548409	3.38848	0.000702818	0.00315254
ENSG00000248485	PCP4L1	432.691	1.85823	0.507492	3.6616	0.000250648	0.00132193
ENSG00000272744		4.09746	1.85727	0.558608	3.32482	0.000884755	0.00382108
ENSG00000183010	PYCR1	455.984	1.85674	0.279516	6.6427	3.07984e-11	1.51752e-09
ENSG00000151651	ADAM8	331.103	1.85482	0.305635	6.06875	1.28908e-09	3.7547e-08
ENSG00000264853		7.21788	1.85348	0.4607	4.02318	5.74164e-05	0.000381059
ENSG00000240003	RPL7P24	2.20333	1.85332	0.77135	2.40269	0.0162749	0.0430667
ENSG00000250510	GPR162	64.8805	1.85041	0.278952	6.63345	3.27926e-11	1.60048e-09
ENSG00000276170	LOC101929494	81.3443	1.85016	0.282287	6.55418	5.5949e-11	2.47812e-09
ENSG00000112299	VNN1	79.2728	1.84871	0.391124	4.72666	2.28241e-06	2.39964e-05
ENSG00000248927		2.47428	1.8479	0.788373	2.34394	0.0190812	0.0490043
ENSG00000185527	PDE6G	17.5026	1.8436	0.606128	3.0416	0.00235325	0.00865176
ENSG00000271525		4.1336	1.84323	0.49307	3.73827	0.000185293	0.00102618
ENSG00000211787	TRAV8-3	5.74979	1.84166	0.636033	2.89554	0.00378503	0.0128416
ENSG00000257894		11.3229	1.84143	0.665671	2.76628	0.00567003	0.0179268
ENSG00000110446	SLC15A3	417.38	1.84098	0.409123	4.49982	6.80095e-06	6.20089e-05
ENSG00000113532	ST8SIA4	201.499	1.83946	0.314263	5.85323	4.82112e-09	1.17735e-07
ENSG00000134757	DSG3	6831.26	1.83917	0.393387	4.67522	2.93633e-06	2.99462e-05
ENSG00000124203	ZNF831	66.7664	1.8386	0.411234	4.47093	7.78811e-06	6.92881e-05
ENSG00000211788	TRAV13-1	9.97003	1.837	0.580949	3.16207	0.0015665	0.00616936
ENSG00000199477	SNORA31	4.27826	1.83611	0.54953	3.34125	0.000834025	0.00363784
ENSG00000101160	CTSZ	4142.43	1.83575	0.360193	5.09657	3.45871e-07	4.74555e-06
ENSG00000163958	ZDHHC19	1.8474	1.83524	0.773221	2.3735	0.0176206	0.0459384
ENSG00000224822		17.2208	1.83426	0.485464	3.77836	0.000157865	0.000897919
ENSG00000159189	C1QC	1253.71	1.83096	0.445721	4.10787	3.99324e-05	0.000279855
ENSG00000288757		2.95083	1.82887	0.569895	3.20914	0.00133133	0.00540133
ENSG00000153064	BANK1	115.684	1.82864	0.43908	4.16472	3.11741e-05	0.000227109
ENSG00000277246		2.94195	1.82776	0.551126	3.31641	0.000911824	0.00392042
ENSG00000239264	TXNDC5	230.126	1.82727	0.34722	5.26257	1.42053e-07	2.19947e-06
ENSG00000166927	MS4A7	467.801	1.82577	0.384277	4.7512	2.02214e-06	2.16056e-05
ENSG00000228252		12.0786	1.8255	0.48569	3.75858	0.000170883	0.000959888
ENSG00000265752		2.19663	1.82537	0.66494	2.74517	0.00604801	0.0189438
ENSG00000060982	BCAT1	379.696	1.82517	0.417699	4.36957	1.24489e-05	0.000103674
ENSG00000187840	EIF4EBP1	321.661	1.82497	0.245488	7.43405	1.05319e-13	9.14761e-12
ENSG00000113140	SPARC	58635.8	1.82439	0.440796	4.13885	3.49044e-05	0.000250134
ENSG00000167850	CD300C	30.003	1.82242	0.456515	3.99203	6.55098e-05	0.000426658
ENSG00000123685	BATF3	63.4321	1.82186	0.395231	4.60962	4.03404e-06	3.95112e-05
ENSG00000154016	GRAP	97.4829	1.82125	0.321289	5.66857	1.43996e-08	3.04443e-07
ENSG00000187474	FPR3	337.211	1.82122	0.375529	4.84975	1.23616e-06	1.42217e-05
ENSG00000136286	MYO1G	355.536	1.82089	0.300957	6.05032	1.44562e-09	4.1275e-08
ENSG00000278771	RN7SL3	18.6969	1.81998	0.442238	4.11539	3.86517e-05	0.000272531
ENSG00000281103	TRG-AS1	52.6001	1.81976	0.384658	4.73085	2.23583e-06	2.36097e-05
ENSG00000203722	RAET1G	54.3761	1.81916	0.383063	4.74897	2.04455e-06	2.18048e-05
ENSG00000101463	SYNDIG1	21.6412	1.81859	0.632739	2.87415	0.00405113	0.0135661
ENSG00000278607		2.04547	1.81796	0.681202	2.66876	0.00761318	0.0230548
ENSG00000167244	IGF2	642.661	1.81732	0.46627	3.89757	9.7162e-05	0.000594967
ENSG00000086288	NME8	13.0598	1.8173	0.408136	4.45269	8.48028e-06	7.47106e-05
ENSG00000273199		6.12429	1.81719	0.461249	3.93972	8.15761e-05	0.0005137
ENSG00000173372	C1QA	543.275	1.81703	0.433098	4.19542	2.72369e-05	0.000202201
ENSG00000100219	XBP1	5818.36	1.8169	0.367473	4.94431	7.64124e-07	9.38063e-06
ENSG00000224940	PRRT4	51.9658	1.81473	0.369241	4.91476	8.88901e-07	1.06812e-05
ENSG00000260228	CDH13-AS2	9.49522	1.81423	0.522595	3.47158	0.0005174	0.00243567
ENSG00000168243	GNG4	15.7995	1.81416	0.527818	3.43709	0.000587992	0.00271452
ENSG00000112319	EYA4	14.5317	1.81381	0.682974	2.65576	0.00791306	0.0237935
ENSG00000087303	NID2	376.879	1.81165	0.406605	4.45555	8.36779e-06	7.38771e-05
ENSG00000104814	MAP4K1	211.044	1.81061	0.362298	4.99757	5.80562e-07	7.42294e-06
ENSG00000125337	KIF25	8.73215	1.81009	0.467864	3.86884	0.000109356	0.000660455
ENSG00000164932	CTHRC1	1454.75	1.80969	0.495078	3.65537	0.00025681	0.00134609
ENSG00000140009	ESR2	12.114	1.80905	0.423595	4.27071	1.94852e-05	0.00015207
ENSG00000237976		4.3694	1.80844	0.628738	2.8763	0.00402369	0.0134946
ENSG00000268295		8.09021	1.80811	0.401758	4.50049	6.77978e-06	6.18585e-05
ENSG00000254087	LYN	652.235	1.80807	0.26877	6.72721	1.72945e-11	9.02905e-10
ENSG00000085514	PILRA	121.772	1.80714	0.402036	4.49497	6.95798e-06	6.3169e-05
ENSG00000288745		3.31859	1.80684	0.555307	3.25377	0.00113883	0.00472845
ENSG00000140932	CMTM2	4.11761	1.80678	0.694312	2.60226	0.00926104	0.0270699
ENSG00000174343	CHRNA9	106.263	1.80568	0.538263	3.35463	0.000794698	0.0034937
ENSG00000140968	IRF8	658.704	1.8056	0.359552	5.0218	5.11891e-07	6.68718e-06
ENSG00000130768	SMPDL3B	55.6925	1.80532	0.435213	4.14813	3.35203e-05	0.000241652
ENSG00000172673	THEMIS	49.1079	1.80508	0.415484	4.34451	1.39584e-05	0.000114628
ENSG00000266274	RN7SL138P	24.597	1.80237	0.275522	6.54166	6.08388e-11	2.6411e-09
ENSG00000146242	TPBG	1086.21	1.80206	0.215003	8.38156	5.22322e-17	8.30062e-15
ENSG00000136231	IGF2BP3	14.176	1.80095	0.561289	3.20859	0.00133387	0.00540936
ENSG00000272529		5.73917	1.8007	0.503449	3.57672	0.000347928	0.00174434
ENSG00000253214	LOC105375924	5.79406	1.80008	0.673718	2.67186	0.00754318	0.0228883
ENSG00000174175	SELP	287.527	1.80006	0.340281	5.28993	1.22365e-07	1.932e-06
ENSG00000104267	CA2	2357.5	1.79988	0.378024	4.7613	1.92354e-06	2.07205e-05
ENSG00000110876	SELPLG	416.99	1.7998	0.32933	5.46503	4.62827e-08	8.42968e-07
ENSG00000180353	HCLS1	1080.18	1.79905	0.329936	5.45274	4.95992e-08	8.91583e-07
ENSG00000103187	COTL1	1561.7	1.79621	0.333271	5.38965	7.05958e-08	1.20108e-06
ENSG00000250041	LOC124902629	13.8257	1.79517	0.421546	4.25853	2.05774e-05	0.000159422
ENSG00000160593	JAML	562.189	1.79279	0.301758	5.94116	2.83008e-09	7.41436e-08
ENSG00000267711		3.31344	1.79207	0.679441	2.63756	0.00835045	0.0248426
ENSG00000206384	COL6A6	363.178	1.79171	0.496563	3.60823	0.000308297	0.00157653
ENSG00000143603	KCNN3	149.101	1.79037	0.3885	4.60842	4.05731e-06	3.97122e-05
ENSG00000287987		16.6319	1.79019	0.500564	3.57635	0.000348423	0.00174652
ENSG00000113763	UNC5A	13.2145	1.78878	0.501455	3.56719	0.000360835	0.00179846
ENSG00000175820	CCDC168	2.44777	1.78868	0.740775	2.4146	0.0157524	0.0419643
ENSG00000156127	BATF	71.5488	1.78856	0.390979	4.57456	4.77215e-06	4.56582e-05
ENSG00000128422	KRT17	27145.1	1.78815	0.706563	2.53078	0.011381	0.0321018
ENSG00000110031	LPXN	340.049	1.78805	0.321767	5.55698	2.74482e-08	5.32809e-07
ENSG00000108622	ICAM2	230.488	1.787	0.292956	6.09991	1.06127e-09	3.15468e-08
ENSG00000249859	PVT1	130.642	1.7834	0.254391	7.01045	2.37555e-12	1.57139e-10
ENSG00000187513	GJA4	170.951	1.7817	0.314297	5.66884	1.43771e-08	3.0419e-07
ENSG00000162840		15.4874	1.78161	0.686324	2.59588	0.00943501	0.0274868
ENSG00000163959	SLC51A	14.6736	1.78123	0.537716	3.31259	0.000924357	0.00396664
ENSG00000187808	SOWAHD	24.4604	1.78112	0.41825	4.25849	2.05811e-05	0.000159422
ENSG00000102245	CD40LG	56.9368	1.77977	0.38563	4.61522	3.92672e-06	3.86564e-05
ENSG00000242683		3.35761	1.77939	0.568821	3.12821	0.00175876	0.0067825
ENSG00000164116	GUCY1A1	503.062	1.77795	0.370216	4.80246	1.56725e-06	1.74576e-05
ENSG00000274752	TRBV12-3	7.26283	1.77792	0.592413	3.00115	0.00268965	0.00966398
ENSG00000179219	LINC00311	2.74364	1.77763	0.682499	2.60459	0.00919839	0.0269086
ENSG00000290878	HLA-DRB6	22.244	1.77633	0.57361	3.09675	0.00195655	0.00740793
ENSG00000225900		1.68814	1.77594	0.667126	2.66208	0.00776594	0.0234353
ENSG00000280693	SH3PXD2A-AS1	246.943	1.77538	0.345814	5.13392	2.83762e-07	4.03107e-06
ENSG00000280060		2.4322	1.77416	0.670369	2.64654	0.00813205	0.0243054
ENSG00000175489	LRRC25	105.54	1.77403	0.420687	4.21698	2.47598e-05	0.000186104
ENSG00000257913	DDN-AS1	4.1428	1.77189	0.532325	3.32859	0.000872868	0.00377651
ENSG00000255874	PRECSIT	63.4961	1.77174	0.321742	5.50671	3.65611e-08	6.86214e-07
ENSG00000249624	IFNAR2-IL10RB	6.59284	1.77071	0.462611	3.82765	0.000129374	0.00075931
ENSG00000260941	LINC00622	19.1642	1.77045	0.34147	5.18478	2.16269e-07	3.19466e-06
ENSG00000290525	GBP1P1	6.54153	1.77028	0.610074	2.90175	0.00371087	0.0126419
ENSG00000239998	LILRA2	33.8477	1.77014	0.53423	3.31345	0.000921534	0.00395629
ENSG00000287763		9.82246	1.76986	0.688734	2.56973	0.0101778	0.0292797
ENSG00000075673	ATP12A	1212.67	1.76912	0.63066	2.80518	0.0050288	0.0162475
ENSG00000149781	FERMT3	506.899	1.76549	0.336873	5.24083	1.59855e-07	2.44628e-06
ENSG00000165181	SHOC1	74.4923	1.76383	0.355113	4.96696	6.80098e-07	8.50064e-06
ENSG00000135077	HAVCR2	205.308	1.76351	0.381089	4.62755	3.70015e-06	3.6726e-05
ENSG00000110492	MDK	454.877	1.76293	0.519557	3.39315	0.000690939	0.00311084
ENSG00000210135		4.66927	1.76118	0.583865	3.01641	0.00255783	0.00926678
ENSG00000227462	PSME2P6	7.27052	1.76022	0.384631	4.57638	4.73094e-06	4.53389e-05
ENSG00000239713	APOBEC3G	191.293	1.75932	0.336757	5.22428	1.7483e-07	2.63915e-06
ENSG00000235613	NSRP1P1	35.0437	1.75915	0.45135	3.89754	9.7176e-05	0.000594967
ENSG00000289339		7.53909	1.75897	0.439544	4.0018	6.28624e-05	0.000411257
ENSG00000077238	IL4R	1851.98	1.75876	0.250898	7.00985	2.38571e-12	1.57139e-10
ENSG00000142405	NLRP12	9.43182	1.75849	0.510093	3.4474	0.000566017	0.00262775
ENSG00000184985	SORCS2	213.62	1.75788	0.333939	5.26407	1.40901e-07	2.18489e-06
ENSG00000179772	FOXS1	37.517	1.75763	0.445922	3.94156	8.09548e-05	0.000510455
ENSG00000123975	CKS2	169.639	1.75708	0.228657	7.68434	1.53782e-14	1.60572e-12
ENSG00000211810	TRAV29DV5	5.37052	1.75678	0.632447	2.77776	0.00547357	0.017418
ENSG00000152932	RAB3C	31.6628	1.75627	0.469713	3.73903	0.000184734	0.00102397
ENSG00000164733	CTSB	17799.3	1.75579	0.285531	6.14922	7.78637e-10	2.42417e-08
ENSG00000123342	MMP19	362.527	1.75538	0.300955	5.83272	5.45313e-09	1.31215e-07
ENSG00000062524	LTK	65.6049	1.75478	0.336382	5.21663	1.82207e-07	2.73765e-06
ENSG00000125347	IRF1	1032.75	1.75434	0.298894	5.86943	4.37286e-09	1.0875e-07
ENSG00000167208	SNX20	213.539	1.75227	0.329594	5.31644	1.05814e-07	1.69932e-06
ENSG00000073849	ST6GAL1	1439.24	1.75209	0.380952	4.59924	4.24042e-06	4.12116e-05
ENSG00000258565		5.52098	1.75129	0.501237	3.49392	0.000475976	0.0022736
ENSG00000101336	HCK	424.73	1.74848	0.341934	5.11351	3.16229e-07	4.40573e-06
ENSG00000211789	TRAV12-2	6.85745	1.7483	0.620912	2.8157	0.00486713	0.0158242
ENSG00000087086	FTL	19504.5	1.74735	0.38149	4.58032	4.64275e-06	4.4612e-05
ENSG00000100055	CYTH4	567.066	1.74666	0.330457	5.28558	1.25309e-07	1.97295e-06
ENSG00000174007	CEP19	70.3577	1.74631	0.234379	7.45078	9.27915e-14	8.13276e-12
ENSG00000169174	PCSK9	135.882	1.74611	0.381209	4.58045	4.63985e-06	4.4599e-05
ENSG00000291237	SOD2	7954.57	1.74592	0.387175	4.5094	6.50118e-06	5.97691e-05
ENSG00000168502	MTCL1	453.998	1.74553	0.292525	5.96712	2.41478e-09	6.449e-08
ENSG00000286646		14.4257	1.74521	0.436675	3.9966	6.42593e-05	0.000419542
ENSG00000117228	GBP1	978.027	1.74338	0.343907	5.06934	3.99189e-07	5.37017e-06
ENSG00000267065	LINC02080	5.54336	1.7431	0.599848	2.90591	0.00366187	0.0125103
ENSG00000227992		4.34152	1.74272	0.5575	3.12596	0.00177223	0.00682897
ENSG00000162711	NLRP3	12.9647	1.74028	0.41429	4.20062	2.66188e-05	0.000198171
ENSG00000164746	C7orf57	3.87801	1.73876	0.683212	2.54499	0.0109282	0.0310031
ENSG00000142185	TRPM2	128.204	1.73802	0.384876	4.51578	6.30827e-06	5.83293e-05
ENSG00000152315	KCNK13	15.2808	1.73725	0.427731	4.06155	4.87474e-05	0.000331278
ENSG00000200651		24.0973	1.73671	0.388434	4.47105	7.78358e-06	6.9269e-05
ENSG00000153048	CARHSP1	1207.05	1.73623	0.292322	5.93944	2.86005e-09	7.47932e-08
ENSG00000197992	CLEC9A	36.6228	1.73555	0.366187	4.73951	2.14232e-06	2.27301e-05
ENSG00000128165	ADM2	50.2385	1.73526	0.360125	4.8185	1.44641e-06	1.63143e-05
ENSG00000198796	ALPK2	90.8061	1.73428	0.414148	4.18758	2.81946e-05	0.000208135
ENSG00000074317	SNCB	4.96527	1.73407	0.699237	2.47994	0.0131404	0.0361204
ENSG00000158869	FCER1G	420.346	1.73334	0.378314	4.58176	4.61083e-06	4.43779e-05
ENSG00000180871	CXCR2	308.971	1.73119	0.309131	5.60017	2.14139e-08	4.29212e-07
ENSG00000069399	BCL3	987.575	1.73095	0.252174	6.8641	6.69114e-12	3.9415e-10
ENSG00000158473	CD1D	17.9746	1.73067	0.484384	3.57293	0.000353011	0.00176606
ENSG00000168071	CCDC88B	501.361	1.73037	0.282569	6.12369	9.14324e-10	2.78662e-08
ENSG00000160469	BRSK1	59.1606	1.73011	0.386071	4.48134	7.4176e-06	6.66478e-05
ENSG00000113356	POLR3G	201.261	1.72763	0.297588	5.80544	6.41967e-09	1.51095e-07
ENSG00000102879	CORO1A	1214.01	1.72745	0.325579	5.30578	1.12191e-07	1.79079e-06
ENSG00000279369		32.9999	1.72551	0.383672	4.49735	6.88058e-06	6.25878e-05
ENSG00000172322	CLEC12A	71.5745	1.72529	0.517992	3.33073	0.000866186	0.00375377
ENSG00000188305	PEAK3	7.28101	1.72377	0.471131	3.65879	0.000253404	0.00133307
ENSG00000207751		2.17608	1.7237	0.681953	2.52759	0.0114849	0.0323476
ENSG00000149257	SERPINH1	4114.61	1.72299	0.287037	6.00269	1.9408e-09	5.34102e-08
ENSG00000211776	TRAV2	3.95202	1.72214	0.692703	2.48612	0.0129144	0.0356183
ENSG00000285210		5.63543	1.71885	0.450685	3.81385	0.000136819	0.000796062
ENSG00000204475	NCR3	16.0198	1.71679	0.487432	3.52212	0.000428112	0.00208106
ENSG00000185669	SNAI3	31.1764	1.71622	0.358003	4.79385	1.63608e-06	1.80957e-05
ENSG00000253853		4.77239	1.71615	0.570765	3.00675	0.00264059	0.00952425
ENSG00000164588	HCN1	14.377	1.71482	0.549515	3.12061	0.00180479	0.00693412
ENSG00000177710	SLC35G5	4.98082	1.71449	0.622957	2.75218	0.00591995	0.018595
ENSG00000140534	TICRR	61.8353	1.71405	0.322141	5.32081	1.03307e-07	1.6646e-06
ENSG00000261596		13.1476	1.71364	0.358323	4.78241	1.73208e-06	1.90122e-05
ENSG00000134986	NREP	1464.18	1.71323	0.356493	4.80579	1.54145e-06	1.72403e-05
ENSG00000276476	LINC00540	6.63714	1.71225	0.610176	2.80617	0.00501348	0.016212
ENSG00000185507	IRF7	423.337	1.71149	0.257385	6.64953	2.94021e-11	1.45367e-09
ENSG00000236056		3.27743	1.7103	0.691673	2.4727	0.0134096	0.0367379
ENSG00000290977	KRT16P6	8.43212	1.71028	0.486932	3.51236	0.000444149	0.00214531
ENSG00000235162	C12orf75	825.255	1.70959	0.262678	6.5083	7.60057e-11	3.19987e-09
[truncated: 3,659 more rows]

## Sheet: INvsNS
ENSEMBL	symbol	baseMean	log2FoldChange	lfcSE	stat	pvalue	padj
ENSG00000211659	IGLV3-25	1315.74	13.0943	1.22269	10.7094	9.19598e-27	8.31173e-24
ENSG00000211893	IGHG2	87491.7	12.8375	0.888361	14.4508	2.47953e-47	2.39052e-43
ENSG00000211669	IGLV3-10	802.542	12.6822	1.31839	9.61945	6.61866e-22	2.99112e-19
ENSG00000211892	IGHG4	19966.3	12.6485	1.09313	11.5708	5.79198e-31	1.86135e-27
ENSG00000276775	IGHV4-4	455.841	12.5757	1.25229	10.0422	9.94573e-24	5.6404e-21
ENSG00000211663	IGLV3-19	869.444	12.5302	1.23845	10.1176	4.61659e-24	2.84097e-21
ENSG00000282651		475.401	12.2794	1.26006	9.74507	1.93639e-22	9.33437e-20
ENSG00000211950	IGHV1-24	280.611	12.1228	1.22779	9.87367	5.41445e-23	2.74741e-20
ENSG00000211951	IGHV2-26	193.786	11.8996	1.33403	8.92002	4.66211e-19	1.39013e-16
ENSG00000276566	IGKV1D-13	499.576	11.7625	1.2328	9.54132	1.41028e-21	5.94415e-19
ENSG00000241755	IGKV1-9	1130.99	11.7055	1.02218	11.4515	2.31092e-30	5.34145e-27
ENSG00000243466	IGKV1-5	3436.29	11.481	0.946245	12.1332	7.04142e-34	4.07318e-30
ENSG00000239855	IGKV1-6	494.282	11.4154	1.15831	9.85522	6.50746e-23	3.24509e-20
ENSG00000241351	IGKV3-11	2204.59	11.3537	1.01001	11.2412	2.55788e-29	4.11009e-26
ENSG00000211648	IGLV1-47	1624.97	11.338	0.998667	11.3531	7.15536e-30	1.47825e-26
ENSG00000241294	IGKV2-24	468.248	11.3286	1.30293	8.69467	3.47849e-18	8.59902e-16
ENSG00000211632	IGKV3D-11	953.557	11.2701	1.06672	10.5651	4.32364e-26	3.57293e-23
ENSG00000253497	IGKV1-13	176.162	11.2459	1.25499	8.96089	3.22056e-19	1.00159e-16
ENSG00000211655	IGLV1-36	221.918	11.2456	1.21412	9.26231	2.0006e-20	7.23291e-18
ENSG00000282639	IGHV3-64D	303.239	11.2074	1.24041	9.03522	1.63671e-19	5.37938e-17
ENSG00000224373	IGHV4-59	1119.26	11.2041	1.02415	10.9399	7.4254e-28	7.67017e-25
ENSG00000282122	IGHV7-4-1	181.685	11.1869	1.32398	8.44946	2.92644e-17	5.79736e-15
ENSG00000211637	IGLV4-69	370.631	11.1787	1.23083	9.08227	1.06338e-19	3.66045e-17
ENSG00000211949	IGHV3-23	3378.45	11.059	0.962868	11.4854	1.56134e-30	4.17662e-27
ENSG00000211964	IGHV3-48	917.838	11.0514	0.989777	11.1655	6.01541e-29	7.90836e-26
ENSG00000196611	MMP1	1955.68	11.0418	1.25577	8.79286	1.45798e-18	4.13346e-16
ENSG00000222037	IGLC6	105.615	10.9306	1.24835	8.756	2.02303e-18	5.41779e-16
ENSG00000211938	IGHV3-7	1454.1	10.9215	0.976215	11.1876	4.69142e-29	6.46143e-26
ENSG00000243290	IGKV1-12	778.607	10.9185	1.09679	9.95497	2.39904e-23	1.3092e-20
ENSG00000211933	IGHV6-1	214.613	10.9179	1.24445	8.7733	1.73509e-18	4.69008e-16
ENSG00000211662	IGLV3-21	3560.47	10.9034	0.917455	11.8844	1.42689e-32	5.8957e-29
ENSG00000228325	IGKV3D-7	252.997	10.8726	1.16286	9.3499	8.7733e-21	3.33882e-18
ENSG00000211974	IGHV2-70D	202.863	10.8569	1.20993	8.97314	2.88174e-19	9.15919e-17
ENSG00000232216	IGHV3-43	244.467	10.8536	1.30633	8.30846	9.69501e-17	1.80909e-14
ENSG00000211653	IGLV1-40	2154.43	10.8478	0.966588	11.2227	3.1532e-29	4.79999e-26
ENSG00000211946	IGHV3-20	454.509	10.8311	1.22768	8.82242	1.12015e-18	3.30592e-16
ENSG00000274576	IGHV2-70	263.738	10.819	1.22842	8.80719	1.2832e-18	3.67465e-16
ENSG00000211897	IGHG3	24170.4	10.7752	0.971643	11.0896	1.40861e-28	1.62965e-25
ENSG00000243063	IGKV3-7	175.401	10.7735	1.20401	8.94804	3.61851e-19	1.10166e-16
ENSG00000224041	IGKV3D-15	1394.52	10.7583	1.06356	10.1153	4.72477e-24	2.84697e-21
ENSG00000211937	IGHV2-5	1295.27	10.7568	1.08329	9.92977	3.08956e-23	1.5957e-20
ENSG00000239571	IGKV2D-30	419.462	10.7331	1.25238	8.57022	1.03287e-17	2.33389e-15
ENSG00000211638	IGLV8-61	471.034	10.706	1.35234	7.91665	2.43991e-15	3.60048e-13
ENSG00000211943	IGHV3-15	1293.27	10.6116	1.05598	10.0491	9.26937e-24	5.36196e-21
ENSG00000244437	IGKV3-15	2174.1	10.5838	1.03076	10.2679	9.8283e-25	6.87018e-22
ENSG00000211677	IGLC2	35900.1	10.5685	0.797735	13.2481	4.62515e-40	3.34433e-36
ENSG00000211651	IGLV1-44	1957	10.568	0.955405	11.0613	1.93324e-28	2.15058e-25
ENSG00000211633	IGKV1D-42	222.351	10.5313	1.19815	8.78969	1.49971e-18	4.17079e-16
ENSG00000211665	IGLV3-16	94.3745	10.5183	1.25471	8.38304	5.15758e-17	1.00116e-14
ENSG00000211935	IGHV1-3	412.358	10.5147	1.2228	8.59891	8.04745e-18	1.83273e-15
ENSG00000253451	IGLV2-28	116.992	10.506	1.28303	8.18849	2.64528e-16	4.47424e-14
ENSG00000211959	IGHV4-39	1010.19	10.483	1.05329	9.95264	2.45581e-23	1.31536e-20
ENSG00000211660	IGLV2-23	2563.48	10.4782	0.929088	11.278	1.68578e-29	2.86811e-26
ENSG00000211900	IGHJ6	100.792	10.4738	1.23059	8.5112	1.72136e-17	3.63407e-15
ENSG00000211967	IGHV3-53	500.925	10.4736	1.11723	9.37463	6.94215e-21	2.75052e-18
ENSG00000211966	IGHV5-51	1336.68	10.4666	0.943135	11.0976	1.28823e-28	1.55248e-25
ENSG00000211962	IGHV1-46	582.262	10.4641	1.13802	9.19495	3.75159e-20	1.3396e-17
ENSG00000211947	IGHV3-21	1256.71	10.4541	1.00113	10.4423	1.58976e-25	1.24272e-22
ENSG00000225698	IGHV3-72	565.911	10.4402	1.19365	8.74648	2.20107e-18	5.63376e-16
ENSG00000277856		184.609	10.4316	1.25844	8.28936	1.13862e-16	2.0729e-14
ENSG00000211644	IGLV1-51	956.591	10.4291	1.01701	10.2546	1.12815e-24	7.21542e-22
ENSG00000211642	IGLV10-54	116.954	10.4285	1.43943	7.24487	4.32859e-13	4.4873e-11
ENSG00000184330	S100A7A	7140.94	10.3783	0.963167	10.7752	4.50999e-27	4.34808e-24
ENSG00000211649	IGLV7-46	276.584	10.345	1.18167	8.7546	2.04833e-18	5.43521e-16
ENSG00000211965	IGHV3-49	312.639	10.3354	1.13966	9.06884	1.2029e-19	4.04552e-17
ENSG00000259261		118.469	10.3055	1.20491	8.55289	1.20046e-17	2.65046e-15
ENSG00000211956	IGHV4-34	505.41	10.2705	1.14554	8.96566	3.08435e-19	9.69658e-17
ENSG00000211652	IGLV7-43	288.648	10.2447	1.26906	8.07271	6.87565e-16	1.1048e-13
ENSG00000211598	IGKV4-1	3442.73	10.2243	0.917639	11.142	7.83593e-29	9.85385e-26
ENSG00000224607		161.117	10.2149	1.15952	8.80959	1.25604e-18	3.63284e-16
ENSG00000211685	IGLC7	853.314	10.2023	1.06178	9.60873	7.34468e-22	3.26816e-19
ENSG00000278857	IGKV1D-12	540.269	10.1997	1.07151	9.51894	1.74955e-21	7.22888e-19
ENSG00000253132	IGHV3-62	95.0626	10.1984	1.19553	8.53051	1.45704e-17	3.14492e-15
ENSG00000211976	IGHV3-73	473.692	10.1781	1.17249	8.68077	3.93101e-18	9.55433e-16
ENSG00000211896	IGHG1	155923	10.1499	0.904919	11.2164	3.38913e-29	4.90118e-26
ENSG00000224650	IGHV3-74	1038.11	10.1244	0.9417	10.7512	5.8494e-27	5.45749e-24
ENSG00000254056	IGHV3-71	106.793	10.1104	1.22698	8.24004	1.72152e-16	3.03607e-14
ENSG00000282600	IGHV3-69-1	301.389	10.1031	1.1021	9.16716	4.85635e-20	1.71293e-17
ENSG00000211625	IGKV3D-20	1682.19	10.0962	0.928333	10.8756	1.507e-27	1.50299e-24
ENSG00000271178		161.157	10.0925	1.23577	8.16695	3.16277e-16	5.25729e-14
ENSG00000223648	IGHV3-64	124.508	10.0499	1.30316	7.71191	1.23952e-14	1.62957e-12
ENSG00000211952	IGHV4-28	142.237	10.0267	1.21631	8.24349	1.67263e-16	2.98627e-14
ENSG00000253209	IGHV3-65	87.3111	10.0099	1.19622	8.36796	5.86263e-17	1.13043e-14
ENSG00000243238	IGKV2-30	622.956	10.0011	1.21421	8.23676	1.76938e-16	3.09123e-14
ENSG00000211934	IGHV1-2	946.593	9.99122	0.973187	10.2665	9.9764e-25	6.87018e-22
ENSG00000277836		141.122	9.97955	1.15454	8.64377	5.43895e-18	1.27895e-15
ENSG00000240041	IGHJ4	64.4141	9.95729	1.20123	8.28926	1.13955e-16	2.0729e-14
ENSG00000276674		100.932	9.95428	1.11176	8.95361	3.44054e-19	1.05863e-16
ENSG00000211904	IGHJ2	55.6214	9.93023	1.35759	7.3146	2.58147e-13	2.78596e-11
ENSG00000271130	IGHV3OR16-8	86.9766	9.91517	1.18252	8.38476	5.08282e-17	9.93314e-15
ENSG00000211679	IGLC3	19111.7	9.90779	0.875629	11.3151	1.10526e-29	2.13116e-26
ENSG00000211941	IGHV3-11	815.812	9.89807	0.986732	10.0312	1.11195e-23	6.18478e-21
ENSG00000270472	IGHV3OR16-9	149.491	9.88936	1.19081	8.30472	1.00055e-16	1.84324e-14
ENSG00000211944	IGHV3-16	114.024	9.87971	1.20318	8.21136	2.18698e-16	3.72083e-14
ENSG00000243264	IGKV2D-29	74.4876	9.8698	1.32523	7.44762	9.50394e-14	1.10395e-11
ENSG00000143297	FCRL5	306.523	9.86124	1.02851	9.58786	8.99347e-22	3.94118e-19
ENSG00000211942	IGHV3-13	178.64	9.83586	1.31401	7.48536	7.13532e-14	8.42347e-12
ENSG00000177257	DEFB4A	309.403	9.83312	1.46878	6.69476	2.16025e-11	1.49119e-09
ENSG00000197476		155.955	9.82355	1.21885	8.05972	7.6472e-16	1.20863e-13
ENSG00000211973	IGHV1-69	451.322	9.78919	1.01242	9.6691	4.07942e-22	1.87284e-19
ENSG00000278473	IGHV3-41	116.863	9.77499	1.24519	7.8502	4.15388e-15	5.91835e-13
ENSG00000211664	IGLV2-18	359.905	9.7682	1.19968	8.14235	3.87688e-16	6.40748e-14
ENSG00000242472	IGHJ5	88.0025	9.7453	1.13868	8.55843	1.14418e-17	2.54563e-15
ENSG00000278196	IGLV2-8	1038.22	9.71821	1.0216	9.51276	1.85669e-21	7.4773e-19
ENSG00000270864		85.1141	9.70205	1.24631	7.7846	6.99318e-15	9.58596e-13
ENSG00000259990		35.8607	9.69712	1.43991	6.73454	1.64446e-11	1.15443e-09
ENSG00000239951	IGKV3-20	5277.84	9.67797	0.906312	10.6784	1.28445e-26	1.12576e-23
ENSG00000233999		271.359	9.67014	1.14066	8.47767	2.29747e-17	4.71275e-15
ENSG00000240671	IGKV1-8	114.384	9.66961	1.12431	8.6005	7.9372e-18	1.82197e-15
ENSG00000170476	MZB1	1105.01	9.64725	0.842687	11.4482	2.40082e-30	5.34145e-27
ENSG00000211972	IGHV3-66	532.005	9.6192	1.10418	8.71162	2.99571e-18	7.46938e-16
ENSG00000211668	IGLV2-11	1303.19	9.60273	0.99037	9.69611	3.13224e-22	1.46119e-19
ENSG00000290104		70.3748	9.55603	1.12526	8.49228	2.02627e-17	4.21625e-15
ENSG00000211666	IGLV2-14	3199.27	9.55368	0.908682	10.5138	7.46359e-26	5.99637e-23
ENSG00000166670	MMP10	65.213	9.54526	1.86343	5.12242	3.01631e-07	6.28989e-06
ENSG00000281990	IGHV1-69-2	30.521	9.52419	1.39874	6.8091	9.82078e-12	7.45529e-10
ENSG00000251039	IGKV2D-40	145.28	9.50794	1.17906	8.06403	7.3818e-16	1.1731e-13
ENSG00000242371	IGKV1-39	1294.27	9.48591	0.912954	10.3904	2.74329e-25	1.98361e-22
ENSG00000211650	IGLV5-45	174.781	9.44535	1.29316	7.30407	2.79201e-13	2.99086e-11
ENSG00000259303	IGHV2OR16-5	29.371	9.43551	1.33648	7.05997	1.6654e-12	1.55382e-10
ENSG00000271569		41.6492	9.40818	1.24519	7.55561	4.16904e-14	5.13111e-12
ENSG00000253818	IGLV1-41	171.611	9.40664	1.24034	7.58395	3.35185e-14	4.21502e-12
ENSG00000211592	IGKC	147976	9.34302	0.8284	11.2784	1.67785e-29	2.86811e-26
ENSG00000211673		2363.49	9.3415	0.959679	9.73398	2.15967e-22	1.024e-19
ENSG00000271620		65.083	9.33658	1.27409	7.32804	2.33543e-13	2.52987e-11
ENSG00000254030	IGLC5	54.9326	9.29858	1.26231	7.36634	1.75371e-13	1.93597e-11
ENSG00000250036	IGKV1D-37	73.5093	9.29672	1.20005	7.74693	9.41403e-15	1.26643e-12
ENSG00000251546	IGKV1D-39	1915.66	9.25559	0.869656	10.6428	1.88363e-26	1.60236e-23
ENSG00000211970	IGHV4-61	576.208	9.21182	0.983229	9.36894	7.32615e-21	2.86344e-18
ENSG00000211968	IGHV1-58	51.4359	9.19513	1.49407	6.15444	7.53452e-10	3.61995e-08
ENSG00000242766	IGKV1D-17	179.426	9.15084	1.11123	8.23488	1.79742e-16	3.09446e-14
ENSG00000211658	IGLV3-27	258.997	9.12111	1.48627	6.13691	8.41427e-10	3.96757e-08
ENSG00000231475	IGHV4-30-2	356.458	9.10957	1.09928	8.28688	1.16254e-16	2.10152e-14
ENSG00000278263		184.464	9.08336	1.10211	8.24181	1.69628e-16	3.00992e-14
ENSG00000225523	IGKV6D-21	116.908	9.07369	1.2955	7.00401	2.48736e-12	2.22043e-10
ENSG00000171711	DEFB4A	1130.38	9.03521	1.17515	7.68856	1.488e-14	1.9474e-12
ENSG00000237592		220.977	9.00107	1.08228	8.3168	9.03705e-17	1.69726e-14
ENSG00000253120		224.292	8.97429	1.10982	8.08622	6.15464e-16	1.00006e-13
ENSG00000211958	IGHV3-38	41.7902	8.97424	1.24076	7.23287	4.72891e-13	4.86741e-11
ENSG00000253883	IGHV3-19	52.8437	8.95361	1.2144	7.37284	1.67031e-13	1.85098e-11
ENSG00000229035		50.2105	8.95205	1.44212	6.20757	5.38099e-10	2.67873e-08
ENSG00000185962	LCE3A	204.754	8.91879	1.05267	8.47254	2.401e-17	4.89042e-15
ENSG00000253998	IGKV2-29	42.2687	8.90079	1.4867	5.98695	2.13814e-09	8.94218e-08
ENSG00000241566	IGKV2D-24	88.8826	8.89761	1.31035	6.79028	1.11917e-11	8.34273e-10
ENSG00000280411	IGHV1-69D	508.623	8.85248	0.930615	9.5125	1.86137e-21	7.4773e-19
ENSG00000223350	IGLV9-49	43.0842	8.81569	1.43587	6.13962	8.27198e-10	3.90932e-08
ENSG00000211670	IGLV3-9	569.557	8.81323	1.07872	8.17011	3.0812e-16	5.18125e-14
ENSG00000273962	IGKV2-40	84.7219	8.80101	1.27256	6.91601	4.64536e-12	3.84979e-10
ENSG00000270550	IGHV3-30	1638.36	8.77998	0.944183	9.29902	1.41747e-20	5.32434e-18
ENSG00000206073	SERPINB4	6946.5	8.76774	0.918978	9.54075	1.41806e-21	5.94415e-19
ENSG00000211955	IGHV3-33	1983.51	8.75851	0.881286	9.93833	2.83549e-23	1.49111e-20
ENSG00000211645	IGLV1-50	304.881	8.75752	1.06342	8.23526	1.79166e-16	3.09446e-14
ENSG00000149968	MMP3	1529.35	8.7539	1.29066	6.78252	1.18096e-11	8.75818e-10
ENSG00000197915	HRNR	1234.4	8.71737	1.57086	5.54943	2.86608e-08	8.40432e-07
ENSG00000278510		19.7507	8.67216	1.4406	6.01981	1.74624e-09	7.52704e-08
ENSG00000241244	IGKV1D-16	331.871	8.66805	0.992161	8.73653	2.40372e-18	6.04546e-16
ENSG00000240382	IGKV1-17	743.382	8.66607	0.965744	8.97347	2.87317e-19	9.15919e-17
ENSG00000253957	IGHV3-22	55.9754	8.62274	1.22566	7.0352	1.98975e-12	1.8129e-10
ENSG00000237111	IGHJ3P	26.4419	8.60724	1.15019	7.48331	7.24733e-14	8.48642e-12
ENSG00000253755		7161.97	8.58689	0.823207	10.431	1.7895e-25	1.36205e-22
ENSG00000242580	IGKV1D-43	46.8477	8.55648	1.35463	6.31649	2.67567e-10	1.43845e-08
ENSG00000230481		25.0328	8.55383	1.29372	6.6118	3.79686e-11	2.49017e-09
ENSG00000270999		36.9045	8.54838	1.21256	7.04984	1.79124e-12	1.66052e-10
ENSG00000211898	IGHD	124.727	8.54579	1.03756	8.23644	1.77418e-16	3.09123e-14
ENSG00000163209	SPRR3	218.573	8.54271	1.79937	4.74762	2.05828e-06	3.27276e-05
ENSG00000239862	IGKV1-37	36.8436	8.52463	1.24161	6.86579	6.61261e-12	5.28333e-10
ENSG00000260048		66.4659	8.4875	1.20095	7.06729	1.57989e-12	1.48253e-10
ENSG00000261834		32.9842	8.47472	1.18905	7.12731	1.02352e-12	9.96746e-11
ENSG00000233732		42.2768	8.44887	1.22257	6.91074	4.82146e-12	3.98432e-10
ENSG00000211890	IGHA2	4754.65	8.44763	0.823334	10.2603	1.06405e-24	7.15707e-22
ENSG00000254395	IGHV4-55	122.85	8.43917	1.09307	7.72064	1.1575e-14	1.5287e-12
ENSG00000211654	IGLV5-37	22.2469	8.42487	1.76608	4.77039	1.83871e-06	2.99274e-05
ENSG00000254709	IGLL5	108.132	8.38926	1.06056	7.91024	2.56887e-15	3.77155e-13
ENSG00000239819	IGKV1D-8	459.97	8.35386	0.965699	8.65058	5.12382e-18	1.21472e-15
ENSG00000253131	IGHV7-56	17.5631	8.3501	1.46933	5.68292	1.32411e-08	4.35692e-07
ENSG00000242887	IGHJ3	26.7194	8.34254	1.16597	7.15501	8.36638e-13	8.25873e-11
ENSG00000259680	IGHV3OR16-17	53.8013	8.33936	1.19701	6.96682	3.24185e-12	2.79892e-10
ENSG00000244116	IGKV2-28	1057.21	8.30089	0.918525	9.0372	1.6074e-19	5.34376e-17
ENSG00000211639	IGLV4-60	43.075	8.22342	1.42998	5.75071	8.88718e-09	3.07101e-07
ENSG00000211957	IGHV3-35	27.7562	8.21844	1.29158	6.36311	1.97704e-10	1.08505e-08
ENSG00000124875	CXCL6	70.7353	8.21238	1.193	6.88379	5.82808e-12	4.73499e-10
ENSG00000048462	TNFRSF17	78.7383	8.20129	1.10203	7.442	9.91741e-14	1.14279e-11
ENSG00000132704	FCRL2	32.0888	8.15195	1.1285	7.22369	5.05957e-13	5.18929e-11
ENSG00000244575	IGKV1-27	369.72	8.13694	1.06722	7.6244	2.45179e-14	3.15169e-12
ENSG00000223931		41.3021	8.12877	1.20099	6.76837	1.30241e-11	9.53664e-10
ENSG00000117215	PLA2G2D	142.259	8.08403	1.02276	7.90415	2.69771e-15	3.92089e-13
ENSG00000239975	IGKV1D-33	1118.63	8.07425	0.931552	8.66753	4.41612e-18	1.0556e-15
ENSG00000211945	IGHV1-18	861.769	8.05757	0.957728	8.41321	3.98939e-17	7.84933e-15
ENSG00000242534	IGKV2D-28	1319.89	8.04825	0.950952	8.46336	2.59779e-17	5.25426e-15
ENSG00000163739	CXCL1	314.937	8.03396	0.918311	8.74862	2.15974e-18	5.57732e-16
ENSG00000136694	IL36A	23.5089	8.02848	1.62873	4.92929	8.25301e-07	1.49938e-05
ENSG00000275063	LOC102723407	562.485	8.00757	0.910801	8.79179	1.472e-18	4.13346e-16
ENSG00000241794	SPRR2A	5665.26	7.93174	0.847084	9.36358	7.7083e-21	2.97263e-18
ENSG00000211899	IGHM	2318.37	7.87311	0.767813	10.2539	1.13617e-24	7.21542e-22
ENSG00000224220		22.0889	7.82217	1.17775	6.64162	3.1025e-11	2.07237e-09
ENSG00000253234		26.772	7.80883	1.1988	6.51385	7.32489e-11	4.52688e-09
ENSG00000211640	IGLV6-57	516.923	7.78354	0.96665	8.05208	8.13986e-16	1.27259e-13
ENSG00000156234	CXCL13	283.06	7.77628	1.07362	7.24307	4.38656e-13	4.53115e-11
ENSG00000259337		218.629	7.76325	1.02871	7.54659	4.4679e-14	5.42963e-12
ENSG00000211611	IGKV6-21	141.832	7.75085	1.048	7.39586	1.40492e-13	1.58728e-11
ENSG00000163220	S100A9	40522.9	7.73203	0.754125	10.253	1.14756e-24	7.21542e-22
ENSG00000259997		21.5751	7.71515	1.21335	6.35857	2.03639e-10	1.11339e-08
ENSG00000242076	IGKV1-33	680.793	7.67771	0.939929	8.1684	3.1251e-16	5.22469e-14
ENSG00000281550		53.2949	7.67728	1.24031	6.18979	6.02427e-10	2.96831e-08
ENSG00000108342	CSF3	25.4131	7.65484	1.62439	4.71244	2.44766e-06	3.78778e-05
ENSG00000050730	TNIP3	102.923	7.64919	1.09288	6.99913	2.57565e-12	2.28514e-10
ENSG00000211895	IGHA1	26224.4	7.60539	0.852137	8.92509	4.45354e-19	1.34177e-16
ENSG00000145113	MUC4	48.9275	7.5642	1.35339	5.58906	2.28302e-08	6.91431e-07
ENSG00000277282	IGHV1OR21-1	18.6562	7.56213	1.31379	5.75597	8.61475e-09	2.99117e-07
ENSG00000100721	TCL1A	30.4917	7.55895	1.29624	5.83144	5.49497e-09	1.99913e-07
ENSG00000244094	SPRR2F	525.225	7.50377	0.983673	7.62832	2.37839e-14	3.07098e-12
ENSG00000169429	CXCL8	246.232	7.49797	0.957727	7.82892	4.92085e-15	6.94272e-13
ENSG00000271375	IGKV1ORY-1	21.8734	7.49748	1.19692	6.26396	3.75311e-10	1.93841e-08
ENSG00000254098	IGKV2-26	17.4678	7.48242	1.38131	5.41691	6.06383e-08	1.59585e-06
ENSG00000211599	IGKV5-2	32.613	7.46513	1.35267	5.51881	3.41312e-08	9.7702e-07
ENSG00000181617	FDCSP	22.2227	7.43502	1.32489	5.61182	2.00211e-08	6.18006e-07
ENSG00000253691		19.2934	7.39701	1.2382	5.97399	2.31518e-09	9.53875e-08
ENSG00000167634	NLRP7	20.6386	7.37466	1.16126	6.35057	2.14514e-10	1.16843e-08
ENSG00000162892	IL24	30.7468	7.34532	1.75735	4.17977	2.91805e-05	0.000305904
ENSG00000105369	CD79A	608.14	7.31628	0.805669	9.08101	1.07575e-19	3.66045e-17
ENSG00000133063	CHIT1	459.012	7.24977	1.13123	6.40875	1.4672e-10	8.28825e-09
ENSG00000142224	IL19	26.9785	7.22275	1.47495	4.89695	9.73333e-07	1.72182e-05
ENSG00000232613	LINC02576	19.9385	7.19636	1.17795	6.10923	1.00112e-09	4.64026e-08
ENSG00000253239	IGLVI-70	8.65519	7.19422	1.3815	5.20755	1.9135e-07	4.28601e-06
ENSG00000124102	PI3	10350.6	7.19001	0.834972	8.61107	7.2381e-18	1.67926e-15
ENSG00000196805	SPRR2B	2326.47	7.16072	0.787604	9.09178	9.74331e-20	3.39525e-17
ENSG00000270318		17.4305	7.13472	1.2359	5.77288	7.793e-09	2.75546e-07
ENSG00000211647	IGLV5-48	9.72072	7.12501	1.29133	5.51756	3.43734e-08	9.82393e-07
ENSG00000235235	IGKV1OR2-1	17.7348	7.10148	1.21308	5.8541	4.79605e-09	1.78988e-07
ENSG00000143556	S100A7	16362.5	7.08881	0.679784	10.428	1.84661e-25	1.36948e-22
ENSG00000153802	TMPRSS11D	495.662	7.03392	0.831315	8.46119	2.64657e-17	5.31575e-15
ENSG00000271288		35.8244	7.00285	1.11465	6.28255	3.33058e-10	1.74196e-08
ENSG00000211979	IGHV7-81	20.3484	6.99987	1.28286	5.45645	4.85745e-08	1.33294e-06
ENSG00000253545	IGHV3-52	9.32562	6.96144	1.27471	5.4612	4.72935e-08	1.30647e-06
ENSG00000253870		6.07146	6.95218	1.48061	4.69548	2.65975e-06	4.04672e-05
ENSG00000134827	TCN1	772.071	6.94737	0.929129	7.47729	7.58684e-14	8.84816e-12
ENSG00000226777	FAM30A	333.344	6.93569	0.809746	8.56527	1.07823e-17	2.41748e-15
ENSG00000240864	IGKV1-16	638.931	6.91781	1.14188	6.05824	1.37618e-09	6.10479e-08
ENSG00000163534	FCRL1	25.5418	6.8928	1.11697	6.171	6.78601e-10	3.29315e-08
ENSG00000211667	IGLV3-12	21.9213	6.87105	1.17618	5.84185	5.16251e-09	1.90395e-07
ENSG00000259490		9.31415	6.86229	1.47822	4.64226	3.44614e-06	5.02529e-05
ENSG00000204776		9.74761	6.83715	1.19076	5.74184	9.36533e-09	3.22343e-07
ENSG00000112115	IL17A	13.6855	6.83518	1.22083	5.59878	2.15865e-08	6.58595e-07
ENSG00000187054	TMPRSS11A	22.9609	6.83129	1.3051	5.23431	1.65606e-07	3.81356e-06
ENSG00000110777	POU2AF1	534.298	6.81302	0.732772	9.2976	1.43656e-20	5.32687e-18
ENSG00000215177		6.7609	6.80214	1.48808	4.5711	4.85182e-06	6.70773e-05
ENSG00000153292	ADGRF1	54.2676	6.79639	0.912768	7.44591	9.62781e-14	1.11386e-11
ENSG00000283906	IGHV4-80	10.4274	6.7887	1.27844	5.31013	1.09544e-07	2.65098e-06
ENSG00000188403	IGHV1OR15-9	6.22737	6.77592	1.39205	4.86757	1.12979e-06	1.95657e-05
ENSG00000286962		12.22	6.75974	1.03347	6.54081	6.11879e-11	3.80589e-09
ENSG00000211597	IGKJ1	40.7456	6.75063	1.08006	6.25026	4.09769e-10	2.09401e-08
ENSG00000211978	IGHV5-78	9.42568	6.75058	1.21073	5.57563	2.46637e-08	7.41527e-07
ENSG00000163221	S100A12	177.148	6.74186	1.04401	6.45764	1.06352e-10	6.29042e-09
ENSG00000254174	IGHV1-12	16.5921	6.71702	1.25555	5.34988	8.80103e-08	2.20582e-06
ENSG00000211623	IGKV2D-26	8.06823	6.70489	1.38777	4.83141	1.3557e-06	2.30517e-05
ENSG00000137745	MMP13	132.375	6.68111	1.11693	5.98167	2.20868e-09	9.1784e-08
ENSG00000177455	CD19	75.2605	6.63566	1.00798	6.5831	4.60729e-11	2.93517e-09
ENSG00000143546	S100A8	32468.5	6.62043	0.757644	8.73818	2.36889e-18	6.01012e-16
ENSG00000211594	IGKJ4	32.3088	6.58427	1.11875	5.88538	3.97147e-09	1.5134e-07
ENSG00000230709	LOC284191	6.50985	6.51965	1.28512	5.07318	3.91223e-07	7.91837e-06
ENSG00000138684	IL21	5.9083	6.51307	1.4389	4.52643	5.99895e-06	8.0402e-05
ENSG00000283571		6.54698	6.47785	1.38231	4.68626	2.78244e-06	4.20463e-05
ENSG00000290027		8.59826	6.47637	1.22713	5.27764	1.30858e-07	3.10229e-06
ENSG00000197888	UGT2B17	17.7107	6.46897	1.32048	4.89896	9.63456e-07	1.70643e-05
ENSG00000211961	IGHV1-45	6.37841	6.44863	1.51226	4.26422	2.00603e-05	0.000223156
ENSG00000134028	ADAMDEC1	337.707	6.41494	0.80678	7.95129	1.84576e-15	2.76606e-13
ENSG00000290698		9.74345	6.405	1.10621	5.79004	7.0369e-09	2.49422e-07
ENSG00000211593	IGKJ5	33.3933	6.40256	1.03883	6.16324	7.12727e-10	3.44719e-08
ENSG00000136244	IL6	46.101	6.35838	1.05929	6.00248	1.94325e-09	8.25325e-08
ENSG00000147614	ATP6V0D2	30.3441	6.34442	1.22289	5.18805	2.12507e-07	4.68113e-06
ENSG00000249096		57.3199	6.32695	0.800244	7.90627	2.65209e-15	3.87406e-13
ENSG00000198650	TAT	22.1249	6.30267	1.70968	3.68645	0.000227403	0.00166963
ENSG00000223816		6.26059	6.28315	1.49857	4.19277	2.75565e-05	0.000292375
ENSG00000160683	CXCR5	36.2001	6.27926	0.994943	6.31118	2.76923e-10	1.48323e-08
ENSG00000151790	TDO2	234.036	6.27796	0.807976	7.76998	7.84978e-15	1.06093e-12
ENSG00000270356		12.638	6.2766	1.29524	4.84591	1.26033e-06	2.16079e-05
ENSG00000156755	IGKV1OR-2	8.81042	6.22381	1.26581	4.91687	8.79396e-07	1.58078e-05
ENSG00000253763	IGHV3-6	8.04938	6.22095	1.54013	4.03923	5.36266e-05	0.000503258
ENSG00000211672	IGLV4-3	3.68837	6.20953	1.69397	3.66567	0.000246694	0.00178423
ENSG00000163735	CXCL5	119.466	6.15833	1.21484	5.06926	3.99367e-07	8.06064e-06
ENSG00000185155	MIXL1	27.9717	6.14694	1.05106	5.84833	4.96536e-09	1.84119e-07
ENSG00000251230	MIR3945HG	34.722	6.12026	1.20183	5.09245	3.53458e-07	7.24012e-06
ENSG00000156738	MS4A1	337.97	6.10207	0.867717	7.03233	2.03119e-12	1.83588e-10
ENSG00000259772	LINC03034	34.3699	6.0938	1.00918	6.03835	1.557e-09	6.82321e-08
ENSG00000240505	TNFRSF13B	37.0545	6.09127	0.865445	7.03831	1.94592e-12	1.79241e-10
ENSG00000253191	IGKV1D-32	5.15931	6.07548	1.37687	4.41252	1.02174e-05	0.000126906
ENSG00000269404	SPIB	51.6714	6.04852	0.802284	7.53913	4.73133e-14	5.70184e-12
ENSG00000261704		8.35165	6.02095	1.47132	4.09221	4.27286e-05	0.000419213
ENSG00000093134	VNN3P	43.5875	5.98576	0.788058	7.59558	3.06407e-14	3.86996e-12
ENSG00000011590	ZBTB32	9.83657	5.9801	1.00519	5.94921	2.69432e-09	1.08535e-07
ENSG00000132465	JCHAIN	3406.89	5.95366	0.713474	8.34461	7.14508e-17	1.36859e-14
ENSG00000253742	IGHV3-60	3.33586	5.94583	1.76137	3.37568	0.000736334	0.00440475
ENSG00000253325	IGHV7-34-1	2.74166	5.93481	1.35236	4.38849	1.14139e-05	0.000139528
ENSG00000147570	DNAJC5B	9.89658	5.91105	1.32553	4.45938	8.2197e-06	0.000105803
ENSG00000149305	HTR3B	11.2393	5.89752	1.06374	5.54416	2.95377e-08	8.62947e-07
ENSG00000099958	DERL3	582.729	5.8919	0.673259	8.75132	2.10868e-18	5.54448e-16
ENSG00000253274	IGHV1-67	5.46081	5.87198	1.37142	4.28168	1.85491e-05	0.00020859
ENSG00000196092	PAX5	61.251	5.84686	0.926233	6.31251	2.74544e-10	1.47322e-08
ENSG00000163518	FCRL4	4.7321	5.826	1.93298	3.01399	0.00257833	0.0121214
ENSG00000257221		9.85166	5.80635	1.1142	5.21124	1.87585e-07	4.21563e-06
ENSG00000224137	LINC01857	14.3476	5.79676	1.23439	4.69605	2.65243e-06	4.04196e-05
ENSG00000259842		3.9065	5.78675	1.37114	4.22038	2.43887e-05	0.0002636
ENSG00000288730		5.47079	5.78563	1.3392	4.32021	1.55884e-05	0.000180707
ENSG00000229228	LINC00582	5.09747	5.76246	1.20831	4.76904	1.85105e-06	3.00606e-05
ENSG00000264781	MIR4537	6.99143	5.74678	1.30233	4.41271	1.02084e-05	0.000126906
ENSG00000244468		8.25462	5.73723	2.22827	2.57474	0.0100314	0.0356243
ENSG00000153789	CIBAR2	14.2633	5.732	1.18032	4.85632	1.19587e-06	2.06127e-05
ENSG00000211661	IGLV3-22	5.58249	5.71448	1.37794	4.14713	3.36673e-05	0.00034372
ENSG00000277632	CCL3	53.601	5.70961	0.846223	6.74717	1.50753e-11	1.07461e-09
ENSG00000117322	CR2	31.0256	5.7041	1.01226	5.63503	1.75029e-08	5.52056e-07
ENSG00000270505		162.886	5.67312	0.815864	6.95351	3.56303e-12	3.03233e-10
ENSG00000254157	IGKV2-18	5.31183	5.66647	1.35244	4.1898	2.79204e-05	0.000295159
ENSG00000203446	SUGCT-AS1	6.05795	5.61989	1.35072	4.16067	3.1731e-05	0.000326836
ENSG00000211678		5.20881	5.59919	1.31321	4.26375	2.01025e-05	0.000223539
ENSG00000270467		3.10059	5.59307	1.44947	3.85869	0.000113996	0.000943647
ENSG00000159556	ISL2	8.74124	5.58524	1.06139	5.26221	1.42334e-07	3.33879e-06
ENSG00000112116	IL17F	9.33747	5.58225	1.28327	4.35001	1.36133e-05	0.000161743
ENSG00000184995	IFNE	10.3773	5.54642	1.02396	5.41666	6.07218e-08	1.59646e-06
ENSG00000118113	MMP8	4.82035	5.5241	1.67562	3.29675	0.000978109	0.00553834
ENSG00000105251	SHD	4.59792	5.50955	1.14907	4.79478	1.62856e-06	2.6916e-05
ENSG00000225380		6.47636	5.49878	1.38875	3.95952	7.51e-05	0.000666294
ENSG00000253481		2.87379	5.49257	1.33508	4.11403	3.88809e-05	0.000387643
ENSG00000125245	GPR18	20.1317	5.48915	0.827369	6.63446	3.25692e-11	2.16055e-09
ENSG00000254220	IGKV2D-18	3.84819	5.4766	1.5268	3.58699	0.000334514	0.00229541
ENSG00000253364		3.75096	5.44722	1.56142	3.48863	0.000485505	0.00314074
ENSG00000170128	GPR25	3.04781	5.44043	1.10057	4.94327	7.68226e-07	1.41345e-05
ENSG00000004468	CD38	174.577	5.43009	0.694035	7.82395	5.11902e-15	7.18725e-13
ENSG00000211676		3.53219	5.42913	1.53698	3.53234	0.000411892	0.0027374
ENSG00000211595	IGKJ3	14.4143	5.41587	1.0395	5.21006	1.88775e-07	4.23907e-06
ENSG00000168081	PNOC	39.4399	5.41117	0.878229	6.16145	7.20805e-10	3.48044e-08
ENSG00000164935	DCSTAMP	12.0012	5.39627	1.65821	3.25428	0.00113682	0.00624031
ENSG00000269553		2.38929	5.39437	1.44394	3.73588	0.000187062	0.00142005
ENSG00000185966	LCE3E	790.952	5.39276	0.702777	7.6735	1.67367e-14	2.17074e-12
ENSG00000154165	GPR15	159.546	5.34697	0.856609	6.24201	4.31973e-10	2.19192e-08
ENSG00000187912	CLEC17A	14.7981	5.33826	1.05394	5.06504	4.08321e-07	8.22988e-06
ENSG00000167476	JSRP1	74.4318	5.33496	0.660999	8.07105	6.96964e-16	1.11372e-13
ENSG00000211930	IGHD3-3	3.13829	5.30142	1.50684	3.51824	0.00043442	0.00286147
ENSG00000231412		17.9829	5.28656	1.57322	3.36033	0.000778483	0.00460798
ENSG00000256948	IQSEC3-AS2	3.21243	5.26534	1.31144	4.01493	5.94645e-05	0.000547562
ENSG00000173391	OLR1	25.2648	5.25405	1.0467	5.01963	5.17707e-07	1.01173e-05
ENSG00000198074	AKR1B10	1197.35	5.24574	0.581219	9.02542	1.79008e-19	5.81737e-17
ENSG00000189127	ANKRD34B	5.5908	5.23106	0.958891	5.45532	4.88844e-08	1.3389e-06
ENSG00000280655		4.87523	5.2099	1.41992	3.66914	0.000243364	0.00176544
ENSG00000136573	BLK	57.0481	5.19926	0.77355	6.7213	1.80112e-11	1.25225e-09
ENSG00000231292		80.2571	5.19454	0.85114	6.10303	1.04074e-09	4.80293e-08
ENSG00000271046		2.64066	5.17113	1.56106	3.31258	0.000924385	0.00528379
ENSG00000083454	P2RX5	24.6637	5.16478	0.763732	6.76255	1.35582e-11	9.85285e-10
ENSG00000255267	LINC02687	8.46877	5.16145	1.04624	4.93336	8.08279e-07	1.47308e-05
ENSG00000169495	HTRA4	22.3359	5.15887	0.867638	5.94588	2.74974e-09	1.10613e-07
ENSG00000277089		19.1434	5.15725	0.761135	6.77574	1.2377e-11	9.10889e-10
ENSG00000235621	LINC00494	5.4552	5.13852	1.06788	4.81191	1.49498e-06	2.49794e-05
ENSG00000227145	IL21-AS1	2.82353	5.11811	1.53824	3.32725	0.000877076	0.00507963
ENSG00000281179		35.5558	5.08998	0.912582	5.57756	2.4391e-08	7.34091e-07
ENSG00000141433	ADCYAP1	91.4267	5.08416	0.835637	6.08418	1.17092e-09	5.29368e-08
ENSG00000057149	SERPINB3	8472.3	5.06276	0.596565	8.48652	2.12912e-17	4.39862e-15
ENSG00000124256	ZBP1	146.305	5.06217	0.629895	8.03654	9.24144e-16	1.43704e-13
ENSG00000288803		6.01552	5.04715	1.01568	4.96925	6.72128e-07	1.26152e-05
ENSG00000240216		9.71018	5.04646	1.7366	2.90595	0.00366144	0.0159995
ENSG00000271691		2.16382	5.04006	1.49853	3.36332	0.000770099	0.00457069
ENSG00000273132	LOC124901427	80.6992	5.02911	0.579742	8.67474	4.14496e-18	9.9904e-16
ENSG00000121895	TMEM156	57.0376	5.02008	0.629869	7.97004	1.58617e-15	2.38941e-13
ENSG00000229771		2.30809	5.00358	1.63137	3.06711	0.0021614	0.0105652
ENSG00000211656	IGLV2-33	3.45457	4.99613	1.53777	3.24896	0.00115828	0.0063353
ENSG00000243802		88.2585	4.97427	0.297673	16.7105	1.0985e-62	1.58859e-58
ENSG00000211911	IGHD3-22	1.56381	4.95563	1.81562	2.72944	0.00634425	0.0248033
ENSG00000196684	HSH2D	179.55	4.95421	0.582907	8.49914	1.90993e-17	4.00296e-15
ENSG00000229271		3.05941	4.9434	1.27984	3.86252	0.000112224	0.000932182
ENSG00000265612	MIR4539	2.72121	4.93931	1.34012	3.68572	0.000228059	0.00167267
ENSG00000271216		8.0984	4.92803	1.2988	3.7943	0.000148062	0.00117309
ENSG00000229092		4.25337	4.91319	1.49223	3.29252	0.000992933	0.00561239
ENSG00000275385	CCL18	1169.71	4.89902	0.740086	6.61952	3.60371e-11	2.37426e-09
ENSG00000170465	KRT6C	21596.1	4.88435	0.913862	5.34473	9.05507e-08	2.26166e-06
ENSG00000287626		2.39735	4.88171	1.42222	3.43245	0.000598148	0.00371489
ENSG00000261453		1.99914	4.88	1.5364	3.17627	0.00149183	0.00777726
ENSG00000148848	ADAM12	1389.14	4.87711	0.697316	6.99413	2.66915e-12	2.35365e-10
ENSG00000160856	FCRL3	42.8726	4.8646	0.832739	5.84169	5.16752e-09	1.90395e-07
ENSG00000197794		2.40698	4.86104	1.37502	3.53524	0.000407404	0.00271311
ENSG00000244620		2.84949	4.8429	1.14648	4.22414	2.3986e-05	0.000260122
ENSG00000108688	CCL7	4.84298	4.83741	1.1906	4.06299	4.84489e-05	0.00046364
ENSG00000204936	CD177	113.977	4.80159	0.925603	5.18752	2.1311e-07	4.69085e-06
ENSG00000271615		4.77004	4.79664	1.31334	3.65225	0.000259955	0.0018606
ENSG00000012124	CD22	121.828	4.76839	0.720065	6.62217	3.53963e-11	2.33737e-09
ENSG00000253435	IGKV2-4	4.01534	4.76144	1.56816	3.03631	0.00239491	0.0114473
ENSG00000204933		11.2865	4.7595	1.25746	3.78502	0.000153698	0.00120865
ENSG00000253154		4.49428	4.75713	1.36369	3.48842	0.000485876	0.00314174
ENSG00000291038		6.68129	4.73889	1.02915	4.60467	4.13113e-06	5.85423e-05
ENSG00000187510	PLEKHG7	17.4752	4.73496	0.792471	5.97493	2.30182e-09	9.51079e-08
ENSG00000227471	AKR1B15	137.625	4.73	0.642605	7.36066	1.83003e-13	2.01255e-11
ENSG00000276758		4.30254	4.72601	1.32136	3.57664	0.000348037	0.00237244
ENSG00000253703	IGHV1-68	1.51034	4.72226	1.43759	3.28484	0.00102039	0.00572727
ENSG00000100453	GZMB	61.7966	4.7136	0.614009	7.67676	1.63158e-14	2.12568e-12
ENSG00000186074	CD300LF	37.0105	4.68598	0.702091	6.67432	2.48377e-11	1.69031e-09
ENSG00000124391	IL17C	2.58211	4.66122	1.31074	3.55619	0.000376278	0.00253804
ENSG00000204780		2.42922	4.65891	1.31895	3.53228	0.000411999	0.00273748
ENSG00000290657		2.97985	4.65092	1.14951	4.046	5.21012e-05	0.000491976
ENSG00000168995	SIGLEC7	26.3363	4.62907	0.772709	5.9907	2.08934e-09	8.78344e-08
ENSG00000070031	SCT	4.74515	4.62692	1.03055	4.48976	7.13049e-06	9.34459e-05
ENSG00000281958	TRBJ1-4	2.52743	4.61734	0.922673	5.00431	5.60636e-07	1.07743e-05
ENSG00000276070	CCL4L2	21.708	4.60579	0.846845	5.43877	5.36499e-08	1.44615e-06
ENSG00000128322	IGLL1	5.80609	4.59664	1.29017	3.56281	0.000366906	0.00248235
ENSG00000163202	LCE3D	2127.45	4.56108	0.700056	6.51531	7.25395e-11	4.49263e-09
ENSG00000260719		6.24123	4.55533	0.948481	4.80276	1.56494e-06	2.59683e-05
ENSG00000244122	UGT1A7	172.286	4.54093	0.635754	7.14259	9.15917e-13	9.01056e-11
ENSG00000289963	LOC107985563	5.59709	4.54042	1.16823	3.88657	0.00010167	0.000857069
ENSG00000282133	TRBJ1-3	1.97868	4.53749	1.01293	4.47957	7.47923e-06	9.73107e-05
ENSG00000165066	NKX6-3	1.77197	4.53644	1.55374	2.91969	0.00350385	0.0154606
ENSG00000248571		2.38915	4.53448	1.48424	3.05509	0.00224993	0.0109012
ENSG00000290592	LOC107985211	9.59461	4.53297	0.921442	4.91943	8.67963e-07	1.56314e-05
ENSG00000286546	LOC613266	1.96569	4.53039	1.37895	3.2854	0.00101837	0.00571819
ENSG00000137976	DNASE2B	5.61733	4.52992	1.36282	3.32393	0.000887579	0.00512711
ENSG00000153093	ACOXL	12.7292	4.5267	0.952289	4.7535	1.99927e-06	3.19827e-05
ENSG00000211695	TRGV9	2.8834	4.52559	0.946386	4.78198	1.73581e-06	2.84544e-05
ENSG00000205846	CLEC6A	3.20234	4.51937	1.32339	3.41499	0.000637842	0.00390854
ENSG00000158859	ADAMTS4	272.975	4.51299	0.628573	7.17974	6.98421e-13	7.04249e-11
ENSG00000253448	IGLV3-6	2.09611	4.49275	1.65661	2.71201	0.0066876	0.0259179
ENSG00000012223	LTF	2014.94	4.48204	0.828759	5.40814	6.36836e-08	1.65789e-06
ENSG00000211905	IGHJ1	1.9237	4.47081	1.37058	3.26199	0.00110633	0.00610887
ENSG00000081041	CXCL2	51.0931	4.47014	0.641757	6.96548	3.27296e-12	2.80902e-10
ENSG00000235532	LINC00402	3.78505	4.45739	1.23279	3.61569	0.000299544	0.00210029
ENSG00000070915	SLC12A3	8.67622	4.45628	0.843762	5.28144	1.28173e-07	3.05115e-06
ENSG00000163216	SPRR2D	4113.19	4.45524	0.648646	6.86853	6.48674e-12	5.21155e-10
ENSG00000225079	FTH1P22	4.06476	4.45519	1.03732	4.29493	1.74751e-05	0.000198237
ENSG00000234593	KAZN-AS1	2.33183	4.45385	1.16556	3.8212	0.000132805	0.00107384
ENSG00000135094	SDS	32.7549	4.44881	0.70698	6.2927	3.11983e-10	1.64662e-08
ENSG00000139193	CD27	239.049	4.44734	0.557989	7.9703	1.58286e-15	2.38941e-13
ENSG00000100985	MMP9	1328.62	4.44644	0.752405	5.90964	3.42866e-09	1.3401e-07
ENSG00000279588		1.76062	4.44557	1.37475	3.23374	0.0012218	0.00661786
ENSG00000242258	LINC00996	11.4888	4.44405	0.821844	5.40742	6.39409e-08	1.6631e-06
ENSG00000261039	LINC02544	24.4078	4.44154	0.976984	4.54617	5.46305e-06	7.40754e-05
ENSG00000134339	SAA2	69.1165	4.43904	0.941753	4.71359	2.43385e-06	3.77246e-05
ENSG00000240122		9.68828	4.4315	0.832457	5.3234	1.01846e-07	2.49846e-06
ENSG00000287927	LOC107986954	61.6748	4.42978	0.627972	7.05411	1.73704e-12	1.61545e-10
ENSG00000255002	LINC02324	1.6824	4.42919	1.25325	3.53416	0.000409066	0.00272174
ENSG00000166523	CLEC4E	52.0525	4.42651	0.721748	6.13305	8.62109e-10	4.03475e-08
ENSG00000118785	SPP1	365.656	4.42509	0.919329	4.81339	1.48391e-06	2.48616e-05
ENSG00000167483	NIBAN3	48.1367	4.42058	0.671335	6.58476	4.55626e-11	2.92197e-09
ENSG00000278982		4.99029	4.39475	1.05574	4.16273	3.14461e-05	0.000324479
ENSG00000280800		3.30237	4.39299	0.989773	4.43838	9.06394e-06	0.000114729
ENSG00000026751	SLAMF7	886.95	4.38822	0.497582	8.81909	1.15396e-18	3.37133e-16
ENSG00000172350	ABCG4	74.5043	4.37953	0.565493	7.74463	9.58615e-15	1.28361e-12
ENSG00000211924	IGHD3-9	1.81874	4.37861	1.30633	3.35185	0.000802747	0.00471603
ENSG00000149380	P4HA3	117.697	4.37426	0.672183	6.50754	7.63899e-11	4.68099e-09
ENSG00000106483	SFRP4	794.019	4.36077	0.670704	6.50178	7.93727e-11	4.84324e-09
ENSG00000255733	IFNG-AS1	16.1641	4.35757	0.915829	4.75806	1.95463e-06	3.1338e-05
ENSG00000273824		5.95694	4.34339	0.922816	4.70667	2.51799e-06	3.87383e-05
ENSG00000230838	LINC01614	13.4403	4.33981	1.18433	3.66436	0.000247955	0.00179066
ENSG00000281181		4.46301	4.33146	0.954847	4.53628	5.72539e-06	7.71287e-05
ENSG00000251301		54.4529	4.32381	0.660708	6.5442	5.9814e-11	3.72845e-09
ENSG00000287277	LOC107984203	4.13101	4.31923	1.12067	3.85415	0.000116131	0.000957539
ENSG00000175426	PCSK1	13.1588	4.31454	0.834474	5.17037	2.33627e-07	5.07297e-06
ENSG00000105205	CLC	3.97833	4.31061	1.30466	3.304	0.000953144	0.0054246
ENSG00000231331		2.152	4.30554	1.5864	2.71403	0.00664706	0.025785
ENSG00000255545	B3GAT1-DT	1.6504	4.30404	1.35151	3.1846	0.00144952	0.00760189
ENSG00000121594	CD80	14.0628	4.30286	0.728377	5.90746	3.4742e-09	1.35606e-07
ENSG00000131203	IDO1	99.1189	4.29569	0.616061	6.97283	3.10625e-12	2.68988e-10
ENSG00000263873		1.50757	4.27315	1.18565	3.60407	0.000313274	0.00217808
ENSG00000163734	CXCL3	25.1752	4.26959	0.677593	6.30111	2.95515e-10	1.56829e-08
ENSG00000261076		2.1915	4.25757	1.01272	4.20411	2.62111e-05	0.000280571
ENSG00000171611	PTCRA	3.91408	4.2552	1.22261	3.48042	0.00050062	0.00321748
ENSG00000155886	SLC24A2	14.3725	4.25383	1.06595	3.99064	6.58944e-05	0.000597825
ENSG00000049249	TNFRSF9	62.8121	4.2515	0.64231	6.61908	3.61443e-11	2.37591e-09
ENSG00000213606		7.03848	4.24656	1.07411	3.95356	7.69975e-05	0.000679585
ENSG00000117152	RGS4	78.9476	4.24125	0.755355	5.61492	1.96656e-08	6.08981e-07
ENSG00000169385	RNASE2	5.0396	4.23334	1.19632	3.53863	0.000402202	0.00268137
ENSG00000290060		2.33609	4.22735	1.45804	2.89934	0.00373945	0.0162664
ENSG00000291127	ANKRD36BP2	296.187	4.22407	0.64089	6.59095	4.37023e-11	2.81515e-09
ENSG00000188389	PDCD1	41.3013	4.22286	0.621023	6.79985	1.0473e-11	7.86782e-10
ENSG00000211931	IGHD2-2	1.90559	4.22074	1.63109	2.58769	0.00966231	0.0346642
ENSG00000198759	EGFL6	398.674	4.20885	0.656333	6.41267	1.42996e-10	8.10953e-09
ENSG00000246528	SLCO5A1-AS1	1.52909	4.20715	1.23414	3.40898	0.000652067	0.00398092
ENSG00000275302	CCL4	53.2895	4.19188	0.578527	7.24577	4.29976e-13	4.47345e-11
ENSG00000177807	KCNJ10	11.9966	4.19116	1.06664	3.92931	8.51886e-05	0.000739913
ENSG00000004848	ARX	2.3161	4.18902	1.19986	3.49126	0.000480739	0.00311549
ENSG00000223949	ROR1-AS1	4.0417	4.18856	1.13064	3.7046	0.000211725	0.00157382
ENSG00000267123	SCAT1	3.4175	4.18819	1.1334	3.69524	0.000219683	0.00162213
ENSG00000272457		2.49171	4.18258	1.02661	4.07418	4.61765e-05	0.000445633
ENSG00000253631		1.89639	4.17392	1.71204	2.43799	0.0147694	0.0483284
ENSG00000273272		11.0829	4.17167	0.788164	5.2929	1.20394e-07	2.88735e-06
ENSG00000205809	KLRC2	3.29879	4.16778	1.05043	3.96768	7.25767e-05	0.000648081
ENSG00000070729	CNGB1	64.0273	4.15952	1.02506	4.05785	4.95268e-05	0.000472137
ENSG00000181333	HEPHL1	771.339	4.15835	0.767607	5.41729	6.05087e-08	1.59476e-06
ENSG00000135625	EGR4	2.36597	4.1574	1.35728	3.06304	0.00219103	0.0106801
ENSG00000287046		2.75805	4.15171	1.20141	3.45571	0.000548848	0.00346072
ENSG00000150337	FCGR1A	65.6209	4.14623	0.746212	5.55637	2.75437e-08	8.12075e-07
ENSG00000211626	IGKV6D-41	3.74152	4.14301	1.51605	2.73276	0.00628057	0.0246309
ENSG00000235304	LINC01281	1.42483	4.13955	1.34242	3.08365	0.00204478	0.0100872
ENSG00000104972	LILRB1	220.651	4.13766	0.548115	7.54889	4.38983e-14	5.35727e-12
ENSG00000186832	KRT16	48132.3	4.12426	0.768222	5.36858	7.93601e-08	2.01886e-06
ENSG00000095970	TREM2	55.0661	4.12159	0.836955	4.9245	8.45743e-07	1.52693e-05
ENSG00000284543		2.55058	4.11736	1.15697	3.55874	0.000372635	0.0025164
ENSG00000276085	CCL3L1	13.2906	4.11413	0.952324	4.3201	1.55961e-05	0.000180724
ENSG00000172156	CCL11	9.31969	4.1085	1.33838	3.06975	0.00214235	0.0104845
ENSG00000284734		2.51145	4.10067	0.929351	4.41241	1.02228e-05	0.000126906
ENSG00000242515	UGT1A10	13.5089	4.0925	0.782693	5.22875	1.70659e-07	3.90503e-06
ENSG00000148702	HABP2	5.08765	4.09152	1.14398	3.57656	0.000348143	0.0023726
ENSG00000188822	CNR2	15.6099	4.09082	0.757945	5.39725	6.76685e-08	1.75217e-06
ENSG00000138755	CXCL9	306.861	4.07901	0.817787	4.98786	6.10522e-07	1.16402e-05
ENSG00000101180	HRH3	7.5031	4.07618	0.892648	4.56639	4.96196e-06	6.83078e-05
ENSG00000204277	LINC01993	1.51142	4.07019	1.33566	3.04734	0.0023088	0.011124
ENSG00000211821	TRDV2	1.13442	4.06479	1.29656	3.13504	0.00171828	0.00872506
ENSG00000090104	RGS1	249.373	4.05871	0.490151	8.28052	1.22643e-16	2.20322e-14
ENSG00000116748	AMPD1	13.4455	4.0578	0.841107	4.82435	1.40457e-06	2.37293e-05
ENSG00000128383	APOBEC3A	36.1293	4.05649	0.71712	5.65663	1.54371e-08	4.94997e-07
ENSG00000242512	LINC01206	14.5933	4.05219	0.884058	4.58362	4.56988e-06	6.35454e-05
ENSG00000265531	FCGR1CP	16.7546	4.04462	0.814613	4.96509	6.86705e-07	1.27982e-05
ENSG00000233411		3.13603	4.04305	1.10599	3.65558	0.000256602	0.00183979
ENSG00000124780	KCNK17	4.37274	4.04131	1.02764	3.9326	8.40328e-05	0.000731632
ENSG00000144290	SLC4A10	11.2556	4.03204	0.80566	5.00465	5.59649e-07	1.07625e-05
ENSG00000291111		1.85942	4.02629	1.22645	3.28288	0.00102753	0.00575349
ENSG00000285917		3.30495	4.02366	1.41776	2.83804	0.00453911	0.0190144
ENSG00000255921		1.47431	4.01929	1.522	2.64079	0.00827122	0.0306437
ENSG00000262406	MMP12	99.4167	4.00217	1.0474	3.82104	0.000132892	0.00107424
ENSG00000285972	CERNA2	64.985	3.99788	0.559876	7.14066	9.28862e-13	9.10695e-11
ENSG00000291236		7.99288	3.99742	1.04172	3.83731	0.000124388	0.00101486
ENSG00000278195	SSTR3	4.55414	3.9971	1.11281	3.59189	0.000328291	0.00226104
ENSG00000250929		27.6388	3.97958	0.801132	4.96745	6.78399e-07	1.26999e-05
ENSG00000124731	TREM1	59.884	3.97738	0.787395	5.05132	4.38769e-07	8.76416e-06
ENSG00000127318	IL22	2.00173	3.97092	1.60233	2.47822	0.0132041	0.0443041
ENSG00000177300	CLDN22	8.31528	3.96861	0.821654	4.83003	1.36514e-06	2.31714e-05
ENSG00000286122		3.78185	3.96759	1.01914	3.89306	9.89887e-05	0.00083862
ENSG00000139269	INHBE	2.53011	3.9644	1.57344	2.51958	0.0117495	0.0403359
ENSG00000171864	PRND	77.6422	3.95349	0.677594	5.8346	5.39206e-09	1.96762e-07
ENSG00000105352	CEACAM4	8.55813	3.95299	0.792596	4.98739	6.12002e-07	1.16607e-05
ENSG00000133863	TEX15	5.21392	3.94897	1.1042	3.57631	0.000348478	0.00237433
ENSG00000266088		21.6977	3.93183	0.685816	5.73307	9.863e-09	3.37595e-07
ENSG00000181408	UTS2R	16.7486	3.91895	0.709423	5.52414	3.3111e-08	9.51014e-07
ENSG00000259162		1.02066	3.91332	1.3596	2.8783	0.0039983	0.0171704
ENSG00000233355	CHRM3-AS2	16.8717	3.91316	0.670608	5.83525	5.37113e-09	1.96644e-07
ENSG00000184557	SOCS3	1239.61	3.90762	0.541307	7.21886	5.2425e-13	5.33905e-11
ENSG00000189013	KIR2DL4	2.58568	3.90038	1.17601	3.31661	0.000911155	0.00522573
ENSG00000172215	CXCR6	102.355	3.89413	0.535207	7.27594	3.44007e-13	3.63129e-11
ENSG00000291231		23.8402	3.89311	0.838732	4.64166	3.45619e-06	5.0334e-05
ENSG00000244057	LCE3C	77.9188	3.89201	1.39944	2.78113	0.00541707	0.0219442
ENSG00000175592	FOSL1	199.98	3.88997	0.622364	6.25032	4.09614e-10	2.09401e-08
ENSG00000280140		1.72771	3.88864	0.963306	4.03676	5.41946e-05	0.000507108
ENSG00000102096	PIM2	822.529	3.879	0.52158	7.43702	1.02986e-13	1.18201e-11
ENSG00000171051	FPR1	124.889	3.8764	0.691012	5.60975	2.02623e-08	6.23455e-07
ENSG00000244538		25.8093	3.87443	0.405367	9.55784	1.20243e-21	5.19075e-19
ENSG00000224585		1.84535	3.86849	1.32317	2.92366	0.00345943	0.0153155
ENSG00000061656	SPAG4	70.0782	3.86636	0.652077	5.9293	3.04226e-09	1.20536e-07
ENSG00000188373	GPR15LG	716.087	3.86324	0.633181	6.10133	1.05191e-09	4.83694e-08
ENSG00000291135	FCGR1BP	5.83053	3.85825	0.979578	3.93868	8.19296e-05	0.000716755
ENSG00000203747	FCGR3A	328.54	3.85622	0.541853	7.11672	1.10527e-12	1.07274e-10
ENSG00000253768		5.9578	3.84712	0.99442	3.86871	0.000109414	0.000914088
ENSG00000188404	SELL	226.374	3.84458	0.527341	7.2905	3.08814e-13	3.27174e-11
ENSG00000211697	TRGV5	2.506	3.83073	0.945381	4.05205	5.07708e-05	0.000482406
ENSG00000213176	RPL13P6	2.99602	3.82483	0.808796	4.72904	2.25581e-06	3.53056e-05
ENSG00000223749		63.3563	3.8047	0.688771	5.52389	3.31572e-08	9.51393e-07
ENSG00000179826	MRGPRX3	2.46218	3.80374	1.46412	2.59797	0.00937756	0.0338611
ENSG00000161929	SCIMP	48.5134	3.79619	0.626905	6.05544	1.40034e-09	6.19299e-08
ENSG00000253227		1.45025	3.77714	1.29428	2.91834	0.00351895	0.015515
ENSG00000224784	S100A15A	2.14844	3.77259	1.19422	3.15906	0.00158281	0.00816618
ENSG00000132744	ACY3	5.5805	3.77021	0.870776	4.32971	1.49305e-05	0.000174268
ENSG00000104951	IL4I1	110.337	3.76521	0.558049	6.74708	1.50846e-11	1.07461e-09
ENSG00000106366	SERPINE1	566.249	3.7647	0.525212	7.16797	7.61201e-13	7.56571e-11
ENSG00000146666	LINC00525	4.74949	3.76457	1.29597	2.90483	0.00367456	0.016047
ENSG00000290933	KIR3DX1	2.05445	3.76167	1.22118	3.08036	0.00206753	0.0101821
ENSG00000231747		58.8585	3.74748	0.222996	16.8052	2.23705e-63	6.47021e-59
ENSG00000138829	FBN2	128.076	3.74668	0.516641	7.252	4.10668e-13	4.288e-11
ENSG00000184937	WT1	3.58232	3.74563	1.18435	3.16262	0.00156358	0.00808426
ENSG00000111796	KLRB1	118.298	3.73672	0.506686	7.37482	1.64568e-13	1.83069e-11
ENSG00000107593	PKD2L1	7.85226	3.7356	0.991403	3.76799	0.000164567	0.0012802
ENSG00000255128		4.07325	3.72329	1.19946	3.10415	0.00190826	0.00951431
ENSG00000186818	LILRB4	378.366	3.71676	0.646064	5.75292	8.77144e-09	3.03465e-07
ENSG00000288861		1.20143	3.71564	1.35915	2.73379	0.006261	0.0245842
ENSG00000171049	FPR2	22.4228	3.71204	0.855855	4.33724	1.44285e-05	0.000169365
ENSG00000205837	LINC00487	1.88786	3.70794	1.24331	2.9823	0.00286087	0.0131592
ENSG00000134061	CD180	91.5864	3.70113	0.545368	6.78648	1.14905e-11	8.54347e-10
ENSG00000174123	TLR10	56.7708	3.69584	0.561385	6.58344	4.59676e-11	2.93492e-09
ENSG00000211706	TRBV6-1	4.80936	3.6951	0.813693	4.54114	5.59501e-06	7.55836e-05
ENSG00000283283		48.0339	3.69459	0.663003	5.57251	2.511e-08	7.53378e-07
ENSG00000111536	IL26	8.8254	3.69152	0.783483	4.71167	2.45694e-06	3.79605e-05
ENSG00000158517	NCF1	150.87	3.68585	0.54585	6.7525	1.45314e-11	1.04811e-09
ENSG00000188011	RTP5	2.94552	3.68239	1.07869	3.41376	0.000640721	0.00392452
ENSG00000289471		1.62818	3.6765	1.09002	3.37288	0.000743873	0.00444709
ENSG00000088882	CPXM1	1300.63	3.67446	0.550235	6.67798	2.42255e-11	1.65253e-09
ENSG00000261546		1.5955	3.67358	1.09158	3.36539	0.000764361	0.00454753
ENSG00000236969		1.59547	3.6656	1.14312	3.20666	0.00134285	0.00714086
ENSG00000189233	NUGGC	68.3413	3.66174	0.601852	6.08411	1.17137e-09	5.29368e-08
ENSG00000261218		11.7289	3.66098	0.780496	4.69058	2.72426e-06	4.13181e-05
ENSG00000231123		2.73203	3.65503	1.1143	3.28012	0.00103763	0.00579932
ENSG00000279073		1.02574	3.64117	1.12058	3.24936	0.00115666	0.00632882
ENSG00000156886	ITGAD	17.3805	3.64046	0.766982	4.74647	2.06995e-06	3.2841e-05
ENSG00000266378		8.322	3.6389	0.728732	4.99348	5.93022e-07	1.13439e-05
ENSG00000172578	KLHL6	272.162	3.63065	0.502689	7.22245	5.10586e-13	5.21826e-11
ENSG00000272321		1.77101	3.62832	1.05015	3.45504	0.000550218	0.0034686
ENSG00000236162		1.4504	3.62816	1.09838	3.30319	0.000955909	0.00543605
ENSG00000146857	STRA8	13.0666	3.62581	0.777043	4.66617	3.06869e-06	4.56093e-05
ENSG00000167077	MEI1	141.035	3.62575	0.527674	6.87119	6.36682e-12	5.12946e-10
ENSG00000273160		1.82523	3.61364	1.01276	3.56811	0.000359562	0.00243932
ENSG00000211657	IGLV3-32	3.21741	3.60859	1.39702	2.58307	0.00979258	0.0350316
ENSG00000170298	LGALS9B	37.3805	3.60773	0.587467	6.14117	8.19163e-10	3.88404e-08
ENSG00000258803	LOC101927690	1.35978	3.60593	1.33091	2.70938	0.00674086	0.0260964
ENSG00000134640	MTNR1B	4.62253	3.6024	1.00579	3.58166	0.000341424	0.00233397
ENSG00000159516	SPRR2G	7467.56	3.60222	0.703014	5.12397	2.99176e-07	6.2477e-06
ENSG00000232591	LINC02642	1.59815	3.5956	1.23678	2.90722	0.00364661	0.0159538
ENSG00000121380	BCL2L14	6.76414	3.59397	0.881694	4.07621	4.5776e-05	0.000443247
ENSG00000162891	IL20	11.3235	3.59079	1.21095	2.96527	0.00302418	0.013753
ENSG00000242088		5.95013	3.58684	0.524325	6.84087	7.87157e-12	6.13664e-10
ENSG00000113088	GZMK	95.6366	3.58447	0.554269	6.46703	9.99474e-11	5.96037e-09
ENSG00000283167		84.4574	3.58129	0.650046	5.50929	3.60294e-08	1.02466e-06
ENSG00000289429		1.56005	3.58106	1.20842	2.96344	0.00304226	0.0138177
ENSG00000172602	RND1	35.2654	3.58011	0.603938	5.92793	3.06772e-09	1.21378e-07
ENSG00000270379	HEATR9	1.78071	3.57618	1.01608	3.5196	0.000432202	0.00284816
ENSG00000285820		9.90817	3.57242	0.864436	4.13267	3.58578e-05	0.000361239
ENSG00000258867	HISLA	3.21172	3.5696	1.02397	3.48605	0.000490214	0.00316483
ENSG00000169245	CXCL10	163.206	3.5657	0.758349	4.70192	2.57724e-06	3.94399e-05
ENSG00000188293	IGFL1	53.7361	3.56452	0.767688	4.64319	3.43076e-06	5.00645e-05
ENSG00000286848		3.72968	3.56277	1.20178	2.96458	0.00303095	0.0137815
ENSG00000166926	MS4A6E	1.41868	3.55194	1.43067	2.48272	0.0130384	0.0439164
ENSG00000198178	CLEC4C	8.52512	3.55147	0.649185	5.47066	4.48354e-08	1.2469e-06
ENSG00000257137		1.47289	3.55113	1.15326	3.07921	0.00207551	0.0102134
ENSG00000285868		2.01505	3.54895	0.908502	3.90638	9.36896e-05	0.000801949
ENSG00000166527	CLEC4D	10.7839	3.54336	0.873531	4.05637	4.98418e-05	0.000474827
ENSG00000211780	TRAV6	2.39032	3.53115	1.00664	3.50784	0.00045176	0.00295951
ENSG00000286182		6.54205	3.53038	1.03675	3.40523	0.000661094	0.0040229
ENSG00000171889	MIR31HG	37.1849	3.52242	0.711142	4.95319	7.30057e-07	1.35096e-05
ENSG00000027869	SH2D2A	63.5629	3.52148	0.446639	7.8844	3.16047e-15	4.57052e-13
ENSG00000282420	TRBJ1-2	1.11189	3.50997	0.972321	3.60989	0.000306326	0.00213903
ENSG00000211858	TRAJ31	6.32288	3.50877	1.01951	3.44162	0.000578238	0.0036153
ENSG00000162594	IL23R	7.97618	3.50612	0.716799	4.89136	1.0014e-06	1.765e-05
ENSG00000288742		4.36951	3.49994	0.930984	3.7594	0.00017032	0.00131786
ENSG00000092345	DAZL	9.76121	3.49367	0.903362	3.86741	0.000109997	0.0009179
ENSG00000211791	TRAV13-2	4.78088	3.48154	0.828346	4.20301	2.63395e-05	0.000281529
ENSG00000174837	ADGRE1	16.9027	3.48093	0.74629	4.66431	3.09653e-06	4.58581e-05
ENSG00000289485	LOC101927369	1.01812	3.47583	1.28974	2.69498	0.00703923	0.0269877
ENSG00000228863		12.7434	3.47408	0.700581	4.95885	7.09105e-07	1.31809e-05
ENSG00000137757	CASP5	11.2884	3.47393	0.902813	3.8479	0.000119136	0.000978915
ENSG00000167941	SOST	7.37784	3.4713	1.16906	2.96932	0.00298459	0.0136157
ENSG00000244251	RPL9P27	12.7218	3.47108	0.445927	7.78396	7.0291e-15	9.58975e-13
ENSG00000271856	LINC01215	17.1756	3.47066	0.638003	5.43989	5.33132e-08	1.44044e-06
ENSG00000152128	TMEM163	23.8376	3.47064	0.757	4.58473	4.54579e-06	6.32713e-05
ENSG00000165178	NCF1C	107.039	3.46468	0.539474	6.42233	1.342e-10	7.70132e-09
ENSG00000291230	NAPSB	3.43873	3.46443	0.827172	4.18828	2.81072e-05	0.000296472
ENSG00000177272	KCNA3	304.735	3.46432	0.52918	6.54658	5.88694e-11	3.68546e-09
ENSG00000130487	KLHDC7B	77.6894	3.46201	0.570958	6.06351	1.33179e-09	5.93517e-08
ENSG00000251179	TMEM92-AS1	6.52795	3.45801	0.63886	5.41278	6.20529e-08	1.62274e-06
ENSG00000225370		2.18118	3.45402	1.23578	2.79502	0.0051897	0.0212068
ENSG00000280614		9.47858	3.45262	0.694152	4.97387	6.56283e-07	1.2374e-05
ENSG00000115919	KYNU	340.763	3.4516	0.427562	8.07275	6.87309e-16	1.1048e-13
ENSG00000111537	IFNG	8.2412	3.44863	0.904692	3.81194	0.000137878	0.00110681
ENSG00000233038		2.87438	3.44622	1.09017	3.16119	0.00157125	0.00811813
ENSG00000253490	LINC02099	2.56659	3.44166	1.16483	2.95464	0.00313039	0.014116
ENSG00000179840	PIK3CD-AS1	0.95579	3.44138	1.28101	2.68645	0.00722157	0.027532
ENSG00000015413	DPEP1	34.2436	3.44091	0.804744	4.27579	1.90465e-05	0.000213296
ENSG00000273855		2.36874	3.43662	0.888863	3.86631	0.000110496	0.000920738
ENSG00000279220		1.34751	3.4342	1.20609	2.84739	0.00440793	0.0185955
ENSG00000166603	MC4R	4.69209	3.4293	1.33575	2.56733	0.0102485	0.036219
ENSG00000122188	LAX1	244.887	3.42291	0.539789	6.3412	2.27988e-10	1.23949e-08
ENSG00000223552		9.43039	3.42023	0.679221	5.03553	4.76535e-07	9.42738e-06
ENSG00000211802	TRAV22	3.37373	3.40787	1.07232	3.17804	0.00148276	0.00774394
ENSG00000269495		1.38766	3.39824	1.18344	2.8715	0.00408528	0.0174894
ENSG00000170956	CEACAM3	8.68155	3.39536	0.821423	4.13351	3.57267e-05	0.000360408
ENSG00000197249	SERPINA1	402.284	3.39468	0.588538	5.76799	8.02224e-09	2.82272e-07
ENSG00000211807	TRAV26-1	3.3577	3.39257	0.778455	4.35809	1.31204e-05	0.000156875
ENSG00000211721	TRBV6-5	5.45971	3.39114	0.745004	4.55184	5.31778e-06	7.24475e-05
ENSG00000289439		1.18486	3.38939	1.17619	2.88166	0.0039559	0.0170212
ENSG00000144130	NT5DC4	2.32084	3.38875	1.20709	2.80736	0.00499488	0.0205618
ENSG00000099985	OSM	19.9389	3.38421	0.787756	4.29601	1.73899e-05	0.00019763
ENSG00000105255	FSD1	5.63027	3.37673	0.749889	4.50297	6.70107e-06	8.84291e-05
ENSG00000245164	LINC00861	47.8785	3.37581	0.521935	6.46787	9.93936e-11	5.94268e-09
ENSG00000258613	RPL21P7	3.0178	3.37544	1.12971	2.98789	0.00280907	0.0129767
ENSG00000107859	PITX3	1.11758	3.37469	1.32275	2.55128	0.0107329	0.0375547
ENSG00000103522	IL21R	125.12	3.37041	0.468518	7.19377	6.30246e-13	6.396e-11
ENSG00000226791	LINC02611	15.5477	3.36749	0.570162	5.90621	3.50076e-09	1.36459e-07
ENSG00000171401	KRT13	408.194	3.36598	1.03114	3.26431	0.00109731	0.00607185
ENSG00000182162	P2RY8	67.1244	3.36046	0.543192	6.1865	6.15129e-10	3.01549e-08
ENSG00000234184	LINC01781	2.03419	3.35868	1.27545	2.63334	0.00845505	0.0311344
ENSG00000145287	PLAC8	40.0179	3.35758	0.535056	6.2752	3.49189e-10	1.81648e-08
ENSG00000183508	TENT5C	1251.93	3.35655	0.633497	5.29844	1.16794e-07	2.808e-06
ENSG00000205056		6.30984	3.35342	0.902618	3.71522	0.000203031	0.00151934
ENSG00000227482		1.68202	3.35107	1.15059	2.91248	0.00358575	0.0157576
ENSG00000287828		1.09079	3.34972	1.31267	2.55184	0.0107157	0.0375128
ENSG00000129988	LBP	11.3437	3.3484	1.26557	2.64576	0.00815084	0.0302787
ENSG00000189410	SH2D5	36.7057	3.34443	0.854031	3.91606	9.00095e-05	0.000776654
ENSG00000115009	CCL20	42.7532	3.33891	0.58616	5.69625	1.22471e-08	4.07621e-07
ENSG00000233912		5.26409	3.33721	0.934851	3.56977	0.000357288	0.00242693
ENSG00000240759		4.59309	3.32938	0.627001	5.31001	1.09621e-07	2.65098e-06
ENSG00000141526	SLC16A3	531.163	3.32921	0.444883	7.48334	7.24587e-14	8.48642e-12
ENSG00000268027		24.4722	3.32158	0.555488	5.97958	2.2372e-09	9.28356e-08
ENSG00000260838		3.3162	3.32147	1.30766	2.54	0.0110852	0.0384894
ENSG00000205639	MFSD2B	31.5612	3.31794	0.608144	5.45585	4.874e-08	1.33622e-06
ENSG00000254651		3.74209	3.31543	0.921015	3.59976	0.000318507	0.00220439
ENSG00000173762	CD7	92.0671	3.31417	0.474485	6.98477	2.85316e-12	2.4856e-10
ENSG00000287593		1.69744	3.30846	0.901886	3.66838	0.000244093	0.00176984
ENSG00000211689	TRGC1	5.59636	3.30473	0.747281	4.42234	9.7639e-06	0.000122358
ENSG00000270576		2.3051	3.30288	0.804377	4.10613	4.02343e-05	0.000399073
ENSG00000180535	BHLHA15	187.173	3.30145	0.773931	4.26582	1.99173e-05	0.000221735
ENSG00000198400	NTRK1	7.70068	3.30118	0.628063	5.25613	1.47115e-07	3.43424e-06
ENSG00000211767	TRBJ2-3	6.06559	3.29931	0.717153	4.60057	4.21339e-06	5.95329e-05
ENSG00000232368		8.79216	3.29273	0.592855	5.55402	2.79175e-08	8.21423e-07
ENSG00000175841		1.31332	3.29023	1.14116	2.88323	0.0039362	0.0169541
ENSG00000198883	PNMA5	2.51063	3.28811	1.06785	3.07919	0.00207565	0.0102134
ENSG00000172382	PRSS27	413.419	3.28755	0.510485	6.44005	1.19432e-10	6.93639e-09
ENSG00000267749		1.88447	3.28628	0.954814	3.4418	0.000577866	0.00361375
ENSG00000137648	TMPRSS4	668.091	3.2853	0.541475	6.06732	1.30063e-09	5.81424e-08
ENSG00000163421	PROK2	16.1025	3.28313	0.906978	3.61986	0.000294768	0.00206999
ENSG00000183019	MCEMP1	8.55723	3.2774	1.20781	2.71351	0.00665741	0.0258182
ENSG00000213886	UBD	2.87923	3.2752	1.19365	2.74385	0.00607237	0.0240229
ENSG00000121966	CXCR4	489.972	3.27412	0.418561	7.82231	5.18629e-15	7.24653e-13
ENSG00000179088	C12orf42	2.35334	3.27324	1.12164	2.91826	0.00351989	0.0155168
ENSG00000234983		1.34003	3.27235	1.28348	2.5496	0.0107846	0.0377039
ENSG00000126266	FFAR1	1.04958	3.26834	1.18018	2.76936	0.0056167	0.0225818
ENSG00000286796		1.86967	3.26251	1.06884	3.05237	0.00227039	0.0109828
ENSG00000228499		2.40364	3.25436	1.08398	3.00224	0.00267997	0.012498
ENSG00000211784	TRAV10	1.90298	3.25284	0.936134	3.47476	0.000511319	0.0032697
ENSG00000268941	LINC01711	5.16894	3.24819	0.978316	3.32018	0.000899589	0.00517478
ENSG00000186431	FCAR	7.10155	3.23817	0.941888	3.43795	0.000586132	0.00365596
ENSG00000007312	CD79B	146.347	3.23805	0.498766	6.49213	8.46316e-11	5.12092e-09
ENSG00000196431	CRYBA4	1.85633	3.23801	1.29539	2.49965	0.0124316	0.0422267
ENSG00000259094		1.40855	3.23264	1.08154	2.98893	0.0027996	0.0129494
ENSG00000162894	FCMR	166.867	3.23145	0.462587	6.98559	2.83655e-12	2.47859e-10
ENSG00000162739	SLAMF6	111.968	3.23128	0.500237	6.45951	1.05042e-10	6.22567e-09
ENSG00000188820	CALHM6	26.3114	3.21673	0.612178	5.25457	1.48373e-07	3.45524e-06
ENSG00000260284	TPSP2	3.94671	3.21668	0.947035	3.39658	0.000682331	0.0041304
ENSG00000225783	MIAT	348.996	3.21593	0.377314	8.5232	1.55203e-17	3.32513e-15
ENSG00000018280	SLC11A1	126.479	3.21231	0.649073	4.94907	7.45672e-07	1.37545e-05
ENSG00000282431	TRBD1	5.24544	3.20752	0.746094	4.29908	1.71511e-05	0.000195852
ENSG00000211746	TRBV19	10.7175	3.20679	0.691616	4.63666	3.54079e-06	5.12125e-05
ENSG00000289851		5.062	3.20528	0.858645	3.73295	0.000189247	0.00143179
ENSG00000237749		48.7588	3.20481	0.279069	11.484	1.58845e-30	4.17662e-27
ENSG00000163508	EOMES	52.9408	3.20355	0.554444	5.77795	7.56174e-09	2.67697e-07
ENSG00000019186	CYP24A1	58.0728	3.20161	0.587742	5.44731	5.11368e-08	1.39006e-06
ENSG00000253163		1.36457	3.19711	1.121	2.85201	0.00434432	0.0183915
ENSG00000272954		1.51999	3.18902	0.960392	3.32054	0.000898442	0.0051723
ENSG00000105371	ICAM4	16.0338	3.18815	0.622337	5.12287	3.00915e-07	6.27948e-06
ENSG00000288767	LOC107984551	1.49145	3.18415	0.985839	3.22988	0.0012384	0.00668251
ENSG00000267013	LINC01929	10.2876	3.18394	0.975663	3.26336	0.00110099	0.00608756
ENSG00000258168		14.1653	3.18163	0.804985	3.9524	7.73697e-05	0.000682453
ENSG00000237729		19.6	3.18114	0.362431	8.77725	1.67517e-18	4.57084e-16
ENSG00000271503	CCL5	338.013	3.17743	0.484945	6.55215	5.67139e-11	3.58152e-09
ENSG00000286614		1.3997	3.17736	1.28439	2.47384	0.0133671	0.0447742
ENSG00000267462		1.78297	3.16818	1.08213	2.92772	0.00341454	0.0151471
ENSG00000232869	TRBV29-1	9.61266	3.16664	0.644763	4.91133	9.04625e-07	1.6193e-05
ENSG00000228407		3.45581	3.16399	0.634251	4.98855	6.08346e-07	1.16063e-05
ENSG00000145107	TM4SF19	28.7027	3.15591	0.677853	4.65575	3.22803e-06	4.75862e-05
ENSG00000233870		2.8071	3.15524	0.759811	4.15267	3.28619e-05	0.000337062
ENSG00000211800	TRAV20	3.85209	3.15301	0.798188	3.95021	7.80829e-05	0.000687486
ENSG00000290038		2.36307	3.14947	1.008	3.12448	0.00178121	0.00898355
ENSG00000104371	DKK4	9.14318	3.14855	0.877369	3.58863	0.000332425	0.00228554
ENSG00000287097		1.43501	3.1479	1.15011	2.73704	0.00619942	0.024402
ENSG00000105374	NKG7	94.8569	3.14474	0.499291	6.29841	3.00714e-10	1.59296e-08
ENSG00000185758	CLDN24	2.86072	3.14203	0.992359	3.16622	0.00154434	0.00800341
ENSG00000140519	RHCG	1149.93	3.13965	0.849358	3.6965	0.000218593	0.00161573
ENSG00000226869	LHFPL3-AS1	31.3472	3.13844	0.544177	5.76732	8.05406e-09	2.83047e-07
ENSG00000239961	LILRA4	19.9597	3.13611	0.594987	5.27089	1.35765e-07	3.20288e-06
ENSG00000211777	TRAV3	3.80923	3.13089	0.902544	3.46896	0.00052247	0.00332338
ENSG00000174325		5.63432	3.12939	0.93737	3.33848	0.000842377	0.00490223
ENSG00000150551	LYPD1	44.8577	3.12931	0.601657	5.20115	1.98061e-07	4.41333e-06
ENSG00000211812	TRAV26-2	1.71348	3.1285	1.16007	2.69683	0.00700031	0.0268742
ENSG00000092067	CEBPE	2.21178	3.11456	0.890195	3.49874	0.000467465	0.00303887
ENSG00000136688	IL36G	772.21	3.11363	0.502251	6.19935	5.66976e-10	2.80319e-08
ENSG00000271952	LINC01954	1.38123	3.11223	1.19393	2.6067	0.00914199	0.0331803
ENSG00000211714	TRBV7-3	4.35556	3.11151	0.953858	3.26202	0.0011062	0.00610887
ENSG00000159618	ADGRG5	53.4965	3.11024	0.475233	6.54466	5.963e-11	3.725e-09
ENSG00000211805	TRAV24	2.56671	3.1079	0.901746	3.44653	0.000567826	0.00356175
ENSG00000196932	TMEM26	18.3799	3.10426	0.629019	4.93508	8.01168e-07	1.46197e-05
ENSG00000253161		77.55	3.10311	0.439102	7.06694	1.58386e-12	1.48253e-10
ENSG00000267712	LINC01539	1.69795	3.10251	1.0996	2.82148	0.00478023	0.0198391
ENSG00000217455		8.75725	3.10192	0.816675	3.79823	0.000145732	0.00115892
ENSG00000265287		1.06396	3.10074	1.19696	2.59051	0.00958333	0.0344492
ENSG00000164694	FNDC1	1165.77	3.10024	0.634423	4.88671	1.02535e-06	1.79952e-05
ENSG00000160883	HK3	153.594	3.09706	0.552843	5.60206	2.11821e-08	6.47621e-07
ENSG00000168334	XIRP1	2.34686	3.09547	1.25114	2.47412	0.0133565	0.0447479
ENSG00000135114	OASL	193.843	3.09458	0.606723	5.10049	3.38774e-07	6.96896e-06
ENSG00000291196	KRT16P3	12.1183	3.08542	0.634313	4.8642	1.1492e-06	1.98676e-05
ENSG00000161405	IKZF3	373.309	3.08127	0.466467	6.60554	3.96058e-11	2.56843e-09
ENSG00000211814	TRAV35	2.40737	3.08097	1.00645	3.06124	0.00220421	0.0107291
ENSG00000283458	LOC101927879	2.21954	3.07845	1.02204	3.01207	0.00259474	0.012185
ENSG00000282173	TRBJ1-5	3.15485	3.07774	0.703964	4.37201	1.23105e-05	0.000148916
ENSG00000261448	LOC102723692	4.42069	3.07751	0.839767	3.66472	0.000247611	0.00178863
ENSG00000172733	PURG	6.20131	3.07498	0.777282	3.95607	7.61913e-05	0.00067367
ENSG00000117009	KMO	40.7724	3.07075	0.64432	4.76588	1.88036e-06	3.0404e-05
ENSG00000177822		9.6044	3.07	0.829434	3.70132	0.000214481	0.00159185
ENSG00000115523	GNLY	95.6986	3.06866	0.518065	5.9233	3.15541e-09	1.24677e-07
ENSG00000256694		8.51701	3.06655	0.802291	3.82225	0.000132242	0.00106958
ENSG00000256540		3.36759	3.06278	1.00324	3.05288	0.0022666	0.0109682
ENSG00000275995		2.37641	3.06193	1.07045	2.86041	0.00423091	0.018001
ENSG00000258689	LINC01269	6.55939	3.06108	0.670797	4.56335	5.03443e-06	6.91409e-05
ENSG00000027644	INSRR	2.58855	3.05947	1.16098	2.63525	0.00840742	0.0310163
ENSG00000253317		1.52358	3.05943	1.0998	2.78181	0.0054057	0.0219158
ENSG00000211770	TRBJ2-6	1.34306	3.05918	0.955469	3.20176	0.00136593	0.00724098
ENSG00000235027	PRADX	1.9945	3.0584	0.909959	3.36102	0.000776539	0.00460054
ENSG00000181577	LINC03040	11.187	3.05816	0.744628	4.10696	4.00902e-05	0.000398054
ENSG00000253043	RNU7-181P	2.52355	3.05811	0.911741	3.35414	0.000796112	0.00468865
ENSG00000232884		13.9215	3.05733	0.651976	4.68932	2.74114e-06	4.15036e-05
ENSG00000070748	CHAT	3.41743	3.05684	1.2092	2.52799	0.0114719	0.0395567
ENSG00000096996	IL12RB1	78.3063	3.05588	0.44736	6.83092	8.43706e-12	6.54221e-10
ENSG00000168421	RHOH	118.489	3.05583	0.460284	6.63902	3.1578e-11	2.10445e-09
ENSG00000284930	LOC101928143	2.09605	3.0534	1.02347	2.98338	0.0028508	0.0131254
ENSG00000225169		4.76179	3.05093	0.511229	5.96783	2.40423e-09	9.83558e-08
ENSG00000289690		1.17708	3.04368	1.16127	2.621	0.00876723	0.032094
ENSG00000236876		31.6638	3.04237	0.355789	8.55103	1.21994e-17	2.67307e-15
ENSG00000273428	LOC105372990	1.66913	3.04224	1.07132	2.83972	0.00451536	0.0189492
ENSG00000198959	TGM2	251.951	3.0416	0.515016	5.90583	3.50868e-09	1.36583e-07
ENSG00000187116	LILRA5	24.1669	3.03997	0.737831	4.12015	3.78626e-05	0.000378156
ENSG00000279676		3.90247	3.03675	1.17421	2.58622	0.00970362	0.0347736
ENSG00000180061	TMEM150B	28.8466	3.03615	0.515906	5.88508	3.97858e-09	1.51411e-07
ENSG00000223511		2.47691	3.03597	0.995066	3.05103	0.0022806	0.0110212
ENSG00000181215	C4orf50	4.48168	3.03451	1.04186	2.91258	0.00358455	0.0157562
ENSG00000145536	ADAMTS16	26.469	3.03133	0.953803	3.17815	0.0014822	0.00774241
ENSG00000205420	KRT6A	88819.1	3.02483	0.818944	3.69358	0.00022112	0.00162983
ENSG00000214212	C19orf38	30.3059	3.02448	0.459717	6.57902	4.73572e-11	3.01035e-09
ENSG00000091106	NLRC4	24.9881	3.02163	0.571191	5.29006	1.22278e-07	2.92525e-06
ENSG00000263325		4.99229	3.0181	0.768725	3.92611	8.63306e-05	0.000748259
ENSG00000111732	AICDA	6.98735	3.01636	1.02388	2.946	0.00321912	0.0144329
ENSG00000260673		40.1858	3.01615	0.640181	4.7114	2.46019e-06	3.79904e-05
ENSG00000011083	SLC6A7	4.39513	3.01473	0.771352	3.90837	9.29191e-05	0.000796296
ENSG00000125910	S1PR4	77.4864	3.01061	0.44603	6.74979	1.48054e-11	1.06258e-09
ENSG00000241678	RPL21P94	3.16024	3.00475	0.974495	3.08339	0.00204657	0.0100943
ENSG00000280160		1.3067	2.99999	1.11267	2.6962	0.00701365	0.0269075
ENSG00000259895	TEDC2-AS1	1.89147	2.99859	0.922179	3.25164	0.00114743	0.00628543
ENSG00000213574		12.8242	2.9959	0.602742	4.97045	6.67969e-07	1.25615e-05
ENSG00000187621	LOC124903372	3.25827	2.98922	0.987826	3.02606	0.00247763	0.0117506
ENSG00000099953	MMP11	578.148	2.98629	0.77845	3.8362	0.000124951	0.00101916
ENSG00000170627	GTSF1	6.949	2.97495	0.679793	4.37625	1.20738e-05	0.000146666
ENSG00000169248	CXCL11	32.8875	2.97473	0.767304	3.87686	0.000105815	0.000887096
ENSG00000175463	TBC1D10C	249.551	2.97168	0.428167	6.94048	3.90759e-12	3.29502e-10
ENSG00000224963		2.33619	2.97107	1.01003	2.94158	0.00326547	0.0146
ENSG00000189377	CXCL17	21.9646	2.96672	0.770951	3.84813	0.000119022	0.000978256
ENSG00000119125	GDA	463.043	2.96405	0.755864	3.92141	8.80328e-05	0.000761871
ENSG00000241490		2.39089	2.96398	0.966609	3.06637	0.00216677	0.0105843
ENSG00000233817		1.51567	2.95967	1.16557	2.53925	0.011109	0.0385517
ENSG00000140379	BCL2A1	76.9501	2.95777	0.520299	5.68475	1.31007e-08	4.32549e-07
ENSG00000186810	CXCR3	62.9859	2.95605	0.485021	6.09468	1.09655e-09	4.99456e-08
ENSG00000126353	CCR7	101.754	2.94572	0.518154	5.68503	1.30792e-08	4.3233e-07
ENSG00000168685	IL7R	762.062	2.94362	0.458179	6.4246	1.32213e-10	7.60235e-09
ENSG00000105639	JAK3	372.741	2.94091	0.43008	6.83805	8.02774e-12	6.24157e-10
ENSG00000232578	LOC100533629	1.82444	2.93035	1.06695	2.74647	0.00602409	0.0238776
ENSG00000163600	ICOS	39.323	2.93028	0.514611	5.69416	1.23982e-08	4.11702e-07
ENSG00000186407	CD300E	140.708	2.92939	0.64299	4.55589	5.21653e-06	7.12317e-05
ENSG00000227507	LTB	327.708	2.9293	0.45191	6.48206	9.04784e-11	5.45189e-09
ENSG00000266995		7.10591	2.92164	0.933735	3.12898	0.00175414	0.00887131
ENSG00000265206		106.896	2.91903	0.407231	7.16799	7.61057e-13	7.56571e-11
ENSG00000117090	SLAMF1	120.32	2.91512	0.442756	6.58405	4.5781e-11	2.92948e-09
ENSG00000145649	GZMA	94.8272	2.91316	0.453741	6.42032	1.3599e-10	7.77319e-09
ENSG00000225383	SFTA1P	4.8139	2.91306	1.02881	2.83149	0.00463317	0.0193286
ENSG00000025708	TYMP	2827.54	2.91306	0.3544	8.2197	2.04005e-16	3.49139e-14
ENSG00000211803	TRAV23DV6	3.79446	2.91032	0.742464	3.91981	8.86185e-05	0.000766023
ENSG00000274979		2.22979	2.91022	1.04598	2.7823	0.00539744	0.0218887
ENSG00000211699	TRGV3	4.61921	2.90634	0.697593	4.16624	3.0967e-05	0.00032045
ENSG00000005844	ITGAL	401.482	2.90574	0.427453	6.7978	1.06227e-11	7.93905e-10
ENSG00000152969	JAKMIP1	3.88024	2.90386	0.917066	3.16647	0.00154302	0.007998
ENSG00000131126	TEX101	45.1466	2.90061	0.563658	5.14604	2.66041e-07	5.64955e-06
ENSG00000140678	ITGAX	426.353	2.89962	0.487887	5.94322	2.7947e-09	1.11954e-07
ENSG00000125538	IL1B	143.066	2.8986	0.713252	4.06392	4.82544e-05	0.000462139
ENSG00000182183	SHISAL2A	8.54783	2.89627	0.707748	4.09223	4.27239e-05	0.000419213
ENSG00000230592	RPSAP8	6.42776	2.89356	0.484316	5.97452	2.30763e-09	9.52118e-08
ENSG00000163568	AIM2	56.9001	2.89259	0.489201	5.91289	3.36159e-09	1.31923e-07
ENSG00000188765		6.43339	2.89205	0.453594	6.37584	1.81958e-10	1.00626e-08
ENSG00000282780	TRBJ1-6	3.57523	2.88768	0.805134	3.58658	0.000335043	0.00229795
ENSG00000129226	CD68	2.65476	2.88106	0.896407	3.21401	0.00130897	0.00700602
ENSG00000227191	TRGC2	37.3541	2.87762	0.52055	5.52805	3.23814e-08	9.34696e-07
ENSG00000268804	LINC02132	1.09555	2.87263	1.11664	2.57257	0.0100947	0.0357848
ENSG00000198821	CD247	135.092	2.87157	0.393588	7.29587	2.96741e-13	3.15538e-11
ENSG00000269968		9.75084	2.87053	0.658863	4.35679	1.31987e-05	0.000157616
ENSG00000120217	CD274	166.063	2.87049	0.461289	6.22276	4.88499e-10	2.45292e-08
ENSG00000113302	IL12B	3.48208	2.86847	0.988049	2.90316	0.00369416	0.0161034
ENSG00000183918	SH2D1A	71.0075	2.86211	0.489911	5.84211	5.15452e-09	1.90395e-07
ENSG00000089692	LAG3	49.0174	2.86063	0.432989	6.60671	3.92956e-11	2.55404e-09
ENSG00000289723		2.60135	2.85948	0.888371	3.21879	0.00128733	0.0069066
ENSG00000256633		4.1728	2.85817	0.847748	3.37148	0.000747649	0.00446137
ENSG00000013725	CD6	240.145	2.85624	0.402796	7.09103	1.33119e-12	1.27491e-10
ENSG00000112303	VNN2	43.3547	2.85613	0.55956	5.10424	3.32132e-07	6.85182e-06
ENSG00000250548	LINC01303	5.77273	2.85263	0.874437	3.26225	0.00110533	0.00610687
ENSG00000171916	LGALS9C	71.813	2.85084	0.484725	5.88135	4.06925e-09	1.54658e-07
ENSG00000064218	DMRT3	17.9977	2.84713	0.660263	4.31212	1.61698e-05	0.000186253
ENSG00000165474	GJB2	15111.6	2.84465	0.608647	4.67372	2.95787e-06	4.4202e-05
ENSG00000131042	LILRB2	197.546	2.83967	0.497849	5.70388	1.17112e-08	3.91587e-07
ENSG00000279884		1.96656	2.83866	1.01487	2.79707	0.00515686	0.0210964
ENSG00000254887		2.70956	2.83853	0.906878	3.13	0.00174804	0.0088451
ENSG00000275791	TRBV10-3	4.23157	2.83821	0.743867	3.81548	0.000135918	0.00109442
ENSG00000270190		1.44163	2.83624	0.949647	2.98662	0.00282076	0.0130099
ENSG00000180549	FUT7	41.1508	2.833	0.450732	6.28533	3.27149e-10	1.71415e-08
ENSG00000272382		3.21613	2.83287	0.794435	3.56589	0.00036262	0.00245622
ENSG00000275834		20.4331	2.82885	0.353319	8.00651	1.18006e-15	1.81548e-13
ENSG00000121797	CCRL2	43.9488	2.82775	0.47135	5.99926	1.98218e-09	8.38168e-08
ENSG00000237852		1.25163	2.82759	0.964646	2.93122	0.00337631	0.0150074
ENSG00000100450	GZMH	30.5833	2.82513	0.508915	5.55128	2.83583e-08	8.32699e-07
ENSG00000249406		5.41462	2.82285	0.753446	3.74659	0.000179257	0.00137305
ENSG00000225205	PDK1-AS1	43.8777	2.82227	0.46979	6.0075	1.88406e-09	8.03182e-08
ENSG00000211753	TRBV28	12.5025	2.81726	0.675216	4.17238	3.01432e-05	0.000313721
ENSG00000236935	LOC102723878	3.40795	2.81603	0.840067	3.35215	0.000801858	0.00471194
ENSG00000154451	GBP5	333.928	2.814	0.538209	5.22846	1.70929e-07	3.90812e-06
ENSG00000105697	HAMP	9.6802	2.81257	0.838278	3.35518	0.00079314	0.00467495
ENSG00000090382	LYZ	5149.54	2.81015	0.537689	5.22636	1.72879e-07	3.94647e-06
ENSG00000196664	TLR7	88.0195	2.80939	0.495713	5.66736	1.45011e-08	4.71783e-07
ENSG00000089012	SIRPG	34.4776	2.80858	0.546306	5.14103	2.73233e-07	5.76841e-06
ENSG00000283063	TRBV6-3	5.37227	2.80381	0.667068	4.20319	2.63184e-05	0.000281407
ENSG00000136250	AOAH	148.199	2.80238	0.488054	5.74195	9.35917e-09	3.22343e-07
ENSG00000185897	FFAR3	1.72012	2.79794	1.00526	2.7833	0.00538087	0.0218368
ENSG00000247774	PCED1B-AS1	129.895	2.79642	0.457711	6.10958	9.98933e-10	4.63758e-08
ENSG00000108700	CCL8	31.4437	2.78595	0.614673	4.53241	5.83159e-06	7.83041e-05
ENSG00000231971	CT69	37.6857	2.78409	0.518272	5.37187	7.79233e-08	1.99097e-06
ENSG00000240143		2.23195	2.77865	0.826777	3.36082	0.000777121	0.00460304
ENSG00000227496	LOC102723834	16.7393	2.7765	0.698929	3.97251	7.11182e-05	0.000637419
ENSG00000169469	SPRR1B	8963.5	2.77553	0.610204	4.54853	5.40228e-06	7.34603e-05
ENSG00000166928	MS4A14	53.5509	2.77225	0.445792	6.21869	5.01313e-10	2.50856e-08
ENSG00000119535	CSF3R	312.004	2.77115	0.542188	5.11106	3.20355e-07	6.63252e-06
ENSG00000268222		50.8521	2.76999	0.238994	11.5902	4.62069e-31	1.67055e-27
ENSG00000234883	MIR155HG	40.9611	2.7683	0.513934	5.3865	7.18433e-08	1.85033e-06
ENSG00000100433	KCNK10	40.1429	2.76218	0.54482	5.06989	3.98046e-07	8.03959e-06
ENSG00000279917		7.13074	2.762	0.5921	4.66476	3.08975e-06	4.58281e-05
ENSG00000228427	LOC107985688	7.31318	2.75933	0.632235	4.36441	1.27467e-05	0.000153235
ENSG00000122224	LY9	98.1188	2.75732	0.475658	5.79685	6.75741e-09	2.40399e-07
ENSG00000229022	RPL6P3	3.17849	2.75483	0.606837	4.53966	5.63445e-06	7.60098e-05
ENSG00000174844	DNAH12	28.2081	2.7502	0.626453	4.39011	1.13295e-05	0.000138672
ENSG00000185245	GP1BA	5.51597	2.74922	0.809814	3.39488	0.000686577	0.00415349
ENSG00000186827	TNFRSF4	61.1325	2.74473	0.392122	6.99968	2.56547e-12	2.28311e-10
ENSG00000101916	TLR8	89.917	2.74374	0.509271	5.38759	7.14099e-08	1.84081e-06
ENSG00000182585	EPGN	190.248	2.74238	0.86704	3.16292	0.00156196	0.00807734
ENSG00000259230	LINC02323	13.7196	2.74098	0.631887	4.33777	1.43934e-05	0.000169159
ENSG00000085265	FCN1	319.367	2.73977	0.560427	4.88872	1.01494e-06	1.78668e-05
ENSG00000160791	CCR5	201.67	2.7371	0.393632	6.95345	3.56461e-12	3.03233e-10
ENSG00000151388	ADAMTS12	354.156	2.73247	0.49719	5.49583	3.88879e-08	1.09732e-06
ENSG00000242100	RPL9P32	16.2837	2.72917	0.341105	8.00098	1.23429e-15	1.88886e-13
ENSG00000211785	TRAV12-1	5.42667	2.72654	0.762972	3.57358	0.00035214	0.00239645
ENSG00000113749	HRH2	351.784	2.72586	0.503518	5.41364	6.17576e-08	1.61648e-06
ENSG00000073861	TBX21	27.8393	2.72334	0.542268	5.02213	5.11026e-07	1.00342e-05
ENSG00000182866	LCK	242.993	2.71286	0.405829	6.68475	2.31321e-11	1.58542e-09
ENSG00000230099	TRBV5-4	5.15649	2.71234	0.679019	3.9945	6.48311e-05	0.000590333
ENSG00000124557	BTN1A1	3.28583	2.70949	0.971658	2.78852	0.0052949	0.0215514
ENSG00000286826		3.49776	2.70744	0.954077	2.83775	0.00454323	0.0190275
ENSG00000278233	RNA5-8SN2	70.0062	2.70705	0.423203	6.39657	1.58902e-10	8.88963e-09
ENSG00000256262		10.9479	2.70677	0.621341	4.35633	1.32259e-05	0.000157811
ENSG00000224397	PELATON	74.8078	2.70255	0.46154	5.85552	4.75519e-09	1.77693e-07
ENSG00000106819	ASPN	2257.04	2.70015	0.558128	4.83787	1.3124e-06	2.24607e-05
ENSG00000126583	PRKCG	2.69398	2.69397	1.07761	2.49996	0.0124209	0.0422099
ENSG00000124772	CPNE5	216.361	2.69143	0.492902	5.46039	4.75102e-08	1.3108e-06
ENSG00000143185	XCL2	9.52732	2.69006	0.669131	4.02023	5.81411e-05	0.000537255
ENSG00000275757	LOC124907114	10.3211	2.69005	0.523879	5.13486	2.8235e-07	5.93921e-06
ENSG00000100373	UPK3A	3.57453	2.68867	0.732218	3.67196	0.000240701	0.00175226
ENSG00000160185	UBASH3A	42.193	2.68802	0.46749	5.7499	8.92983e-09	3.08207e-07
ENSG00000140557	ST8SIA2	13.7039	2.68744	0.64161	4.1886	2.80686e-05	0.000296264
ENSG00000166736	HTR3A	64.9939	2.68647	0.907962	2.95879	0.00308854	0.0139797
ENSG00000134539	KLRD1	45.6197	2.68572	0.513153	5.23376	1.66093e-07	3.81869e-06
ENSG00000160838	LRRC71	1.61291	2.6837	1.08253	2.4791	0.0131715	0.0442205
ENSG00000165949	IFI27	2395.16	2.68297	0.426432	6.29167	3.14064e-10	1.65158e-08
ENSG00000185905	C16orf54	109.523	2.68235	0.415403	6.45722	1.0664e-10	6.29462e-09
ENSG00000130812	ANGPTL6	13.4468	2.68092	0.48022	5.58269	2.36822e-08	7.14991e-07
ENSG00000159753	CARMIL2	105.905	2.67891	0.423889	6.31983	2.61854e-10	1.41563e-08
ENSG00000250777		2.24495	2.67856	0.84577	3.16701	0.00154017	0.00798465
ENSG00000233387		5.45647	2.67703	0.779353	3.43494	0.000592677	0.00368963
ENSG00000175264	CHST1	93.9484	2.67008	0.390096	6.84466	7.66562e-12	5.99224e-10
ENSG00000105122	RASAL3	263.614	2.66962	0.353473	7.55255	4.26801e-14	5.23067e-12
ENSG00000167984	NLRC3	133.315	2.66896	0.412654	6.46779	9.94453e-11	5.94268e-09
ENSG00000290400	TMPRSS11GP	3.24342	2.66863	0.963529	2.76964	0.00561186	0.0225684
ENSG00000203710	CR1	65.4969	2.66853	0.568031	4.69785	2.62909e-06	4.01273e-05
ENSG00000163599	CTLA4	57.0994	2.66696	0.501771	5.31509	1.06606e-07	2.59324e-06
ENSG00000103044	HAS3	892.126	2.66379	0.477263	5.58138	2.38613e-08	7.19647e-07
ENSG00000147138	GPR174	76.7382	2.66341	0.496076	5.36895	7.91975e-08	2.01818e-06
ENSG00000197540	GZMM	48.821	2.66116	0.392426	6.7813	1.19102e-11	8.8102e-10
ENSG00000223485	LINC01615	53.558	2.65463	0.489744	5.42044	5.94516e-08	1.57034e-06
ENSG00000130508	PXDN	1692.9	2.65157	0.391127	6.7793	1.20756e-11	8.90976e-10
ENSG00000224034	LINC02561	1.16271	2.65082	0.936836	2.82954	0.00466149	0.0194215
ENSG00000219274		5.20145	2.65035	0.531489	4.98665	6.14343e-07	1.16745e-05
ENSG00000273730	LOC124907114	61.3835	2.64666	0.406462	6.51147	7.44212e-11	4.57975e-09
ENSG00000159186	ATP5POP1	2.62538	2.64639	0.615297	4.301	1.70029e-05	0.000194608
ENSG00000122122	SASH3	304.886	2.64493	0.435425	6.07435	1.24488e-09	5.59094e-08
ENSG00000260907		2.19456	2.6416	0.966167	2.7341	0.00625515	0.0245679
ENSG00000143851	PTPN7	257.101	2.64146	0.407121	6.48815	8.68968e-11	5.24701e-09
ENSG00000285424		4.53483	2.64063	0.712656	3.70534	0.000211107	0.00157084
ENSG00000145088	EAF2	71.5108	2.63988	0.460914	5.72748	1.01936e-08	3.46859e-07
ENSG00000135914	HTR2B	20.2429	2.63867	0.673839	3.91588	9.00761e-05	0.000776997
ENSG00000078725	BRINP1	18.7317	2.63526	0.714316	3.6892	0.000224959	0.00165476
ENSG00000136634	IL10	15.1697	2.63322	0.553129	4.76059	1.93027e-06	3.0999e-05
ENSG00000100298	APOBEC3H	7.17445	2.6284	0.680062	3.86493	0.000111119	0.000924597
ENSG00000204577	LILRB3	116.737	2.62707	0.484641	5.42065	5.93814e-08	1.57034e-06
ENSG00000172183	ISG20	245.75	2.62157	0.396571	6.61061	3.82748e-11	2.50457e-09
ENSG00000105664	COMP	1765.92	2.62079	0.64698	4.05081	5.10414e-05	0.000484659
ENSG00000160326	SLC2A6	109.089	2.62075	0.420778	6.22834	4.71416e-10	2.37954e-08
ENSG00000287119		6.02838	2.62038	0.736351	3.5586	0.00037283	0.00251654
ENSG00000155465	SLC7A7	299.224	2.61944	0.428097	6.1188	9.42839e-10	4.39126e-08
ENSG00000204610	TRIM15	32.4042	2.61701	0.602517	4.34346	1.40256e-05	0.000165509
ENSG00000197880	MDS2	2.47651	2.61614	1.03249	2.53382	0.0112828	0.0390351
ENSG00000130775	THEMIS2	414.115	2.61486	0.39365	6.64261	3.08187e-11	2.06335e-09
ENSG00000091490	SEL1L3	923.569	2.6121	0.455193	5.73844	9.55523e-09	3.27448e-07
ENSG00000161031	PGLYRP2	12.9407	2.60935	0.503067	5.18688	2.13851e-07	4.7e-06
ENSG00000137868	STRA6	45.1104	2.60625	0.777272	3.35307	0.000799191	0.00470199
ENSG00000248599	FLJ42969	5.3778	2.60543	0.78544	3.31716	0.000909367	0.00521961
ENSG00000274767		4.01055	2.60141	1.0667	2.43874	0.0147384	0.0482598
ENSG00000235576		23.9305	2.59959	0.476424	5.45647	4.85687e-08	1.33294e-06
ENSG00000065675	PRKCQ	89.5481	2.59809	0.410049	6.33606	2.35719e-10	1.27912e-08
ENSG00000211747	TRBV20-1	20.0893	2.59569	0.535349	4.8486	1.24336e-06	2.13549e-05
ENSG00000211788	TRAV13-1	9.97003	2.59468	0.600648	4.31981	1.56167e-05	0.00018089
ENSG00000234362	LINC01914	5.24651	2.59435	0.897591	2.89035	0.00384809	0.0166564
ENSG00000163464	CXCR1	48.3182	2.59106	0.595654	4.34995	1.3617e-05	0.000161743
ENSG00000198216	CACNA1E	13.1703	2.58997	0.735831	3.51979	0.000431896	0.00284679
ENSG00000186583	SPATC1	3.14356	2.5889	0.795898	3.25281	0.00114272	0.00626564
ENSG00000174939	ASPHD1	16.8064	2.58723	0.518366	4.99113	6.00263e-07	1.14748e-05
ENSG00000197520	FAM177B	6.01394	2.58373	0.676325	3.82026	0.000133312	0.00107734
ENSG00000197405	C5AR1	191.079	2.58203	0.4326	5.96863	2.39252e-09	9.80152e-08
ENSG00000211779	TRAV5	3.26564	2.58174	0.749957	3.44252	0.000576323	0.00360566
ENSG00000256553	TRAV1-2	4.78004	2.5794	0.775433	3.32639	0.000879773	0.00509117
ENSG00000211751	TRBC1	301.035	2.57659	0.422187	6.10296	1.04119e-09	4.80293e-08
ENSG00000211797	TRAV17	5.75909	2.57596	0.722982	3.56297	0.000366688	0.00248145
ENSG00000233682		7.77558	2.57403	0.793905	3.24224	0.00118595	0.0064561
ENSG00000228789	HCG22	3.36374	2.57322	0.907063	2.83686	0.00455589	0.0190695
ENSG00000287823		3.07375	2.57193	0.777547	3.30774	0.000940511	0.00536431
ENSG00000167759	KLK13	1694.33	2.57188	0.594508	4.32607	1.51796e-05	0.000176747
ENSG00000120498	TEX11	2.12532	2.57137	1.05974	2.42642	0.0152486	0.0495434
ENSG00000248544		2.18377	2.57094	0.854267	3.00953	0.00261655	0.0122636
ENSG00000224260		6.79926	2.56696	0.713935	3.59551	0.000323751	0.00223588
ENSG00000086991	NOX4	63.4976	2.56312	0.504755	5.07795	3.81519e-07	7.74363e-06
ENSG00000245954	LINC02273	9.02895	2.56123	0.563332	4.54657	5.45265e-06	7.40061e-05
ENSG00000211694		3.90754	2.56091	0.737167	3.47399	0.000512782	0.00327501
ENSG00000121904	CSMD2	72.0032	2.56051	0.422259	6.06385	1.32901e-09	5.93196e-08
ENSG00000173369	C1QB	940.817	2.55375	0.523268	4.88038	1.05882e-06	1.85149e-05
ENSG00000279754		2.74016	2.55344	0.861758	2.96305	0.00304603	0.0138327
ENSG00000197057	DTHD1	13.4453	2.55219	0.588706	4.33525	1.45593e-05	0.000170693
ENSG00000137078	SIT1	81.4965	2.55116	0.439745	5.80144	6.57489e-09	2.34483e-07
ENSG00000225885		3.29576	2.54982	0.970735	2.62669	0.00862194	0.0316663
ENSG00000111012	CYP27B1	97.5286	2.54818	0.528458	4.82191	1.42191e-06	2.39522e-05
ENSG00000163823	CCR1	173.784	2.54235	0.470629	5.40202	6.58954e-08	1.70932e-06
ENSG00000188596	CFAP54	27.2867	2.5414	0.567113	4.4813	7.41911e-06	9.67025e-05
ENSG00000204262	COL5A2	7725.2	2.53916	0.440539	5.76376	8.22584e-09	2.88034e-07
ENSG00000055957	ITIH1	2.9507	2.53914	0.764068	3.32318	0.000889969	0.00513784
ENSG00000155961	RAB39B	20.3569	2.53841	0.513589	4.94249	7.71324e-07	1.41734e-05
ENSG00000276575	MIR6895	1.47127	2.5356	0.865228	2.93056	0.00338349	0.0150277
ENSG00000211734	TRBV5-1	9.84497	2.53553	0.63693	3.98087	6.86642e-05	0.000617913
ENSG00000179331	RAB39A	5.65257	2.53351	0.642814	3.94129	8.10456e-05	0.000710328
ENSG00000134013	LOXL2	866.977	2.53346	0.420111	6.03046	1.63489e-09	7.11933e-08
ENSG00000269919		3.65517	2.53262	0.684496	3.69998	0.000215619	0.00159947
ENSG00000129450	SIGLEC9	45.6974	2.53064	0.484284	5.22552	1.73662e-07	3.95579e-06
ENSG00000120280	TASL	50.9111	2.53007	0.370817	6.82298	8.91702e-12	6.85922e-10
ENSG00000187862	TTC24	10.0382	2.52834	0.76806	3.29186	0.000995275	0.00562103
ENSG00000211728	TRBV5-6	3.31395	2.52717	0.790139	3.19839	0.00138197	0.00731263
ENSG00000163564	PYHIN1	36.9784	2.52454	0.496742	5.08219	3.73112e-07	7.59966e-06
ENSG00000140030	GPR65	91.6801	2.52059	0.387286	6.50834	7.59867e-11	4.66616e-09
ENSG00000181847	TIGIT	94.5494	2.5195	0.499431	5.04474	4.54137e-07	9.01325e-06
ENSG00000242067	RPL9P28	19.6399	2.51551	0.295169	8.52229	1.56424e-17	3.32666e-15
ENSG00000211710	TRBV4-1	4.28999	2.51214	0.856234	2.93395	0.00334683	0.0148969
ENSG00000122862	SRGN	997.583	2.50591	0.390847	6.41149	1.44104e-10	8.15639e-09
ENSG00000059377	TBXAS1	153.747	2.49729	0.387659	6.44199	1.17918e-10	6.89001e-09
ENSG00000260135		27.5844	2.49691	0.776611	3.21513	0.00130384	0.00698353
ENSG00000173200	PARP15	113.749	2.49648	0.437477	5.70655	1.15287e-08	3.86827e-07
ENSG00000211787	TRAV8-3	5.74979	2.49601	0.655186	3.80962	0.000139178	0.00111508
ENSG00000225062	CATIP-AS1	4.11852	2.4927	0.796059	3.13131	0.00174029	0.00880898
ENSG00000100342	APOL1	1015.17	2.49233	0.321892	7.74277	9.72769e-15	1.29656e-12
ENSG00000256039	LINC02446	11.9185	2.49166	0.670249	3.71751	0.000201194	0.00150755
ENSG00000035720	STAP1	29.619	2.48917	0.579394	4.29617	1.73773e-05	0.000197564
ENSG00000115085	ZAP70	266.793	2.48615	0.392462	6.33477	2.37696e-10	1.28743e-08
ENSG00000260005		2.53468	2.48493	0.783175	3.17289	0.0015093	0.00785535
ENSG00000182327	GLTPD2	12.3948	2.48402	0.5339	4.65259	3.27789e-06	4.81984e-05
ENSG00000167094	TTC16	7.7091	2.48182	0.601032	4.12927	3.63916e-05	0.000365724
ENSG00000123329	ARHGAP9	287.122	2.47723	0.352905	7.01953	2.22623e-12	1.99966e-10
ENSG00000229274	LINC02829	4.30444	2.47402	0.865768	2.8576	0.00426862	0.0181321
ENSG00000116824	CD2	245.737	2.47259	0.424441	5.82553	5.69303e-09	2.06599e-07
ENSG00000223875		4.93611	2.47192	0.829945	2.97842	0.0028974	0.0132991
ENSG00000158714	SLAMF8	366.206	2.46728	0.462874	5.33036	9.80203e-08	2.41486e-06
ENSG00000287763		9.82246	2.46656	0.715363	3.44798	0.000564793	0.00354602
ENSG00000062096	ARSF	307.722	2.46576	0.427883	5.7627	8.27811e-09	2.89164e-07
ENSG00000178789	CD300LB	17.3155	2.46552	0.557173	4.42506	9.64166e-06	0.000121035
ENSG00000110944	IL23A	8.69088	2.46341	0.548726	4.48932	7.14505e-06	9.35555e-05
ENSG00000205784	ARRDC5	12.7349	2.46317	0.514825	4.78448	1.71428e-06	2.82037e-05
ENSG00000091181	IL5RA	24.9348	2.45857	0.572094	4.29749	1.72742e-05	0.000196857
ENSG00000268729		1.49115	2.45691	0.961076	2.55642	0.0105755	0.0371254
ENSG00000276557	TRBV18	4.79699	2.45543	0.643262	3.81715	0.000134999	0.00108823
ENSG00000211752	TRBV27	5.75184	2.45441	0.651845	3.76533	0.000166331	0.0012901
ENSG00000240231		7.00098	2.45319	0.425388	5.76696	8.07146e-09	2.83314e-07
ENSG00000234961		5.48712	2.45299	0.670748	3.6571	0.000255085	0.00183072
ENSG00000093072	ADA2	1159.33	2.45245	0.428816	5.71912	1.07075e-08	3.61367e-07
ENSG00000241735	FABP5P3	4.07038	2.45226	0.812862	3.01682	0.0025544	0.0120406
ENSG00000290057		1.84044	2.44988	0.995015	2.46215	0.0138106	0.0459079
ENSG00000108176	DNAJC12	15.8429	2.44943	0.489843	5.00044	5.72006e-07	1.09709e-05
ENSG00000282034		2.87078	2.44842	0.689367	3.55169	0.00038276	0.00257399
ENSG00000179172	HNRNPCL1	4.52569	2.44712	0.473987	5.16284	2.43233e-07	5.23439e-06
ENSG00000222057	RNU4-62P	8.52961	2.44563	0.617844	3.95833	7.5477e-05	0.000669023
ENSG00000179528	LBX2	11.2014	2.44432	0.522881	4.67471	2.94367e-06	4.40364e-05
ENSG00000291143		24.8886	2.44413	0.475221	5.14315	2.70168e-07	5.71622e-06
ENSG00000081052	COL4A4	87.0465	2.44407	0.524213	4.66236	3.12604e-06	4.62479e-05
ENSG00000143119	CD53	763.337	2.43906	0.387008	6.30234	2.93183e-10	1.55877e-08
ENSG00000242660		2.40579	2.43798	0.597983	4.07701	4.56186e-05	0.000442089
ENSG00000254317		1.65698	2.43756	0.938339	2.59775	0.0093838	0.0338751
ENSG00000237943	PRKCQ-AS1	65.7003	2.43357	0.417009	5.83578	5.35398e-09	1.96265e-07
ENSG00000272872		20.1693	2.43231	0.635563	3.82701	0.00012971	0.00105117
ENSG00000217026	RPL10P1	13.6984	2.42927	0.28212	8.61076	7.25748e-18	1.67926e-15
ENSG00000117091	CD48	308.759	2.42835	0.428904	5.66175	1.4984e-08	4.83146e-07
ENSG00000224442		5.61087	2.42809	0.800954	3.03149	0.00243348	0.0115839
ENSG00000228956		11.9475	2.42599	0.542699	4.47022	7.8139e-06	0.000101231
ENSG00000283648		7.45772	2.4224	0.722436	3.35311	0.000799103	0.00470199
ENSG00000287367		4.91773	2.42143	0.718299	3.37107	0.000748782	0.00446631
ENSG00000205502	C2CD4B	60.6305	2.42112	0.434558	5.57146	2.5261e-08	7.57124e-07
ENSG00000154096	THY1	3769.5	2.42012	0.416693	5.80791	6.32566e-09	2.26152e-07
ENSG00000159337	PLA2G4D	1828.19	2.41862	0.483766	4.99956	5.74605e-07	1.10135e-05
ENSG00000224389	C4B	200.902	2.41823	0.475291	5.08789	3.62069e-07	7.39557e-06
ENSG00000183682	BMP8A	60.1571	2.41556	0.509592	4.74018	2.13532e-06	3.36383e-05
ENSG00000198535	C2CD4A	14.2082	2.41524	0.738589	3.27008	0.00107518	0.00596657
ENSG00000229660		2.80136	2.41209	0.719858	3.35079	0.000805824	0.00473044
ENSG00000147168	IL2RG	146.013	2.41159	0.391184	6.16485	7.05516e-10	3.41803e-08
ENSG00000265451		2.00772	2.41048	0.851923	2.82946	0.00466264	0.0194235
ENSG00000078589	P2RY10	104.471	2.40913	0.41603	5.79076	7.00669e-09	2.48656e-07
ENSG00000154589	LY96	108.753	2.40806	0.373243	6.45172	1.10585e-10	6.48774e-09
ENSG00000284969		1.79977	2.40796	0.993922	2.42269	0.0154062	0.0499095
ENSG00000198286	CARD11	153.848	2.40694	0.434196	5.54345	2.96574e-08	8.65572e-07
ENSG00000051523	CYBA	1767.65	2.40666	0.356454	6.75167	1.46153e-11	1.05154e-09
ENSG00000286393		1.61087	2.4064	0.887214	2.71231	0.00668154	0.0259014
ENSG00000164691	TAGAP	227.179	2.40593	0.403283	5.96586	2.43348e-09	9.92717e-08
ENSG00000170819	BFSP2	6.12337	2.40478	0.68211	3.52549	0.000422692	0.00279504
ENSG00000101194	SLC17A9	308.522	2.40437	0.36917	6.51291	7.37108e-11	4.54571e-09
ENSG00000110448	CD5	159.201	2.40243	0.42418	5.6637	1.48144e-08	4.78745e-07
ENSG00000126861	OMG	9.6491	2.39998	0.745027	3.22133	0.00127596	0.0068545
ENSG00000134668	SPOCD1	27.2501	2.39737	0.730242	3.28298	0.00102717	0.00575349
ENSG00000148346	LCN2	902.762	2.39675	0.688568	3.48078	0.000499964	0.00321454
ENSG00000203985	LDLRAD1	2.8755	2.39413	0.919738	2.60306	0.00923958	0.0334799
ENSG00000211724	TRBV6-6	3.06654	2.39319	0.782694	3.05764	0.00223089	0.010828
ENSG00000176797	DEFB103B	209.016	2.39168	0.703039	3.40192	0.000669139	0.00406586
ENSG00000139187	KLRG1	27.4283	2.39046	0.445285	5.36839	7.94424e-08	2.01908e-06
ENSG00000186160	CYP4Z1	15.6406	2.38635	0.747227	3.1936	0.00140509	0.00741597
ENSG00000274698		3.25847	2.38619	0.69696	3.42372	0.000617707	0.00380704
ENSG00000203785	SPRR2E	12207.3	2.38565	0.587293	4.06212	4.86295e-05	0.000465116
ENSG00000009790	TRAF3IP3	248.721	2.38521	0.389381	6.12565	9.03136e-10	4.21313e-08
ENSG00000104894	CD37	454.715	2.38431	0.419985	5.67713	1.3697e-08	4.48652e-07
ENSG00000277027	RMRP	17.5417	2.38408	0.403955	5.90183	3.59487e-09	1.39189e-07
ENSG00000261222		3.64493	2.38294	0.72398	3.29145	0.000996735	0.00562508
ENSG00000253746		17.4361	2.38107	0.536488	4.43825	9.06916e-06	0.000114745
ENSG00000211794	TRAV12-3	5.76462	2.38038	0.679591	3.50267	0.000460617	0.00300579
ENSG00000104368	PLAT	878.54	2.37931	0.602129	3.95149	7.7666e-05	0.000684275
ENSG00000135074	ADAM19	401.716	2.37885	0.398725	5.96615	2.42912e-09	9.92335e-08
ENSG00000151023	ENKUR	9.57742	2.37759	0.761193	3.12351	0.00178709	0.00900249
ENSG00000103313	MEFV	36.1942	2.3754	0.577467	4.11349	3.89727e-05	0.000388156
ENSG00000231340		4.23512	2.37422	0.501607	4.73323	2.20974e-06	3.46973e-05
ENSG00000164483	SAMD3	22.4035	2.37362	0.457209	5.19153	2.08572e-07	4.61412e-06
ENSG00000146094	DOK3	248.545	2.37301	0.346628	6.84599	7.59488e-12	5.95303e-10
ENSG00000062524	LTK	65.6049	2.37299	0.35028	6.77456	1.24781e-11	9.16003e-10
ENSG00000160255	ITGB2	1651.07	2.37137	0.44657	5.31019	1.0951e-07	2.65098e-06
ENSG00000162747	FCGR3B	235.095	2.37053	0.574347	4.12735	3.66966e-05	0.000368284
ENSG00000105246	EBI3	24.1784	2.36945	0.622928	3.80372	0.000142538	0.00113728
ENSG00000101307	SIRPB1	53.4329	2.36622	0.44931	5.26633	1.39178e-07	3.27271e-06
ENSG00000112195	TREML2	17.0629	2.36515	0.520501	4.54398	5.5202e-06	7.47475e-05
ENSG00000264707	L3MBTL4-AS1	4.58198	2.36382	0.959888	2.4626	0.0137934	0.0458665
ENSG00000103449	SALL1	15.3031	2.36089	0.706641	3.341	0.000834777	0.00486412
ENSG00000138135	CH25H	89.68	2.3575	0.42328	5.5696	2.55328e-08	7.63687e-07
ENSG00000198851	CD3E	347.429	2.35599	0.393528	5.98685	2.13947e-09	8.94218e-08
ENSG00000171643	S100Z	4.22476	2.35172	0.741453	3.17177	0.00151512	0.00787895
ENSG00000128271	ADORA2A	7.53012	2.3502	0.467068	5.03181	4.8588e-07	9.60568e-06
ENSG00000276116		23.6002	2.34815	0.468395	5.01319	5.35344e-07	1.04127e-05
ENSG00000243167		2.50084	2.34796	0.710929	3.30267	0.000957685	0.00544508
ENSG00000291188		5.09469	2.34697	0.572367	4.10047	4.12317e-05	0.000406734
ENSG00000178562	CD28	100.52	2.34676	0.443377	5.29293	1.20372e-07	2.88735e-06
ENSG00000218565	LOC100129844	2.38676	2.34407	0.897493	2.61179	0.00900688	0.0327722
ENSG00000213362		5.67802	2.34377	0.616343	3.80271	0.000143124	0.00114133
ENSG00000211790	TRAV8-4	4.71998	2.34294	0.638897	3.66717	0.00024525	0.00177689
ENSG00000072818	ACAP1	395.624	2.34002	0.350992	6.66688	2.6129e-11	1.76572e-09
ENSG00000108821	COL1A1	205281	2.33905	0.505651	4.62582	3.73124e-06	5.35045e-05
ENSG00000244422		1.08221	2.33772	0.863662	2.70676	0.00679439	0.0262544
ENSG00000213809	KLRK1	8.03205	2.33726	0.634145	3.68568	0.000228089	0.00167267
ENSG00000173093	CCDC63	5.70032	2.33637	0.84483	2.7655	0.00568363	0.0227904
ENSG00000244720		4.52945	2.33585	0.712353	3.27907	0.0010415	0.00581645
ENSG00000248329	APELA	85.896	2.33468	0.457603	5.10198	3.36119e-07	6.91926e-06
ENSG00000233521	LINC01638	3.34689	2.33027	0.884935	2.63327	0.00845665	0.0311344
ENSG00000141968	VAV1	262.75	2.32702	0.378987	6.1401	8.24716e-10	3.90397e-08
ENSG00000103888	CEMIP	582.439	2.32689	0.464313	5.01147	5.40171e-07	1.04889e-05
ENSG00000086300	SNX10	345.603	2.32683	0.424973	5.47525	4.36896e-08	1.2209e-06
ENSG00000211771	TRBJ2-7	1.79515	2.32617	0.929444	2.50276	0.0123229	0.0419412
ENSG00000234380	LINC01426	15.304	2.32362	0.620629	3.74398	0.00018113	0.00138447
ENSG00000291048	ALG1L13P	6.31685	2.32345	0.645152	3.6014	0.000316503	0.00219631
ENSG00000211801	TRAV21	4.30393	2.32219	0.696322	3.33494	0.000853193	0.00495919
ENSG00000258352		5.33048	2.32127	0.675148	3.43817	0.000585653	0.00365376
ENSG00000211776	TRAV2	3.95202	2.32029	0.713319	3.2528	0.00114273	0.00626564
ENSG00000290525	GBP1P1	6.54153	2.32014	0.629774	3.68409	0.000229524	0.00168192
ENSG00000241657	TRBV11-2	3.93151	2.31846	0.76726	3.02174	0.00251329	0.0118797
ENSG00000129159	KCNC1	4.60998	2.31631	0.840218	2.7568	0.00583699	0.0232828
ENSG00000262413		7.48942	2.31569	0.373249	6.20415	5.49927e-10	2.73291e-08
ENSG00000069011	PITX1	201.207	2.3152	0.648843	3.5682	0.000359446	0.00243932
ENSG00000007129	CEACAM21	29.0443	2.31331	0.479065	4.8288	1.37355e-06	2.33004e-05
ENSG00000236012		1.99145	2.31274	0.879325	2.63013	0.00853519	0.0313836
ENSG00000211782	TRAV8-1	2.07743	2.31194	0.845735	2.73364	0.00626377	0.0245883
ENSG00000088340	FER1L4	159.304	2.31106	0.566204	4.08168	4.47112e-05	0.00043467
ENSG00000159496	RGL4	11.8077	2.30755	0.52921	4.36037	1.29846e-05	0.000155451
ENSG00000260335		19.0945	2.30726	0.498317	4.6301	3.6549e-06	5.25924e-05
ENSG00000164588	HCN1	14.377	2.3068	0.570413	4.04409	5.25262e-05	0.0004951
ENSG00000227678		2.03442	2.30451	0.865851	2.66156	0.00777796	0.0291855
ENSG00000128340	RAC2	703.847	2.30346	0.375009	6.14241	8.12805e-10	3.86022e-08
ENSG00000123610	TNFAIP6	262.04	2.30051	0.522939	4.3992	1.08653e-05	0.000133897
ENSG00000240350		3.54637	2.30047	0.675473	3.40573	0.000659882	0.00401721
ENSG00000225210	DUXAP9	24.7043	2.30007	0.55345	4.15587	3.24052e-05	0.000333069
ENSG00000169508	GPR183	208.047	2.29922	0.35981	6.39009	1.65788e-10	9.25691e-09
ENSG00000185527	PDE6G	17.5026	2.29803	0.631625	3.63828	0.000274466	0.00194759
ENSG00000167105	TMEM92	20.6656	2.298	0.462691	4.9666	6.81385e-07	1.27311e-05
ENSG00000168542	COL3A1	163752	2.2953	0.494785	4.63898	3.50126e-06	5.08202e-05
ENSG00000174527	MYO1H	18.2191	2.2924	0.677272	3.38476	0.000712407	0.00428435
ENSG00000105967	TFEC	163.598	2.29219	0.481117	4.7643	1.89507e-06	3.06036e-05
ENSG00000134460	IL2RA	75.5921	2.29213	0.499457	4.58924	4.44857e-06	6.21274e-05
ENSG00000204622		118.604	2.29195	0.870106	2.63411	0.00843582	0.0310896
ENSG00000171847	FAM90A1	13.0853	2.29177	0.457393	5.01052	5.4284e-07	1.05302e-05
ENSG00000137571	SLCO5A1	23.1672	2.288	0.509655	4.48931	7.14532e-06	9.35555e-05
ENSG00000171124	FUT3	197.624	2.28757	0.48548	4.71198	2.45325e-06	3.79237e-05
ENSG00000090932	DLL3	2.60252	2.28754	0.931752	2.45509	0.0140849	0.0466055
ENSG00000133466	C1QTNF6	974.431	2.28686	0.428065	5.34233	9.17603e-08	2.28595e-06
ENSG00000011422	PLAUR	320.841	2.28686	0.410995	5.5642	2.63359e-08	7.83656e-07
ENSG00000271584	LINC02550	1.85896	2.28486	0.929659	2.45774	0.0139814	0.0463633
ENSG00000155307	SAMSN1	157.85	2.28315	0.401709	5.6836	1.31891e-08	4.3497e-07
ENSG00000087116	ADAMTS2	2473.41	2.28025	0.47243	4.82663	1.38863e-06	2.35287e-05
ENSG00000239264	TXNDC5	230.126	2.28012	0.363011	6.28115	3.3608e-10	1.75143e-08
ENSG00000188257	PLA2G2A	1177.22	2.27998	0.762634	2.98961	0.00279335	0.0129286
ENSG00000274600	RIMBP3B	12.8075	2.27958	0.391966	5.81577	6.0357e-09	2.16589e-07
ENSG00000007908	SELE	398.107	2.27817	0.432392	5.26878	1.37336e-07	3.23466e-06
ENSG00000110848	CD69	90.3573	2.27789	0.417228	5.45958	4.77254e-08	1.31463e-06
ENSG00000211795	TRAV8-6	5.19874	2.27612	0.597305	3.81064	0.000138606	0.00111133
ENSG00000104974	LILRA1	22.5523	2.27431	0.654672	3.47396	0.000512828	0.00327501
ENSG00000254415	SIGLEC14	63.9642	2.27081	0.540212	4.20355	2.6276e-05	0.000281162
ENSG00000283064		3.13981	2.26809	0.754218	3.00721	0.00263657	0.0123294
ENSG00000254560	BBOX1-AS1	4.35389	2.26629	0.764737	2.96349	0.00304177	0.0138177
ENSG00000136490	LIMD2	440.675	2.26173	0.366035	6.179	6.45091e-10	3.14637e-08
ENSG00000117560	FASLG	25.9075	2.26034	0.415303	5.44263	5.24994e-08	1.42293e-06
ENSG00000211772	TRBC2	491.384	2.2599	0.431282	5.23997	1.60606e-07	3.71319e-06
ENSG00000130303	BST2	743.991	2.25802	0.33151	6.81131	9.67161e-12	7.36137e-10
ENSG00000156413	FUT6	6.88413	2.25576	0.890232	2.53391	0.0112799	0.0390343
ENSG00000266970	SOCS3-DT	4.90901	2.25418	0.82225	2.74148	0.00611632	0.0241604
ENSG00000165168	CYBB	1198.25	2.25316	0.486624	4.63019	3.65338e-06	5.25924e-05
ENSG00000225331		3.49779	2.25047	0.771069	2.91863	0.0035157	0.015503
ENSG00000126709	IFI6	811.249	2.24815	0.412916	5.44457	5.19295e-08	1.41029e-06
ENSG00000104814	MAP4K1	211.044	2.24808	0.378783	5.93501	2.93835e-09	1.169e-07
ENSG00000119714	GPR68	673.9	2.24768	0.335721	6.69509	2.15535e-11	1.49119e-09
ENSG00000128656	CHN1	412.47	2.24493	0.39011	5.75459	8.68502e-09	3.01195e-07
ENSG00000287760		3.01677	2.24491	0.616033	3.64414	0.000268292	0.00190847
ENSG00000211789	TRAV12-2	6.85745	2.23829	0.643051	3.48074	0.000500024	0.00321454
ENSG00000064886	CHI3L2	984.064	2.23732	0.547362	4.08746	4.36127e-05	0.00042644
ENSG00000157103	SLC6A1	128.965	2.23624	0.428702	5.2163	1.82534e-07	4.12135e-06
ENSG00000267598		4.66163	2.23568	0.573183	3.90047	9.60058e-05	0.000818625
ENSG00000166428	PLD4	67.6494	2.23369	0.410973	5.43514	5.4755e-08	1.46788e-06
ENSG00000140451	PIF1	66.6875	2.23025	0.294377	7.57615	3.55971e-14	4.44413e-12
ENSG00000267541	MTCO2P2	56.1924	2.22951	0.316904	7.03529	1.98848e-12	1.8129e-10
ENSG00000153976	HS3ST3A1	49.2429	2.22721	0.466537	4.77393	1.80668e-06	2.94558e-05
ENSG00000140873	ADAMTS18	64.5847	2.22567	0.662502	3.35949	0.000780851	0.00461757
ENSG00000168062	BATF2	27.6215	2.22542	0.508696	4.37475	1.2157e-05	0.000147366
ENSG00000233045		12.603	2.22512	0.333709	6.66785	2.59575e-11	1.76105e-09
ENSG00000289768		2.94198	2.22379	0.916444	2.42654	0.0152434	0.0495322
ENSG00000281383		9.77722	2.22342	0.60112	3.69879	0.000216632	0.00160452
ENSG00000257074		3.59119	2.22336	0.478355	4.64792	3.353e-06	4.91033e-05
ENSG00000171860	C3AR1	200.102	2.22303	0.455288	4.88268	1.04652e-06	1.83334e-05
ENSG00000211745	TRBV4-2	4.10408	2.22274	0.638327	3.48213	0.000497433	0.00320144
ENSG00000169442	CD52	391.854	2.22169	0.387813	5.72877	1.01164e-08	3.44638e-07
ENSG00000110934	BIN2	239.829	2.22097	0.364518	6.09289	1.1089e-09	5.04287e-08
ENSG00000176956	LY6H	4.73566	2.21787	0.840996	2.63719	0.00835958	0.0308832
ENSG00000142347	MYO1F	545.715	2.21536	0.350665	6.31759	2.65671e-10	1.43091e-08
ENSG00000140968	IRF8	658.704	2.21446	0.376168	5.88689	3.9353e-09	1.50358e-07
ENSG00000109943	CRTAM	23.4899	2.21411	0.522883	4.23442	2.29147e-05	0.000250004
ENSG00000124203	ZNF831	66.7664	2.21406	0.429388	5.15631	2.51862e-07	5.40402e-06
ENSG00000225431	LINC01671	12.4798	2.21376	0.574374	3.85421	0.000116106	0.000957539
ENSG00000204110		2.70492	2.21305	0.799668	2.76746	0.00564953	0.0226883
ENSG00000229009		30.6523	2.21156	0.48051	4.60254	4.17375e-06	5.90593e-05
ENSG00000102445	RUBCNL	176.503	2.21053	0.390955	5.65418	1.56589e-08	5.00444e-07
ENSG00000270164	LINC01480	17.431	2.20956	0.559707	3.94771	7.89011e-05	0.000693845
ENSG00000244586		2.52657	2.20924	0.818777	2.69821	0.00697127	0.0267911
ENSG00000255422		4.44807	2.20905	0.679281	3.25203	0.00114582	0.00627899
ENSG00000272666		22.4469	2.20776	0.524545	4.2089	2.56614e-05	0.000275401
ENSG00000265936		2.64661	2.20715	0.704772	3.13172	0.00173786	0.00879977
ENSG00000272002		2.59632	2.20508	0.878215	2.51087	0.0120436	0.0411502
ENSG00000237166		4.35621	2.20365	0.840619	2.62146	0.0087553	0.0320544
ENSG00000136286	MYO1G	355.536	2.20235	0.314708	6.99809	2.59482e-12	2.29511e-10
ENSG00000143333	RGS16	224.667	2.20082	0.408702	5.3849	7.2484e-08	1.86352e-06
ENSG00000232124	LOC105372832	3.22566	2.19884	0.900931	2.44063	0.0146617	0.0480718
ENSG00000262528		6.32424	2.1986	0.615578	3.5716	0.000354803	0.00241288
ENSG00000183696	UPP1	423.943	2.19472	0.446748	4.91266	8.98476e-07	1.61107e-05
ENSG00000216490	IFI30	13.1107	2.19466	0.484867	4.52632	6.00187e-06	8.04039e-05
ENSG00000243449	NICOL1	55.6258	2.19355	0.354842	6.18176	6.33898e-10	3.097e-08
ENSG00000125740	FOSB	461.673	2.19005	0.6167	3.55124	0.000383418	0.00257718
ENSG00000167613	LAIR1	325.896	2.18749	0.460505	4.75019	2.03222e-06	3.24024e-05
ENSG00000256128		7.2284	2.18718	0.631917	3.46118	0.000537817	0.00340303
ENSG00000102879	CORO1A	1214.01	2.18677	0.340658	6.41928	1.36925e-10	7.81119e-09
ENSG00000197238	H4C11	21.59	2.1845	0.342853	6.37152	1.87162e-10	1.03173e-08
ENSG00000291212		9.66732	2.18365	0.61455	3.55325	0.000380504	0.00256057
ENSG00000206195	DUXAP8	46.4592	2.18267	0.584146	3.73652	0.000186585	0.00141723
ENSG00000188060	RAB42	83.6956	2.18032	0.476247	4.57813	4.69153e-06	6.51744e-05
ENSG00000136231	IGF2BP3	14.176	2.17596	0.584168	3.72488	0.000195411	0.00146993
ENSG00000258896		2.3162	2.17566	0.789431	2.75598	0.00585161	0.0233218
ENSG00000213055	EEF1B2P7	3.74149	2.17305	0.49406	4.39835	1.09079e-05	0.000134308
ENSG00000244731	C4A	328.785	2.17292	0.456248	4.76258	1.91135e-06	3.07978e-05
ENSG00000077984	CST7	120.993	2.17245	0.388373	5.59372	2.2226e-08	6.73839e-07
ENSG00000290838	NCF1B	4.24088	2.17035	0.820398	2.64548	0.00815753	0.0302954
ENSG00000248323	LUCAT1	90.3316	2.16934	0.394588	5.49773	3.84719e-08	1.08664e-06
ENSG00000237753		15.1146	2.1669	0.397709	5.44846	5.08076e-08	1.38372e-06
ENSG00000271581		6.74888	2.16256	0.495614	4.36339	1.28063e-05	0.000153694
ENSG00000167749	KLK4	18.3582	2.16239	0.68567	3.15368	0.00161224	0.00827812
ENSG00000142512	SIGLEC10	127.282	2.16237	0.41991	5.1496	2.61042e-07	5.56383e-06
ENSG00000243544	RN7SL172P	2.45425	2.16047	0.861123	2.5089	0.0121109	0.0413413
ENSG00000115956	PLEK	537.812	2.15956	0.457756	4.71771	2.3851e-06	3.70286e-05
ENSG00000236790	LINC00299	27.4332	2.15476	0.441428	4.88133	1.05373e-06	1.84374e-05
ENSG00000231507	LINC01353	3.59042	2.15323	0.607392	3.54504	0.000392546	0.00262937
ENSG00000167286	CD3D	132.338	2.14952	0.404402	5.3153	1.0648e-07	2.59236e-06
ENSG00000226979	LTA	14.7951	2.1476	0.538812	3.98581	6.72514e-05	0.000608037
ENSG00000249947		3.80554	2.14743	0.687217	3.12482	0.00177916	0.00897898
ENSG00000183479	TREX2	568.328	2.14357	0.406035	5.27928	1.29694e-07	3.07724e-06
ENSG00000174946	GPR171	64.268	2.14304	0.38439	5.57518	2.47279e-08	7.42685e-07
ENSG00000258232		3.45186	2.14249	0.75331	2.8441	0.00445375	0.0187402
ENSG00000153563	CD8A	204.247	2.14003	0.429103	4.98723	6.12514e-07	1.16613e-05
ENSG00000254102	BHLHE22-AS1	9.9943	2.13967	0.582303	3.67449	0.000238326	0.0017363
ENSG00000274177		1.92333	2.13965	0.6892	3.10454	0.00190577	0.00950681
ENSG00000005001	PRSS22	486.426	2.13914	0.484149	4.41836	9.94543e-06	0.000124363
ENSG00000117281	CD160	10.3004	2.13905	0.661189	3.23516	0.00121574	0.00659345
ENSG00000107742	SPOCK2	523.975	2.13876	0.410334	5.21224	1.86571e-07	4.20263e-06
ENSG00000253214	LOC105375924	5.79406	2.13704	0.698727	3.05848	0.0022246	0.0108084
ENSG00000227039	ITGB2-AS1	116.232	2.13675	0.420538	5.08098	3.75491e-07	7.63736e-06
ENSG00000008517	IL32	992.414	2.13608	0.347735	6.14286	8.10504e-10	3.85563e-08
ENSG00000260228	CDH13-AS2	9.49522	2.1348	0.541744	3.94061	8.12738e-05	0.000712112
ENSG00000166278	C2	274.588	2.13383	0.426295	5.00553	5.57089e-07	1.07203e-05
ENSG00000286037		3.18341	2.13297	0.634605	3.3611	0.000776326	0.00460022
ENSG00000254452		1.92476	2.13229	0.804243	2.6513	0.00801827	0.0298779
ENSG00000255987		5.77428	2.13029	0.623665	3.41576	0.000636048	0.00390201
ENSG00000275215	RNA5-8SN3	36.8526	2.13011	0.452327	4.70922	2.4867e-06	3.83179e-05
ENSG00000187474	FPR3	337.211	2.12976	0.392812	5.42183	5.89927e-08	1.5668e-06
ENSG00000204362	LINC02783	12.5258	2.12928	0.539152	3.94931	7.83754e-05	0.000689641
ENSG00000228037	LOC100996583	4.53203	2.12917	0.638359	3.33538	0.000851834	0.00495228
ENSG00000274752	TRBV12-3	7.26283	2.12517	0.614439	3.45871	0.000542771	0.00342988
ENSG00000286285		3.05677	2.12509	0.81337	2.6127	0.00898304	0.032706
ENSG00000163359	COL6A3	16400	2.125	0.412115	5.15634	2.51826e-07	5.40402e-06
ENSG00000056291	NPFFR2	7.48331	2.12412	0.78515	2.70537	0.00682278	0.026336
ENSG00000187922	LCN10	11.855	2.12353	0.655638	3.23887	0.00120003	0.00652045
ENSG00000143839	REN	5.08082	2.12052	0.852188	2.48833	0.0128346	0.043341
ENSG00000187498	COL4A1	4010.29	2.12011	0.428888	4.94328	7.68208e-07	1.41345e-05
ENSG00000211806	TRAV25	2.56529	2.1201	0.703926	3.01182	0.00259686	0.012191
ENSG00000174885	NLRP6	5.99967	2.12007	0.57325	3.69833	0.000217019	0.00160698
ENSG00000137841	PLCB2	395.125	2.11842	0.336601	6.29356	3.10265e-10	1.64055e-08
ENSG00000163131	CTSS	1880.64	2.11632	0.426095	4.96678	6.80743e-07	1.27273e-05
ENSG00000162511	LAPTM5	2716.04	2.11567	0.40443	5.23124	1.68374e-07	3.86805e-06
ENSG00000213791	RPS5P5	1.79503	2.1145	0.746802	2.83141	0.00463434	0.0193307
ENSG00000162551	ALPL	197.772	2.11053	0.472649	4.46531	7.99525e-06	0.000103235
ENSG00000221502	MIR1245A	22.7545	2.10866	0.587761	3.58761	0.000333722	0.00229161
ENSG00000289470		5.72431	2.10662	0.793958	2.65331	0.00797059	0.0297539
ENSG00000028277	POU2F2	431.76	2.10609	0.426566	4.93731	7.92067e-07	1.44891e-05
ENSG00000241163	LINC00877	19.1271	2.10585	0.504502	4.17412	2.99135e-05	0.000311892
ENSG00000226197		19.9528	2.10526	0.481599	4.37139	1.23457e-05	0.000149279
ENSG00000107551	RASSF4	715.257	2.10424	0.374043	5.62567	1.84785e-08	5.77786e-07
ENSG00000126882	FAM78A	272.264	2.10346	0.358797	5.86253	4.55869e-09	1.71458e-07
ENSG00000116771	AGMAT	14.0859	2.10207	0.546305	3.8478	0.000119185	0.000979036
ENSG00000170345	FOS	4583.95	2.10165	0.451097	4.65897	3.17789e-06	4.69429e-05
ENSG00000186451	SPATA12	4.21422	2.10066	0.710801	2.95534	0.00312328	0.0140927
ENSG00000134545	KLRC1	9.54589	2.09707	0.656514	3.19424	0.00140198	0.00740226
ENSG00000140297	GCNT3	9.04151	2.09671	0.835563	2.50934	0.0120956	0.0412937
ENSG00000175820	CCDC168	2.44777	2.09461	0.759218	2.7589	0.00579964	0.0231689
ENSG00000167850	CD300C	30.003	2.09251	0.476097	4.39514	1.10701e-05	0.000135727
ENSG00000170891	CYTL1	80.5191	2.09245	0.427091	4.89932	9.61713e-07	1.70439e-05
ENSG00000258477		6.26351	2.09183	0.396094	5.28115	1.28373e-07	3.05339e-06
ENSG00000134285	FKBP11	555.078	2.08881	0.318819	6.55173	5.68756e-11	3.5839e-09
ENSG00000160654	CD3G	111.117	2.08713	0.394759	5.28709	1.24275e-07	2.96567e-06
ENSG00000257446	ZNF878	5.86623	2.08564	0.747321	2.79083	0.00525738	0.0214424
ENSG00000213253		3.95066	2.0856	0.510227	4.08759	4.35882e-05	0.000426345
ENSG00000106565	TMEM176B	1075.02	2.08372	0.389545	5.34912	8.83846e-08	2.21329e-06
ENSG00000235828	RPL36AP26	1.9313	2.08311	0.687464	3.03014	0.00244444	0.0116237
ENSG00000147689	FAM83A	1023.33	2.08285	0.450608	4.62231	3.79486e-06	5.42663e-05
ENSG00000259004	LINC02285	2.20899	2.0805	0.773254	2.69057	0.00713292	0.0272422
ENSG00000255026		23.6672	2.0799	0.4891	4.25251	2.11389e-05	0.000232738
ENSG00000211793	TRAV9-2	5.48701	2.07987	0.626097	3.32197	0.000893854	0.00515204
ENSG00000272282		8.56872	2.07824	0.558142	3.7235	0.000196483	0.00147722
ENSG00000168071	CCDC88B	501.361	2.078	0.295543	7.03111	2.04903e-12	1.84623e-10
ENSG00000174255	ZNF80	3.98143	2.0725	0.772374	2.68328	0.00729043	0.0277339
ENSG00000183347	GBP6	339.768	2.07026	0.53986	3.83481	0.000125662	0.0010237
ENSG00000278189	RNA5-8SN1	41.654	2.07017	0.432222	4.78961	1.67105e-06	2.75709e-05
ENSG00000250155	SLC1A3-AS1	13.8379	2.06732	0.618444	3.34277	0.00082946	0.00483972
ENSG00000231528	FAM225A	79.6675	2.06682	0.473628	4.36381	1.27815e-05	0.000153522
ENSG00000291000		8.54316	2.06672	0.630901	3.27583	0.00105353	0.00587116
ENSG00000139329	LUM	9330.69	2.06657	0.435061	4.75007	2.03344e-06	3.24039e-05
ENSG00000104415	CCN4	433.739	2.0663	0.528263	3.9115	9.17255e-05	0.000787935
ENSG00000250510	GPR162	64.8805	2.06501	0.290549	7.10728	1.18353e-12	1.14105e-10
ENSG00000101082	SLA2	51.1529	2.06466	0.381239	5.41567	6.10594e-08	1.60111e-06
ENSG00000130635	COL5A1	10576	2.06127	0.447827	4.60282	4.16818e-06	5.90094e-05
ENSG00000243649	CFB	51.2548	2.06053	0.36761	5.6052	2.0802e-08	6.36674e-07
ENSG00000164430	CGAS	126.683	2.05879	0.304822	6.75406	1.43768e-11	1.04136e-09
ENSG00000108691	CCL2	541.9	2.05575	0.399751	5.14257	2.71011e-07	5.72706e-06
ENSG00000248099	INSL3	2.75934	2.05487	0.833236	2.46614	0.0136578	0.0455221
ENSG00000261691		1.71923	2.05445	0.777441	2.64258	0.00822761	0.0305125
ENSG00000101160	CTSZ	4142.43	2.05333	0.376942	5.44734	5.1129e-08	1.39006e-06
ENSG00000111335	OAS2	546.969	2.05089	0.371626	5.5187	3.41516e-08	9.7702e-07
ENSG00000258788		5.11117	2.05037	0.548947	3.7351	0.000187638	0.00142368
ENSG00000199477	SNORA31	4.27826	2.04885	0.564373	3.63032	0.000283073	0.00200065
ENSG00000226091	LINC00937	16.3183	2.0455	0.597746	3.42203	0.000621561	0.00382661
ENSG00000234663		9.26861	2.04368	0.617982	3.30702	0.000942949	0.00537715
ENSG00000276953	TRBV12-4	3.59753	2.04344	0.740822	2.75834	0.00580949	0.0231955
ENSG00000167261	DPEP2	102.478	2.04173	0.403306	5.06248	4.13833e-07	8.31201e-06
ENSG00000287792		5.29174	2.04132	0.704535	2.8974	0.00376267	0.016343
ENSG00000215895	HSPA5P1	8.97365	2.0402	0.407309	5.00897	5.47215e-07	1.05796e-05
ENSG00000102575	ACP5	1332.79	2.03989	0.36844	5.53657	3.08459e-08	8.93049e-07
ENSG00000103472	RRN3P2	3.08245	2.03754	0.730396	2.78963	0.0052768	0.0214959
ENSG00000133106	EPSTI1	308.657	2.03585	0.388457	5.24086	1.5983e-07	3.70117e-06
ENSG00000267121	FMNL1-DT	122.836	2.03366	0.3359	6.05436	1.40978e-09	6.22518e-08
ENSG00000155719	OTOA	6.71734	2.03156	0.816584	2.48787	0.0128509	0.043386
ENSG00000258675		4.1264	2.03154	0.831884	2.44209	0.0146024	0.0479502
ENSG00000177464	GPR4	84.6441	2.03043	0.456536	4.44746	8.68917e-06	0.000110677
ENSG00000287263	FLJ32255	106.497	2.02825	0.357965	5.66606	1.46115e-08	4.73775e-07
ENSG00000138964	PARVG	341.521	2.02765	0.326072	6.21841	5.02223e-10	2.50877e-08
ENSG00000157734	SNX22	43.006	2.02518	0.49626	4.08089	4.48635e-05	0.000435871
ENSG00000006118	TMEM132A	282.79	2.02304	0.395252	5.11836	3.08211e-07	6.40862e-06
ENSG00000177989	CIMAP1B	509.031	2.0225	0.232681	8.69215	3.55646e-18	8.71723e-16
ENSG00000068831	RASGRP2	183.441	2.02111	0.359848	5.61656	1.94794e-08	6.05159e-07
ENSG00000243629	LINC00880	2.82847	2.02089	0.791317	2.55384	0.0106543	0.0373338
ENSG00000268500	SIGLEC5	27.1148	2.01985	0.583276	3.46294	0.000534303	0.00338451
ENSG00000094963	FMO2	459.342	2.0195	0.533229	3.78729	0.000152297	0.00119959
ENSG00000175262	C1orf127	7.87338	2.01865	0.505504	3.99334	6.51477e-05	0.000592723
ENSG00000180644	PRF1	93.1234	2.0177	0.431598	4.67495	2.94028e-06	4.40174e-05
ENSG00000185742	C11orf87	7.67521	2.01613	0.719777	2.80104	0.00509375	0.0208974
ENSG00000132357	CARD6	394.141	2.01612	0.283312	7.11625	1.10902e-12	1.07278e-10
ENSG00000246526	LINC02481	13.815	2.01592	0.440913	4.57214	4.82766e-06	6.68408e-05
ENSG00000211829		37.6971	2.01383	0.486369	4.14054	3.46493e-05	0.000351882
ENSG00000260830		1.87099	2.01374	0.772158	2.60794	0.00910886	0.0330767
ENSG00000148680	HTR7	54.1894	2.01352	0.574859	3.50263	0.000460695	0.00300579
ENSG00000038945	MSR1	217.66	2.01173	0.555017	3.62462	0.000289386	0.00203747
ENSG00000159189	C1QC	1253.71	2.01161	0.466429	4.31279	1.61211e-05	0.000185913
ENSG00000149781	FERMT3	506.899	2.00961	0.35243	5.70215	1.18303e-08	3.94658e-07
ENSG00000236213		8.10656	2.00959	0.598326	3.35868	0.000783161	0.0046284
ENSG00000259605		29.2443	2.00935	0.378379	5.31041	1.09379e-07	2.65098e-06
ENSG00000126860	EVI2A	167.494	2.00871	0.389757	5.15375	2.55328e-07	5.45814e-06
ENSG00000280003		3.6882	2.00759	0.804294	2.49609	0.012557	0.0425627
ENSG00000007264	MATK	108.903	2.00609	0.370057	5.42102	5.92591e-08	1.57034e-06
ENSG00000283839	LOC105373780	9.7797	2.00297	0.680906	2.94163	0.00326494	0.0145999
ENSG00000211810	TRAV29DV5	5.37052	2.00282	0.655801	3.05401	0.00225804	0.0109377
ENSG00000133216	EPHB2	241.848	2.00265	0.358948	5.57921	2.41613e-08	7.27933e-07
ENSG00000171208	NETO2	239.702	2.00256	0.347432	5.7639	8.21925e-09	2.88034e-07
ENSG00000113263	ITK	158.613	2.00254	0.395339	5.06537	4.07598e-07	8.22103e-06
ENSG00000102174	PHEX	73.6651	2.00103	0.443356	4.51336	6.38077e-06	8.46953e-05
ENSG00000100122	CRYBB1	7.27734	2.00087	0.598887	3.34098	0.000834819	0.00486412
ENSG00000180340	FZD2	95.4004	1.99903	0.374161	5.34271	9.15688e-08	2.28314e-06
ENSG00000140749	IGSF6	240.156	1.99873	0.473188	4.22396	2.40047e-05	0.000260183
ENSG00000228334	LOC105375130	4.88154	1.99818	0.680286	2.93727	0.00331117	0.0147655
ENSG00000180785	OR51E1	23.6712	1.9981	0.571253	3.49776	0.000469187	0.00304814
ENSG00000128815	WDFY4	354.78	1.99648	0.367071	5.43897	5.35903e-08	1.44589e-06
ENSG00000144648	ACKR2	148.293	1.99626	0.552278	3.61459	0.000300821	0.00210708
ENSG00000132185	FCRLA	99.6846	1.99592	0.580332	3.43927	0.000583288	0.00364372
ENSG00000196549	MME	445.572	1.99505	0.554132	3.60032	0.000317831	0.00220288
ENSG00000042062	RIPOR3	305.181	1.99494	0.333703	5.97821	2.25609e-09	9.34854e-08
ENSG00000157766	ACAN	51.2754	1.99367	0.686722	2.90317	0.00369405	0.0161034
ENSG00000115165	CYTIP	257.964	1.99341	0.37478	5.31888	1.04407e-07	2.55048e-06
ENSG00000122223	CD244	30.3829	1.99273	0.404406	4.92755	8.32691e-07	1.50807e-05
ENSG00000233191		5.41787	1.99202	0.779516	2.55545	0.0106049	0.037215
ENSG00000167680	SEMA6B	392.157	1.99061	0.355684	5.59656	2.18652e-08	6.64917e-07
ENSG00000282851	BISPR	45.4358	1.99003	0.355341	5.60033	2.13946e-08	6.53428e-07
ENSG00000178919	FOXE1	141.608	1.98998	0.427026	4.66009	3.16074e-06	4.67133e-05
ENSG00000229106		2.10249	1.98934	0.743741	2.67477	0.007478	0.0282801
ENSG00000281103	TRG-AS1	52.6001	1.98923	0.401629	4.95292	7.31092e-07	1.35201e-05
ENSG00000198574	SH2D1B	5.45738	1.9873	0.781894	2.54165	0.0110329	0.0383494
ENSG00000015285	WAS	220.436	1.98698	0.347717	5.71435	1.10127e-08	3.69942e-07
ENSG00000166927	MS4A7	467.801	1.98554	0.402056	4.93845	7.87453e-07	1.44149e-05
ENSG00000244306	DUXAP10	84.4629	1.98523	0.549106	3.61538	0.000299905	0.00210231
ENSG00000223551	TMSB4XP4	41.3089	1.98485	0.294454	6.74078	1.5754e-11	1.10864e-09
ENSG00000110446	SLC15A3	417.38	1.98286	0.428059	4.6322	3.61802e-06	5.22437e-05
ENSG00000213772		16.6449	1.98051	0.483992	4.09202	4.27626e-05	0.000419404
ENSG00000242858	RPL13AP14	4.94191	1.98046	0.416314	4.75712	1.96374e-06	3.14492e-05
ENSG00000177699	LOC100129540	3.0696	1.97981	0.685007	2.8902	0.00384995	0.0166593
ENSG00000236700	LINC01010	18.935	1.97968	0.613439	3.22718	0.00125017	0.00672971
ENSG00000180448	ARHGAP45	731.537	1.97801	0.310481	6.37079	1.8806e-10	1.03408e-08
ENSG00000111886	GABRR2	24.5828	1.97778	0.470945	4.1996	2.67389e-05	0.000284851
ENSG00000230043		168.92	1.97744	0.414919	4.76585	1.88061e-06	3.0404e-05
ENSG00000078098	FAP	776.492	1.97708	0.454995	4.34528	1.391e-05	0.000164682
ENSG00000110324	IL10RA	714.003	1.97589	0.346379	5.70441	1.16749e-08	3.90826e-07
ENSG00000176177	ENTHD1	3.36011	1.97378	0.747591	2.64018	0.00828609	0.0306901
ENSG00000211804	TRDV1	3.64471	1.97289	0.812417	2.42843	0.0151646	0.0493202
ENSG00000163874	ZC3H12A	1344.9	1.97229	0.37679	5.23444	1.65488e-07	3.81356e-06
ENSG00000149054	ZNF215	83.6614	1.97143	0.482246	4.08803	4.35054e-05	0.000425967
ENSG00000205089	CCNI2	7.45524	1.97084	0.484404	4.06858	4.73005e-05	0.000454056
ENSG00000269091		4.4423	1.96948	0.617901	3.18737	0.00143574	0.00754055
ENSG00000278330		4.69148	1.96601	0.603412	3.25815	0.0011214	0.00617205
ENSG00000123685	BATF3	63.4321	1.96564	0.412825	4.76144	1.92215e-06	3.09028e-05
ENSG00000246777	DYNC1LI2-DT	2.2152	1.96494	0.759883	2.58584	0.00971412	0.0348026
ENSG00000188095	MESP2	8.69101	1.96439	0.52628	3.73259	0.000189524	0.00143272
ENSG00000231645	KRT17P6	28.3938	1.96231	0.763974	2.56856	0.0102122	0.0361218
ENSG00000086730	LAT2	231.508	1.96143	0.319649	6.13619	8.4523e-10	3.97505e-08
ENSG00000002933	TMEM176A	560.387	1.96061	0.375525	5.22099	1.77967e-07	4.03397e-06
ENSG00000154016	GRAP	97.4829	1.96016	0.335641	5.84007	5.21795e-09	1.91765e-07
ENSG00000138316	ADAMTS14	211.853	1.95947	0.454271	4.31344	1.60732e-05	0.000185509
ENSG00000120457	KCNJ5	118.592	1.95849	0.515139	3.80187	0.00014361	0.00114457
ENSG00000213654	GPSM3	434.504	1.95845	0.326709	5.99449	2.04125e-09	8.61884e-08
ENSG00000207751		2.17608	1.95739	0.699319	2.799	0.00512615	0.0210065
ENSG00000089820	ARHGAP4	616.141	1.95734	0.313564	6.24224	4.31342e-10	2.19192e-08
ENSG00000211809	TRAV27	1.75363	1.95603	0.802342	2.4379	0.0147728	0.0483341
ENSG00000221792	MIR1282	3.20267	1.95343	0.654889	2.98284	0.00285591	0.0131405
ENSG00000110876	SELPLG	416.99	1.94907	0.344523	5.65731	1.5376e-08	4.93584e-07
ENSG00000277247		5.14537	1.94686	0.731162	2.6627	0.00775168	0.0291162
ENSG00000180353	HCLS1	1080.18	1.94486	0.34524	5.63335	1.76746e-08	5.55653e-07
ENSG00000133636	NTS	10.4612	1.94393	0.765569	2.5392	0.0111107	0.0385517
ENSG00000178860	MSC	202.406	1.94261	0.33767	5.75298	8.76832e-09	3.03465e-07
ENSG00000239713	APOBEC3G	191.293	1.9414	0.352143	5.51312	3.5253e-08	1.00455e-06
ENSG00000167895	TMC8	369.645	1.93892	0.341392	5.67946	1.35118e-08	4.43086e-07
ENSG00000115232	ITGA4	396.05	1.93859	0.385465	5.02921	4.92507e-07	9.73003e-06
ENSG00000205579		12.9212	1.936	0.338701	5.71595	1.09092e-08	3.67593e-07
ENSG00000279447		4.28378	1.9359	0.706844	2.7388	0.00616638	0.024305
ENSG00000289912		2.56483	1.9345	0.661384	2.92492	0.00344543	0.0152606
ENSG00000143473	KCNH1	11.1864	1.93448	0.642275	3.01192	0.00259603	0.0121891
ENSG00000169403	PTAFR	935.562	1.93282	0.261538	7.3902	1.46605e-13	1.64351e-11
ENSG00000287426		4.78172	1.93165	0.674414	2.8642	0.00418067	0.0178134
ENSG00000290086		3.97631	1.93117	0.592268	3.26063	0.00111165	0.00613082
ENSG00000188282	RUFY4	11.2832	1.93111	0.511157	3.77793	0.00015814	0.00123953
ENSG00000285417		27.1285	1.93005	0.4151	4.64961	3.32562e-06	4.87763e-05
ENSG00000137573	SULF1	666.723	1.92952	0.395441	4.87942	1.06397e-06	1.85828e-05
ENSG00000132958	TPTE2	6.91076	1.92899	0.778319	2.47841	0.0131971	0.0442859
ENSG00000167208	SNX20	213.539	1.92817	0.344674	5.59419	2.21659e-08	6.72723e-07
ENSG00000177243	DEFB103B	32.4851	1.92586	0.737366	2.61181	0.00900653	0.0327722
ENSG00000076662	ICAM3	361.496	1.92506	0.365485	5.26714	1.38567e-07	3.26099e-06
ENSG00000229344	MTCO2P12	399.945	1.92223	0.247284	7.77334	7.6441e-15	1.03798e-12
ENSG00000253945		2.05458	1.92205	0.750606	2.56067	0.0104471	0.036786
ENSG00000143341	HMCN1	1361.43	1.92012	0.44967	4.27008	1.95406e-05	0.000218045
ENSG00000172673	THEMIS	49.1079	1.92002	0.433975	4.42428	9.67665e-06	0.000121422
ENSG00000156414	TDRD9	21.6308	1.91709	0.602096	3.18403	0.00145239	0.00761417
ENSG00000177614	PGBD5	157.192	1.91525	0.455321	4.20638	2.59496e-05	0.000278183
ENSG00000151651	ADAM8	331.103	1.91476	0.3197	5.98925	2.10805e-09	8.83641e-08
ENSG00000227173		3.60197	1.91363	0.563265	3.39738	0.000680333	0.0041209
ENSG00000187608	ISG15	173.763	1.9135	0.375886	5.09064	3.56863e-07	7.3047e-06
ENSG00000197992	CLEC9A	36.6228	1.91216	0.381706	5.0095	5.45704e-07	1.05627e-05
ENSG00000079263	SP140	118.853	1.91179	0.403211	4.7414	2.12243e-06	3.34998e-05
ENSG00000138315	OIT3	4.13317	1.90989	0.761413	2.50835	0.0121296	0.0413951
ENSG00000171631	P2RY6	170.534	1.90892	0.387321	4.92853	8.28506e-07	1.50237e-05
ENSG00000229806	RPS15P5	4.68983	1.90718	0.459053	4.15458	3.25881e-05	0.000334711
ENSG00000176153	GPX2	393.947	1.90696	0.431969	4.41458	1.01206e-05	0.000126118
ENSG00000171551	ECEL1	18.4881	1.90605	0.672142	2.83579	0.00457128	0.0191256
ENSG00000135898	GPR55	53.4456	1.90519	0.42154	4.51959	6.19581e-06	8.25814e-05
ENSG00000206384	COL6A6	363.178	1.90494	0.519562	3.66643	0.000245961	0.00177982
ENSG00000130755	GMFG	379.14	1.90465	0.325269	5.85561	4.7525e-09	1.77693e-07
ENSG00000121933	TMIGD3	18.023	1.90355	0.715278	2.66128	0.00778452	0.0292025
ENSG00000275793	RIMBP3	21.3738	1.90318	0.413988	4.5972	4.28212e-06	6.02696e-05
ENSG00000185507	IRF7	423.337	1.90227	0.269177	7.067	1.58321e-12	1.48253e-10
ENSG00000125347	IRF1	1032.75	1.90054	0.312745	6.07695	1.22486e-09	5.50959e-08
ENSG00000279361		4.64458	1.89811	0.652466	2.90913	0.00362437	0.0158854
ENSG00000185669	SNAI3	31.1764	1.89636	0.372957	5.08466	3.68288e-07	7.51199e-06
ENSG00000172243	CLEC7A	406.99	1.89565	0.314952	6.01886	1.75651e-09	7.56007e-08
ENSG00000128285	MCHR1	34.4486	1.89543	0.427234	4.43652	9.14253e-06	0.000115471
ENSG00000178723	GLULP4	5.45559	1.89543	0.438705	4.32051	1.55669e-05	0.000180603
ENSG00000185862	EVI2B	379.296	1.89338	0.394358	4.80117	1.57745e-06	2.61459e-05
ENSG00000000938	FGR	252.076	1.89046	0.385041	4.90976	9.1188e-07	1.62509e-05
ENSG00000253417	LINC02159	34.7458	1.89044	0.735783	2.56928	0.0101909	0.0360642
ENSG00000156127	BATF	71.5488	1.88799	0.40861	4.62051	3.82797e-06	5.46747e-05
ENSG00000231006	RPL7P32	51.3919	1.88536	0.226996	8.30569	9.92387e-17	1.83992e-14
ENSG00000224061		1.88441	1.88503	0.677829	2.78098	0.00541957	0.0219508
ENSG00000253853		4.77239	1.88293	0.590548	3.18844	0.00143041	0.00752078
ENSG00000270598		2.49562	1.88286	0.596466	3.15669	0.0015957	0.00821512
ENSG00000121807	CCR2	209.398	1.88228	0.374429	5.02706	4.98057e-07	9.82626e-06
ENSG00000167664	TMIGD2	8.76314	1.88078	0.643641	2.92209	0.00347692	0.0153704
ENSG00000142871	CCN1	1315.25	1.88049	0.50129	3.75129	0.000175925	0.00135322
ENSG00000224334		2.6378	1.87965	0.549604	3.42001	0.000626197	0.00385187
ENSG00000141506	PIK3R5	256.005	1.87917	0.328209	5.72554	1.03105e-08	3.50422e-07
ENSG00000211698	TRGV4	3.55227	1.87875	0.761977	2.46562	0.0136776	0.0455705
ENSG00000162004	CCDC78	8.77257	1.87873	0.453019	4.14713	3.36671e-05	0.00034372
ENSG00000279611		8.11077	1.87858	0.407204	4.61335	3.96221e-06	5.63695e-05
ENSG00000182264	IZUMO1	6.95737	1.87731	0.5745	3.26772	0.00108418	0.00600608
ENSG00000081237	PTPRC	1382.93	1.87641	0.363026	5.16881	2.35587e-07	5.10785e-06
ENSG00000239323		3.92723	1.8757	0.582298	3.2212	0.00127654	0.00685633
ENSG00000269749		4.27163	1.87456	0.545209	3.43824	0.0005855	0.00365376
ENSG00000232759	STEAP1B-AS1	6.02455	1.87425	0.513963	3.64666	0.000265676	0.00189358
ENSG00000150681	RGS18	40.2823	1.87227	0.401379	4.66458	3.09241e-06	4.58441e-05
ENSG00000165409	TSHR	22.888	1.87191	0.636724	2.93991	0.00328302	0.0146671
ENSG00000186442	KRT3	13.0588	1.87186	0.772634	2.42269	0.0154059	0.0499095
ENSG00000075673	ATP12A	1212.67	1.87135	0.659988	2.83543	0.00457648	0.0191435
ENSG00000184492	FOXD4L1	3.59573	1.87022	0.673437	2.77713	0.00548414	0.0221579
ENSG00000173535	TNFRSF10C	14.8781	1.86788	0.586407	3.1853	0.00144602	0.0075863
ENSG00000160161	CILP2	86.4421	1.86713	0.764159	2.44338	0.0145505	0.0478342
ENSG00000198682	PAPSS2	333.797	1.86626	0.421479	4.42789	9.51607e-06	0.000119667
ENSG00000187559	FOXD4L3	2.95427	1.86511	0.76283	2.44499	0.0144856	0.0476751
ENSG00000240233	RN7SL587P	7.89366	1.86423	0.664717	2.80455	0.00503874	0.0207129
ENSG00000225528	TMA7B	5.96799	1.86306	0.670045	2.7805	0.00542747	0.0219704
ENSG00000137101	CD72	64.0127	1.86277	0.487132	3.82396	0.000131327	0.00106308
ENSG00000204475	NCR3	16.0198	1.86097	0.50809	3.66268	0.000249594	0.00179936
ENSG00000185972	CCIN	5.98914	1.86037	0.685801	2.71269	0.00667392	0.0258753
ENSG00000136542	GALNT5	205.676	1.85933	0.443945	4.18821	2.81168e-05	0.000296472
ENSG00000188305	PEAK3	7.28101	1.85831	0.488201	3.80644	0.00014098	0.00112702
ENSG00000164283	ESM1	9.04807	1.85629	0.613748	3.02451	0.00249034	0.0117982
ENSG00000153064	BANK1	115.684	1.8552	0.459253	4.0396	5.35433e-05	0.000502803
ENSG00000255833	TIFAB	51.0864	1.85296	0.449302	4.12408	3.72226e-05	0.000373039
ENSG00000134242	PTPN22	130.45	1.85269	0.353331	5.2435	1.5756e-07	3.65598e-06
ENSG00000127533	F2RL3	30.944	1.85229	0.45427	4.07752	4.55184e-05	0.000441492
ENSG00000291138		7.91748	1.8522	0.516644	3.58506	0.000337006	0.00230855
ENSG00000253899		7.3957	1.85156	0.329296	5.62279	1.87897e-08	5.8625e-07
ENSG00000241464		2.42234	1.85117	0.563059	3.2877	0.00101011	0.00568153
ENSG00000100055	CYTH4	567.066	1.85091	0.345754	5.35326	8.63822e-08	2.17255e-06
ENSG00000232949		2.95755	1.84966	0.759094	2.43667	0.0148233	0.048461
ENSG00000250144	EEF1A1P35	12.5858	1.84796	0.305291	6.05312	1.42064e-09	6.26358e-08
ENSG00000100285	NEFH	34.0904	1.84788	0.407567	4.53392	5.78999e-06	7.78902e-05
ENSG00000105427	CNFN	3070.1	1.84717	0.480441	3.84473	0.000120683	0.000989935
ENSG00000142185	TRPM2	128.204	1.84705	0.40247	4.5893	4.44739e-06	6.21274e-05
ENSG00000230191		2.65442	1.84518	0.572148	3.225	0.00125971	0.00677224
ENSG00000250138	LOC728488	60.7466	1.84376	0.549358	3.3562	0.000790207	0.00466241
ENSG00000128165	ADM2	50.2385	1.84017	0.37607	4.89315	9.92367e-07	1.75334e-05
ENSG00000183010	PYCR1	455.984	1.83981	0.292413	6.29182	3.1377e-10	1.65158e-08
ENSG00000135439	AGAP2	214.635	1.83541	0.275272	6.66762	2.59989e-11	1.76105e-09
ENSG00000082074	FYB1	809.027	1.83523	0.391024	4.69339	2.68716e-06	4.08198e-05
ENSG00000126262	FFAR2	87.1233	1.8348	0.48572	3.77747	0.000158428	0.00124139
ENSG00000225684	FAM225B	25.5529	1.8328	0.486492	3.76738	0.000164968	0.00128205
ENSG00000215612	HMX1	4.08965	1.83204	0.658375	2.78268	0.00539126	0.0218698
ENSG00000232022		10.1312	1.83003	0.575077	3.18224	0.00146139	0.00765168
ENSG00000180879	SSR4	2467.97	1.82943	0.2951	6.19937	5.66912e-10	2.80319e-08
ENSG00000110719	TCIRG1	1045.48	1.82653	0.26464	6.90196	5.12913e-12	4.21416e-10
ENSG00000139547	RDH16	190.512	1.82616	0.361207	5.05571	4.28791e-07	8.58858e-06
ENSG00000235034	C19orf81	7.46823	1.82592	0.472859	3.86144	0.000112719	0.000935757
ENSG00000187808	SOWAHD	24.4604	1.82578	0.436433	4.18341	2.87169e-05	0.000302029
ENSG00000125735	TNFSF14	83.4601	1.8255	0.43293	4.21662	2.47992e-05	0.000267388
ENSG00000267074		12.9782	1.82442	0.452823	4.029	5.60142e-05	0.000521099
ENSG00000213309	RPL9P18	3.1746	1.82433	0.544783	3.34873	0.000811815	0.00475898
ENSG00000121270	ABCC11	33.5733	1.82284	0.703633	2.59061	0.00958064	0.0344438
ENSG00000100368	CSF2RB	821.658	1.82235	0.280378	6.49963	8.05167e-11	4.9027e-09
ENSG00000243836	WDR86-AS1	7.29708	1.82175	0.526092	3.4628	0.000534583	0.00338553
ENSG00000211792	TRAV14DV4	4.08157	1.82107	0.730474	2.49299	0.0126671	0.0428854
ENSG00000069399	BCL3	987.575	1.82092	0.263841	6.90156	5.1433e-12	4.21416e-10
ENSG00000113763	UNC5A	13.2145	1.82085	0.522492	3.48494	0.000492241	0.00317367
ENSG00000149927	DOC2A	7.60642	1.81891	0.518176	3.51021	0.000447752	0.00293592
ENSG00000258733	LINC02328	18.3168	1.81692	0.415309	4.37488	1.21501e-05	0.000147366
ENSG00000258572	LOC101929107	11.4795	1.81659	0.681996	2.66364	0.00773009	0.0290549
ENSG00000112799	LY86	75.2314	1.81438	0.437236	4.14966	3.32974e-05	0.000341148
ENSG00000272476		10.6912	1.81344	0.415605	4.36337	1.28076e-05	0.000153694
ENSG00000253669		56.1174	1.81278	0.356161	5.08979	3.58459e-07	7.32701e-06
ENSG00000254802		3.07322	1.81229	0.690029	2.6264	0.00862929	0.0316893
ENSG00000171310	CHST11	389.456	1.81223	0.320744	5.65008	1.60374e-08	5.10847e-07
ENSG00000186265	BTLA	31.9652	1.80986	0.426148	4.24702	2.16629e-05	0.000237511
ENSG00000008516	MMP25	150.062	1.8097	0.422651	4.28179	1.85394e-05	0.000208563
ENSG00000236533		2.83664	1.80961	0.520663	3.47559	0.000509734	0.00326245
ENSG00000176083	ZNF683	23.8999	1.80954	0.517907	3.49395	0.00047593	0.00308847
ENSG00000108622	ICAM2	230.488	1.8086	0.306372	5.90327	3.56377e-09	1.3817e-07
ENSG00000278030	TRBV7-9	11.9635	1.80331	0.658259	2.73951	0.00615314	0.0242694
ENSG00000073849	ST6GAL1	1439.24	1.80294	0.398656	4.52256	6.10963e-06	8.16962e-05
ENSG00000152315	KCNK13	15.2808	1.80273	0.445306	4.0483	5.1592e-05	0.000488201
ENSG00000115607	IL18RAP	34.21	1.80186	0.487072	3.69937	0.000216138	0.0016025
ENSG00000257605		11.2607	1.80134	0.424941	4.23904	2.24479e-05	0.000245374
ENSG00000279810		6.75485	1.79878	0.705881	2.54828	0.0108257	0.0378142
ENSG00000137265	IRF4	715.223	1.79845	0.429286	4.1894	2.79694e-05	0.000295564
ENSG00000266356		2.42994	1.79749	0.701973	2.56063	0.0104484	0.0367861
ENSG00000240785	RPL36AP21	4.45376	1.79678	0.54581	3.29195	0.000994947	0.00562103
ENSG00000163661	PTX3	83.6545	1.79325	0.713899	2.51191	0.0120081	0.0410545
ENSG00000118946	PCDH17	156.81	1.79232	0.437193	4.09962	4.13829e-05	0.00040753
ENSG00000124507	PACSIN1	14.3986	1.79212	0.664479	2.69703	0.00699607	0.0268615
ENSG00000023445	BIRC3	731.124	1.79086	0.321516	5.57006	2.54649e-08	7.62446e-07
ENSG00000143226	FCGR2A	176.468	1.7899	0.402449	4.44751	8.68727e-06	0.000110677
ENSG00000226363		4.89548	1.78939	0.733476	2.43961	0.0147033	0.0481775
ENSG00000148798	INA	108.412	1.78925	0.570001	3.13904	0.00169504	0.0086237
ENSG00000251235		3.97396	1.78866	0.52175	3.42819	0.00060762	0.0037616
ENSG00000283992	SLURP2	14.124	1.78741	0.519158	3.4429	0.000575509	0.00360135
ENSG00000269907		3.82334	1.78722	0.482347	3.70525	0.000211184	0.00157101
ENSG00000205744	DENND1C	149.75	1.78646	0.347316	5.14361	2.69511e-07	5.70648e-06
ENSG00000104903	LYL1	125.859	1.78538	0.304742	5.85867	4.66589e-09	1.75034e-07
ENSG00000169258	GPRIN1	168.323	1.78494	0.381093	4.68373	2.81695e-06	4.24568e-05
ENSG00000100346	CACNA1I	19.0264	1.78224	0.43621	4.08575	4.39353e-05	0.000429014
ENSG00000211716	TRBV9	4.39143	1.77922	0.647206	2.74907	0.0059764	0.0237406
ENSG00000080644	CHRNA3	25.9563	1.77713	0.605922	2.93294	0.00335772	0.0149408
ENSG00000272529		5.73917	1.77709	0.522452	3.40144	0.000670307	0.00407125
ENSG00000274902		2.13664	1.77676	0.72907	2.43702	0.014809	0.048427
ENSG00000164692	COL1A2	134680	1.77611	0.478887	3.70883	0.00020822	0.00155295
ENSG00000154217	PITPNC1	319.753	1.77388	0.287945	6.16048	7.25254e-10	3.49609e-08
ENSG00000168404	MLKL	359.379	1.77383	0.223848	7.92428	2.29481e-15	3.40373e-13
ENSG00000233668	RPS8P9	16.6493	1.77313	0.296051	5.98928	2.10769e-09	8.83641e-08
ENSG00000236060		59.2598	1.77167	0.378877	4.67612	2.92354e-06	4.38122e-05
ENSG00000279369		32.9999	1.77078	0.40053	4.4211	9.82014e-06	0.000122956
ENSG00000283994		4.94433	1.76856	0.624937	2.82998	0.00465507	0.0194032
ENSG00000270225	MTCO2P22	2.53812	1.7685	0.659717	2.6807	0.00734677	0.0278969
ENSG00000108798	ABI3	177.534	1.76583	0.283631	6.22581	4.79081e-10	2.41402e-08
ENSG00000090339	ICAM1	756.301	1.76302	0.340211	5.18214	2.19349e-07	4.8026e-06
ENSG00000105376	ICAM5	27.8489	1.76267	0.30321	5.81336	6.12323e-09	2.19458e-07
ENSG00000182687	GALR2	6.72359	1.76032	0.609412	2.88855	0.00387025	0.0167223
ENSG00000243742	RPLP0P2	35.0223	1.75843	0.386644	4.54794	5.41741e-06	7.35969e-05
ENSG00000175489	LRRC25	105.54	1.75721	0.440013	3.99354	6.50943e-05	0.000592424
ENSG00000218336	TENM3	190.889	1.75673	0.466911	3.76245	0.000168258	0.00130295
ENSG00000058335	RASGRF1	17.3689	1.75207	0.527091	3.32403	0.000887281	0.00512641
ENSG00000183760	ACP7	726.441	1.752	0.498507	3.51449	0.000440604	0.00289693
ENSG00000100365	NCF4	279.845	1.75154	0.343784	5.09489	3.48943e-07	7.16795e-06
ENSG00000102245	CD40LG	56.9368	1.74911	0.403034	4.33986	1.42575e-05	0.000167767
ENSG00000235111		5.2599	1.74867	0.556815	3.14048	0.00168673	0.00859654
ENSG00000271984		9.19297	1.74857	0.652624	2.67928	0.00737798	0.027975
ENSG00000135916	ITM2C	1645.97	1.74816	0.396091	4.41354	1.01696e-05	0.000126564
ENSG00000167600	CYP2S1	190.732	1.74647	0.230987	7.56092	4.00225e-14	4.94688e-12
ENSG00000140511	HAPLN3	466.654	1.74545	0.299966	5.81884	5.9259e-09	2.14092e-07
ENSG00000278771	RN7SL3	18.6969	1.74448	0.461541	3.77968	0.000157028	0.00123149
ENSG00000162931	TRIM17	63.8543	1.74257	0.40976	4.25266	2.11247e-05	0.000232738
ENSG00000185811	IKZF1	473.184	1.74238	0.366407	4.75532	1.98134e-06	3.17135e-05
ENSG00000284194	SCO2	445.529	1.74237	0.255992	6.80635	1.00103e-11	7.55944e-10
ENSG00000183439	TRIM61	14.5654	1.73888	0.514785	3.37788	0.000730477	0.00437515
ENSG00000108950	FAM20A	490.735	1.73628	0.353452	4.91234	8.99973e-07	1.61276e-05
ENSG00000238164		54.5146	1.7347	0.303491	5.71582	1.09174e-08	3.67593e-07
ENSG00000109321	AREG	132.096	1.73415	0.499693	3.47044	0.000519613	0.00330884
ENSG00000219133	RPL21P19	7.53135	1.73315	0.35165	4.92861	8.28169e-07	1.50237e-05
ENSG00000086288	NME8	13.0598	1.733	0.425083	4.07685	4.56508e-05	0.000442183
ENSG00000142694	EVA1B	309.18	1.73082	0.315627	5.48377	4.16367e-08	1.16579e-06
ENSG00000225614	ZNF469	249.296	1.73048	0.4626	3.74078	0.000183449	0.00139944
ENSG00000002587	HS3ST1	60.0649	1.72634	0.368898	4.67971	2.87275e-06	4.31405e-05
ENSG00000241106	HLA-DOB	101.077	1.72488	0.407321	4.2347	2.28854e-05	0.000249779
ENSG00000289584		6.88974	1.72478	0.546503	3.15603	0.00159931	0.00822638
ENSG00000112486	CCR6	6.70004	1.72478	0.530993	3.24821	0.00116135	0.00634846
ENSG00000187243	MAGED4B	52.2031	1.72391	0.41272	4.17694	2.95458e-05	0.000308726
ENSG00000180828	BHLHE22	91.3987	1.72314	0.455252	3.78502	0.000153696	0.00120865
ENSG00000126246	IGFLR1	33.1068	1.72203	0.341242	5.04637	4.50279e-07	8.95081e-06
ENSG00000135077	HAVCR2	205.308	1.72138	0.398694	4.31753	1.57784e-05	0.000182397
ENSG00000142405	NLRP12	9.43182	1.71845	0.531555	3.23286	0.00122556	0.00663052
ENSG00000120659	TNFSF11	16.886	1.71815	0.58221	2.95108	0.00316665	0.0142398
ENSG00000198106		7.66091	1.71772	0.588304	2.91979	0.00350266	0.0154606
ENSG00000238829	RNU7-45P	5.52776	1.71731	0.585622	2.93245	0.00336297	0.0149573
ENSG00000113532	ST8SIA4	201.499	1.71674	0.328755	5.22194	1.77063e-07	4.01978e-06
ENSG00000259652		3.90572	1.71668	0.557662	3.07836	0.00208143	0.0102366
ENSG00000259182		2.19681	1.71607	0.694949	2.46934	0.0135363	0.0451935
ENSG00000170801	HTRA3	1388.47	1.71603	0.418139	4.10397	4.06122e-05	0.000402407
ENSG00000227766		7.91977	1.71578	0.389054	4.41012	1.03315e-05	0.000127929
ENSG00000223403	MIR381HG	35.8185	1.71403	0.507126	3.37989	0.000725147	0.00434773
ENSG00000183246	RIMBP3C	3.65389	1.71182	0.62511	2.73843	0.00617336	0.0243259
ENSG00000101336	HCK	424.73	1.71117	0.357775	4.7828	1.72866e-06	2.83758e-05
ENSG00000116852	KIF21B	140.061	1.71084	0.359547	4.75832	1.95208e-06	3.13145e-05
ENSG00000266124	MIR5587	3.69074	1.71076	0.648186	2.63931	0.00830754	0.0307538
ENSG00000139572	GPR84	23.7403	1.71038	0.438814	3.89773	9.70986e-05	0.000825025
ENSG00000172965	MIR4435-2HG	187.789	1.70895	0.338349	5.05086	4.39837e-07	8.77706e-06
ENSG00000263934		3.65132	1.70849	0.627245	2.72379	0.0064537	0.0251462
ENSG00000196754	S100A2	4899.05	1.70802	0.519385	3.28855	0.00100706	0.00566789
ENSG00000177350	RPL13AP3	10.35	1.70787	0.305107	5.59761	2.17331e-08	6.61711e-07
ENSG00000070526	ST6GALNAC1	66.3469	1.70684	0.440776	3.87236	0.000107786	0.000902053
ENSG00000259354		5.11391	1.70665	0.64029	2.66543	0.00768904	0.0289328
ENSG00000011600	TYROBP	510.532	1.70633	0.39402	4.33056	1.48729e-05	0.000173834
ENSG00000173372	C1QA	543.275	1.7062	0.453217	3.76464	0.000166791	0.00129263
ENSG00000274917	RNA5-8SN5	37.1449	1.70416	0.429817	3.96484	7.34452e-05	0.000654423
ENSG00000260458	KCNJ18	241.745	1.70208	0.455669	3.73535	0.000187452	0.00142264
ENSG00000171608	PIK3CD	418.022	1.70161	0.257791	6.60075	4.09089e-11	2.647e-09
ENSG00000101445	PPP1R16B	344.093	1.7011	0.365459	4.6547	3.24451e-06	4.77805e-05
ENSG00000143184	XCL1	11.1812	1.69968	0.560905	3.03024	0.00244359	0.0116237
ENSG00000041982	TNC	5217.91	1.69921	0.445781	3.81175	0.000137985	0.00110736
ENSG00000129214	SHBG	3.29617	1.69916	0.615877	2.75893	0.00579908	0.0231689
ENSG00000177575	CD163	803.009	1.69898	0.489336	3.47201	0.00051657	0.00329527
ENSG00000178199	ZC3H12D	105.175	1.69871	0.355628	4.77666	1.78233e-06	2.9108e-05
ENSG00000177675	CD163L1	195.691	1.69841	0.345172	4.92046	8.63405e-07	1.55591e-05
ENSG00000268104	SLC6A14	616.303	1.69741	0.595789	2.84901	0.00438554	0.018528
ENSG00000183813	CCR4	117.883	1.69608	0.38841	4.36673	1.26121e-05	0.00015192
ENSG00000186919	ZACN	3.01114	1.6954	0.546527	3.10212	0.00192137	0.00956815
ENSG00000160593	JAML	562.189	1.69536	0.315747	5.36935	7.90192e-08	2.01541e-06
ENSG00000107317	PTGDS	337.457	1.6943	0.515278	3.28813	0.00100854	0.00567397
ENSG00000182888	RPS27AP20	1.85198	1.69357	0.621135	2.72658	0.00639948	0.024972
ENSG00000285535		5.67881	1.6919	0.591264	2.86149	0.00421652	0.0179503
ENSG00000250286	LOC105371824	2.07438	1.69079	0.635073	2.66236	0.00775954	0.0291277
ENSG00000234040	RPL10P12	2.44018	1.68993	0.625857	2.70019	0.00693	0.0266822
ENSG00000153495	TEX29	8.00569	1.6879	0.544553	3.09961	0.00193775	0.00962984
ENSG00000185885	IFITM1	1041.71	1.687	0.292422	5.76906	7.97167e-09	2.81176e-07
ENSG00000269220	LINC00528	10.2848	1.68681	0.536762	3.14256	0.00167476	0.00855209
ENSG00000110031	LPXN	340.049	1.68675	0.336663	5.01021	5.43705e-07	1.05399e-05
ENSG00000203914	HSP90B3P	6.23565	1.68665	0.417735	4.03761	5.3999e-05	0.000505768
ENSG00000254087	LYN	652.235	1.68488	0.281231	5.99109	2.0844e-09	8.77541e-08
ENSG00000136514	RTP4	73.4505	1.68386	0.307604	5.47412	4.39699e-08	1.22755e-06
ENSG00000122254	HS3ST2	91.6403	1.68355	0.687268	2.44963	0.0143005	0.0471623
ENSG00000100219	XBP1	5818.36	1.68166	0.384571	4.37284	1.22642e-05	0.00014848
ENSG00000180767	CHST13	12.4824	1.68079	0.647499	2.59582	0.00943646	0.0340029
ENSG00000199161	MIR126	14.1238	1.67969	0.467685	3.59151	0.000328772	0.00226352
ENSG00000261644	CYLD-AS1	10.8189	1.67901	0.428352	3.91969	8.86629e-05	0.000766178
ENSG00000287887		5.0618	1.67787	0.649108	2.58488	0.00974117	0.0348822
ENSG00000270276	H4C15	16.046	1.6777	0.309339	5.4235	5.84437e-08	1.55651e-06
ENSG00000143603	KCNN3	149.101	1.67738	0.406433	4.12708	3.67406e-05	0.000368592
ENSG00000142623	PADI1	401.435	1.6759	0.42806	3.9151	9.03677e-05	0.000778815
ENSG00000259397		3.91866	1.67573	0.436836	3.83607	0.00012502	0.00101944
ENSG00000225338	RPL23AP18	2.18253	1.67569	0.576344	2.90745	0.00364391	0.0159444
ENSG00000100079	LGALS2	102.552	1.6752	0.412819	4.05795	4.95058e-05	0.000472092
ENSG00000244086		15.1916	1.67514	0.322403	5.19579	2.03857e-07	4.52506e-06
ENSG00000285761		3.87267	1.67446	0.530211	3.15809	0.00158804	0.00818441
ENSG00000161911	TREML1	9.82912	1.67376	0.548135	3.05356	0.00226141	0.0109504
ENSG00000179362		12.0496	1.67357	0.562998	2.9726	0.00295289	0.013503
ENSG00000226945		5.96817	1.67346	0.368111	4.54608	5.46544e-06	7.40754e-05
ENSG00000171848	RRM2	537.332	1.67187	0.350929	4.76412	1.89681e-06	3.06147e-05
ENSG00000170458	CD14	889.689	1.67159	0.43389	3.85256	0.000116889	0.000963183
ENSG00000167851	CD300A	116.234	1.67063	0.341496	4.89208	9.97735e-07	1.76068e-05
ENSG00000238113	LINC01410	43.7024	1.66877	0.311701	5.35376	8.61469e-08	2.16852e-06
ENSG00000274213		31.1424	1.66783	0.382912	4.35564	1.32677e-05	0.000158179
ENSG00000228252		12.0786	1.66688	0.5069	3.28837	0.00100768	0.00567026
ENSG00000123342	MMP19	362.527	1.66635	0.314877	5.29205	1.20952e-07	2.89594e-06
ENSG00000230088	KRT16P5	466.849	1.66464	0.541321	3.07515	0.00210397	0.0103369
ENSG00000172061	LRRC15	2109.62	1.6643	0.525863	3.16488	0.00155145	0.00803736
ENSG00000237181	PRKAR1B-AS1	18.4652	1.66363	0.434292	3.83066	0.000127801	0.00103889
ENSG00000275491	LINC01730	5.46223	1.66356	0.574638	2.89497	0.00379193	0.0164577
ENSG00000162711	NLRP3	12.9647	1.66062	0.431847	3.84539	0.00012036	0.000987565
ENSG00000154545	MAGED4	140.002	1.66049	0.380558	4.36329	1.28119e-05	0.000153694
ENSG00000271605	MILR1	68.5709	1.65894	0.40046	4.14259	3.43413e-05	0.000349
ENSG00000150637	CD226	86.1193	1.65768	0.337605	4.91012	9.10228e-07	1.62509e-05
ENSG00000153283	CD96	159.245	1.65438	0.369978	4.47158	7.76451e-06	0.000100751
ENSG00000162746	FCRLB	30.7828	1.65263	0.443171	3.7291	0.000192161	0.00144887
ENSG00000290915	KLKP1	6.19802	1.65248	0.525811	3.14272	0.00167386	0.00854901
ENSG00000268041	ERFL	7.4578	1.65225	0.60544	2.72901	0.0063524	0.0248222
ENSG00000050438	SLC4A8	42.9561	1.65098	0.310232	5.32176	1.02769e-07	2.51684e-06
ENSG00000242960		48.7452	1.65088	0.407573	4.05051	5.11053e-05	0.000485106
ENSG00000160469	BRSK1	59.1606	1.64899	0.403639	4.08531	4.40171e-05	0.000429668
ENSG00000289038		3.85524	1.64851	0.641152	2.57117	0.0101355	0.0359076
ENSG00000113070	HBEGF	385.076	1.64845	0.432869	3.8082	0.00013998	0.00112089
ENSG00000103187	COTL1	1561.7	1.64801	0.348767	4.72526	2.29823e-06	3.58532e-05
ENSG00000204613	TRIM10	46.1895	1.64776	0.591321	2.78657	0.00532692	0.0216604
ENSG00000283632	EXOC3L2	113.078	1.64745	0.335579	4.90926	9.14204e-07	1.62817e-05
ENSG00000104518	GSDMD	751.816	1.64684	0.243479	6.76381	1.34406e-11	9.79199e-10
ENSG00000113140	SPARC	58635.8	1.64663	0.461309	3.56946	0.000357712	0.00242924
ENSG00000187955	COL14A1	4461.66	1.6466	0.472597	3.48416	0.000493678	0.0031801
ENSG00000019169	MARCO	395.387	1.64647	0.611737	2.69147	0.00711371	0.0271904
ENSG00000272825		9.93031	1.64585	0.468765	3.51104	0.000446357	0.0029279
ENSG00000266235	MIR3176	5.0441	1.64557	0.515367	3.193	0.00140801	0.00742593
ENSG00000140368	PSTPIP1	166.076	1.64496	0.302495	5.43799	5.38859e-08	1.44981e-06
ENSG00000137440	FGFBP1	1583.71	1.64244	0.517515	3.1737	0.0015051	0.00783796
ENSG00000272081		4.48842	1.64155	0.632108	2.59695	0.00940553	0.0339286
ENSG00000224126		24.9943	1.64152	0.278017	5.90437	3.53992e-09	1.37614e-07
ENSG00000228974		1.80533	1.64149	0.64279	2.55369	0.0106588	0.0373408
ENSG00000126264	HCST	119.126	1.64056	0.365894	4.4837	7.33613e-06	9.58802e-05
ENSG00000205045	SLFN12L	119.277	1.63845	0.350698	4.67197	2.98321e-06	4.4476e-05
ENSG00000176907	TCIM	160.951	1.63835	0.395737	4.14001	3.47289e-05	0.000352539
ENSG00000072858	SIDT1	66.6858	1.63672	0.406753	4.02386	5.72526e-05	0.000530555
ENSG00000189420	ZFP92	33.2284	1.636	0.400332	4.08662	4.37706e-05	0.000427695
ENSG00000167083	GNGT2	19.346	1.6356	0.424099	3.85664	0.000114958	0.00095025
ENSG00000286646		14.4257	1.6349	0.455814	3.58678	0.00033479	0.00229676
ENSG00000179715	PCED1B	106.232	1.63463	0.390106	4.19023	2.78675e-05	0.00029485
ENSG00000143167	GPA33	3.24856	1.63347	0.654459	2.49591	0.0125634	0.0425793
ENSG00000141574	SECTM1	585.921	1.63328	0.230648	7.08127	1.42839e-12	1.35899e-10
ENSG00000277734	TRAC	532.24	1.633	0.380719	4.28925	1.79279e-05	0.000202782
ENSG00000232004	CAP1P2	8.60779	1.63184	0.364133	4.48145	7.41389e-06	9.66781e-05
ENSG00000277739	RNA5-8SP10	47.2891	1.6308	0.445912	3.65723	0.000254957	0.00183026
ENSG00000287814	LOC105377727	6.31304	1.62797	0.59419	2.73982	0.0061473	0.024253
ENSG00000149257	SERPINH1	4114.61	1.62705	0.300387	5.41652	6.07717e-08	1.59646e-06
ENSG00000235386		106.252	1.62674	0.417127	3.89987	9.6245e-05	0.000819698
ENSG00000188037	CLCN1	6.51579	1.62643	0.635447	2.55951	0.0104821	0.0368691
ENSG00000171951	SCG2	12.4889	1.62632	0.637177	2.55238	0.0106989	0.0374722
ENSG00000134516	DOCK2	425.997	1.62463	0.347174	4.67957	2.8748e-06	4.31488e-05
ENSG00000163959	SLC51A	14.6736	1.6246	0.56186	2.89148	0.00383438	0.0166145
ENSG00000291250		14.6395	1.62369	0.467687	3.47174	0.000517106	0.00329774
ENSG00000236111	RPL6P1	2.52509	1.62268	0.519325	3.12459	0.00178052	0.00898275
ENSG00000238121	LINC00426	43.6828	1.62256	0.343197	4.72778	2.26992e-06	3.5488e-05
ENSG00000198223	CSF2RA	78.0891	1.62236	0.336859	4.81614	1.4636e-06	2.45687e-05
ENSG00000100060	MFNG	287.719	1.62224	0.288886	5.61548	1.96018e-08	6.07656e-07
ENSG00000073756	PTGS2	124.42	1.6222	0.490725	3.30573	0.000947309	0.00539767
ENSG00000162493	PDPN	922.742	1.62165	0.367017	4.41845	9.94096e-06	0.000124361
ENSG00000157551	KCNJ15	318.884	1.6207	0.415714	3.89861	9.67475e-05	0.00082325
ENSG00000118473	SGIP1	143.779	1.61961	0.411994	3.93115	8.4541e-05	0.00073495
ENSG00000180096	SEPTIN1	307.069	1.61953	0.309274	5.23655	1.63607e-07	3.77646e-06
ENSG00000147443	DOK2	250.268	1.61886	0.354579	4.56558	4.98121e-06	6.84939e-05
ENSG00000283554	LINC02341	3.47976	1.61735	0.591264	2.73541	0.00623017	0.0244997
ENSG00000268480	NFILZ	7.22236	1.61662	0.540065	2.99338	0.00275907	0.0127967
ENSG00000125337	KIF25	8.73215	1.61617	0.488174	3.31063	0.000930855	0.00531762
ENSG00000265800		5.71976	1.61583	0.539391	2.99566	0.00273849	0.0127167
ENSG00000257913	DDN-AS1	4.1428	1.61522	0.553884	2.91616	0.00354363	0.0155977
ENSG00000289355	LOC101928334	4.48375	1.61492	0.630497	2.56135	0.0104266	0.0367282
ENSG00000139832	RAB20	92.4732	1.61308	0.413012	3.90564	9.39753e-05	0.00080368
ENSG00000118308	IRAG2	326.017	1.61154	0.386827	4.16605	3.09916e-05	0.00032059
ENSG00000237899		3.66747	1.61113	0.614803	2.62057	0.00877826	0.0321186
ENSG00000043462	LCP2	464.179	1.6103	0.352655	4.56623	4.9657e-06	6.83268e-05
ENSG00000184254	ALDH1A3	551.199	1.61015	0.588882	2.73425	0.00625225	0.0245598
ENSG00000095587	TLL2	25.8091	1.60958	0.621497	2.58985	0.00960175	0.0344983
ENSG00000168703	WFDC12	1294.26	1.60874	0.505642	3.18157	0.00146477	0.00766658
ENSG00000185339	TCN2	457.389	1.60801	0.358986	4.47931	7.48857e-06	9.73885e-05
ENSG00000087086	FTL	19504.5	1.60649	0.399242	4.02384	5.72562e-05	0.000530555
ENSG00000006327	TNFRSF12A	344.515	1.60615	0.373247	4.30319	1.68355e-05	0.000193143
ENSG00000269388		9.10812	1.60554	0.38326	4.18917	2.79974e-05	0.000295643
ENSG00000273542	H4C12	3.31352	1.60541	0.562158	2.8558	0.00429281	0.0182176
ENSG00000228502		607.452	1.60441	0.158887	10.0978	5.64746e-24	3.3335e-21
ENSG00000267757	EML2-AS1	13.3491	1.6041	0.40726	3.93876	8.19044e-05	0.000716755
ENSG00000289424		7.62137	1.60408	0.583508	2.74903	0.00597723	0.0237406
ENSG00000200087	SNORA73B	11.2682	1.60405	0.500172	3.20699	0.0013413	0.00713789
ENSG00000203999	LINC01270	14.1488	1.60394	0.430544	3.72537	0.000195028	0.00146793
ENSG00000123338	NCKAP1L	709.97	1.60296	0.350903	4.56812	4.92123e-06	6.78441e-05
ENSG00000229867	STEAP3-AS1	7.62495	1.60293	0.606426	2.64324	0.00821171	0.0304614
ENSG00000175267	VWA3A	34.0102	1.60274	0.436647	3.67056	0.000242023	0.00175794
ENSG00000100292	HMOX1	1653.75	1.60064	0.290676	5.50663	3.65772e-08	1.0382e-06
ENSG00000104848	KCNA7	8.01536	1.60064	0.659241	2.42801	0.015182	0.0493715
ENSG00000104998	IL27RA	318.771	1.59802	0.289247	5.52475	3.29947e-08	9.49559e-07
ENSG00000140534	TICRR	61.8353	1.59794	0.336732	4.74542	2.0807e-06	3.29754e-05
ENSG00000256034		8.67086	1.59789	0.365619	4.37037	1.24033e-05	0.000149913
ENSG00000180914	OXTR	13.76	1.5974	0.498353	3.20536	0.00134895	0.00716675
ENSG00000280693	SH3PXD2A-AS1	246.943	1.59585	0.361834	4.41046	1.03153e-05	0.000127828
ENSG00000231105	ECE1-AS1	6.67319	1.5955	0.556071	2.86923	0.00411471	0.017592
ENSG00000236893	ASS1P7	3.38763	1.59533	0.549632	2.90254	0.00370154	0.0161332
ENSG00000287787		6.10586	1.59494	0.576424	2.76696	0.0056581	0.0227101
ENSG00000077238	IL4R	1851.98	1.59478	0.262561	6.07394	1.24806e-09	5.59654e-08
ENSG00000272711		35.1833	1.59465	0.352876	4.519	6.21323e-06	8.27754e-05
ENSG00000059804	SLC2A3	536.635	1.59236	0.33083	4.81323	1.48514e-06	2.48616e-05
ENSG00000227376		261.806	1.59017	0.354323	4.48791	7.19246e-06	9.41301e-05
ENSG00000054967	RELT	234.698	1.58856	0.258961	6.13438	8.54917e-10	4.00758e-08
ENSG00000234678		14.2645	1.5878	0.499426	3.17925	0.00147657	0.00771716
ENSG00000267065	LINC02080	5.54336	1.58742	0.625444	2.53807	0.0111465	0.0386421
ENSG00000085831	TTC39A	498.553	1.58717	0.344976	4.60081	4.20853e-06	5.94932e-05
ENSG00000265107	GJA5	110.234	1.58626	0.389075	4.07701	4.56188e-05	0.000442089
ENSG00000028137	TNFRSF1B	916.911	1.58474	0.305395	5.18914	2.11264e-07	4.66086e-06
ENSG00000283646	LINC02009	14.4255	1.58463	0.552006	2.87067	0.00409599	0.017525
ENSG00000168487	BMP1	1267.91	1.58228	0.266647	5.93398	2.95686e-09	1.17474e-07
ENSG00000158473	CD1D	17.9746	1.58207	0.506246	3.1251	0.00177743	0.00897185
ENSG00000244705	RPLP0P10	13.4382	1.58179	0.291495	5.42646	5.7483e-08	1.53375e-06
ENSG00000261143	ADAMTS7P3	15.6115	1.58112	0.431956	3.66038	0.000251839	0.00181192
ENSG00000181359	HSP90AA6P	2.11662	1.5806	0.612273	2.58153	0.00983628	0.0351575
ENSG00000229719	MIR194-2HG	5.64238	1.58016	0.53406	2.95876	0.00308875	0.0139797
ENSG00000130829	DUSP9	13.5339	1.5795	0.453203	3.48518	0.000491797	0.00317293
ENSG00000169413	RNASE6	186.71	1.57935	0.350765	4.50259	6.71316e-06	8.84981e-05
ENSG00000142621	FHAD1	35.8829	1.57921	0.570244	2.76935	0.00561677	0.0225818
ENSG00000160999	SH2B2	102.806	1.57812	0.253573	6.22354	4.86067e-10	2.44496e-08
ENSG00000242114	MTFP1	18.2903	1.57797	0.357154	4.41818	9.95353e-06	0.000124411
ENSG00000158869	FCER1G	420.346	1.57725	0.395885	3.98411	6.7733e-05	0.000611627
ENSG00000242574	HLA-DMB	755.907	1.57703	0.334308	4.71729	2.39012e-06	3.70866e-05
ENSG00000108679	LGALS3BP	2230.94	1.57682	0.227712	6.92463	4.3712e-12	3.67169e-10
ENSG00000101224	CDC25B	1627.32	1.57664	0.265231	5.9444	2.77474e-09	1.11309e-07
ENSG00000258605		2.73043	1.57631	0.532931	2.95781	0.00309832	0.0140151
ENSG00000114251	WNT5A	651.794	1.57567	0.383985	4.10346	4.07017e-05	0.000403156
ENSG00000234964		10260.3	1.57365	0.45928	3.42634	0.000611773	0.00378144
ENSG00000244482	LILRA6	70.8919	1.5735	0.496539	3.16892	0.00153005	0.00793788
ENSG00000205220	PSMB10	158.997	1.57328	0.252928	6.22026	4.96321e-10	2.48788e-08
ENSG00000114013	CD86	169.821	1.57315	0.373166	4.2157	2.4901e-05	0.000268235
ENSG00000227337	RPL23AP43	2.13154	1.57038	0.558184	2.81337	0.00490247	0.020239
ENSG00000289161	LOC100310756	39.2245	1.56822	0.334817	4.68381	2.81595e-06	4.24568e-05
ENSG00000168961	LGALS9	437.373	1.56627	0.327892	4.77678	1.78121e-06	2.91062e-05
ENSG00000276170	LOC101929494	81.3443	1.56505	0.295286	5.30012	1.15725e-07	2.78926e-06
ENSG00000162631	NTNG1	45.6338	1.5645	0.505035	3.0978	0.00194961	0.0096771
ENSG00000175538	KCNE3	92.4848	1.56422	0.362745	4.31217	1.6166e-05	0.000186253
ENSG00000281100		9.87327	1.56319	0.375423	4.16379	3.13002e-05	0.000323204
ENSG00000003400	CASP10	578.275	1.56317	0.195943	7.97768	1.4911e-15	2.26985e-13
ENSG00000164932	CTHRC1	1454.75	1.56266	0.518113	3.01605	0.00256089	0.0120653
ENSG00000185477	GPRIN3	241.541	1.5616	0.329937	4.73302	2.21199e-06	3.47137e-05
ENSG00000117228	GBP1	978.027	1.56052	0.359896	4.33604	1.45075e-05	0.000170155
ENSG00000151025	GPR158	14.6474	1.56016	0.579448	2.69249	0.00709214	0.0271402
ENSG00000134817	APLNR	915.702	1.55943	0.390586	3.99255	6.53665e-05	0.00059434
ENSG00000289955		19.1792	1.5592	0.480589	3.24435	0.0011772	0.00641812
ENSG00000270547	LINC01235	83.0225	1.55903	0.604862	2.5775	0.00995179	0.0354565
ENSG00000243988	RPS24P17	2.18853	1.55845	0.565151	2.75758	0.00582306	0.0232368
ENSG00000164620	RELL2	160.292	1.5583	0.205878	7.56904	3.7598e-14	4.66715e-12
ENSG00000272941		26.4558	1.55727	0.366271	4.25168	2.12169e-05	0.000233418
ENSG00000146242	TPBG	1086.21	1.55715	0.224993	6.92087	4.48875e-12	3.74145e-10
ENSG00000163154	TNFAIP8L2	72.1529	1.55642	0.337596	4.61031	4.02068e-06	5.7145e-05
ENSG00000168502	MTCL1	453.998	1.55616	0.306101	5.08382	3.6991e-07	7.53975e-06
ENSG00000117971	CHRNB4	8.21443	1.55576	0.583725	2.66523	0.00769362	0.0289404
ENSG00000269720	CCDC194	6.31379	1.55488	0.575155	2.70342	0.00686306	0.0264702
ENSG00000177494	ZBED2	138.751	1.5539	0.414474	3.74909	0.000177478	0.00136087
ENSG00000188176	SMTNL2	28.5948	1.55373	0.616733	2.51929	0.0117592	0.0403604
ENSG00000234618		67.82	1.55312	0.216322	7.17967	6.98819e-13	7.04249e-11
ENSG00000029534	ANK1	40.4229	1.55297	0.411673	3.77235	0.000161715	0.00126208
ENSG00000131097	HIGD1B	21.7341	1.55278	0.579199	2.68092	0.0073421	0.0278865
ENSG00000142552	RCN3	1161.72	1.55249	0.34435	4.50845	6.53019e-06	8.63616e-05
ENSG00000266786		33.0154	1.55226	0.367073	4.22875	2.34998e-05	0.000255521
ENSG00000273604	EPOP	187.235	1.55068	0.338993	4.57437	4.77653e-06	6.61962e-05
ENSG00000160991	ORAI2	551.157	1.54899	0.31579	4.90514	9.33604e-07	1.65972e-05
ENSG00000157303	SUSD3	56.8435	1.54797	0.349789	4.42545	9.62395e-06	0.000120866
ENSG00000244245		29.2784	1.54735	0.196988	7.85505	3.99627e-15	5.72198e-13
ENSG00000211786	TRAV8-2	5.28623	1.54706	0.633726	2.44121	0.014638	0.0480246
ENSG00000169896	ITGAM	358.25	1.54617	0.363918	4.24869	2.15029e-05	0.000235936
ENSG00000206113	CFAP99	3.34143	1.54498	0.62564	2.46945	0.0135322	0.0451851
ENSG00000174343	CHRNA9	106.263	1.54486	0.563265	2.7427	0.00609367	0.0240841
ENSG00000232671	ZNF687-AS1	3.8015	1.54272	0.52517	2.93757	0.00330792	0.0147556
ENSG00000150687	PRSS23	1732.48	1.54245	0.350718	4.39798	1.09264e-05	0.000134364
ENSG00000164687	FABP5	1769.26	1.54078	0.455073	3.3858	0.000709723	0.00427208
ENSG00000230138		10.4038	1.54076	0.430014	3.58305	0.000339607	0.00232264
ENSG00000160318	CLDND2	8.30843	1.53938	0.413645	3.72151	0.000198037	0.00148813
ENSG00000164949	GEM	462.817	1.53715	0.470815	3.26487	0.00109514	0.006061
ENSG00000174945	AMZ1	16.062	1.53676	0.595031	2.58266	0.00980422	0.0350559
ENSG00000120129	DUSP1	4251.53	1.53667	0.309469	4.96551	6.85212e-07	1.27861e-05
ENSG00000085514	PILRA	121.772	1.53509	0.420699	3.64889	0.000263372	0.00187987
ENSG00000130270	ATP8B3	35.8322	1.5342	0.282891	5.42329	5.85116e-08	1.55688e-06
ENSG00000125454	SLC25A19	148.236	1.53386	0.238865	6.42142	1.35006e-10	7.73223e-09
ENSG00000279406		12.2333	1.52912	0.541347	2.82466	0.00473304	0.0196686
ENSG00000130477	UNC13A	11.6875	1.5287	0.573785	2.66424	0.00771625	0.0290104
ENSG00000223722		6.46053	1.52828	0.522772	2.92342	0.00346205	0.0153179
ENSG00000198796	ALPK2	90.8061	1.52721	0.433317	3.52446	0.000424349	0.00280472
ENSG00000275183	LENG9	105.026	1.52698	0.256219	5.95966	2.52761e-09	1.02246e-07
ENSG00000288703		3.32059	1.52677	0.595229	2.56501	0.0103174	0.0364315
ENSG00000273399		5.61975	1.5243	0.458229	3.3265	0.000879448	0.00509031
ENSG00000228203	GRASLND	21.3584	1.52356	0.484069	3.1474	0.00164731	0.00843276
ENSG00000188511	MIR3667HG	40.9972	1.52215	0.350362	4.34451	1.39586e-05	0.000165074
ENSG00000282572		10.505	1.5221	0.505814	3.00922	0.00261921	0.012274
ENSG00000236977	ANKRD44-IT1	9.54917	1.52202	0.493419	3.08465	0.00203794	0.0100603
ENSG00000166073	GPR176	291.055	1.52182	0.298801	5.0931	3.52263e-07	7.22076e-06
ENSG00000197582		152.419	1.51999	0.284686	5.33916	9.33774e-08	2.31625e-06
ENSG00000116032	GRIN3B	8.09253	1.51973	0.472272	3.21792	0.00129125	0.00692508
ENSG00000173559	NABP1	812.904	1.5197	0.292593	5.19391	2.05918e-07	4.5638e-06
ENSG00000237264		662.415	1.5195	0.341063	4.4552	8.38168e-06	0.000107505
ENSG00000286215		9.69611	1.51911	0.623787	2.4353	0.0148794	0.0486223
ENSG00000127084	FGD3	345.231	1.51898	0.237089	6.40679	1.48618e-10	8.37911e-09
ENSG00000226476	LINC01748	6.90138	1.51883	0.590109	2.57381	0.0100586	0.0356877
ENSG00000222041	CYTOR	135.07	1.51882	0.382198	3.97391	7.07023e-05	0.000634085
ENSG00000101057	MYBL2	280.567	1.51856	0.336698	4.51017	6.47761e-06	8.57053e-05
ENSG00000087237	CETP	13.766	1.51781	0.5116	2.96679	0.00300929	0.0137002
ENSG00000088826	SMOX	655.539	1.51737	0.360877	4.20467	2.61467e-05	0.000280008
ENSG00000214222		2.15611	1.51689	0.507226	2.99056	0.00278469	0.0129003
ENSG00000183160	TMEM119	1072	1.51596	0.415416	3.64927	0.000262988	0.00187813
ENSG00000135047	CTSL	1895.35	1.51499	0.34878	4.34368	1.40116e-05	0.000165509
ENSG00000237730	RPS5P8	2.6145	1.51471	0.546842	2.76992	0.00560708	0.0225654
ENSG00000260997		22.0907	1.51377	0.414294	3.65385	0.000258338	0.00185132
ENSG00000228501	RPL15P18	4.8617	1.51361	0.389241	3.88862	0.000100817	0.000851365
ENSG00000110697	PITPNM1	551.353	1.51317	0.206037	7.34417	2.07042e-13	2.26829e-11
ENSG00000213453		9.56684	1.51263	0.345758	4.37483	1.21529e-05	0.000147366
ENSG00000106948	AKNA	758.425	1.50959	0.274259	5.50424	3.7077e-08	1.05135e-06
ENSG00000243708	PLA2G4B	81.2179	1.50916	0.399843	3.77437	0.00016041	0.00125359
ENSG00000153395	LPCAT1	991.779	1.50852	0.198412	7.60297	2.894e-14	3.6712e-12
ENSG00000135116	HRK	19.734	1.50846	0.619149	2.43635	0.0148365	0.0484985
ENSG00000170909	OSCAR	101.983	1.50737	0.390997	3.85519	0.000115639	0.000954791
ENSG00000017483	SLC38A5	629.863	1.50731	0.180683	8.34225	7.28894e-17	1.38696e-14
ENSG00000135253	KCP	69.0462	1.5052	0.313976	4.794	1.63489e-06	2.70051e-05
ENSG00000130768	SMPDL3B	55.6925	1.50388	0.455421	3.30216	0.000959419	0.00545065
ENSG00000162676	GFI1	40.9478	1.50374	0.408052	3.68518	0.000228542	0.00167557
ENSG00000171223	JUNB	4245.86	1.50366	0.285865	5.26002	1.44036e-07	3.37324e-06
ENSG00000115325	DOK1	195.122	1.50318	0.302141	4.97511	6.52121e-07	1.23035e-05
ENSG00000130429	ARPC1B	101.389	1.5023	0.26844	5.59639	2.18857e-08	6.64917e-07
ENSG00000260743		4.85392	1.50109	0.553494	2.71203	0.00668719	0.0259179
ENSG00000106236	NPTX2	181.733	1.50095	0.413379	3.63092	0.000282408	0.00199708
ENSG00000271811		77.3759	1.49902	0.451865	3.31741	0.000908562	0.00521706
ENSG00000187688	TRPV2	313.43	1.49842	0.243671	6.14936	7.7797e-10	3.72537e-08
ENSG00000185607		5.53516	1.49802	0.391322	3.82809	0.000129143	0.00104775
ENSG00000225492		37.2126	1.498	0.390058	3.84046	0.000122806	0.00100478
ENSG00000249855	EEF1A1P19	297.151	1.49744	0.1616	9.26629	1.92729e-20	7.05609e-18
ENSG00000230615	LOC107984948	11.7305	1.49743	0.606763	2.4679	0.0135907	0.0453332
ENSG00000143479	DYRK3	188.616	1.49741	0.29501	5.07578	3.85912e-07	7.82731e-06
ENSG00000282939	TRBV7-2	11.9582	1.4974	0.489509	3.05898	0.00222092	0.0107969
ENSG00000260898	ADPGK-AS1	5.14517	1.49667	0.581644	2.57318	0.0100769	0.0357437
ENSG00000066294	CD84	493.644	1.49601	0.416834	3.58899	0.000331957	0.00228328
ENSG00000168461	RAB31	2079.54	1.49598	0.280429	5.33461	9.57512e-08	2.36702e-06
ENSG00000155629	PIK3AP1	294.297	1.49442	0.455652	3.27974	0.00103902	0.00580596
ENSG00000176920	FUT2	357.319	1.49316	0.43266	3.45113	0.000558244	0.00351384
ENSG00000112559	MDFI	371.214	1.49308	0.327572	4.55801	5.16399e-06	7.05517e-05
ENSG00000198937	CCDC167	128.073	1.49303	0.201796	7.39871	1.37514e-13	1.55973e-11
ENSG00000110077	MS4A6A	748.74	1.49302	0.370674	4.02784	5.6291e-05	0.000522834
ENSG00000140009	ESR2	12.114	1.49194	0.443146	3.36671	0.000760717	0.00452814
ENSG00000224429	LINC00539	8.50876	1.49159	0.518883	2.87461	0.00404528	0.0173438
ENSG00000138080	EMILIN1	1585.4	1.49051	0.378837	3.93445	8.33876e-05	0.000726576
ENSG00000175567	UCP2	747.748	1.49042	0.347896	4.28408	1.83497e-05	0.000207003
ENSG00000023902	PLEKHO1	792.308	1.48928	0.313974	4.7433	2.1026e-06	3.32677e-05
ENSG00000228672	PROB1	78.3488	1.48793	0.267753	5.55711	2.74283e-08	8.10268e-07
ENSG00000268001	CARD8-AS1	75.2603	1.4879	0.254615	5.84372	5.1047e-09	1.88802e-07
ENSG00000288547	C3orf36	6.53106	1.48677	0.591289	2.51445	0.0119218	0.0408306
ENSG00000198771	RCSD1	340.136	1.48661	0.37653	3.94819	7.87457e-05	0.000692689
ENSG00000169900	PYDC1	213.831	1.48656	0.433739	3.42731	0.000609592	0.00377139
ENSG00000174007	CEP19	70.3577	1.48631	0.245149	6.06291	1.3368e-09	5.94835e-08
[truncated: 2,417 more rows]

## Sheet: NTvsNS
ENSEMBL	symbol	baseMean	log2FoldChange	lfcSE	stat	pvalue	padj
ENSG00000211669	IGLV3-10	802.542	11.3185	1.27764	8.85886	8.08369e-19	5.79473e-16
ENSG00000211893	IGHG2	87491.7	11.1035	0.849401	13.0721	4.75178e-39	1.29438e-34
ENSG00000211892	IGHG4	19966.3	10.9128	1.04623	10.4306	1.79823e-25	8.16394e-22
ENSG00000211659	IGLV3-25	1315.74	10.8463	1.18758	9.13313	6.65473e-20	7.25099e-17
ENSG00000211638	IGLV8-61	471.034	10.4089	1.30958	7.94828	1.89115e-15	7.15484e-13
ENSG00000197915	HRNR	1234.4	10.4024	1.51224	6.87877	6.03715e-12	1.02144e-09
ENSG00000211663	IGLV3-19	869.444	10.3137	1.20242	8.5774	9.70427e-18	5.50717e-15
ENSG00000177257	DEFB4A	309.403	10.0954	1.4194	7.11247	1.13988e-12	2.37025e-10
ENSG00000276566	IGKV1D-13	499.576	9.93789	1.19711	8.30155	1.02761e-16	5.18371e-14
ENSG00000282651		475.401	9.88217	1.22284	8.08131	6.40748e-16	2.77047e-13
ENSG00000276775	IGHV4-4	455.841	9.79731	1.21555	8.05997	7.63104e-16	3.24796e-13
ENSG00000243466	IGKV1-5	3436.29	9.6972	0.908863	10.6696	1.41227e-26	7.69407e-23
ENSG00000239571	IGKV2D-30	419.462	9.6029	1.21551	7.90029	2.7825e-15	1.0106e-12
ENSG00000211950	IGHV1-24	280.611	9.55466	1.19261	8.01158	1.13248e-15	4.67404e-13
ENSG00000184330	S100A7A	7140.94	9.50867	0.921643	10.3171	5.89841e-25	2.00841e-21
ENSG00000243238	IGKV2-30	622.956	9.49487	1.17314	8.09352	5.7963e-16	2.54663e-13
ENSG00000253497	IGKV1-13	176.162	9.46584	1.21814	7.77072	7.80393e-15	2.5307e-12
ENSG00000243290	IGKV1-12	778.607	9.32427	1.06261	8.77484	1.71153e-18	1.13713e-15
ENSG00000211637	IGLV4-69	370.631	9.30948	1.19535	7.78808	6.80367e-15	2.23292e-12
ENSG00000239855	IGKV1-6	494.282	9.25381	1.12647	8.21491	2.12332e-16	1.03284e-13
ENSG00000228325	IGKV3D-7	252.997	9.22987	1.1315	8.15721	3.42847e-16	1.5829e-13
ENSG00000243063	IGKV3-7	175.401	9.22798	1.17017	7.88601	3.11998e-15	1.08959e-12
ENSG00000211655	IGLV1-36	221.918	9.19224	1.17973	7.79183	6.60434e-15	2.19393e-12
ENSG00000211632	IGKV3D-11	953.557	9.09343	1.03048	8.8245	1.09954e-18	7.48786e-16
ENSG00000241294	IGKV2-24	468.248	9.08612	1.26269	7.19583	6.20835e-13	1.38619e-10
ENSG00000241351	IGKV3-11	2204.59	9.0693	0.970343	9.34648	9.06123e-21	1.17537e-17
ENSG00000211964	IGHV3-48	917.838	9.02383	0.956408	9.43513	3.90518e-21	5.31885e-18
ENSG00000232216	IGHV3-43	244.467	8.98877	1.26644	7.09769	1.26857e-12	2.5788e-10
ENSG00000211633	IGKV1D-42	222.351	8.9372	1.16466	7.67366	1.67161e-14	5.00381e-12
ENSG00000171711	DEFB4A	1130.38	8.91822	1.12795	7.90655	2.64618e-15	9.74082e-13
ENSG00000224373	IGHV4-59	1119.26	8.89625	0.988797	8.99704	2.31878e-19	2.25585e-16
ENSG00000211949	IGHV3-23	3378.45	8.86605	0.923736	9.59803	8.14844e-22	1.47976e-18
ENSG00000241755	IGKV1-9	1130.99	8.85141	0.988286	8.95633	3.35672e-19	2.85741e-16
ENSG00000224041	IGKV3D-15	1394.52	8.84937	1.02273	8.65268	5.03047e-18	3.11432e-15
ENSG00000225698	IGHV3-72	565.911	8.83315	1.1568	7.63587	2.24301e-14	6.49996e-12
ENSG00000211897	IGHG3	24170.4	8.80397	0.928836	9.47849	2.57983e-21	3.69865e-18
ENSG00000211967	IGHV3-53	500.925	8.77711	1.08137	8.11667	4.79134e-16	2.13961e-13
ENSG00000278857	IGKV1D-12	540.269	8.77557	1.03676	8.46438	2.57508e-17	1.3754e-14
ENSG00000211966	IGHV5-51	1336.68	8.71082	0.90711	9.60284	7.77745e-22	1.47976e-18
ENSG00000211944	IGHV3-16	114.024	8.70792	1.16947	7.44606	9.61689e-14	2.51889e-11
ENSG00000211946	IGHV3-20	454.509	8.65455	1.18873	7.28051	3.32549e-13	7.87709e-11
ENSG00000211652	IGLV7-43	288.648	8.65444	1.23072	7.032	2.03595e-12	3.85133e-10
ENSG00000282639	IGHV3-64D	303.239	8.62561	1.20452	7.16103	8.00736e-13	1.73111e-10
ENSG00000211947	IGHV3-21	1256.71	8.62417	0.962446	8.96068	3.22681e-19	2.83543e-16
ENSG00000211648	IGLV1-47	1624.97	8.62358	0.961258	8.97114	2.93465e-19	2.66466e-16
ENSG00000277856		184.609	8.61724	1.22141	7.05517	1.72396e-12	3.37846e-10
ENSG00000211662	IGLV3-21	3560.47	8.59661	0.879653	9.77273	1.47428e-22	3.34662e-19
ENSG00000211677	IGLC2	35900.1	8.56595	0.762525	11.2337	2.78685e-29	3.79569e-25
ENSG00000211933	IGHV6-1	214.613	8.54289	1.20853	7.0688	1.56275e-12	3.1301e-10
ENSG00000211938	IGHV3-7	1454.1	8.5419	0.939382	9.09311	9.62448e-20	1.00835e-16
ENSG00000254056	IGHV3-71	106.793	8.54082	1.19197	7.16528	7.76255e-13	1.69162e-10
ENSG00000242580	IGKV1D-43	46.8477	8.51418	1.31156	6.49164	8.49084e-11	1.09099e-08
ENSG00000211974	IGHV2-70D	202.863	8.47251	1.17589	7.20516	5.79744e-13	1.30514e-10
ENSG00000244437	IGKV3-15	2174.1	8.46608	0.988308	8.56623	1.06925e-17	5.94418e-15
ENSG00000211962	IGHV1-46	582.262	8.39324	1.09947	7.63392	2.27718e-14	6.52952e-12
ENSG00000211598	IGKV4-1	3442.73	8.37474	0.878889	9.52878	1.59137e-21	2.54994e-18
ENSG00000211664	IGLV2-18	359.905	8.36367	1.15969	7.21199	5.51393e-13	1.25166e-10
ENSG00000197476		155.955	8.36307	1.18418	7.06233	1.6373e-12	3.25547e-10
ENSG00000211658	IGLV3-27	258.997	8.35676	1.43544	5.82172	5.82452e-09	4.27149e-07
ENSG00000211951	IGHV2-26	193.786	8.33366	1.29303	6.44504	1.15567e-10	1.45071e-08
ENSG00000211650	IGLV5-45	174.781	8.31367	1.25399	6.62976	3.36226e-11	4.72102e-09
ENSG00000211660	IGLV2-23	2563.48	8.30858	0.890654	9.32864	1.07242e-20	1.32785e-17
ENSG00000274576	IGHV2-70	263.738	8.30606	1.19323	6.96097	3.37932e-12	5.93888e-10
ENSG00000211651	IGLV1-44	1957	8.30487	0.916714	9.0594	1.31176e-19	1.32342e-16
ENSG00000211668	IGLV2-11	1303.19	8.27661	0.94995	8.71268	2.96766e-18	1.92474e-15
ENSG00000211896	IGHG1	155923	8.2632	0.864723	9.55589	1.2253e-21	2.08607e-18
ENSG00000211653	IGLV1-40	2154.43	8.25158	0.927093	8.90049	5.56003e-19	4.20032e-16
ENSG00000211937	IGHV2-5	1295.27	8.19423	1.04035	7.87643	3.36871e-15	1.16156e-12
ENSG00000225523	IGKV6D-21	116.908	8.19409	1.25619	6.52297	6.89298e-11	9.02715e-09
ENSG00000211665	IGLV3-16	94.3745	8.19198	1.21832	6.724	1.76802e-11	2.63174e-09
ENSG00000259261		118.469	8.17724	1.17135	6.98106	2.92969e-12	5.216e-10
ENSG00000270472	IGHV3OR16-9	149.491	8.17567	1.15793	7.0606	1.65788e-12	3.27251e-10
ENSG00000282600	IGHV3-69-1	301.389	8.16909	1.07056	7.63068	2.33521e-14	6.62616e-12
ENSG00000253132	IGHV3-62	95.0626	8.16192	1.16267	7.01998	2.21898e-12	4.14007e-10
ENSG00000233999		271.359	8.15606	1.10399	7.38778	1.49301e-13	3.87329e-11
ENSG00000277836		141.122	8.14587	1.12391	7.24777	4.23696e-13	9.69872e-11
ENSG00000211935	IGHV1-3	412.358	8.14468	1.18342	6.88231	5.88894e-12	1.00259e-09
ENSG00000211959	IGHV4-39	1010.19	8.11984	1.01332	8.01313	1.11824e-15	4.67404e-13
ENSG00000237592		220.977	8.11952	1.04877	7.74192	9.79234e-15	3.03117e-12
ENSG00000276674		100.932	8.11887	1.08395	7.49009	6.88266e-14	1.83807e-11
ENSG00000211642	IGLV10-54	116.954	8.08467	1.39242	5.80622	6.39005e-09	4.59275e-07
ENSG00000206073	SERPINB4	6946.5	8.07787	0.878739	9.19257	3.8355e-20	4.35329e-17
ENSG00000211943	IGHV3-15	1293.27	8.07133	1.01475	7.954	1.80581e-15	6.96348e-13
ENSG00000211965	IGHV3-49	312.639	8.05604	1.1058	7.28523	3.2113e-13	7.74122e-11
ENSG00000270864		85.1141	7.99714	1.21037	6.60716	3.91762e-11	5.47136e-09
ENSG00000211976	IGHV3-73	473.692	7.9769	1.13215	7.04577	1.84436e-12	3.56314e-10
ENSG00000271130	IGHV3OR16-8	86.9766	7.97501	1.15053	6.93158	4.16176e-12	7.17509e-10
ENSG00000211679	IGLC3	19111.7	7.95157	0.837013	9.49994	2.10013e-21	3.1782e-18
ENSG00000143297	FCRL5	306.523	7.94882	0.998516	7.96063	1.71164e-15	6.75725e-13
ENSG00000278473	IGHV3-41	116.863	7.94838	1.20922	6.57312	4.92706e-11	6.64422e-09
ENSG00000253755		7161.97	7.93302	0.787088	10.0789	6.84574e-24	2.07198e-20
ENSG00000211625	IGKV3D-20	1682.19	7.92303	0.890466	8.89763	5.70528e-19	4.20032e-16
ENSG00000211952	IGHV4-28	142.237	7.92272	1.18202	6.70272	2.0458e-11	3.01231e-09
ENSG00000211592	IGKC	147976	7.90911	0.791596	9.99135	1.66303e-23	4.53008e-20
ENSG00000224607		161.117	7.89726	1.12862	6.99726	2.61008e-12	4.7278e-10
ENSG00000242766	IGKV1D-17	179.426	7.88184	1.07898	7.30487	2.77537e-13	6.87283e-11
ENSG00000273962	IGKV2-40	84.7219	7.85132	1.23466	6.35911	2.02932e-10	2.39302e-08
ENSG00000240671	IGKV1-8	114.384	7.81624	1.09568	7.13366	9.77328e-13	2.07988e-10
ENSG00000163220	S100A9	40522.9	7.80175	0.720657	10.8259	2.59573e-27	2.35693e-23
ENSG00000224650	IGHV3-74	1038.11	7.79476	0.904924	8.61372	7.07295e-18	4.18841e-15
ENSG00000170476	MZB1	1105.01	7.78961	0.809892	9.61808	6.70697e-22	1.40537e-18
ENSG00000242472	IGHJ5	88.0025	7.78886	1.10933	7.02121	2.19958e-12	4.13217e-10
ENSG00000271178		161.157	7.75461	1.20027	6.46074	1.04191e-10	1.31397e-08
ENSG00000239951	IGKV3-20	5277.84	7.73168	0.866951	8.91824	4.73749e-19	3.79556e-16
ENSG00000162892	IL24	30.7468	7.69752	1.69199	4.54939	5.38026e-06	0.000124624
ENSG00000253209	IGHV3-65	87.3111	7.67684	1.16367	6.59707	4.19362e-11	5.79869e-09
ENSG00000282122	IGHV7-4-1	181.685	7.66675	1.28373	5.97223	2.34035e-09	2.01107e-07
ENSG00000211972	IGHV3-66	532.005	7.63695	1.063	7.18437	6.75199e-13	1.49532e-10
ENSG00000211942	IGHV3-13	178.64	7.62922	1.27404	5.98821	2.12159e-09	1.85827e-07
ENSG00000271620		65.083	7.60678	1.2367	6.15087	7.70604e-10	7.77454e-08
ENSG00000163209	SPRR3	218.573	7.59356	1.73292	4.38193	1.17631e-05	0.000231355
ENSG00000222037	IGLC6	105.615	7.59259	1.21288	6.25996	3.85067e-10	4.21254e-08
ENSG00000243264	IGKV2D-29	74.4876	7.5776	1.28502	5.89687	3.7046e-09	2.96804e-07
ENSG00000211973	IGHV1-69	451.322	7.56367	0.975387	7.75454	8.86666e-15	2.80846e-12
ENSG00000198650	TAT	22.1249	7.5584	1.64634	4.59103	4.41072e-06	0.000106988
ENSG00000211644	IGLV1-51	956.591	7.54701	0.977149	7.7235	1.13182e-14	3.46413e-12
ENSG00000251039	IGKV2D-40	145.28	7.54183	1.14623	6.57969	4.71422e-11	6.38882e-09
ENSG00000211904	IGHJ2	55.6214	7.53649	1.31556	5.72875	1.01172e-08	6.70539e-07
ENSG00000211649	IGLV7-46	276.584	7.52444	1.14272	6.58465	4.55961e-11	6.27292e-09
ENSG00000240041	IGHJ4	64.4141	7.51856	1.16852	6.43427	1.24064e-10	1.54316e-08
ENSG00000242371	IGKV1-39	1294.27	7.51382	0.875518	8.58214	9.31248e-18	5.39727e-15
ENSG00000143546	S100A8	32468.5	7.48227	0.724009	10.3345	4.91953e-25	1.9144e-21
ENSG00000211934	IGHV1-2	946.593	7.44332	0.935869	7.95337	1.815e-15	6.96348e-13
ENSG00000290104		70.3748	7.41123	1.09703	6.75575	1.42096e-11	2.18684e-09
ENSG00000250036	IGKV1D-37	73.5093	7.38165	1.16692	6.32576	2.51992e-10	2.88414e-08
ENSG00000229035		50.2105	7.37549	1.39511	5.28669	1.2455e-07	5.67349e-06
ENSG00000211958	IGHV3-38	41.7902	7.36746	1.20545	6.11178	9.85271e-10	9.68909e-08
ENSG00000278263		184.464	7.29469	1.06733	6.8345	8.22933e-12	1.34356e-09
ENSG00000211890	IGHA2	4754.65	7.2887	0.787305	9.25778	2.08723e-20	2.47201e-17
ENSG00000223648	IGHV3-64	124.508	7.28107	1.26407	5.76001	8.41108e-09	5.77123e-07
ENSG00000241566	IGKV2D-24	88.8826	7.28012	1.27076	5.72895	1.01054e-08	6.70539e-07
ENSG00000253883	IGHV3-19	52.8437	7.27586	1.1808	6.16183	7.19074e-10	7.30879e-08
ENSG00000211956	IGHV4-34	505.41	7.26463	1.10405	6.58	4.70434e-11	6.38882e-09
ENSG00000241794	SPRR2A	5665.26	7.21536	0.809785	8.91021	5.09362e-19	3.96429e-16
ENSG00000253451	IGLV2-28	116.992	7.20474	1.24523	5.78587	7.21366e-09	5.07752e-07
ENSG00000211666	IGLV2-14	3199.27	7.2038	0.869533	8.28468	1.18432e-16	5.8656e-14
ENSG00000196611	MMP1	1955.68	7.20177	1.20398	5.98165	2.20885e-09	1.92233e-07
ENSG00000251546	IGKV1D-39	1915.66	7.19371	0.832782	8.63817	5.71197e-18	3.45765e-15
ENSG00000211941	IGHV3-11	815.812	7.19344	0.948408	7.58476	3.33107e-14	9.23985e-12
ENSG00000223350	IGLV9-49	43.0842	7.18594	1.38935	5.17217	2.31387e-07	9.39342e-06
ENSG00000253998	IGKV2-29	42.2687	7.17445	1.43738	4.99133	5.99638e-07	2.09066e-05
ENSG00000278196	IGLV2-8	1038.22	7.16306	0.979635	7.31197	2.63261e-13	6.64002e-11
ENSG00000153802	TMPRSS11D	495.662	7.13275	0.798298	8.93495	4.07379e-19	3.36273e-16
ENSG00000270999		36.9045	7.13005	1.17902	6.04745	1.47158e-09	1.33619e-07
ENSG00000187054	TMPRSS11A	22.9609	7.08218	1.26399	5.60302	2.10646e-08	1.27228e-06
ENSG00000145113	MUC4	48.9275	7.073	1.31071	5.39632	6.80231e-08	3.42505e-06
ENSG00000271569		41.6492	7.06616	1.21019	5.8389	5.25455e-09	3.91076e-07
ENSG00000233732		42.2768	7.06114	1.18844	5.9415	2.82423e-09	2.3718e-07
ENSG00000211970	IGHV4-61	576.208	7.0609	0.944861	7.47296	7.8413e-14	2.07376e-11
ENSG00000124102	PI3	10350.6	7.04901	0.798022	8.8331	1.01816e-18	7.11148e-16
ENSG00000240382	IGKV1-17	743.382	7.0404	0.92611	7.60212	2.91322e-14	8.18103e-12
ENSG00000211955	IGHV3-33	1983.51	7.029	0.843502	8.33312	7.874e-17	4.04694e-14
ENSG00000211900	IGHJ6	100.792	7.02691	1.1968	5.87141	4.32091e-09	3.33432e-07
ENSG00000143556	S100A7	16362.5	7.01312	0.64966	10.7951	3.63229e-27	2.47359e-23
ENSG00000253120		224.292	6.99797	1.07028	6.53845	6.21595e-11	8.30012e-09
ENSG00000231475	IGHV4-30-2	356.458	6.93965	1.05718	6.56427	5.22876e-11	7.01633e-09
ENSG00000134827	TCN1	772.071	6.93593	0.889626	7.79645	6.3672e-15	2.14127e-12
ENSG00000241244	IGKV1D-16	331.871	6.93563	0.954625	7.26529	3.72232e-13	8.66631e-11
ENSG00000211685	IGLC7	853.314	6.93396	1.02005	6.79764	1.06344e-11	1.68419e-09
ENSG00000260048		66.4659	6.92749	1.16788	5.9317	2.99812e-09	2.49752e-07
ENSG00000153292	ADGRF1	54.2676	6.92742	0.892201	7.76442	8.202e-15	2.6285e-12
ENSG00000223931		41.3021	6.92647	1.16812	5.92956	3.03747e-09	2.52259e-07
ENSG00000253818	IGLV1-41	171.611	6.92282	1.19844	5.77655	7.62497e-09	5.31213e-07
ENSG00000166670	MMP10	65.213	6.91028	1.79504	3.84965	0.000118287	0.00139662
ENSG00000270550	IGHV3-30	1638.36	6.90143	0.903722	7.63668	2.22897e-14	6.49996e-12
ENSG00000239862	IGKV1-37	36.8436	6.90101	1.20633	5.72065	1.0612e-08	7.01628e-07
ENSG00000259680	IGHV3OR16-17	53.8013	6.90025	1.16413	5.92738	3.07815e-09	2.54859e-07
ENSG00000211968	IGHV1-58	51.4359	6.89108	1.4448	4.76959	1.84604e-06	5.28215e-05
ENSG00000048462	TNFRSF17	78.7383	6.88262	1.07397	6.4086	1.46858e-10	1.7939e-08
ENSG00000185962	LCE3A	204.754	6.83066	1.0158	6.72439	1.76332e-11	2.63174e-09
ENSG00000253957	IGHV3-22	55.9754	6.79063	1.19127	5.70033	1.19574e-08	7.75522e-07
ENSG00000254395	IGHV4-55	122.85	6.78526	1.05927	6.40562	1.49755e-10	1.81303e-08
ENSG00000211673		2363.49	6.78141	0.918166	7.38582	1.51514e-13	3.89361e-11
ENSG00000050730	TNIP3	102.923	6.72267	1.05681	6.36129	2.00062e-10	2.36943e-08
ENSG00000254030	IGLC5	54.9326	6.71747	1.22633	5.47768	4.30933e-08	2.32909e-06
ENSG00000108342	CSF3	25.4131	6.69426	1.56732	4.27115	1.94467e-05	0.000344651
ENSG00000244116	IGKV2-28	1057.21	6.66944	0.879443	7.58371	3.35809e-14	9.23985e-12
ENSG00000261834		32.9842	6.61115	1.15777	5.71026	1.12803e-08	7.38644e-07
ENSG00000211899	IGHM	2318.37	6.59586	0.734575	8.97915	2.72872e-19	2.56311e-16
ENSG00000211645	IGLV1-50	304.881	6.58627	1.02246	6.44157	1.18244e-10	1.47751e-08
ENSG00000254709	IGLL5	108.132	6.4616	1.02846	6.28279	3.3255e-10	3.68238e-08
ENSG00000286962		12.22	6.44774	1.00993	6.38433	1.72145e-10	2.05668e-08
ENSG00000211957	IGHV3-35	27.7562	6.42535	1.25381	5.12466	2.9808e-07	1.15996e-05
ENSG00000163221	S100A12	177.148	6.42172	1.00365	6.39837	1.5704e-10	1.89282e-08
ENSG00000230481		25.0328	6.41746	1.2565	5.1074	3.26618e-07	1.25311e-05
ENSG00000211654	IGLV5-37	22.2469	6.4011	1.70244	3.75995	0.000169948	0.00186518
ENSG00000242887	IGHJ3	26.7194	6.37868	1.13654	5.61235	1.99594e-08	1.22178e-06
ENSG00000196805	SPRR2B	2326.47	6.37549	0.753048	8.46624	2.53432e-17	1.3754e-14
ENSG00000211895	IGHA1	26224.4	6.30582	0.814299	7.74386	9.64438e-15	3.01969e-12
ENSG00000239819	IGKV1D-8	459.97	6.28286	0.926292	6.78281	1.17862e-11	1.84514e-09
ENSG00000280411	IGHV1-69D	508.623	6.26484	0.892944	7.01594	2.2841e-12	4.20459e-10
ENSG00000224220		22.0889	6.21126	1.1475	5.41289	6.20171e-08	3.17546e-06
ENSG00000163739	CXCL1	314.937	6.1988	0.883534	7.01592	2.28443e-12	4.20459e-10
ENSG00000132704	FCRL2	32.0888	6.18404	1.10122	5.61565	1.95827e-08	1.20414e-06
ENSG00000211611	IGKV6-21	141.832	6.17299	1.01001	6.11178	9.85239e-10	9.68909e-08
ENSG00000149305	HTR3B	11.2393	6.15781	1.03646	5.94118	2.82979e-09	2.3718e-07
ENSG00000124875	CXCL6	70.7353	6.15201	1.16128	5.29761	1.17326e-07	5.37134e-06
ENSG00000242534	IGKV2D-28	1319.89	6.13163	0.909706	6.74023	1.5814e-11	2.39319e-09
ENSG00000237111	IGHJ3P	26.4419	6.10963	1.12268	5.442	5.26865e-08	2.78136e-06
ENSG00000275063	LOC102723407	562.485	6.10761	0.873004	6.99608	2.63223e-12	4.7278e-10
ENSG00000270318		17.4305	6.08183	1.20142	5.0622	4.1444e-07	1.52765e-05
ENSG00000167634	NLRP7	20.6386	6.07709	1.13181	5.36935	7.90196e-08	3.88537e-06
ENSG00000163735	CXCL5	119.466	6.06402	1.17956	5.14093	2.73379e-07	1.07869e-05
ENSG00000211670	IGLV3-9	569.557	6.00537	1.03404	5.80766	6.3353e-09	4.56544e-07
ENSG00000211597	IGKJ1	40.7456	5.98433	1.05341	5.68092	1.33969e-08	8.54643e-07
ENSG00000211599	IGKV5-2	32.613	5.97799	1.31042	4.56189	5.06953e-06	0.000118854
ENSG00000136244	IL6	46.101	5.88852	1.02367	5.75235	8.80119e-09	5.97866e-07
ENSG00000253691		19.2934	5.88493	1.20404	4.88765	1.02048e-06	3.24363e-05
ENSG00000277282	IGHV1OR21-1	18.6562	5.85314	1.27591	4.58741	4.48783e-06	0.000108472
ENSG00000181617	FDCSP	22.2227	5.83998	1.28491	4.54506	5.49199e-06	0.000126425
ENSG00000254098	IGKV2-26	17.4678	5.81177	1.33947	4.33886	1.43223e-05	0.000268585
ENSG00000244575	IGKV1-27	369.72	5.80468	1.02264	5.67618	1.37735e-08	8.76614e-07
ENSG00000112116	IL17F	9.33747	5.77864	1.24207	4.65241	3.28072e-06	8.37553e-05
ENSG00000253763	IGHV3-6	8.04938	5.75982	1.48711	3.87315	0.000107439	0.00130015
ENSG00000225380		6.47636	5.75846	1.34133	4.29308	1.76209e-05	0.000317557
ENSG00000211945	IGHV1-18	861.769	5.75676	0.916795	6.27923	3.40264e-10	3.75255e-08
ENSG00000259997		21.5751	5.75283	1.18214	4.86644	1.13624e-06	3.54538e-05
ENSG00000271375	IGKV1ORY-1	21.8734	5.7369	1.16582	4.92092	8.61385e-07	2.79668e-05
ENSG00000142224	IL19	26.9785	5.73434	1.42711	4.01815	5.86557e-05	0.000815194
ENSG00000112115	IL17A	13.6855	5.71792	1.18783	4.81374	1.4813e-06	4.42441e-05
ENSG00000239975	IGKV1D-33	1118.63	5.6638	0.891385	6.35393	2.09878e-10	2.44319e-08
ENSG00000211667	IGLV3-12	21.9213	5.65056	1.14533	4.93357	8.07418e-07	2.65128e-05
ENSG00000244468		8.25462	5.64236	2.13945	2.63729	0.0083572	0.0361521
ENSG00000204776		9.74761	5.63604	1.15994	4.85892	1.18026e-06	3.6578e-05
ENSG00000281550		53.2949	5.63211	1.20154	4.68743	2.76664e-06	7.36688e-05
ENSG00000093134	VNN3P	43.5875	5.62884	0.766092	7.34746	2.02002e-13	5.14255e-11
ENSG00000211594	IGKJ4	32.3088	5.62527	1.09026	5.15956	2.47537e-07	9.90267e-06
ENSG00000259990		35.8607	5.59388	1.39672	4.00501	6.20136e-05	0.000849296
ENSG00000281990	IGHV1-69-2	30.521	5.59293	1.35794	4.11869	3.81038e-05	0.00058133
ENSG00000211647	IGLV5-48	9.72072	5.5563	1.25519	4.42667	9.5701e-06	0.000197642
ENSG00000170465	KRT6C	21596.1	5.51606	0.873244	6.31674	2.67131e-10	3.01935e-08
ENSG00000105369	CD79A	608.14	5.48414	0.771712	7.10646	1.19057e-12	2.45691e-10
ENSG00000198074	AKR1B10	1197.35	5.482	0.555839	9.86256	6.04867e-23	1.49787e-19
ENSG00000235235	IGKV1OR2-1	17.7348	5.47249	1.18128	4.63268	3.60965e-06	9.00429e-05
ENSG00000100721	TCL1A	30.4917	5.47195	1.25773	4.35066	1.3573e-05	0.000256934
ENSG00000151790	TDO2	234.036	5.46354	0.776249	7.03838	1.94489e-12	3.7309e-10
ENSG00000244094	SPRR2F	525.225	5.44741	0.942087	5.78229	7.36927e-09	5.16038e-07
ENSG00000253234		26.772	5.44624	1.16798	4.66295	3.11715e-06	8.10222e-05
ENSG00000156234	CXCL13	283.06	5.44504	1.03191	5.27667	1.31551e-07	5.91326e-06
ENSG00000162891	IL20	11.3235	5.43381	1.16711	4.65577	3.22777e-06	8.31465e-05
ENSG00000259303	IGHV2OR16-5	29.371	5.42512	1.30004	4.17305	3.00544e-05	0.000482145
ENSG00000012223	LTF	2014.94	5.41294	0.792018	6.83436	8.23696e-12	1.34356e-09
ENSG00000278510		19.7507	5.39075	1.39772	3.85682	0.000114872	0.00136703
ENSG00000211978	IGHV5-78	9.42568	5.383	1.17953	4.5637	5.02602e-06	0.000118127
ENSG00000117215	PLA2G2D	142.259	5.37028	0.987476	5.4384	5.37621e-08	2.83265e-06
ENSG00000184995	IFNE	10.3773	5.32814	1.00041	5.32595	1.00426e-07	4.77419e-06
ENSG00000254174	IGHV1-12	16.5921	5.31622	1.22047	4.35587	1.32541e-05	0.000253158
ENSG00000232613	LINC02576	19.9385	5.30719	1.14831	4.62176	3.80495e-06	9.42245e-05
ENSG00000242076	IGKV1-33	680.793	5.29529	0.899792	5.88501	3.98027e-09	3.11559e-07
ENSG00000211898	IGHD	124.727	5.29251	1.0019	5.28248	1.2745e-07	5.76674e-06
ENSG00000271288		35.8244	5.27692	1.08376	4.8691	1.12106e-06	3.51007e-05
ENSG00000134339	SAA2	69.1165	5.26768	0.90226	5.83831	5.27315e-09	3.91391e-07
ENSG00000132465	JCHAIN	3406.89	5.24865	0.68192	7.69687	1.39435e-14	4.22024e-12
ENSG00000149968	MMP3	1529.35	5.21529	1.23426	4.22543	2.38482e-05	0.000403744
ENSG00000133063	CHIT1	459.012	5.18456	1.0827	4.78856	1.67978e-06	4.91486e-05
ENSG00000255267	LINC02687	8.46877	5.17712	1.02029	5.07414	3.89245e-07	1.45167e-05
ENSG00000133863	TEX15	5.21392	5.15612	1.06274	4.85172	1.22393e-06	3.78004e-05
ENSG00000259337		218.629	5.10182	0.987257	5.16767	2.37028e-07	9.57958e-06
ENSG00000251230	MIR3945HG	34.722	5.09863	1.16229	4.38671	1.15079e-05	0.000227651
ENSG00000253131	IGHV7-56	17.5631	5.07613	1.4259	3.55994	0.000370943	0.00341599
ENSG00000283906	IGHV4-80	10.4274	5.07285	1.24464	4.07576	4.58643e-05	0.000670969
ENSG00000189127	ANKRD34B	5.5908	5.06736	0.939139	5.39575	6.82384e-08	3.42955e-06
ENSG00000185155	MIXL1	27.9717	5.06357	1.02375	4.94612	7.57069e-07	2.5211e-05
ENSG00000215177		6.7609	5.00883	1.4421	3.47329	0.000514113	0.00436412
ENSG00000211639	IGLV4-60	43.075	4.98164	1.38438	3.59847	0.000320094	0.00305728
ENSG00000213606		7.03848	4.97666	1.0426	4.77334	1.81196e-06	5.22857e-05
ENSG00000211640	IGLV6-57	516.923	4.97524	0.925394	5.37635	7.60128e-08	3.76471e-06
ENSG00000141433	ADCYAP1	91.4267	4.97299	0.801472	6.20481	5.47619e-10	5.78184e-08
ENSG00000240864	IGKV1-16	638.931	4.969	1.09189	4.55083	5.34346e-06	0.000123983
ENSG00000110777	POU2AF1	534.298	4.94605	0.701885	7.04681	1.83068e-12	3.56199e-10
ENSG00000253545	IGHV3-52	9.32562	4.89301	1.24252	3.93796	8.21764e-05	0.00105639
ENSG00000270356		12.638	4.87674	1.25847	3.87512	0.000106571	0.00129177
ENSG00000244122	UGT1A7	172.286	4.87031	0.609153	7.99521	1.29354e-15	5.2591e-13
ENSG00000136694	IL36A	23.5089	4.86035	1.57554	3.08488	0.00203634	0.0124804
ENSG00000249439	HMGN1P14	2.12045	4.84549	1.3615	3.55893	0.000372366	0.00342411
ENSG00000229228	LINC00582	5.09747	4.8242	1.17702	4.09864	4.1559e-05	0.000626143
ENSG00000159556	ISL2	8.74124	4.81883	1.03775	4.64352	3.42517e-06	8.62308e-05
ENSG00000211979	IGHV7-81	20.3484	4.78068	1.24737	3.8326	0.000126797	0.00147164
ENSG00000169429	CXCL8	246.232	4.74886	0.921308	5.15447	2.54345e-07	1.01589e-05
ENSG00000273132	LOC124901427	80.6992	4.71549	0.558357	8.44529	3.03297e-17	1.58881e-14
ENSG00000279217		2.92165	4.68975	1.76727	2.65366	0.0079623	0.0348087
ENSG00000057149	SERPINB3	8472.3	4.68181	0.570097	8.21231	2.16973e-16	1.0369e-13
ENSG00000197888	UGT2B17	17.7107	4.66987	1.28156	3.6439	0.000268536	0.00266093
ENSG00000156755	IGKV1OR-2	8.81042	4.65632	1.23262	3.77759	0.000158353	0.0017664
ENSG00000253239	IGLVI-70	8.65519	4.65096	1.34458	3.45903	0.00054213	0.00454808
ENSG00000204936	CD177	113.977	4.64311	0.886488	5.23764	1.62642e-07	6.95505e-06
ENSG00000253435	IGKV2-4	4.01534	4.58751	1.51193	3.03421	0.00241163	0.0141824
ENSG00000163534	FCRL1	25.5418	4.58662	1.09102	4.20397	2.6227e-05	0.000434293
ENSG00000242515	UGT1A10	13.5089	4.57354	0.758822	6.02716	1.66869e-09	1.50514e-07
ENSG00000162624	LHX8	2.32833	4.57014	1.33128	3.43288	0.000597198	0.00487809
ENSG00000286848		3.72968	4.56401	1.14841	3.97421	7.0614e-05	0.00093968
ENSG00000134028	ADAMDEC1	337.707	4.55375	0.773147	5.88989	3.8645e-09	3.05127e-07
ENSG00000240505	TNFRSF13B	37.0545	4.55043	0.839123	5.42283	5.86616e-08	3.03791e-06
ENSG00000187510	PLEKHG7	17.4752	4.53962	0.770191	5.89415	3.76623e-09	3.00857e-07
ENSG00000211593	IGKJ5	33.3933	4.53207	1.01002	4.48712	7.2191e-06	0.000159101
ENSG00000227471	AKR1B15	137.625	4.50084	0.615911	7.30762	2.71908e-13	6.7952e-11
ENSG00000249096		57.3199	4.48975	0.776862	5.77934	7.49936e-09	5.23801e-07
ENSG00000257259	LINC02388	1.69982	4.46591	1.66367	2.68437	0.00726672	0.0324874
ENSG00000230709	LOC284191	6.50985	4.46067	1.25432	3.55624	0.000376202	0.00345158
ENSG00000211858	TRAJ31	6.32288	4.45579	0.986231	4.518	6.24267e-06	0.000140472
ENSG00000211623	IGKV2D-26	8.06823	4.40694	1.35135	3.26114	0.00110964	0.00787154
ENSG00000276758		4.30254	4.40422	1.27985	3.4412	0.000579133	0.00476892
ENSG00000254157	IGKV2-18	5.31183	4.39689	1.315	3.34364	0.000826874	0.00630396
ENSG00000290698		9.74345	4.36201	1.08423	4.02315	5.74239e-05	0.00080258
ENSG00000108688	CCL7	4.84298	4.35349	1.15783	3.76005	0.000169878	0.00186517
ENSG00000226777	FAM30A	333.344	4.34734	0.776228	5.6006	2.13607e-08	1.28447e-06
ENSG00000242512	LINC01206	14.5933	4.34561	0.857586	5.06726	4.03585e-07	1.4937e-05
ENSG00000253154		4.49428	4.34286	1.32038	3.28911	0.00100506	0.007287
ENSG00000211656	IGLV2-33	3.45457	4.33337	1.4865	2.91515	0.00355519	0.019015
ENSG00000287927	LOC107986954	61.6748	4.32643	0.603758	7.16583	7.73181e-13	1.69162e-10
ENSG00000156738	MS4A1	337.97	4.2901	0.830717	5.16433	2.41295e-07	9.70884e-06
ENSG00000259490		9.31415	4.26841	1.43764	2.96905	0.00298725	0.0166236
ENSG00000285972	CERNA2	64.985	4.2483	0.538448	7.88989	3.02447e-15	1.06995e-12
ENSG00000259772	LINC03034	34.3699	4.24408	0.978273	4.33834	1.43562e-05	0.000268771
ENSG00000204933		11.2865	4.23849	1.21367	3.4923	0.00047888	0.00413968
ENSG00000125245	GPR18	20.1317	4.23333	0.808649	5.23507	1.64925e-07	7.03061e-06
ENSG00000223816		6.26059	4.22219	1.45586	2.90013	0.00373006	0.0197218
ENSG00000253274	IGHV1-67	5.46081	4.21044	1.33526	3.15328	0.00161449	0.0104116
ENSG00000186832	KRT16	48132.3	4.20764	0.734066	5.73196	9.92743e-09	6.62802e-07
ENSG00000186191	BPIFB4	1.74335	4.18952	1.50432	2.78499	0.00535287	0.0258807
ENSG00000261704		8.35165	4.18767	1.42978	2.92889	0.00340174	0.0183637
ENSG00000172156	CCL11	9.31969	4.17802	1.2939	3.22901	0.00124221	0.00855572
ENSG00000185966	LCE3E	790.952	4.17752	0.672046	6.21612	5.09613e-10	5.44387e-08
ENSG00000171864	PRND	77.6422	4.16341	0.6495	6.41018	1.45345e-10	1.78342e-08
ENSG00000179826	MRGPRX3	2.46218	4.15004	1.40821	2.94703	0.00320841	0.0175708
ENSG00000235621	LINC00494	5.4552	4.14815	1.04584	3.96632	7.29914e-05	0.000964251
ENSG00000099958	DERL3	582.729	4.13478	0.64443	6.41618	1.39734e-10	1.72233e-08
ENSG00000261039	LINC02544	24.4078	4.13354	0.943254	4.38221	1.17481e-05	0.000231228
ENSG00000226869	LHFPL3-AS1	31.3472	4.09651	0.523593	7.82384	5.12342e-15	1.74452e-12
ENSG00000253191	IGKV1D-32	5.15931	4.09538	1.34218	3.0513	0.00227854	0.0136172
ENSG00000223949	ROR1-AS1	4.0417	4.09048	1.0986	3.72335	0.000196598	0.00208947
ENSG00000211626	IGKV6D-41	3.74152	4.08336	1.46064	2.7956	0.00518035	0.0252438
ENSG00000286271		2.89449	4.07462	1.14923	3.54553	0.000391831	0.00355545
ENSG00000224137	LINC01857	14.3476	4.04667	1.20176	3.36729	0.000759117	0.00589631
ENSG00000211961	IGHV1-45	6.37841	4.04664	1.47067	2.75155	0.00593135	0.027905
ENSG00000269404	SPIB	51.6714	4.03396	0.775656	5.2007	1.98537e-07	8.2567e-06
ENSG00000260907		2.19456	4.03094	0.906917	4.44467	8.80288e-06	0.000185884
ENSG00000211678		5.20881	4.02742	1.28134	3.14314	0.00167147	0.010703
ENSG00000283571		6.54698	4.02701	1.3491	2.98496	0.00283617	0.0160119
ENSG00000070729	CNGB1	64.0273	4.02581	0.982322	4.09826	4.16274e-05	0.000626578
ENSG00000290027		8.59826	4.02508	1.20154	3.34995	0.000808273	0.00618812
ENSG00000233485	FHAD1-AS1	1.89117	4.02257	1.25766	3.19845	0.00138169	0.00925603
ENSG00000288730		5.47079	4.01874	1.30455	3.08055	0.0020662	0.0126252
ENSG00000147614	ATP6V0D2	30.3441	4.0085	1.18438	3.38448	0.00071314	0.00560885
ENSG00000154165	GPR15	159.546	4.00737	0.820957	4.88134	1.05366e-06	3.32195e-05
ENSG00000105205	CLC	3.97833	3.98703	1.2641	3.15403	0.0016103	0.010392
ENSG00000146857	STRA8	13.0666	3.98409	0.750921	5.30561	1.12298e-07	5.22015e-06
ENSG00000257221		9.85166	3.97849	1.0913	3.64563	0.00026674	0.002647
ENSG00000105251	SHD	4.59792	3.97824	1.12609	3.5328	0.000411176	0.00368678
ENSG00000291231		23.8402	3.9741	0.807585	4.92096	8.61187e-07	2.79668e-05
ENSG00000177455	CD19	75.2605	3.96877	0.97116	4.08662	4.37697e-05	0.000651121
ENSG00000148848	ADAM12	1389.14	3.96809	0.666575	5.95295	2.63353e-09	2.22787e-07
ENSG00000204780		2.42922	3.96573	1.28103	3.09573	0.0019633	0.0121188
ENSG00000129988	LBP	11.3437	3.94396	1.21473	3.24677	0.00116722	0.00817984
ENSG00000251726	RNU7-41P	2.55558	3.93235	0.981342	4.00711	6.14657e-05	0.000844996
ENSG00000169385	RNASE2	5.0396	3.90587	1.16226	3.36057	0.000777817	0.00600559
ENSG00000188373	GPR15LG	716.087	3.86164	0.605294	6.37978	1.77348e-10	2.10958e-08
ENSG00000254220	IGKV2D-18	3.84819	3.85894	1.48295	2.60221	0.0092626	0.03898
ENSG00000253768		5.9578	3.85171	0.966751	3.98418	6.77138e-05	0.000908633
ENSG00000160683	CXCR5	36.2001	3.8323	0.964225	3.97449	7.05307e-05	0.000939402
ENSG00000277632	CCL3	53.601	3.82996	0.819182	4.67534	2.93463e-06	7.70872e-05
ENSG00000211595	IGKJ3	14.4143	3.82019	1.0117	3.776	0.000159367	0.0017748
ENSG00000231412		17.9829	3.81363	1.51452	2.51804	0.011801	0.0466694
ENSG00000203446	SUGCT-AS1	6.05795	3.79452	1.31677	2.8817	0.00395538	0.0206091
ENSG00000149380	P4HA3	117.697	3.79391	0.644438	5.88716	3.92888e-09	3.08423e-07
ENSG00000205786	LINC01531	2.29098	3.7887	1.24718	3.0378	0.00238309	0.0140601
ENSG00000177300	CLDN22	8.31528	3.77755	0.802877	4.70502	2.53847e-06	6.86673e-05
ENSG00000233411		3.13603	3.77638	1.07619	3.50902	0.000449757	0.00394754
ENSG00000211676		3.53219	3.76041	1.49336	2.51809	0.0117994	0.0466694
ENSG00000153789	CIBAR2	14.2633	3.74843	1.1519	3.25412	0.00113743	0.00802889
ENSG00000211661	IGLV3-22	5.58249	3.73601	1.34578	2.7761	0.00550157	0.0264105
ENSG00000138684	IL21	5.9083	3.72368	1.40548	2.64941	0.0080633	0.0351712
ENSG00000168081	PNOC	39.4399	3.72053	0.847327	4.3909	1.12881e-05	0.00022379
ENSG00000227906	SNAP25-AS1	2.012	3.71426	1.15417	3.21813	0.00129028	0.00880218
ENSG00000185758	CLDN24	2.86072	3.70266	0.956902	3.86942	0.000109096	0.00131494
ENSG00000116748	AMPD1	13.4455	3.70187	0.813778	4.54899	5.39036e-06	0.000124752
ENSG00000163216	SPRR2D	4113.19	3.69296	0.619862	5.95772	2.55788e-09	2.17062e-07
ENSG00000244057	LCE3C	77.9188	3.69247	1.33891	2.75782	0.00581884	0.0274848
ENSG00000267462		1.78297	3.69227	1.03882	3.5543	0.000378993	0.00347017
ENSG00000250620	LINC02515	3.53446	3.6694	1.02928	3.565	0.000363855	0.00336436
ENSG00000285917		3.30495	3.66777	1.3708	2.67563	0.00745879	0.0331556
ENSG00000158859	ADAMTS4	272.975	3.66543	0.601571	6.0931	1.10748e-09	1.07358e-07
ENSG00000256540		3.36759	3.64919	0.96961	3.76356	0.000167509	0.00184859
ENSG00000250929		27.6388	3.64644	0.770172	4.73458	2.19511e-06	6.13281e-05
ENSG00000171889	MIR31HG	37.1849	3.63081	0.683526	5.31189	1.08497e-07	5.09077e-06
ENSG00000229271		3.05941	3.60731	1.25133	2.88278	0.00394185	0.0205543
ENSG00000109163	GNRHR	2.72888	3.60099	1.32684	2.71397	0.00664828	0.0304215
ENSG00000148702	HABP2	5.08765	3.59889	1.11353	3.23196	0.00122942	0.0084934
ENSG00000172350	ABCG4	74.5043	3.59605	0.544325	6.60644	3.93681e-11	5.47136e-09
ENSG00000253870		6.07146	3.59567	1.44693	2.48504	0.0129537	0.0499579
ENSG00000288803		6.01552	3.59544	1.00004	3.59531	0.000324006	0.00308168
ENSG00000261076		2.1915	3.57792	0.994221	3.59872	0.000319792	0.00305547
ENSG00000105664	COMP	1765.92	3.56601	0.618231	5.76808	8.01779e-09	5.54327e-07
ENSG00000171401	KRT13	408.194	3.56549	0.985848	3.61667	0.000298414	0.00288972
ENSG00000225383	SFTA1P	4.8139	3.55874	0.994349	3.57896	0.00034496	0.00323355
ENSG00000144290	SLC4A10	11.2556	3.54422	0.78342	4.52404	6.06714e-06	0.000137724
ENSG00000064218	DMRT3	17.9977	3.53249	0.634317	5.56897	2.56252e-08	1.51089e-06
ENSG00000138829	FBN2	128.076	3.52422	0.495246	7.1161	1.11022e-12	2.32634e-10
ENSG00000196092	PAX5	61.251	3.52277	0.890883	3.95424	7.67782e-05	0.00100357
ENSG00000106483	SFRP4	794.019	3.51648	0.641112	5.48497	4.13541e-08	2.25185e-06
ENSG00000004848	ARX	2.3161	3.51513	1.16999	3.0044	0.00266104	0.0152893
ENSG00000185559	DLK1	15.8457	3.50988	1.08548	3.23348	0.00122291	0.00845915
ENSG00000175426	PCSK1	13.1588	3.49126	0.808946	4.31581	1.59019e-05	0.000291695
ENSG00000198883	PNMA5	2.51063	3.48702	1.03346	3.37411	0.000740536	0.00578
ENSG00000262406	MMP12	99.4167	3.48399	1.00342	3.47211	0.000516383	0.00437791
ENSG00000163202	LCE3D	2127.45	3.47962	0.669041	5.2009	1.98322e-07	8.2567e-06
ENSG00000101180	HRH3	7.5031	3.46517	0.870824	3.97918	6.91528e-05	0.000923393
ENSG00000083454	P2RX5	24.6637	3.45272	0.741926	4.65373	3.25979e-06	8.36356e-05
ENSG00000121895	TMEM156	57.0376	3.45123	0.608142	5.67505	1.38651e-08	8.80382e-07
ENSG00000184557	SOCS3	1239.61	3.43617	0.51741	6.64111	3.11327e-11	4.41695e-09
ENSG00000267123	SCAT1	3.4175	3.43052	1.10718	3.09843	0.00194552	0.0120418
ENSG00000279588		1.76062	3.43044	1.3384	2.5631	0.0103742	0.0424699
ENSG00000228742	LINC02577	5.62066	3.42452	1.07887	3.17418	0.00150263	0.00987256
ENSG00000287687	LOC102724482	1.69594	3.41882	1.18898	2.87542	0.00403493	0.0209116
ENSG00000130433	CACNG6	2.36264	3.41454	1.30909	2.60832	0.00909866	0.0384797
ENSG00000167476	JSRP1	74.4318	3.41412	0.637026	5.35947	8.34645e-08	4.0455e-06
ENSG00000286546	LOC613266	1.96569	3.40343	1.34359	2.53308	0.0113066	0.0452196
ENSG00000256948	IQSEC3-AS2	3.21243	3.40246	1.28617	2.64543	0.00815876	0.0354689
ENSG00000011590	ZBTB32	9.83657	3.3964	0.995115	3.41308	0.000642342	0.00517215
ENSG00000188257	PLA2G2A	1177.22	3.39323	0.728726	4.65638	3.21814e-06	8.30922e-05
ENSG00000189377	CXCL17	21.9646	3.3926	0.740154	4.58363	4.56963e-06	0.000109711
ENSG00000159516	SPRR2G	7467.56	3.38923	0.671768	5.04524	4.52946e-07	1.64729e-05
ENSG00000117152	RGS4	78.9476	3.38522	0.725303	4.66732	3.05156e-06	7.96975e-05
ENSG00000259842		3.9065	3.38454	1.34466	2.51702	0.0118352	0.0467658
ENSG00000004468	CD38	174.577	3.3731	0.66565	5.06737	4.03352e-07	1.4937e-05
ENSG00000288765		3.3018	3.36601	0.990294	3.399	0.000676332	0.00537122
ENSG00000225535	LINC01393	4.40915	3.35757	0.981396	3.42122	0.000623399	0.00504797
ENSG00000270505		162.886	3.35664	0.782521	4.28952	1.79061e-05	0.000321531
ENSG00000187912	CLEC17A	14.7981	3.34085	1.02487	3.2598	0.00111492	0.0079028
ENSG00000251377		2.22617	3.33344	1.12605	2.96029	0.00307348	0.0170062
ENSG00000183019	MCEMP1	8.55723	3.33199	1.16454	2.86119	0.00422048	0.0216264
ENSG00000147570	DNAJC5B	9.89658	3.32292	1.29362	2.56869	0.0102083	0.0419291
ENSG00000266378		8.322	3.32103	0.714079	4.65078	3.3068e-06	8.40274e-05
ENSG00000205420	KRT6A	88819.1	3.32044	0.782529	4.24322	2.20331e-05	0.000379622
ENSG00000118785	SPP1	365.656	3.31749	0.879746	3.77097	0.000162615	0.00180286
ENSG00000279439		1.79063	3.3148	0.997098	3.32444	0.000885959	0.00662826
ENSG00000155886	SLC24A2	14.3725	3.2989	1.03142	3.19839	0.00138195	0.00925603
ENSG00000170128	GPR25	3.04781	3.2865	1.094	3.0041	0.00266365	0.0153011
ENSG00000124780	KCNK17	4.37274	3.2845	1.00663	3.26287	0.00110289	0.007836
ENSG00000253043	RNU7-181P	2.52355	3.27721	0.884321	3.7059	0.000210638	0.00221024
ENSG00000137648	TMPRSS4	668.091	3.27154	0.517613	6.32043	2.60832e-10	2.96044e-08
ENSG00000291165		1.9657	3.26819	0.992843	3.29175	0.000995671	0.00723642
ENSG00000254101	LINC02055	5.02999	3.26396	1.14033	2.86229	0.00420587	0.0215678
ENSG00000115919	KYNU	340.763	3.25991	0.409128	7.96795	1.61323e-15	6.46243e-13
ENSG00000168995	SIGLEC7	26.3363	3.25596	0.748107	4.35227	1.34734e-05	0.000255939
ENSG00000106366	SERPINE1	566.249	3.25028	0.502252	6.47142	9.70843e-11	1.23578e-08
ENSG00000088882	CPXM1	1300.63	3.24082	0.525894	6.16249	7.16114e-10	7.30879e-08
ENSG00000256694		8.51701	3.23885	0.776049	4.17352	2.99935e-05	0.000482012
ENSG00000182585	EPGN	190.248	3.23861	0.828823	3.90748	9.3265e-05	0.00117134
ENSG00000279754		2.74016	3.23677	0.832899	3.88615	0.000101847	0.001248
ENSG00000181333	HEPHL1	771.339	3.22882	0.733735	4.40053	1.07989e-05	0.000217254
ENSG00000281179		35.5558	3.22441	0.880398	3.66244	0.000249823	0.00252605
ENSG00000285820		9.90817	3.22089	0.836697	3.84953	0.000118347	0.00139662
ENSG00000140873	ADAMTS18	64.5847	3.21047	0.633154	5.07059	3.96583e-07	1.47179e-05
ENSG00000019186	CYP24A1	58.0728	3.20918	0.563721	5.69284	1.24943e-08	8.02699e-07
ENSG00000100453	GZMB	61.7966	3.1988	0.591705	5.40607	6.44242e-08	3.28636e-06
ENSG00000279951		2.6297	3.19302	1.05434	3.02844	0.0024582	0.0144127
ENSG00000198759	EGFL6	398.674	3.18759	0.627831	5.07714	3.83155e-07	1.43564e-05
ENSG00000289851		5.062	3.18665	0.838698	3.79952	0.000144978	0.00163935
ENSG00000211802	TRAV22	3.37373	3.18616	1.04404	3.05176	0.00227505	0.0136024
ENSG00000289472		7.48639	3.18523	0.745134	4.2747	1.91393e-05	0.00034031
ENSG00000287277	LOC107984203	4.13101	3.17535	1.09789	2.89224	0.00382508	0.0200839
ENSG00000253161		77.55	3.1689	0.421423	7.51951	5.49817e-14	1.48287e-11
ENSG00000189410	SH2D5	36.7057	3.16619	0.81936	3.86422	0.000111444	0.00133467
ENSG00000272457		2.49171	3.16333	1.01103	3.12881	0.00175517	0.0110982
ENSG00000186074	CD300LF	37.0105	3.1584	0.679057	4.65115	3.30085e-06	8.39647e-05
ENSG00000284734		2.51145	3.15151	0.92026	3.42458	0.000615748	0.00500023
ENSG00000280140		1.72771	3.14881	0.951814	3.30822	0.000938903	0.00692171
ENSG00000290657		2.97985	3.14822	1.13561	2.77227	0.00556674	0.0266032
ENSG00000240405	SAMMSON	4.51784	3.14599	1.17939	2.66748	0.0076423	0.0337346
ENSG00000260838		3.3162	3.14587	1.26512	2.48661	0.0128967	0.0497993
ENSG00000290400	TMPRSS11GP	3.24342	3.13069	0.932317	3.35797	0.000785181	0.00604873
ENSG00000240122		9.68828	3.1289	0.813898	3.84434	0.000120879	0.00141684
ENSG00000258613	RPL21P7	3.0178	3.1183	1.09787	2.84032	0.00450677	0.0227257
ENSG00000150337	FCGR1A	65.6209	3.09993	0.71631	4.32763	1.50719e-05	0.000278913
ENSG00000241186	CRIPTO	2.6387	3.09851	1.08344	2.85988	0.00423802	0.0216959
ENSG00000258711		2.41366	3.09086	1.24088	2.49087	0.012743	0.049412
ENSG00000162594	IL23R	7.97618	3.08312	0.701211	4.39686	1.0983e-05	0.000219715
ENSG00000054938	CHRDL2	36.59	3.08228	0.745447	4.13481	3.55246e-05	0.000550137
ENSG00000177822		9.6044	3.08165	0.800499	3.84966	0.00011828	0.00139662
ENSG00000285868		2.01505	3.07812	0.894457	3.44133	0.000578869	0.00476892
ENSG00000231292		80.2571	3.06593	0.816645	3.7543	0.000173825	0.00190069
ENSG00000278982		4.99029	3.06549	1.03918	2.94991	0.00317871	0.0174467
ENSG00000196684	HSH2D	179.55	3.06065	0.559003	5.4752	4.37012e-08	2.34797e-06
ENSG00000272861		3.03196	3.05794	0.782433	3.90824	9.29694e-05	0.00116912
ENSG00000264067		3.34871	3.05368	1.17145	2.60676	0.00914037	0.0386141
ENSG00000070915	SLC12A3	8.67622	3.0515	0.827378	3.68816	0.000225883	0.00234134
ENSG00000197880	MDS2	2.47651	3.05012	0.997267	3.05848	0.00222463	0.0133595
ENSG00000265531	FCGR1CP	16.7546	3.04937	0.788136	3.86909	0.000109244	0.00131614
ENSG00000124256	ZBP1	146.305	3.04579	0.604507	5.03847	4.69271e-07	1.69535e-05
ENSG00000260284	TPSP2	3.94671	3.03342	0.922865	3.28696	0.00101277	0.00731964
ENSG00000260673		40.1858	3.03278	0.614023	4.93919	7.84466e-07	2.59017e-05
ENSG00000183055		71.8393	3.0316	0.504867	6.00474	1.91635e-09	1.71152e-07
ENSG00000225079	FTH1P22	4.06476	3.02729	1.02294	2.95939	0.00308244	0.0170454
ENSG00000174844	DNAH12	28.2081	3.02475	0.60094	5.03337	4.81925e-07	1.73188e-05
ENSG00000115009	CCL20	42.7532	3.02344	0.562968	5.37054	7.85031e-08	3.86695e-06
ENSG00000291127	ANKRD36BP2	296.187	3.02221	0.613251	4.92817	8.30014e-07	2.71251e-05
ENSG00000243620	LOC124909494	2.11989	3.02169	1.14149	2.64715	0.00811726	0.0353443
ENSG00000231123		2.73203	3.01961	1.08887	2.77315	0.00555164	0.0265496
ENSG00000226928		7.28225	3.01606	0.754179	3.99913	6.35757e-05	0.000865018
ENSG00000175592	FOSL1	199.98	3.00336	0.595503	5.0434	4.57328e-07	1.6588e-05
ENSG00000153093	ACOXL	12.7292	3.00176	0.92709	3.23784	0.0012044	0.00836506
ENSG00000234380	LINC01426	15.304	2.99693	0.594619	5.04008	4.65332e-07	1.68559e-05
ENSG00000070886	EPHA8	4.74167	2.99075	0.802895	3.72496	0.000195345	0.0020794
ENSG00000172733	PURG	6.20131	2.98407	0.755618	3.94918	7.84203e-05	0.00101893
ENSG00000254651		3.74209	2.96892	0.900368	3.29745	0.000975658	0.00711565
ENSG00000290592	LOC107985211	9.59461	2.96481	0.897445	3.30362	0.000954466	0.00699668
ENSG00000189013	KIR2DL4	2.58568	2.95886	1.15035	2.57214	0.0101072	0.0416394
ENSG00000286826		3.49776	2.95648	0.923575	3.20113	0.00136891	0.00919355
ENSG00000223485	LINC01615	53.558	2.93587	0.469321	6.25556	3.96086e-10	4.31575e-08
ENSG00000104371	DKK4	9.14318	2.9316	0.845068	3.46907	0.000522271	0.00441685
ENSG00000165474	GJB2	15111.6	2.93105	0.581589	5.03973	4.66182e-07	1.68643e-05
ENSG00000224784	S100A15A	2.14844	2.92508	1.16648	2.50762	0.0121549	0.0476538
ENSG00000237626		1.91506	2.91973	1.08589	2.6888	0.00717094	0.0321678
ENSG00000231971	CT69	37.6857	2.91565	0.497461	5.86105	4.59936e-09	3.50943e-07
ENSG00000129159	KCNC1	4.60998	2.91452	0.807173	3.61078	0.000305276	0.00293842
ENSG00000081041	CXCL2	51.0931	2.90333	0.618108	4.69713	2.6384e-06	7.10178e-05
ENSG00000189229		2.51906	2.90262	1.07076	2.7108	0.00671217	0.0306521
ENSG00000240233	RN7SL587P	7.89366	2.90247	0.632888	4.58607	4.51666e-06	0.000108976
ENSG00000291236		7.99288	2.89782	1.01454	2.85631	0.00428602	0.0218799
ENSG00000246366	LACTB2-AS1	1.81165	2.89021	1.02613	2.81661	0.00485338	0.0240637
ENSG00000166736	HTR3A	64.9939	2.88755	0.868374	3.32524	0.000883438	0.00661486
ENSG00000211695	TRGV9	2.8834	2.88381	0.944713	3.05258	0.00226882	0.0135741
ENSG00000276070	CCL4L2	21.708	2.88381	0.821569	3.51013	0.000447896	0.00393698
ENSG00000231881		2.56288	2.88329	1.09764	2.6268	0.0086192	0.0369569
ENSG00000171916	LGALS9C	71.813	2.88239	0.464487	6.20554	5.45102e-10	5.77766e-08
ENSG00000134640	MTNR1B	4.62253	2.87049	0.978605	2.93324	0.0033544	0.0181658
ENSG00000230838	LINC01614	13.4403	2.86687	1.14542	2.5029	0.012318	0.0481773
ENSG00000250227	TRIM60P14	2.47427	2.86217	0.909941	3.14545	0.00165834	0.010644
ENSG00000286182		6.54205	2.86163	1.00049	2.86024	0.00423322	0.0216795
ENSG00000250170		3.82451	2.86114	0.760366	3.76285	0.000167988	0.00184964
ENSG00000026751	SLAMF7	886.95	2.85366	0.475834	5.99718	2.00775e-09	1.78147e-07
ENSG00000062096	ARSF	307.722	2.85156	0.409043	6.9713	3.14023e-12	5.55454e-10
ENSG00000139193	CD27	239.049	2.83442	0.534435	5.30358	1.13551e-07	5.26043e-06
ENSG00000188293	IGFL1	53.7361	2.83437	0.736785	3.84695	0.000119598	0.00140607
ENSG00000164694	FNDC1	1165.77	2.83268	0.606296	4.67211	2.98128e-06	7.80115e-05
ENSG00000291038		6.68129	2.82931	1.01049	2.79992	0.00511147	0.0249886
ENSG00000111796	KLRB1	118.298	2.8243	0.485977	5.81161	6.18756e-09	4.48269e-07
ENSG00000170891	CYTL1	80.5191	2.81761	0.408255	6.90158	5.1429e-12	8.81085e-10
ENSG00000078725	BRINP1	18.7317	2.81733	0.685832	4.1079	3.99272e-05	0.000604231
ENSG00000090104	RGS1	249.373	2.80894	0.469639	5.98107	2.21675e-09	1.92306e-07
ENSG00000137757	CASP5	11.2884	2.80877	0.874035	3.21357	0.00131098	0.00890551
ENSG00000281958	TRBJ1-4	2.52743	2.80518	0.930233	3.01556	0.00256503	0.0148801
ENSG00000049249	TNFRSF9	62.8121	2.79997	0.618254	4.52883	5.93122e-06	0.000134863
ENSG00000136573	BLK	57.0481	2.79469	0.74539	3.7493	0.00017733	0.00193218
ENSG00000250365	HEATR5A-DT	2.44433	2.7912	0.786705	3.54796	0.000388226	0.00353688
ENSG00000257764		5.99229	2.7849	0.772432	3.60536	0.000311716	0.00298984
ENSG00000217455		8.75725	2.78414	0.788227	3.53216	0.000412185	0.00369218
ENSG00000179428	IL6-AS1	3.80726	2.78378	0.825702	3.37141	0.000747855	0.00583044
ENSG00000272321		1.77101	2.783	1.03446	2.6903	0.00713876	0.0320944
ENSG00000255733	IFNG-AS1	16.1641	2.76333	0.887499	3.11362	0.00184808	0.0115463
ENSG00000166523	CLEC4E	52.0525	2.75174	0.695768	3.95497	7.65427e-05	0.00100241
ENSG00000223575		4.14614	2.74274	0.843089	3.2532	0.00114111	0.00804866
ENSG00000137745	MMP13	132.375	2.74184	1.07361	2.55386	0.0106537	0.0432951
ENSG00000203747	FCGR3A	328.54	2.73901	0.5185	5.28258	1.2738e-07	5.76674e-06
ENSG00000224260		6.79926	2.73265	0.688939	3.96645	7.29503e-05	0.000964251
ENSG00000119125	GDA	463.043	2.7247	0.722403	3.77172	0.000162128	0.0017982
ENSG00000244586		2.52657	2.72366	0.789117	3.45153	0.000557408	0.0046413
ENSG00000104972	LILRB1	220.651	2.72165	0.525069	5.18342	2.17852e-07	8.91034e-06
ENSG00000198959	TGM2	251.951	2.72023	0.492688	5.52121	3.36682e-08	1.90274e-06
ENSG00000223749		63.3563	2.72009	0.660925	4.11558	3.86204e-05	0.000587645
ENSG00000273272		11.0829	2.71846	0.771822	3.52213	0.000428087	0.00380211
ENSG00000173391	OLR1	25.2648	2.71006	1.01374	2.67332	0.00751051	0.0333127
ENSG00000113749	HRH2	351.784	2.70832	0.481384	5.62611	1.84322e-08	1.14895e-06
ENSG00000070031	SCT	4.74515	2.70543	1.01875	2.65565	0.00791557	0.03466
ENSG00000173432	SAA1	193.135	2.70357	0.772622	3.49922	0.000466627	0.00406229
ENSG00000012124	CD22	121.828	2.69842	0.690249	3.90935	9.25445e-05	0.00116547
ENSG00000121380	BCL2L14	6.76414	2.69271	0.857404	3.14053	0.0016864	0.0107784
ENSG00000131126	TEX101	45.1466	2.69029	0.540706	4.97551	6.50765e-07	2.23824e-05
ENSG00000100433	KCNK10	40.1429	2.68752	0.522645	5.14216	2.71603e-07	1.07536e-05
ENSG00000277089		19.1434	2.68502	0.744142	3.60821	0.000308318	0.00296246
ENSG00000135114	OASL	193.843	2.68424	0.580432	4.62455	3.75416e-06	9.32208e-05
ENSG00000111537	IFNG	8.2412	2.68354	0.876888	3.06031	0.00221111	0.0132955
ENSG00000111536	IL26	8.8254	2.68348	0.764519	3.51002	0.000448072	0.00393725
ENSG00000279884		1.96656	2.68345	0.986561	2.72001	0.00652806	0.0299923
ENSG00000167483	NIBAN3	48.1367	2.68338	0.646571	4.15017	3.32227e-05	0.000521605
ENSG00000171051	FPR1	124.889	2.67236	0.66196	4.03705	5.41284e-05	0.000766324
ENSG00000166596	CFAP52	3.39556	2.6694	1.008	2.64822	0.00809162	0.0352721
ENSG00000242795		2.79695	2.66899	0.855369	3.12028	0.00180679	0.0113418
ENSG00000174325		5.63432	2.66447	0.908364	2.93326	0.00335421	0.0181658
ENSG00000253417	LINC02159	34.7458	2.6637	0.702978	3.78917	0.000151153	0.0016986
ENSG00000092345	DAZL	9.76121	2.65859	0.875819	3.03555	0.00240096	0.0141381
ENSG00000234506		2.6669	2.65321	1.02601	2.58595	0.0097112	0.0403991
ENSG00000108176	DNAJC12	15.8429	2.64756	0.472008	5.60914	2.03335e-08	1.23912e-06
ENSG00000150551	LYPD1	44.8577	2.64284	0.577947	4.57281	4.81229e-06	0.00011404
ENSG00000135094	SDS	32.7549	2.63966	0.683745	3.8606	0.000113111	0.00134863
ENSG00000152969	JAKMIP1	3.88024	2.63756	0.892206	2.95623	0.00311429	0.0171724
ENSG00000100985	MMP9	1328.62	2.63656	0.719203	3.66596	0.000246417	0.0024981
ENSG00000175264	CHST1	93.9484	2.62905	0.373779	7.03369	2.01142e-12	3.83154e-10
ENSG00000187116	LILRA5	24.1669	2.62503	0.708996	3.70246	0.000213519	0.00223187
ENSG00000283458	LOC101927879	2.21954	2.62253	0.999482	2.62389	0.00869321	0.0372098
ENSG00000180785	OR51E1	23.6712	2.62076	0.54624	4.79781	1.60407e-06	4.73915e-05
ENSG00000160856	FCRL3	42.8726	2.62019	0.801965	3.26722	0.0010861	0.00774081
ENSG00000275385	CCL18	1169.71	2.61204	0.707459	3.69214	0.000222375	0.00230937
ENSG00000172215	CXCR6	102.355	2.60764	0.513868	5.07453	3.8845e-07	1.45149e-05
ENSG00000238290		2.41333	2.60719	1.03485	2.51939	0.0117558	0.0465176
ENSG00000206768		2.96986	2.60459	0.760411	3.42523	0.000614271	0.00499187
ENSG00000263745	LOC105371956	2.38043	2.60449	1.03805	2.50903	0.0121064	0.0475528
ENSG00000056291	NPFFR2	7.48331	2.59433	0.752022	3.4498	0.000560995	0.00466469
ENSG00000291135	FCGR1BP	5.83053	2.59137	0.958142	2.70458	0.00683907	0.0310597
ENSG00000256039	LINC02446	11.9185	2.59057	0.644633	4.01868	5.85261e-05	0.00081464
ENSG00000251301		54.4529	2.58558	0.636209	4.06404	4.82296e-05	0.000699189
ENSG00000136688	IL36G	772.21	2.58417	0.480091	5.38267	7.33876e-08	3.64131e-06
ENSG00000251179	TMEM92-AS1	6.52795	2.58091	0.632357	4.08141	4.47627e-05	0.000660886
ENSG00000283064		3.13981	2.57947	0.728458	3.541	0.000398612	0.00360139
ENSG00000099953	MMP11	578.148	2.57921	0.744097	3.46623	0.000527821	0.00445824
ENSG00000253746		17.4361	2.57613	0.515775	4.99467	5.89356e-07	2.05821e-05
ENSG00000128656	CHN1	412.47	2.55661	0.372892	6.85615	7.07415e-12	1.175e-09
ENSG00000250548	LINC01303	5.77273	2.55467	0.850036	3.00537	0.00265256	0.0152567
ENSG00000272002		2.59632	2.54745	0.847359	3.00634	0.00264412	0.0152209
ENSG00000142319	SLC6A3	2.60364	2.53821	0.906668	2.79949	0.00511838	0.0250177
ENSG00000103449	SALL1	15.3031	2.5377	0.6781	3.74237	0.000182292	0.00197519
ENSG00000275302	CCL4	53.2895	2.53736	0.558944	4.53956	5.63708e-06	0.000129254
ENSG00000177464	GPR4	84.6441	2.53637	0.436486	5.81089	6.21406e-09	4.48995e-07
ENSG00000174527	MYO1H	18.2191	2.5332	0.649183	3.90214	9.53472e-05	0.00118705
ENSG00000276966	H4C5	2.43937	2.53126	0.93607	2.70413	0.00684835	0.0310863
ENSG00000130508	PXDN	1692.9	2.53082	0.373802	6.77048	1.2836e-11	1.98666e-09
ENSG00000221502	MIR1245A	22.7545	2.52192	0.562913	4.48012	7.46013e-06	0.000163487
ENSG00000226791	LINC02611	15.5477	2.50418	0.554197	4.51858	6.22556e-06	0.000140472
ENSG00000178752	ERFE	8.4284	2.49093	0.886393	2.81019	0.00495125	0.0244476
ENSG00000225528	TMA7B	5.96799	2.48985	0.640564	3.88697	0.000101505	0.0012455
ENSG00000226197		19.9528	2.48882	0.461638	5.39129	6.9954e-08	3.49642e-06
ENSG00000227496	LOC102723834	16.7393	2.48842	0.67352	3.69465	0.000220189	0.00229192
ENSG00000223552		9.43039	2.48736	0.663783	3.74725	0.000178782	0.00194645
ENSG00000167105	TMEM92	20.6656	2.48259	0.44489	5.58024	2.40187e-08	1.42233e-06
ENSG00000201649	RNY4P34	2.63478	2.47589	0.910975	2.71785	0.00657076	0.0301478
ENSG00000172139	SLC9C1	2.12178	2.47414	0.981998	2.51949	0.0117525	0.0465114
ENSG00000276085	CCL3L1	13.2906	2.47035	0.927204	2.6643	0.00771496	0.0339837
ENSG00000169469	SPRR1B	8963.5	2.46949	0.58308	4.23526	2.28288e-05	0.000391073
ENSG00000196932	TMEM26	18.3799	2.46576	0.60737	4.05974	4.91282e-05	0.000708445
ENSG00000176153	GPX2	393.947	2.46392	0.412784	5.96903	2.38664e-09	2.04441e-07
ENSG00000143473	KCNH1	11.1864	2.46192	0.614592	4.00577	6.18146e-05	0.000847422
ENSG00000224442		5.61087	2.4566	0.774105	3.17348	0.00150624	0.00988359
ENSG00000270547	LINC01235	83.0225	2.45366	0.577616	4.24792	2.15768e-05	0.000374364
ENSG00000133107	TRPC4	8.28458	2.45283	0.637485	3.84766	0.000119251	0.00140489
ENSG00000254605		2.32963	2.45276	0.9251	2.65134	0.00801727	0.0349987
ENSG00000236044		284.247	2.45253	0.465807	5.26512	1.40097e-07	6.19552e-06
ENSG00000174837	ADGRE1	16.9027	2.4495	0.720411	3.40015	0.000673494	0.00535805
ENSG00000285424		4.53483	2.44879	0.693346	3.53185	0.00041267	0.00369531
ENSG00000121594	CD80	14.0628	2.44822	0.711718	3.43987	0.000581988	0.00478375
ENSG00000241678	RPL21P94	3.16024	2.44669	0.956289	2.55852	0.0105118	0.0428657
ENSG00000289981		2.02497	2.44108	0.846414	2.88403	0.00392621	0.0204846
ENSG00000222057	RNU4-62P	8.52961	2.44059	0.597772	4.08281	4.44945e-05	0.000658287
ENSG00000257531		10.5873	2.43992	0.586733	4.15849	3.20362e-05	0.00050707
ENSG00000061656	SPAG4	70.0782	2.43799	0.625946	3.89488	9.82456e-05	0.0012137
ENSG00000266088		21.6977	2.43611	0.664365	3.66682	0.000245584	0.00249244
ENSG00000181408	UTS2R	16.7486	2.43169	0.688057	3.53414	0.000409109	0.0036755
ENSG00000229009		30.6523	2.42073	0.460669	5.25482	1.48171e-07	6.44756e-06
ENSG00000188389	PDCD1	41.3013	2.41715	0.599226	4.03378	5.48858e-05	0.000773855
ENSG00000170298	LGALS9B	37.3805	2.41069	0.565435	4.26343	2.01313e-05	0.00035402
ENSG00000256633		4.1728	2.40964	0.82599	2.91727	0.00353108	0.0189195
ENSG00000186431	FCAR	7.10155	2.40167	0.912597	2.63169	0.00849621	0.0365504
ENSG00000283913		2.26149	2.39811	0.868268	2.76194	0.00574589	0.0272219
ENSG00000266304		3.09817	2.39664	0.899528	2.66433	0.00771418	0.0339837
ENSG00000140519	RHCG	1149.93	2.39595	0.811708	2.95174	0.00315986	0.0173573
ENSG00000281181		4.46301	2.39447	0.944025	2.53645	0.0111984	0.0449124
ENSG00000117009	KMO	40.7724	2.39418	0.61829	3.87226	0.000107833	0.00130376
ENSG00000237943	PRKCQ-AS1	65.7003	2.39297	0.399771	5.98584	2.15279e-09	1.87955e-07
ENSG00000183347	GBP6	339.768	2.38094	0.515944	4.61472	3.93628e-06	9.67729e-05
ENSG00000236307		2.28646	2.37994	0.858402	2.77253	0.00556232	0.0265867
ENSG00000198400	NTRK1	7.70068	2.37896	0.616222	3.86056	0.000113128	0.00134863
ENSG00000170345	FOS	4583.95	2.37816	0.431046	5.5172	3.44451e-08	1.94262e-06
ENSG00000260719		6.24123	2.37668	0.938183	2.53328	0.0113	0.045216
ENSG00000242258	LINC00996	11.4888	2.37164	0.804207	2.94904	0.00318765	0.0174887
ENSG00000171049	FPR2	22.4228	2.37015	0.827011	2.86592	0.00415799	0.0213745
ENSG00000255156	RNY1P9	4.78104	2.36678	0.712094	3.32369	0.00088834	0.0066407
ENSG00000221083	LOC124900452	1.86172	2.36652	0.889447	2.66066	0.00779877	0.0342753
ENSG00000007908	SELE	398.107	2.36038	0.413334	5.71059	1.12588e-08	7.38644e-07
ENSG00000167077	MEI1	141.035	2.34891	0.50573	4.64459	3.4076e-06	8.59473e-05
ENSG00000085265	FCN1	319.367	2.33154	0.535792	4.35157	1.35165e-05	0.00025622
ENSG00000264707	L3MBTL4-AS1	4.58198	2.32844	0.92407	2.51977	0.0117432	0.0464814
ENSG00000162747	FCGR3B	235.095	2.32565	0.549068	4.23563	2.27912e-05	0.000391073
ENSG00000228863		12.7434	2.32486	0.680762	3.41509	0.000637611	0.00513835
ENSG00000199218		2.47801	2.32465	0.806844	2.88116	0.00396213	0.0206364
ENSG00000187922	LCN10	11.855	2.32073	0.628978	3.68968	0.000224533	0.00232913
ENSG00000279917		7.13074	2.31697	0.578184	4.00732	6.14122e-05	0.000844996
ENSG00000206557	TRIM71	3.98302	2.31327	0.838028	2.76037	0.00577364	0.0273092
ENSG00000131203	IDO1	99.1189	2.30795	0.591514	3.90178	9.54893e-05	0.00118751
ENSG00000165949	IFI27	2395.16	2.2995	0.407515	5.64272	1.67381e-08	1.05057e-06
ENSG00000141526	SLC16A3	531.163	2.29896	0.425521	5.40268	6.56518e-08	3.31791e-06
ENSG00000233355	CHRM3-AS2	16.8717	2.29766	0.652197	3.52296	0.000426753	0.00379398
ENSG00000164687	FABP5	1769.26	2.29592	0.434821	5.28015	1.29079e-07	5.82138e-06
ENSG00000258675		4.1264	2.29174	0.799518	2.86641	0.00415157	0.0213536
ENSG00000105352	CEACAM4	8.55813	2.28271	0.778801	2.93105	0.00337814	0.0182689
ENSG00000258232		3.45186	2.28228	0.727639	3.13656	0.00170944	0.0108848
ENSG00000238829	RNU7-45P	5.52776	2.28084	0.559164	4.07902	4.52261e-05	0.000664129
ENSG00000205639	MFSD2B	31.5612	2.27358	0.586025	3.87966	0.000104603	0.00127432
ENSG00000266995		7.10591	2.27339	0.905492	2.51066	0.0120505	0.0473946
ENSG00000283648		7.45772	2.2664	0.697321	3.25015	0.00115343	0.00811557
ENSG00000254560	BBOX1-AS1	4.35389	2.26451	0.73958	3.06188	0.0021995	0.0132437
ENSG00000140557	ST8SIA2	13.7039	2.26163	0.619617	3.65005	0.000262191	0.0026171
ENSG00000237887		13.1453	2.26124	0.586875	3.85302	0.000116671	0.00138209
ENSG00000283283		48.0339	2.25534	0.63731	3.53885	0.000401876	0.00362487
ENSG00000249378	LINC01060	5.82932	2.25236	0.723448	3.11337	0.00184966	0.0115508
ENSG00000188822	CNR2	15.6099	2.24806	0.737505	3.04819	0.00230224	0.0136928
ENSG00000188404	SELL	226.374	2.24769	0.505035	4.45056	8.5646e-06	0.00018197
ENSG00000153446	C16orf89	21.5263	2.2461	0.754662	2.9763	0.00291754	0.0163594
ENSG00000248329	APELA	85.896	2.24594	0.437993	5.1278	2.93152e-07	1.14533e-05
ENSG00000142871	CCN1	1315.25	2.24496	0.479012	4.68665	2.77713e-06	7.3876e-05
ENSG00000197249	SERPINA1	402.284	2.24368	0.562813	3.98654	6.7044e-05	0.000900531
ENSG00000236972		200.489	2.24308	0.452737	4.95448	7.25233e-07	2.43915e-05
ENSG00000249406		5.41462	2.24241	0.732801	3.06005	0.00221297	0.0133013
ENSG00000140465	CYP1A1	98.5015	2.24206	0.86602	2.58892	0.00962778	0.0401194
ENSG00000157766	ACAN	51.2754	2.23871	0.656612	3.40949	0.000650843	0.00521901
ENSG00000251056	ANKRD20A17P	5.0949	2.23481	0.746001	2.99571	0.00273802	0.0156164
ENSG00000269968		9.75084	2.23247	0.638348	3.49726	0.000470067	0.00408665
ENSG00000232869	TRBV29-1	9.61266	2.23199	0.628119	3.55345	0.000380218	0.00347672
ENSG00000279810		6.75485	2.23139	0.675338	3.30411	0.00095278	0.00698996
ENSG00000231298	MANCR	2.71414	2.22903	0.859316	2.59396	0.00948776	0.0397182
ENSG00000174939	ASPHD1	16.8064	2.22647	0.500885	4.44507	8.7864e-06	0.00018568
ENSG00000125740	FOSB	461.673	2.22586	0.589367	3.7767	0.000158919	0.00177126
ENSG00000253558	LOC100422441	5.85649	2.2225	0.536307	4.14408	3.41184e-05	0.000532295
ENSG00000095970	TREM2	55.0661	2.21733	0.803541	2.75945	0.00578994	0.0273721
ENSG00000279502		5.04999	2.21723	0.69705	3.18087	0.00146831	0.00969622
ENSG00000211706	TRBV6-1	4.80936	2.21443	0.803471	2.75607	0.00584997	0.0275856
ENSG00000258355		3.20052	2.20896	0.717791	3.07744	0.00208784	0.0127317
ENSG00000118946	PCDH17	156.81	2.20428	0.417832	5.27552	1.32381e-07	5.94081e-06
ENSG00000138135	CH25H	89.68	2.20271	0.405281	5.43502	5.47908e-08	2.86469e-06
ENSG00000227191	TRGC2	37.3541	2.20087	0.500581	4.39663	1.09946e-05	0.000219731
ENSG00000185479	KRT6B	29359.4	2.20002	0.784548	2.80419	0.00504435	0.0247377
ENSG00000196754	S100A2	4899.05	2.19719	0.496289	4.42723	9.54522e-06	0.000197427
ENSG00000102096	PIM2	822.529	2.19629	0.498739	4.4037	1.06421e-05	0.000214893
ENSG00000148680	HTR7	54.1894	2.19329	0.549956	3.98811	6.66016e-05	0.000895915
ENSG00000025708	TYMP	2827.54	2.19246	0.338704	6.47309	9.60181e-11	1.22795e-08
ENSG00000233870		2.8071	2.19235	0.758898	2.88886	0.00386635	0.020246
ENSG00000100342	APOL1	1015.17	2.19031	0.3077	7.11831	1.09261e-12	2.30718e-10
ENSG00000163421	PROK2	16.1025	2.18846	0.875846	2.49868	0.0124656	0.048641
ENSG00000232884		13.9215	2.18543	0.630972	3.46359	0.00053301	0.00449232
ENSG00000275557		4.85221	2.18281	0.739331	2.9524	0.00315309	0.0173271
ENSG00000279447		4.28378	2.182	0.679296	3.21215	0.00131746	0.00893616
ENSG00000289584		6.88974	2.1804	0.522666	4.17169	3.02346e-05	0.000484181
ENSG00000086991	NOX4	63.4976	2.17999	0.483849	4.50552	6.62111e-06	0.000147835
ENSG00000251003		5.81122	2.17922	0.749029	2.9094	0.00362126	0.0192874
ENSG00000286215		9.69611	2.1791	0.594485	3.66553	0.000246827	0.00249998
ENSG00000130600	H19	3034.29	2.17909	0.51879	4.20034	2.66519e-05	0.000439466
ENSG00000233521	LINC01638	3.34689	2.17585	0.855866	2.54228	0.0110131	0.0443454
ENSG00000154096	THY1	3769.5	2.17387	0.398187	5.45942	4.77691e-08	2.53651e-06
ENSG00000172382	PRSS27	413.419	2.16753	0.488214	4.43971	9.008e-06	0.000189189
ENSG00000272872		20.1693	2.16683	0.610579	3.54881	0.000386971	0.00353135
ENSG00000257950	P2RX5-TAX1BP3	2.959	2.16675	0.844397	2.56603	0.010287	0.0421381
ENSG00000282100		11.3421	2.1617	0.549987	3.93045	8.47863e-05	0.00108278
ENSG00000065675	PRKCQ	89.5481	2.16074	0.39321	5.49513	3.90423e-08	2.16161e-06
ENSG00000108691	CCL2	541.9	2.15932	0.382064	5.65174	1.58834e-08	1.00386e-06
ENSG00000108821	COL1A1	205281	2.15651	0.483166	4.46329	8.07102e-06	0.000173798
ENSG00000179528	LBX2	11.2014	2.15134	0.50599	4.25174	2.12111e-05	0.000369475
ENSG00000113088	GZMK	95.6366	2.14883	0.53166	4.04174	5.30556e-05	0.000754692
ENSG00000161929	SCIMP	48.5134	2.1418	0.603222	3.5506	0.000384356	0.00350984
ENSG00000157103	SLC6A1	128.965	2.13978	0.410109	5.21759	1.81262e-07	7.65517e-06
ENSG00000266421	MIR4451	6.88246	2.1394	0.522864	4.09169	4.28241e-05	0.000640852
ENSG00000145287	PLAC8	40.0179	2.1349	0.515895	4.13825	3.49965e-05	0.000542884
ENSG00000235034	C19orf81	7.46823	2.13336	0.453916	4.69991	2.60275e-06	7.01276e-05
ENSG00000187498	COL4A1	4010.29	2.13153	0.409832	5.20099	1.98225e-07	8.2567e-06
ENSG00000186407	CD300E	140.708	2.12667	0.615097	3.45745	0.000545314	0.00456776
ENSG00000178919	FOXE1	141.608	2.11955	0.408306	5.19107	2.09087e-07	8.59054e-06
ENSG00000121966	CXCR4	489.972	2.11824	0.400412	5.29014	1.2222e-07	5.57878e-06
ENSG00000126861	OMG	9.6491	2.11731	0.716852	2.95362	0.0031407	0.0172834
ENSG00000226520		6.41267	2.11523	0.644892	3.27997	0.00103817	0.00745423
ENSG00000227678		2.03442	2.11434	0.844528	2.50357	0.0122946	0.0481136
ENSG00000271503	CCL5	338.013	2.11053	0.463908	4.54947	5.37821e-06	0.000124624
ENSG00000169495	HTRA4	22.3359	2.10577	0.846363	2.48802	0.0128456	0.0496591
ENSG00000166928	MS4A14	53.5509	2.10499	0.428237	4.91548	8.85663e-07	2.86526e-05
ENSG00000282988		5.60463	2.10495	0.720492	2.92154	0.00348306	0.0187027
ENSG00000105255	FSD1	5.63027	2.10332	0.737825	2.85071	0.00436224	0.0221734
ENSG00000168658	VWA3B	2.16248	2.10007	0.776717	2.70378	0.00685548	0.0311071
ENSG00000276533		3.04296	2.10004	0.734939	2.85743	0.00427085	0.0218147
ENSG00000283632	EXOC3L2	113.078	2.0958	0.320665	6.53578	6.32787e-11	8.40835e-09
ENSG00000138315	OIT3	4.13317	2.09357	0.731509	2.86199	0.00420989	0.0215843
ENSG00000258732		9.06169	2.09308	0.780798	2.6807	0.00734692	0.0327331
ENSG00000253669		56.1174	2.0923	0.34075	6.1403	8.23657e-10	8.24868e-08
ENSG00000196664	TLR7	88.0195	2.09005	0.474924	4.40081	1.07849e-05	0.000217132
ENSG00000227260	LINC01985	3.71129	2.08985	0.767701	2.72222	0.0064845	0.0298173
ENSG00000119714	GPR68	673.9	2.08947	0.320925	6.51075	7.47761e-11	9.69953e-09
ENSG00000139547	RDH16	190.512	2.08946	0.345283	6.05145	1.43549e-09	1.31659e-07
ENSG00000171208	NETO2	239.702	2.08917	0.332213	6.28864	3.20252e-10	3.56068e-08
ENSG00000286125	ZIM2-AS1	4.54525	2.0874	0.731939	2.85188	0.0043462	0.0221084
ENSG00000173077	DELEC1	8.02063	2.08427	0.572137	3.64296	0.000269521	0.00266876
ENSG00000106819	ASPN	2257.04	2.08238	0.533365	3.90423	9.45253e-05	0.00118059
ENSG00000259124		2.19924	2.08176	0.807018	2.57958	0.00989217	0.040958
ENSG00000145107	TM4SF19	28.7027	2.0778	0.654044	3.17685	0.00148883	0.00980319
ENSG00000134061	CD180	91.5864	2.07777	0.523585	3.96835	7.23727e-05	0.000959335
ENSG00000268027		24.4722	2.0724	0.537804	3.85345	0.000116463	0.00138173
ENSG00000189233	NUGGC	68.3413	2.06903	0.577847	3.58059	0.000342815	0.00322121
ENSG00000214212	C19orf38	30.3059	2.06806	0.444392	4.65368	3.26068e-06	8.36356e-05
ENSG00000135914	HTR2B	20.2429	2.06665	0.647463	3.19192	0.00141329	0.00940354
ENSG00000134817	APLNR	915.702	2.06388	0.373209	5.5301	3.20049e-08	1.82388e-06
ENSG00000197238	H4C11	21.59	2.06198	0.331119	6.22732	4.74475e-10	5.10791e-08
ENSG00000226363		4.89548	2.06064	0.703457	2.92931	0.00339718	0.0183522
ENSG00000241641		7.35071	2.05981	0.59333	3.47162	0.000517337	0.00438329
ENSG00000105371	ICAM4	16.0338	2.05753	0.603221	3.4109	0.000647496	0.00519829
ENSG00000261448	LOC102723692	4.42069	2.05539	0.824644	2.49245	0.0126864	0.0492696
ENSG00000091879	ANGPT2	273.777	2.05041	0.352268	5.82059	5.86414e-09	4.28255e-07
ENSG00000258754		15.342	2.04619	0.764904	2.67509	0.00747085	0.0331875
ENSG00000234964		10260.3	2.04195	0.438857	4.65289	3.27319e-06	8.3673e-05
ENSG00000124731	TREM1	59.884	2.03984	0.756699	2.69571	0.00702397	0.0316922
ENSG00000289528		8.5441	2.03571	0.519281	3.92025	8.84561e-05	0.00112333
ENSG00000243806	RPL7P18	17.1974	2.03432	0.502893	4.04523	5.22716e-05	0.000745097
ENSG00000272666		22.4469	2.03269	0.503779	4.03489	5.46275e-05	0.000770612
ENSG00000172602	RND1	35.2654	2.03262	0.582146	3.4916	0.000480139	0.00414286
ENSG00000167759	KLK13	1694.33	2.03066	0.568132	3.57428	0.000351189	0.00327555
ENSG00000236056		3.27743	2.02984	0.687299	2.95336	0.00314339	0.0172947
ENSG00000064886	CHI3L2	984.064	2.02814	0.523077	3.87732	0.000105611	0.00128316
ENSG00000140379	BCL2A1	76.9501	2.02586	0.499607	4.05492	5.01517e-05	0.000719959
ENSG00000225210	DUXAP9	24.7043	2.02412	0.531541	3.80802	0.000140082	0.00159258
ENSG00000151388	ADAMTS12	354.156	2.02333	0.475453	4.25558	2.08508e-05	0.000364789
ENSG00000233682		7.77558	2.02282	0.766484	2.63909	0.00831288	0.0360234
ENSG00000183682	BMP8A	60.1571	2.02157	0.488471	4.13857	3.49478e-05	0.000542437
ENSG00000204262	COL5A2	7725.2	2.01884	0.420964	4.79575	1.6207e-06	4.76244e-05
ENSG00000103044	HAS3	892.126	2.01828	0.456164	4.42446	9.6686e-06	0.000199223
ENSG00000180914	OXTR	13.76	2.00634	0.476223	4.21302	2.51984e-05	0.000420591
ENSG00000015413	DPEP1	34.2436	2.00584	0.77225	2.5974	0.00939333	0.0394259
ENSG00000183439	TRIM61	14.5654	2.0049	0.492939	4.06724	4.75727e-05	0.000690768
ENSG00000131097	HIGD1B	21.7341	2.00242	0.553285	3.61914	0.000295581	0.00286888
ENSG00000145649	GZMA	94.8272	2.00195	0.435292	4.5991	4.24314e-06	0.000103384
ENSG00000289164		4.10999	2.001	0.517533	3.86641	0.00011045	0.00132657
ENSG00000169245	CXCL10	163.206	2.00053	0.725638	2.75692	0.0058348	0.0275364
ENSG00000211689	TRGC1	5.59636	2.00044	0.73413	2.72492	0.00643178	0.029656
ENSG00000104368	PLAT	878.54	2.00037	0.575432	3.47629	0.000508397	0.00432503
ENSG00000198178	CLEC4C	8.52512	1.99998	0.638124	3.13416	0.00172347	0.0109485
ENSG00000235576		23.9305	1.99935	0.45961	4.3501	1.36076e-05	0.000257411
ENSG00000163508	EOMES	52.9408	1.99596	0.532931	3.74525	0.000180216	0.00195971
ENSG00000261218		11.7289	1.99413	0.760835	2.62098	0.00876774	0.0374079
ENSG00000162551	ALPL	197.772	1.98985	0.451964	4.40267	1.06924e-05	0.000215749
ENSG00000177272	KCNA3	304.735	1.98884	0.506312	3.92808	8.56251e-05	0.00109196
ENSG00000265465	MIR4768	4.12309	1.98706	0.616456	3.22336	0.00126697	0.00867805
ENSG00000250302	LINC01618	4.75449	1.97945	0.617855	3.20374	0.00135655	0.00912955
ENSG00000225431	LINC01671	12.4798	1.97911	0.552838	3.5799	0.00034372	0.00322637
ENSG00000177710	SLC35G5	4.98082	1.97904	0.62041	3.18989	0.00142327	0.00946239
ENSG00000246465	LOC124903670	3.00243	1.97433	0.738523	2.67335	0.00750969	0.0333127
ENSG00000257446	ZNF878	5.86623	1.97136	0.72092	2.73451	0.00624737	0.0290398
ENSG00000100298	APOBEC3H	7.17445	1.96895	0.660383	2.98152	0.00286817	0.016149
ENSG00000121904	CSMD2	72.0032	1.96885	0.405205	4.85891	1.18033e-06	3.6578e-05
ENSG00000027869	SH2D2A	63.5629	1.96559	0.430854	4.56208	5.06505e-06	0.000118854
ENSG00000132357	CARD6	394.141	1.96454	0.270908	7.25168	4.11625e-13	9.50225e-11
ENSG00000168542	COL3A1	163752	1.96269	0.472784	4.15135	3.30513e-05	0.000519514
ENSG00000283167		84.4574	1.96137	0.623364	3.14642	0.0016528	0.0106135
ENSG00000287367		4.91773	1.95938	0.697774	2.80804	0.00498442	0.0245748
ENSG00000273487		3.29307	1.95734	0.663337	2.95075	0.00317007	0.0174028
ENSG00000171847	FAM90A1	13.0853	1.95698	0.443188	4.41569	1.00689e-05	0.000205451
ENSG00000167680	SEMA6B	392.157	1.95607	0.340027	5.7527	8.78302e-09	5.97866e-07
ENSG00000007312	CD79B	146.347	1.95446	0.477746	4.091	4.29511e-05	0.000642145
ENSG00000206384	COL6A6	363.178	1.9543	0.496538	3.93585	8.29013e-05	0.0010637
ENSG00000175820	CCDC168	2.44777	1.95168	0.737547	2.64618	0.00814069	0.0354294
ENSG00000258788		5.11117	1.95156	0.533203	3.66007	0.000252144	0.0025448
ENSG00000128383	APOBEC3A	36.1293	1.94958	0.692065	2.81705	0.00484673	0.0240351
ENSG00000278996		89.8245	1.9495	0.466051	4.18301	2.8768e-05	0.000466389
ENSG00000206195	DUXAP8	46.4592	1.9481	0.559412	3.48241	0.000496926	0.00425409
ENSG00000041982	TNC	5217.91	1.94759	0.425962	4.57222	4.82594e-06	0.00011404
ENSG00000173762	CD7	92.0671	1.94586	0.455727	4.2698	1.95645e-05	0.000346288
ENSG00000164283	ESM1	9.04807	1.94568	0.589179	3.30235	0.000958785	0.00701512
ENSG00000198682	PAPSS2	333.797	1.94527	0.40284	4.82889	1.37296e-06	4.14168e-05
ENSG00000287774		3.93431	1.94364	0.766256	2.53653	0.0111956	0.0449075
ENSG00000157551	KCNJ15	318.884	1.94209	0.397255	4.88879	1.0146e-06	3.23247e-05
ENSG00000234219		2.84268	1.94148	0.780437	2.48768	0.0128579	0.0496878
ENSG00000171551	ECEL1	18.4881	1.93982	0.643521	3.01438	0.00257507	0.0149185
ENSG00000265107	GJA5	110.234	1.93881	0.371814	5.21447	1.84344e-07	7.77328e-06
ENSG00000203785	SPRR2E	12207.3	1.93785	0.561183	3.45314	0.000554093	0.00462147
ENSG00000210135		4.66927	1.93656	0.582069	3.32702	0.000877789	0.0065816
ENSG00000279410		3.92374	1.93578	0.617934	3.13266	0.00173228	0.0109942
ENSG00000225933		4.1419	1.93571	0.671611	2.88219	0.00394924	0.020585
ENSG00000159337	PLA2G4D	1828.19	1.9294	0.46231	4.17338	3.00108e-05	0.000482012
ENSG00000174123	TLR10	56.7708	1.92795	0.540494	3.56701	0.000361074	0.00334774
ENSG00000170627	GTSF1	6.949	1.92783	0.665235	2.89797	0.00375583	0.0198119
ENSG00000224389	C4B	200.902	1.92171	0.454639	4.22688	2.36952e-05	0.000402008
ENSG00000188176	SMTNL2	28.5948	1.92115	0.589341	3.25984	0.00111476	0.0079028
ENSG00000289087		6.86194	1.92027	0.567474	3.38389	0.000714661	0.00561689
ENSG00000188596	CFAP54	27.2867	1.91918	0.545286	3.51959	0.000432212	0.00383126
ENSG00000091106	NLRC4	24.9881	1.9179	0.551168	3.47971	0.000501959	0.00428364
ENSG00000224940	PRRT4	51.9658	1.91716	0.369087	5.19432	2.05467e-07	8.49306e-06
ENSG00000240350		3.54637	1.91528	0.660045	2.90174	0.00371091	0.0196549
ENSG00000171643	S100Z	4.22476	1.91296	0.72023	2.65605	0.00790626	0.0346291
ENSG00000269919		3.65517	1.90258	0.674338	2.8214	0.00478144	0.0238026
ENSG00000172578	KLHL6	272.162	1.90166	0.481262	3.95139	7.76987e-05	0.00101291
ENSG00000289612		3.79103	1.89627	0.683787	2.77319	0.00555093	0.0265496
ENSG00000188095	MESP2	8.69101	1.89618	0.50721	3.73846	0.000185154	0.00199984
ENSG00000211721	TRBV6-5	5.45971	1.88804	0.735733	2.5662	0.0102819	0.0421299
ENSG00000171124	FUT3	197.624	1.88346	0.464314	4.05644	4.98271e-05	0.000717005
ENSG00000267711		3.31344	1.88184	0.678194	2.77478	0.00552386	0.0264772
ENSG00000130829	DUSP9	13.5339	1.8792	0.433514	4.33481	1.45884e-05	0.000271625
ENSG00000145088	EAF2	71.5108	1.87679	0.441993	4.2462	2.17426e-05	0.000376283
ENSG00000276170	LOC101929494	81.3443	1.87671	0.282255	6.64899	2.95117e-11	4.23104e-09
ENSG00000100450	GZMH	30.5833	1.87401	0.490375	3.82159	0.000132595	0.00152594
ENSG00000279361		4.64458	1.87317	0.630135	2.97265	0.00295239	0.0164903
ENSG00000163792	TCF23	8.02142	1.87112	0.684272	2.73446	0.00624824	0.0290398
ENSG00000135116	HRK	19.734	1.86876	0.591603	3.1588	0.0015842	0.01026
ENSG00000104951	IL4I1	110.337	1.86477	0.535484	3.4824	0.000496935	0.00425409
ENSG00000271811		77.3759	1.86113	0.431759	4.31057	1.62831e-05	0.000297885
ENSG00000263934		3.65132	1.86101	0.604427	3.07897	0.0020772	0.0126754
ENSG00000156414	TDRD9	21.6308	1.86014	0.577081	3.22336	0.00126698	0.00867805
ENSG00000167749	KLK4	18.3582	1.85807	0.657995	2.82384	0.00474523	0.0236783
ENSG00000225792	SNX10-AS1	14.0847	1.85794	0.453522	4.0967	4.19075e-05	0.000629306
ENSG00000117090	SLAMF1	120.32	1.85783	0.424533	4.37616	1.2079e-05	0.000234855
ENSG00000261315		7.35403	1.85515	0.568443	3.26356	0.00110021	0.00782094
ENSG00000291212		9.66732	1.85082	0.593332	3.11936	0.00181244	0.0113601
ENSG00000174469	CNTNAP2	37.065	1.84784	0.591491	3.12404	0.00178389	0.011238
ENSG00000205502	C2CD4B	60.6305	1.84519	0.41671	4.428	9.51109e-06	0.000197012
ENSG00000272097	TMEM14B-DT	4.69574	1.84148	0.573656	3.21008	0.00132696	0.00898939
ENSG00000272744		4.09746	1.8411	0.558407	3.29705	0.000977049	0.00712388
ENSG00000271525		4.1336	1.83893	0.492559	3.73342	0.000188899	0.0020283
ENSG00000134259	NGF	17.0171	1.83829	0.457484	4.01826	5.86299e-05	0.000815194
ENSG00000289404		24.5806	1.8365	0.410834	4.47017	7.81559e-06	0.000169504
ENSG00000121797	CCRL2	43.9488	1.83448	0.454059	4.04019	5.34085e-05	0.000758919
ENSG00000227300		187.965	1.83173	0.649427	2.82054	0.00479435	0.0238521
ENSG00000105374	NKG7	94.8569	1.8315	0.479024	3.8234	0.000131625	0.00151862
ENSG00000148798	INA	108.412	1.82859	0.5449	3.35583	0.000791277	0.00608537
ENSG00000185742	C11orf87	7.67521	1.82304	0.691742	2.63543	0.00840304	0.0362813
ENSG00000177614	PGBD5	157.192	1.82235	0.435381	4.18565	2.84345e-05	0.00046224
ENSG00000103241	FOXF1	27.618	1.82132	0.435032	4.18665	2.83107e-05	0.00046151
ENSG00000143333	RGS16	224.667	1.8211	0.390952	4.65812	3.19114e-06	8.263e-05
ENSG00000254102	BHLHE22-AS1	9.9943	1.81908	0.561311	3.24077	0.00119208	0.00830516
ENSG00000130303	BST2	743.991	1.81735	0.31692	5.73442	9.78462e-09	6.54872e-07
ENSG00000148408	CACNA1B	13.203	1.81579	0.700721	2.59132	0.00956075	0.0399501
ENSG00000162894	FCMR	166.867	1.81355	0.443366	4.0904	4.30633e-05	0.000642764
ENSG00000131042	LILRB2	197.546	1.81115	0.476443	3.8014	0.00014388	0.00163168
ENSG00000276700	RNA5-8SN4	123.41	1.80877	0.369868	4.8903	1.0068e-06	3.21596e-05
ENSG00000163359	COL6A3	16400	1.8084	0.393794	4.59224	4.38511e-06	0.000106462
ENSG00000287814	LOC105377727	6.31304	1.80576	0.569442	3.17109	0.00151866	0.00993682
ENSG00000164588	HCN1	14.377	1.80462	0.549141	3.28625	0.00101529	0.00733208
ENSG00000108700	CCL8	31.4437	1.80303	0.591161	3.04998	0.00228857	0.0136503
ENSG00000120217	CD274	166.063	1.80187	0.441829	4.0782	4.53858e-05	0.000666115
ENSG00000168421	RHOH	118.489	1.79982	0.441417	4.07736	4.55491e-05	0.000667074
ENSG00000158517	NCF1	150.87	1.79848	0.523302	3.43678	0.000588664	0.00482736
ENSG00000162631	NTNG1	45.6338	1.79711	0.482753	3.72263	0.000197159	0.00209299
ENSG00000237753		15.1146	1.79186	0.385597	4.64696	3.36856e-06	8.52785e-05
ENSG00000182183	SHISAL2A	8.54783	1.78527	0.689254	2.59014	0.00959356	0.0400319
ENSG00000128285	MCHR1	34.4486	1.78429	0.409846	4.35355	1.33951e-05	0.000255162
ENSG00000276168	RN7SL1	2776.14	1.7816	0.286122	6.22672	4.76288e-10	5.10791e-08
ENSG00000261222		3.64493	1.77959	0.70703	2.51699	0.0118361	0.0467658
ENSG00000094963	FMO2	459.342	1.77625	0.509638	3.48532	0.000491557	0.00421866
ENSG00000160883	HK3	153.594	1.77605	0.529442	3.35458	0.000794854	0.00610599
ENSG00000111335	OAS2	546.969	1.77478	0.355243	4.99596	5.85452e-07	2.0472e-05
ENSG00000224822		17.2208	1.77372	0.48565	3.65227	0.00025993	0.00260036
ENSG00000133466	C1QTNF6	974.431	1.77	0.409132	4.32622	1.51689e-05	0.000280327
ENSG00000235613	NSRP1P1	35.0437	1.7686	0.451339	3.91857	8.90753e-05	0.00112961
ENSG00000200164		6.17039	1.76484	0.620676	2.84342	0.00446325	0.0225564
ENSG00000259230	LINC02323	13.7196	1.76264	0.611257	2.88364	0.00393107	0.020506
ENSG00000164430	CGAS	126.683	1.75229	0.292099	5.99895	1.98599e-09	1.76792e-07
ENSG00000289250		4.77773	1.75171	0.581328	3.01329	0.00258428	0.0149651
ENSG00000147689	FAM83A	1023.33	1.74924	0.430649	4.06187	4.86805e-05	0.000703618
ENSG00000204086	RPA4	4.2442	1.74807	0.617099	2.83272	0.00461537	0.0231533
ENSG00000255358		8.80924	1.74701	0.554257	3.15199	0.00162164	0.0104544
ENSG00000182162	P2RY8	67.1244	1.74475	0.521974	3.3426	0.000829981	0.00632057
ENSG00000282034		2.87078	1.74469	0.682728	2.55547	0.0106046	0.0431468
ENSG00000239572		3.46512	1.74448	0.615003	2.83653	0.00456062	0.0229378
ENSG00000122188	LAX1	244.887	1.74376	0.516676	3.37495	0.000738282	0.00576571
ENSG00000105639	JAK3	372.741	1.74264	0.411471	4.23514	2.28413e-05	0.000391073
ENSG00000069011	PITX1	201.207	1.74083	0.620333	2.80629	0.00501161	0.0246452
ENSG00000188037	CLCN1	6.51579	1.73997	0.609542	2.85456	0.00430968	0.0219801
ENSG00000125148	MT2A	1953.92	1.7378	0.488182	3.55973	0.000371234	0.00341713
ENSG00000146469	VIP	14.2197	1.73611	0.464306	3.73915	0.000184647	0.00199595
ENSG00000008517	IL32	992.414	1.73552	0.332372	5.22163	1.77354e-07	7.50174e-06
ENSG00000153976	HS3ST3A1	49.2429	1.73439	0.447611	3.87476	0.000106728	0.0012927
ENSG00000252118	RNU6ATAC39P	5.58529	1.73424	0.638644	2.7155	0.00661761	0.0303168
ENSG00000143341	HMCN1	1361.43	1.73133	0.429712	4.02903	5.60063e-05	0.00078721
ENSG00000243449	NICOL1	55.6258	1.73131	0.340903	5.0786	3.80235e-07	1.42789e-05
ENSG00000250510	GPR162	64.8805	1.73102	0.279156	6.2009	5.61402e-10	5.88176e-08
ENSG00000187513	GJA4	170.951	1.72681	0.314327	5.49366	3.93683e-08	2.17084e-06
ENSG00000137440	FGFBP1	1583.71	1.72638	0.494518	3.49104	0.000481148	0.00414762
ENSG00000134013	LOXL2	866.977	1.72383	0.4016	4.29241	1.76743e-05	0.000317787
ENSG00000269091		4.4423	1.7237	0.599766	2.87395	0.00405371	0.020981
ENSG00000163874	ZC3H12A	1344.9	1.72273	0.360088	4.78419	1.71674e-06	5.0015e-05
ENSG00000182327	GLTPD2	12.3948	1.72066	0.517696	3.32369	0.000888352	0.0066407
ENSG00000258733	LINC02328	18.3168	1.71949	0.399332	4.30592	1.66293e-05	0.000302795
ENSG00000148346	LCN2	902.762	1.71734	0.658036	2.60979	0.00905965	0.0383623
ENSG00000101224	CDC25B	1627.32	1.71673	0.253455	6.7733	1.25875e-11	1.95934e-09
ENSG00000154589	LY96	108.753	1.71658	0.357848	4.79697	1.61087e-06	4.74232e-05
ENSG00000183508	TENT5C	1251.93	1.71166	0.605473	2.82699	0.00469883	0.0235215
ENSG00000225205	PDK1-AS1	43.8777	1.71008	0.452405	3.77997	0.000156846	0.00175102
ENSG00000163599	CTLA4	57.0994	1.70936	0.481893	3.54717	0.000389389	0.00354306
ENSG00000070526	ST6GALNAC1	66.3469	1.70917	0.421683	4.05322	5.05185e-05	0.000723894
ENSG00000131055	COX4I2	54.5004	1.70696	0.40953	4.16809	3.07157e-05	0.000490443
ENSG00000224397	PELATON	74.8078	1.70478	0.443114	3.84726	0.000119447	0.00140489
ENSG00000227507	LTB	327.708	1.70476	0.432367	3.94285	8.05178e-05	0.00103899
ENSG00000267458		4.678	1.70268	0.501697	3.39383	0.000689218	0.00545289
ENSG00000187608	ISG15	173.763	1.69936	0.359539	4.7265	2.28428e-06	6.34289e-05
ENSG00000204362	LINC02783	12.5258	1.69805	0.519753	3.26703	0.00108681	0.00774281
ENSG00000244731	C4A	328.785	1.69752	0.436226	3.89137	9.96779e-05	0.00122917
ENSG00000280079		10.6017	1.69727	0.463352	3.66303	0.000249253	0.00252216
ENSG00000161405	IKZF3	373.309	1.6951	0.446263	3.79842	0.00014562	0.00164593
ENSG00000225783	MIAT	348.996	1.69294	0.36131	4.68555	2.79212e-06	7.40578e-05
ENSG00000104267	CA2	2357.5	1.689	0.378028	4.46793	7.89814e-06	0.00017111
ENSG00000165178	NCF1C	107.039	1.68546	0.517657	3.25595	0.00113013	0.00798777
ENSG00000078098	FAP	776.492	1.68507	0.434846	3.8751	0.000106579	0.00129177
ENSG00000289740	TALAM1	424.382	1.68459	0.482071	3.4945	0.000474956	0.00411769
ENSG00000149927	DOC2A	7.60642	1.6844	0.500104	3.36809	0.000756897	0.00588453
ENSG00000176907	TCIM	160.951	1.68352	0.378314	4.45007	8.58412e-06	0.00018197
ENSG00000096996	IL12RB1	78.3063	1.67968	0.43002	3.90604	9.38227e-05	0.00117613
ENSG00000210127		10.731	1.67871	0.388538	4.32059	1.55612e-05	0.000286216
ENSG00000259398		7.93546	1.67783	0.555079	3.02268	0.00250546	0.0146237
ENSG00000125878	TCF15	5.05784	1.67605	0.595269	2.81563	0.00486822	0.0241241
ENSG00000139329	LUM	9330.69	1.67455	0.415723	4.02805	5.62411e-05	0.000788882
ENSG00000272711		35.1833	1.67269	0.338004	4.94874	7.46949e-07	2.49962e-05
ENSG00000123610	TNFAIP6	262.04	1.66958	0.500035	3.33894	0.000841001	0.00638486
ENSG00000245164	LINC00861	47.8785	1.66932	0.503095	3.3181	0.000906306	0.00673793
ENSG00000242971	RN7SL233P	5.36426	1.66865	0.662099	2.52025	0.0117272	0.0464365
ENSG00000152932	RAB3C	31.6628	1.66718	0.469872	3.54816	0.000387933	0.00353622
ENSG00000248485	PCP4L1	432.691	1.66674	0.507516	3.28411	0.00102305	0.00737637
ENSG00000139187	KLRG1	27.4283	1.66175	0.429369	3.8702	0.000108746	0.00131189
ENSG00000113763	UNC5A	13.2145	1.66076	0.501985	3.30839	0.00093834	0.00692149
ENSG00000283646	LINC02009	14.4255	1.65778	0.528503	3.13676	0.00170828	0.010883
ENSG00000265735		375.232	1.65769	0.297824	5.56601	2.60645e-08	1.53017e-06
ENSG00000289355	LOC101928334	4.48375	1.65698	0.606323	2.73284	0.00627914	0.0291485
ENSG00000152705	CATSPER3	5.65119	1.65639	0.495997	3.33951	0.000839271	0.00637795
ENSG00000126709	IFI6	811.249	1.65263	0.394672	4.18736	2.8222e-05	0.000460339
ENSG00000234883	MIR155HG	40.9611	1.65261	0.494542	3.3417	0.000832684	0.00633761
ENSG00000185291	IL3RA	65.3288	1.65089	0.304051	5.42964	5.64672e-08	2.93543e-06
ENSG00000213574		12.8242	1.65069	0.585658	2.81852	0.00482462	0.0239516
ENSG00000270225	MTCO2P22	2.53812	1.65018	0.641117	2.57392	0.0100554	0.0414636
ENSG00000144648	ACKR2	148.293	1.64958	0.528078	3.12375	0.0017856	0.0112462
ENSG00000267065	LINC02080	5.54336	1.64918	0.60056	2.74607	0.00603135	0.0282778
ENSG00000183186	C2CD4C	20.8395	1.6479	0.302803	5.44215	5.26412e-08	2.78136e-06
ENSG00000180616	SSTR2	38.8717	1.64689	0.477846	3.44648	0.000567942	0.00470987
ENSG00000231870	KRT17P3	78.6215	1.64617	0.58007	2.83788	0.00454148	0.0228832
ENSG00000122862	SRGN	997.583	1.6444	0.37362	4.40126	1.07622e-05	0.000216836
ENSG00000273691		40.1552	1.64181	0.340277	4.82492	1.40063e-06	4.20188e-05
ENSG00000276476	LINC00540	6.63714	1.64036	0.610613	2.68642	0.00722218	0.0323201
ENSG00000236790	LINC00299	27.4332	1.64024	0.424864	3.86062	0.0001131	0.00134863
ENSG00000128917	DLL4	186.977	1.63887	0.285552	5.73929	9.50768e-09	6.39479e-07
ENSG00000174175	SELP	287.527	1.63335	0.340327	4.79936	1.59172e-06	4.71802e-05
ENSG00000154217	PITPNC1	319.753	1.63157	0.275359	5.92524	3.11843e-09	2.56222e-07
ENSG00000102010	BMX	52.6657	1.6306	0.381149	4.27813	1.88472e-05	0.000336213
ENSG00000228427	LOC107985688	7.31318	1.62995	0.620651	2.62619	0.00863463	0.0370064
ENSG00000174007	CEP19	70.3577	1.62967	0.234574	6.94737	3.72147e-12	6.45688e-10
ENSG00000090382	LYZ	5149.54	1.6292	0.513809	3.17082	0.00152007	0.00993682
ENSG00000163464	CXCR1	48.3182	1.62878	0.571643	2.84929	0.00438166	0.0222427
ENSG00000200834		6.42984	1.62438	0.605677	2.68193	0.00731989	0.032634
ENSG00000260743		4.85392	1.62022	0.531416	3.04887	0.00229703	0.0136752
ENSG00000287263	FLJ32255	106.497	1.61553	0.34288	4.71165	2.45718e-06	6.70678e-05
ENSG00000255987		5.77428	1.61511	0.607123	2.66027	0.00780775	0.0343093
ENSG00000111012	CYP27B1	97.5286	1.61183	0.506289	3.18361	0.00145449	0.00962589
ENSG00000232917		2.45856	1.60995	0.582244	2.76507	0.00569099	0.0270344
ENSG00000166535	A2ML1	6320.09	1.60462	0.399116	4.02042	5.80941e-05	0.000809454
ENSG00000267083	KRT18P61	3.50891	1.60274	0.594303	2.69685	0.00699996	0.0316133
ENSG00000159167	STC1	74.2861	1.60233	0.432558	3.70431	0.000211965	0.0022216
ENSG00000199627	RNU6-1010P	3.2177	1.60161	0.62845	2.54852	0.0108182	0.0437744
ENSG00000178789	CD300LB	17.3155	1.59994	0.53741	2.97713	0.0029096	0.0163216
ENSG00000147168	IL2RG	146.013	1.59682	0.374787	4.26061	2.03868e-05	0.00035759
ENSG00000138028	CGREF1	120.916	1.5966	0.294661	5.41842	6.01293e-08	3.09531e-06
ENSG00000086300	SNX10	345.603	1.59615	0.406452	3.92703	8.6e-05	0.00109623
ENSG00000169894	MUC3A	29.919	1.59368	0.463092	3.44139	0.000578728	0.00476892
ENSG00000160791	CCR5	201.67	1.59075	0.376997	4.21952	2.44826e-05	0.000411671
ENSG00000235162	C12orf75	825.255	1.59	0.262694	6.05269	1.42445e-09	1.31087e-07
ENSG00000007933	FMO3	79.1871	1.58941	0.544314	2.92003	0.00349996	0.0187786
ENSG00000166278	C2	274.588	1.58751	0.407666	3.89414	9.85477e-05	0.00121688
ENSG00000102174	PHEX	73.6651	1.58422	0.424447	3.73243	0.000189638	0.00203296
ENSG00000183918	SH2D1A	71.0075	1.58419	0.470492	3.3671	0.000759641	0.00589869
ENSG00000260368		9.07434	1.58392	0.446374	3.54842	0.000387551	0.00353488
ENSG00000179772	FOXS1	37.517	1.58194	0.446217	3.54522	0.000392284	0.00355838
ENSG00000289017		15.5136	1.57986	0.492243	3.20951	0.0013296	0.0090041
ENSG00000253475		6.71535	1.57929	0.59473	2.65548	0.00791961	0.0346651
ENSG00000232759	STEAP1B-AS1	6.02455	1.57925	0.498131	3.17035	0.00152257	0.00994602
ENSG00000178773	CPNE7	81.0734	1.57796	0.431828	3.65414	0.000258044	0.00258424
ENSG00000149257	SERPINH1	4114.61	1.57735	0.287041	5.4952	3.9026e-08	2.16161e-06
ENSG00000140030	GPR65	91.6801	1.57629	0.371822	4.23936	2.24157e-05	0.000385725
ENSG00000280693	SH3PXD2A-AS1	246.943	1.57487	0.345886	4.55315	5.28489e-06	0.000122833
ENSG00000180828	BHLHE22	91.3987	1.5743	0.435411	3.61566	0.000299584	0.00289899
ENSG00000127533	F2RL3	30.944	1.57276	0.436094	3.60646	0.0003104	0.00297932
ENSG00000175267	VWA3A	34.0102	1.57228	0.418032	3.76115	0.000169136	0.00185851
ENSG00000244306	DUXAP10	84.4629	1.56971	0.525369	2.98783	0.00280965	0.0158951
ENSG00000117971	CHRNB4	8.21443	1.56858	0.559804	2.80202	0.00507844	0.0248539
ENSG00000210100		4.78689	1.56592	0.50464	3.10304	0.00191544	0.0118907
ENSG00000229867	STEAP3-AS1	7.62495	1.56575	0.582196	2.68939	0.00715832	0.0321346
ENSG00000186818	LILRB4	378.366	1.56485	0.618042	2.53194	0.0113432	0.0453263
ENSG00000091181	IL5RA	24.9348	1.56434	0.55047	2.84183	0.00448549	0.0226436
ENSG00000211790	TRAV8-4	4.71998	1.56412	0.626131	2.49808	0.0124868	0.0486889
ENSG00000236700	LINC01010	18.935	1.56344	0.588994	2.65442	0.00794439	0.0347415
ENSG00000267452	LINC02072	10.2663	1.56342	0.534855	2.92307	0.00346602	0.0186479
ENSG00000149573	MPZL2	3040.29	1.56294	0.353991	4.41519	1.00922e-05	0.000205563
ENSG00000170382	LRRN2	16.4021	1.56183	0.486078	3.21312	0.001313	0.00891476
ENSG00000123975	CKS2	169.639	1.56103	0.228804	6.82256	8.94347e-12	1.45012e-09
ENSG00000087116	ADAMTS2	2473.41	1.55835	0.451461	3.4518	0.000556862	0.00463996
ENSG00000187955	COL14A1	4461.66	1.55484	0.451589	3.44305	0.000575202	0.00475523
ENSG00000289085		9.50418	1.55409	0.576091	2.69765	0.006983	0.031566
ENSG00000277494	GPIHBP1	191.685	1.55359	0.525857	2.9544	0.00313281	0.0172539
ENSG00000291000		8.54316	1.55287	0.610441	2.54384	0.010964	0.0441999
ENSG00000182264	IZUMO1	6.95737	1.55272	0.555859	2.79338	0.00521609	0.0253726
ENSG00000183010	PYCR1	455.984	1.55191	0.279589	5.55067	2.84571e-08	1.65282e-06
ENSG00000224593		13.592	1.54788	0.514894	3.00622	0.00264521	0.0152209
ENSG00000018280	SLC11A1	126.479	1.5474	0.621819	2.48851	0.0128279	0.0496072
ENSG00000164692	COL1A2	134680	1.54547	0.457592	3.3774	0.000731736	0.00572773
ENSG00000133216	EPHB2	241.848	1.54334	0.343379	4.49458	6.97083e-06	0.000154756
ENSG00000290915	KLKP1	6.19802	1.54286	0.508103	3.0365	0.00239339	0.0141148
ENSG00000149054	ZNF215	83.6614	1.54203	0.461793	3.33923	0.000840113	0.00638058
ENSG00000103522	IL21R	125.12	1.5419	0.449762	3.42826	0.00060746	0.00494981
ENSG00000266554	LINC01443	8.06332	1.53975	0.53185	2.89509	0.00379049	0.0199561
ENSG00000232046	LINC01798	3.88633	1.53758	0.594524	2.58624	0.00970307	0.0403776
ENSG00000162739	SLAMF6	111.968	1.53618	0.479927	3.20086	0.00137017	0.00919746
ENSG00000140534	TICRR	61.8353	1.53587	0.322407	4.76375	1.90032e-06	5.40341e-05
ENSG00000137573	SULF1	666.723	1.53571	0.377979	4.06295	4.84568e-05	0.000701093
ENSG00000141753	IGFBP4	9977.53	1.53411	0.276295	5.55245	2.81693e-08	1.6396e-06
ENSG00000102445	RUBCNL	176.503	1.53356	0.37421	4.09812	4.16516e-05	0.000626578
ENSG00000185885	IFITM1	1041.71	1.5293	0.279475	5.47205	4.44849e-08	2.38069e-06
ENSG00000101916	TLR8	89.917	1.52878	0.488321	3.13068	0.00174401	0.0110558
ENSG00000138615	CILP	1760.14	1.52607	0.601552	2.53689	0.0111842	0.0448685
ENSG00000251234		2.04366	1.52536	0.567136	2.68959	0.00715396	0.0321256
ENSG00000169258	GPRIN1	168.323	1.52363	0.36452	4.17983	2.91727e-05	0.000471051
ENSG00000108622	ICAM2	230.488	1.52356	0.293076	5.19851	2.00897e-07	8.34214e-06
ENSG00000275757	LOC124907114	10.3211	1.52176	0.51258	2.96882	0.00298945	0.016631
ENSG00000106991	ENG	2002.13	1.52154	0.260546	5.83983	5.22557e-09	3.89985e-07
ENSG00000241717	VWFP1	27.8106	1.52116	0.460787	3.30123	0.000962627	0.0070319
ENSG00000278828	H3C10	11.7944	1.5205	0.454003	3.34909	0.000810764	0.00620371
ENSG00000125910	S1PR4	77.4864	1.52049	0.428834	3.54563	0.000391671	0.00355519
ENSG00000126895	AVPR2	60.2388	1.5197	0.365714	4.15544	3.2466e-05	0.000512681
ENSG00000143479	DYRK3	188.616	1.51862	0.282068	5.38387	7.29005e-08	3.63037e-06
ENSG00000171931	FBXW10	17.0625	1.51759	0.423702	3.58174	0.000341309	0.00321149
ENSG00000248323	LUCAT1	90.3316	1.5165	0.378475	4.00688	6.1527e-05	0.000844996
ENSG00000260810		4.14314	1.51624	0.606357	2.50058	0.0123992	0.0484425
ENSG00000176920	FUT2	357.319	1.51298	0.413485	3.6591	0.000253101	0.00254879
ENSG00000241772		24.4292	1.5122	0.413768	3.6547	0.000257481	0.00257955
ENSG00000130300	PLVAP	1959.86	1.51096	0.307536	4.91313	8.9634e-07	2.89293e-05
ENSG00000130635	COL5A1	10576	1.51053	0.427922	3.52991	0.000415702	0.00371757
ENSG00000142089	IFITM3	3657.35	1.51021	0.292236	5.16778	2.36891e-07	9.57958e-06
ENSG00000172243	CLEC7A	406.99	1.50851	0.301186	5.00855	5.48426e-07	1.93512e-05
ENSG00000069399	BCL3	987.575	1.50809	0.252203	5.97965	2.23613e-09	1.92844e-07
ENSG00000147138	GPR174	76.7382	1.50735	0.475907	3.16733	0.00153846	0.0100269
ENSG00000169174	PCSK9	135.882	1.50429	0.381348	3.94467	7.99085e-05	0.00103419
ENSG00000269155	LOC441179	10.9753	1.50355	0.455093	3.30382	0.000953758	0.00699337
ENSG00000228956		11.9475	1.50349	0.52691	2.85342	0.00432519	0.0220344
ENSG00000125735	TNFSF14	83.4601	1.50316	0.414424	3.62711	0.000286609	0.00279829
ENSG00000081052	COL4A4	87.0465	1.50283	0.502008	2.99364	0.00275671	0.0156966
ENSG00000177989	CIMAP1B	509.031	1.50246	0.222614	6.7492	1.48661e-11	2.26231e-09
ENSG00000123685	BATF3	63.4321	1.50066	0.395636	3.79304	0.000148813	0.00167645
ENSG00000198821	CD247	135.092	1.49999	0.377634	3.97208	7.12486e-05	0.0009472
ENSG00000168404	MLKL	359.379	1.49847	0.214197	6.99577	2.63813e-12	4.7278e-10
ENSG00000114251	WNT5A	651.794	1.49813	0.366973	4.08239	4.45749e-05	0.000658829
ENSG00000232818	RPS2P32	8.36706	1.49664	0.389088	3.84653	0.000119804	0.00140727
ENSG00000177494	ZBED2	138.751	1.49479	0.39626	3.77226	0.000161778	0.00179577
ENSG00000233461	LOC122526782	459.826	1.49358	0.341783	4.36997	1.24265e-05	0.000240752
ENSG00000176435	CLEC14A	514.337	1.49287	0.283603	5.26397	1.40981e-07	6.19552e-06
ENSG00000160185	UBASH3A	42.193	1.491	0.450308	3.31106	0.000929421	0.00687226
ENSG00000168703	WFDC12	1294.26	1.49094	0.483181	3.08568	0.00203089	0.0124542
ENSG00000260710		4.15722	1.49029	0.57095	2.61019	0.00904932	0.0383364
ENSG00000211772	TRBC2	491.384	1.48824	0.412338	3.60928	0.000307051	0.00295342
ENSG00000180871	CXCR2	308.971	1.48798	0.309206	4.81227	1.49228e-06	4.45234e-05
ENSG00000110944	IL23A	8.69088	1.48685	0.537397	2.76677	0.00566149	0.026958
ENSG00000171848	RRM2	537.332	1.48545	0.335422	4.4286	9.48486e-06	0.000196627
ENSG00000163638	ADAMTS9	330.647	1.48509	0.354819	4.18547	2.84573e-05	0.00046224
[truncated: 1,825 more rows]

## Sheet: NLvsNS
ENSEMBL	symbol	baseMean	log2FoldChange	lfcSE	stat	pvalue	padj
[truncated: 420 more rows]
