# Supplementary material for: Transcriptomic profiling reveals distinct molecular signatures among lesion types in hidradenitis suppurativa
Source: Front Immunol. 2026 Feb 13;16:1715474. doi: 10.3389/fimmu.2025.1715474 (PMC12946153; doi:10.3389/fimmu.2025.1715474)
Supplement: Supplementary Table 2 — Exclusively differentially expressed genes unique in draining tunnels, inflammatory nodules, non-draining tunnels and non-lesional hidradenitis suppurativa skin, each compared with normal skin from healthy individuals. [file Table2.xlsx]

## Sheet: DTvsNS
ENSEMBL	symbol	baseMean	log2FoldChange	lfcSE	stat	pvalue	padj
ENSG00000167916	KRT24	28.9016	8.95155	1.75826	5.09115	3.55896e-07	4.86464e-06
ENSG00000259590		6.60324	5.23194	1.52176	3.43809	0.000585836	0.00270587
ENSG00000253709	IGHV1-14	2.22878	5.18326	1.86843	2.77413	0.00553493	0.0175746
ENSG00000256377		6.68469	5.10676	2.18271	2.33964	0.0193024	0.0494799
ENSG00000263655		1.8183	5.02801	1.66243	3.0245	0.00249041	0.00906038
ENSG00000260084		1.75566	4.73365	1.62506	2.91291	0.00358084	0.0122915
ENSG00000163736	PPBP	3.39323	4.72289	1.42016	3.3256	0.00088227	0.00381262
ENSG00000139287	TPH2	1.90972	4.57857	1.84354	2.48358	0.0130069	0.0358217
ENSG00000229051	LINC01788	1.7465	4.57014	1.49835	3.05012	0.00228749	0.00845616
ENSG00000186960	LINC01551	2.1259	4.56722	1.78993	2.55162	0.0107223	0.0305598
ENSG00000271351		1.55666	4.54504	1.71726	2.64668	0.00812871	0.0243042
ENSG00000271933		1.57967	4.53726	0.94597	4.79641	1.61531e-06	1.78933e-05
ENSG00000253906		1.59487	4.46031	1.61562	2.76074	0.00576704	0.0181898
ENSG00000279701		1.24692	4.24236	1.34356	3.15755	0.00159104	0.0062422
ENSG00000287326	LOC728158	1.16195	4.22361	1.26383	3.34191	0.000832044	0.00363139
ENSG00000229314	ORM1	2.13368	4.1755	1.33939	3.11747	0.00182409	0.0069999
ENSG00000148677	ANKRD1	2.26221	4.09948	1.30458	3.14238	0.00167582	0.00651389
ENSG00000257275		1.49569	4.09634	1.74567	2.34657	0.018947	0.0487159
ENSG00000171872	KLF17	1.23257	4.06357	1.27458	3.18816	0.00143182	0.00573183
ENSG00000157542	KCNJ6	4.58419	4.03056	1.32487	3.04224	0.00234828	0.00863754
ENSG00000224689		1.07306	3.951	1.25749	3.14197	0.00167817	0.00651862
ENSG00000247151	CSTF3-DT	1.51017	3.87091	1.31219	2.94997	0.00317803	0.01112
ENSG00000285367		1.66066	3.85455	1.36594	2.82191	0.00477385	0.0155682
ENSG00000272788		1.49473	3.82783	0.980197	3.90517	9.41592e-05	0.000580551
ENSG00000251538	LINC02201	1.4512	3.81267	1.6056	2.37461	0.0175675	0.0458289
ENSG00000188501	LCTL	5.63736	3.80496	1.07479	3.54018	0.000399858	0.00196318
ENSG00000259594		1.83687	3.79226	1.35521	2.79828	0.00513755	0.0165416
ENSG00000175746	LINC02915	1.22743	3.75663	1.25062	3.00383	0.00266608	0.0095957
ENSG00000271596		1.6472	3.74532	1.04673	3.57813	0.000346066	0.00173742
ENSG00000253891		1.18462	3.72651	1.33998	2.78101	0.00541895	0.0172775
ENSG00000179059	ZFP42	2.36726	3.72594	1.53107	2.43355	0.0149517	0.0401642
ENSG00000273388		2.00931	3.6771	1.3145	2.79735	0.00515242	0.0165729
ENSG00000279288		1.28306	3.67395	1.37478	2.6724	0.00753103	0.0228635
ENSG00000229331		3.42601	3.66007	0.920812	3.97483	7.0431e-05	0.000452181
ENSG00000222032		1.00609	3.6537	1.5484	2.35965	0.018292	0.0473642
ENSG00000226012		1.37379	3.64635	1.30663	2.79066	0.0052601	0.016863
ENSG00000245662		1.39543	3.62389	1.32862	2.72756	0.00638038	0.0198238
ENSG00000259760		1.81337	3.62045	1.4981	2.4167	0.0156621	0.0417698
ENSG00000286330	LOC105370259	2.17677	3.59766	1.13895	3.15876	0.00158444	0.00622393
ENSG00000104321	TRPA1	6.15648	3.59224	1.02928	3.49006	0.000482917	0.00230042
ENSG00000261509	TP53TG3B	1.3228	3.54976	1.20416	2.9479	0.00319937	0.0111825
ENSG00000227764	NTRAS	1.07897	3.53341	1.40155	2.52108	0.0116996	0.0328246
ENSG00000288819		1.37717	3.46579	1.1924	2.90657	0.00365413	0.0124883
ENSG00000274008		1.93858	3.45251	1.18478	2.91406	0.0035676	0.0122548
ENSG00000232258	TMEM114	0.988141	3.44868	1.43896	2.39664	0.0165463	0.043661
ENSG00000189068	VSTM1	1.14438	3.44476	1.15785	2.97513	0.00292867	0.0103934
ENSG00000137634	NXPE4	1.82742	3.43462	1.30122	2.63953	0.00830203	0.024724
ENSG00000135175	OCM2	1.02088	3.40743	1.34071	2.5415	0.0110377	0.0312677
ENSG00000275210		0.984228	3.38734	1.24784	2.71455	0.0066365	0.0204919
ENSG00000166509	CLEC3A	1.23405	3.36383	1.17755	2.85664	0.00428148	0.0142157
ENSG00000234224	TMEM229A	7.54599	3.3632	1.11442	3.0179	0.00254529	0.00922641
ENSG00000140274	DUOXA2	1.75834	3.33642	1.26313	2.6414	0.00825649	0.0246163
ENSG00000233056	ERVH48-1	2.09631	3.28949	1.2324	2.66917	0.00760394	0.0230364
ENSG00000162753	SLC9C2	2.25537	3.28575	1.32868	2.47294	0.0134007	0.0367173
ENSG00000205057	CLLU1-AS1	5.32866	3.2528	0.937566	3.46941	0.000521607	0.00245148
ENSG00000287094	LOC124901407	1.6956	3.23581	1.07602	3.00721	0.00263661	0.00951524
ENSG00000265185		1.32718	3.21691	1.1508	2.79536	0.00518412	0.01666
ENSG00000178690	DYNAP	3.70872	3.20898	1.24091	2.58598	0.00971022	0.0281665
ENSG00000235180	LINC00601	1.40166	3.19282	1.14309	2.79314	0.00521991	0.0167527
ENSG00000108417	KRT37	4.05112	3.18868	1.35529	2.35276	0.0186347	0.0480795
ENSG00000006788	MYH13	1.86387	3.166	1.09548	2.89005	0.00385177	0.0130131
ENSG00000289702		2.73749	3.15908	0.848177	3.72455	0.000195662	0.00107241
ENSG00000255776		1.16764	3.15137	1.16679	2.70089	0.00691532	0.021253
ENSG00000172179	PRL	1.04084	3.14127	1.31564	2.38764	0.0169569	0.0445334
ENSG00000149948	HMGA2	8.08741	3.1407	0.771478	4.07102	4.68087e-05	0.00032021
ENSG00000268987		2.23009	3.13944	1.2287	2.55509	0.0106161	0.0303049
ENSG00000121570	DPPA4	2.84654	3.11253	1.18008	2.63757	0.00835031	0.0248426
ENSG00000196242	OR2C3	2.74148	3.10875	1.14262	2.72072	0.0065139	0.0201736
ENSG00000229921	KIF25-AS1	2.13481	3.09688	1.09164	2.83691	0.00455524	0.0149564
ENSG00000289120		1.05348	3.09533	1.28605	2.40685	0.0160906	0.0426765
ENSG00000165685	TMEM52B	3.17043	3.06695	0.876019	3.50101	0.000463496	0.00222169
ENSG00000255469		1.23177	3.06562	1.2621	2.42899	0.015141	0.0406009
ENSG00000176887	SOX11	17.6552	3.04135	0.794829	3.82642	0.000130019	0.000761861
ENSG00000241593		1.68184	3.01793	1.12896	2.6732	0.00751322	0.0228166
ENSG00000134940	ACRV1	3.40893	3.00014	0.916346	3.27403	0.00106027	0.00444758
ENSG00000225082		1.27015	2.99691	0.991258	3.02334	0.00249997	0.00908947
ENSG00000175874	CREG2	9.57323	2.97455	0.787049	3.77937	0.000157225	0.000895336
ENSG00000242048	PRKAG2-AS2	2.41843	2.95375	1.16193	2.54211	0.0110185	0.0312285
ENSG00000235994		2.56883	2.94765	0.865226	3.4068	0.000657288	0.00298254
ENSG00000232114		2.60674	2.92756	0.831758	3.51973	0.000431991	0.00209709
ENSG00000201700	SNORD113-3	1.047	2.92287	1.12835	2.59039	0.00958671	0.0278502
ENSG00000207109	SNORD38C	1.36099	2.9151	0.940261	3.10031	0.00193319	0.00733005
ENSG00000253661	ZFHX4-AS1	5.0088	2.91262	0.898625	3.2412	0.00119028	0.00490687
ENSG00000288900		1.13726	2.90348	1.04829	2.76972	0.0056104	0.0177771
ENSG00000264659		1.67723	2.88462	1.15441	2.49878	0.0124622	0.0345717
ENSG00000241560	ZBTB20-AS1	1.84995	2.8826	1.01394	2.84296	0.00446964	0.0147364
ENSG00000054356	PTPRN	5.21205	2.88067	0.988512	2.91415	0.00356662	0.0122529
ENSG00000272763		1.18767	2.87558	1.17958	2.4378	0.0147771	0.0397839
ENSG00000286831		1.33129	2.85983	1.2166	2.35068	0.0187392	0.0482888
ENSG00000207688	MIR548AA2	1.42941	2.84766	0.996502	2.85766	0.00426777	0.01418
ENSG00000289400	LOC124902559	1.61615	2.84452	0.993863	2.86208	0.00420865	0.0140174
ENSG00000254521	SIGLEC12	5.79333	2.83967	1.07079	2.65194	0.00800319	0.0240096
ENSG00000244128	LINC01322	3.16994	2.80952	1.17331	2.39452	0.0166422	0.0438397
ENSG00000279296		3.16944	2.77658	0.800073	3.47041	0.000519671	0.00244398
ENSG00000267412		1.6554	2.77303	0.984532	2.8166	0.00485356	0.0157923
ENSG00000285205		2.00443	2.77283	1.00601	2.75626	0.00584671	0.0183829
ENSG00000273584		2.57091	2.77068	0.882471	3.13969	0.00169128	0.00656392
ENSG00000285492	LOC112267968	2.41386	2.76154	1.0923	2.52819	0.0114652	0.0323078
ENSG00000287771		1.51943	2.752	0.992274	2.77343	0.00554687	0.0176009
ENSG00000262074		1.62056	2.74726	0.988953	2.77795	0.00547033	0.0174096
ENSG00000288528		1.35572	2.74375	1.04808	2.61788	0.00884773	0.0260779
ENSG00000128965	CHAC1	93.9892	2.73619	0.782772	3.49552	0.000473142	0.00226268
ENSG00000087494	PTHLH	81.94	2.71801	0.632149	4.29964	1.71076e-05	0.000135974
ENSG00000132429	POPDC3	7.11507	2.71288	0.848812	3.19609	0.00139302	0.00560212
ENSG00000279176		1.83269	2.70893	1.1358	2.38504	0.0170771	0.0447628
ENSG00000266127	ZNF415P1	4.26055	2.7069	0.615715	4.39635	1.10087e-05	9.35657e-05
ENSG00000290803		1.8979	2.70124	1.00062	2.69957	0.00694296	0.0213356
ENSG00000131142	CCL25	2.39863	2.70115	1.14297	2.36328	0.0181138	0.0469871
ENSG00000225195		3.98259	2.69884	0.665675	4.05429	5.02857e-05	0.000340134
ENSG00000239948	RN7SL368P	3.20736	2.69873	0.768047	3.51375	0.000441821	0.00213585
ENSG00000177234	LINC01561	4.73513	2.69644	0.858867	3.13953	0.0016922	0.0065643
ENSG00000259926		3.86167	2.69398	0.752468	3.58019	0.000343341	0.00172673
ENSG00000289310		1.68313	2.68737	1.06685	2.51897	0.0117699	0.0329929
ENSG00000291128	APOC1P1	4.65821	2.6835	1.07296	2.50101	0.0123839	0.0343906
ENSG00000276462	LINC03025	2.94991	2.67956	0.95638	2.80178	0.00508221	0.0163923
ENSG00000276926	MIR6797	1.15869	2.6756	1.0421	2.56751	0.0102432	0.0294262
ENSG00000235077		1.70864	2.66446	1.07703	2.4739	0.0133647	0.0366465
ENSG00000255003		3.15355	2.66155	0.864348	3.07925	0.00207519	0.00779288
ENSG00000200879	SNORD14E	3.28934	2.65398	0.624292	4.25118	2.12649e-05	0.000164056
ENSG00000244649		1.87096	2.65263	1.12672	2.3543	0.0185575	0.0479187
ENSG00000238132		3.51049	2.64123	0.744572	3.54732	0.000389176	0.00191692
ENSG00000234394	LINC03025	2.57498	2.63912	1.04752	2.51939	0.0117558	0.0329597
ENSG00000147434	CHRNA6	2.8313	2.6346	0.864353	3.04805	0.00230328	0.00850368
ENSG00000188452	CERKL	2.3004	2.62355	1.00484	2.61092	0.00902981	0.0265146
ENSG00000158077	NLRP14	2.38968	2.6034	0.973676	2.67379	0.00749998	0.0227835
ENSG00000270339	PPIAL4H	1.52244	2.59795	0.987428	2.63103	0.00851273	0.0252449
ENSG00000290084		1.94293	2.59421	0.979488	2.64853	0.00808416	0.0241872
ENSG00000149635	OCSTAMP	1.87725	2.59017	1.04555	2.47732	0.0132372	0.0363418
ENSG00000196132	MYT1	1.70613	2.58907	1.05599	2.4518	0.0142144	0.0385214
ENSG00000289880		3.01001	2.58163	0.816964	3.16004	0.0015775	0.00620256
ENSG00000138083	SIX3	4.49342	2.57432	0.84374	3.05108	0.00228022	0.00843686
ENSG00000131015	ULBP2	22.4715	2.55409	0.587922	4.34426	1.39747e-05	0.000114729
ENSG00000167755	KLK6	1895.47	2.55185	0.829189	3.07753	0.00208725	0.00782597
ENSG00000241520		1.2767	2.55022	0.949852	2.68486	0.00725598	0.0221657
ENSG00000234455		4.04781	2.53428	0.802142	3.15939	0.00158101	0.00621467
ENSG00000251215		1.45932	2.51722	0.950193	2.64916	0.00806917	0.0241624
ENSG00000279020	C18orf15	1.82804	2.502	1.05201	2.3783	0.0173926	0.0454423
ENSG00000141485	SLC13A5	7.8743	2.4997	0.85294	2.93069	0.00338212	0.0117165
ENSG00000169474	SPRR1A	3211.2	2.49573	0.675061	3.69704	0.000218128	0.00117528
ENSG00000290107		1.24987	2.48439	0.936386	2.65317	0.00797392	0.0239416
ENSG00000244183		1.61528	2.48126	1.01894	2.43515	0.0148858	0.0400168
ENSG00000268388	FENDRR	2.111	2.48063	0.990836	2.50358	0.0122944	0.0341653
ENSG00000270604	HCG17	1.59038	2.4621	0.779441	3.1588	0.00158418	0.00622373
ENSG00000273341		3.54762	2.45375	0.780908	3.14218	0.00167697	0.00651571
ENSG00000261327		33.0692	2.43802	0.522813	4.66327	3.11217e-06	3.15173e-05
ENSG00000283415		2.55644	2.42611	1.00246	2.42014	0.0155144	0.0414371
ENSG00000256826		1.62632	2.42411	1.00983	2.40051	0.0163721	0.0432685
ENSG00000131355	ADGRE3	4.96352	2.40777	0.885927	2.7178	0.00657183	0.0203193
ENSG00000271947		3.11781	2.40108	0.754228	3.1835	0.00145506	0.00580592
ENSG00000287255	LOC101929667	4.28644	2.38918	0.636681	3.75255	0.000175045	0.000979837
ENSG00000242578		1.5353	2.38668	0.882797	2.70354	0.00686052	0.0211048
ENSG00000271590		7.92832	2.38384	0.516627	4.61424	3.94533e-06	3.87868e-05
ENSG00000230162	CT45A11P	1.22113	2.36718	0.976772	2.42347	0.0153731	0.0410825
ENSG00000275266		2.42268	2.3429	0.995496	2.3535	0.0185974	0.0480089
ENSG00000280353		2.94528	2.33999	0.832049	2.81232	0.00491849	0.0159535
ENSG00000258583	LINC01500	2.5819	2.3256	0.962981	2.415	0.0157351	0.0419299
ENSG00000241420	RN7SL505P	1.78052	2.32145	0.851466	2.72642	0.00640257	0.0198735
ENSG00000134755	DSC2	3784.73	2.31969	0.526382	4.40685	1.04885e-05	8.97977e-05
ENSG00000270863	DDX55P1	2.69158	2.31418	0.825818	2.80229	0.00507407	0.0163682
ENSG00000232254	CSF2RBP1	1.76088	2.3122	0.958253	2.41293	0.015825	0.0421228
ENSG00000274364		3.32953	2.30323	0.603963	3.81353	0.000136994	0.000796916
ENSG00000105641	SLC5A5	6.92081	2.30002	0.721263	3.18887	0.00142828	0.00572084
ENSG00000275743	TRBV14	2.16079	2.29623	0.959732	2.39257	0.0167307	0.0440431
ENSG00000205054	LINC01121	3.32808	2.28913	0.734231	3.11772	0.00182254	0.00699487
ENSG00000230333		6.60723	2.27844	0.625791	3.64089	0.000271696	0.00141158
ENSG00000289023		5.20729	2.27806	0.740668	3.07568	0.00210023	0.00786853
ENSG00000288844		5.50599	2.27772	0.637801	3.57121	0.000355335	0.00177586
ENSG00000099869	IGF2-AS	2.8725	2.27761	0.972486	2.34205	0.0191781	0.0492049
ENSG00000211750	TRBV24-1	3.25233	2.27404	0.875059	2.59872	0.0093571	0.0273038
ENSG00000120436	GPR31	3.49234	2.25344	0.964326	2.3368	0.0194497	0.049796
ENSG00000248610	HSPA8P4	2.10928	2.24836	0.883897	2.54369	0.0109688	0.031094
ENSG00000284240	LINC02801	2.11467	2.23968	0.870259	2.57358	0.0100651	0.029007
ENSG00000272620	AFAP1-AS1	2.34704	2.22882	0.927572	2.40286	0.0162676	0.0430512
ENSG00000105610	KLF1	1.28204	2.22523	0.938856	2.37015	0.0177808	0.0462684
ENSG00000112245	PTP4A1	3.7503	2.22283	0.713695	3.11453	0.00184235	0.00705313
ENSG00000255282	WTAPP1	3.66428	2.21078	0.838013	2.63812	0.00833675	0.0248121
ENSG00000251682		2.76603	2.20969	0.671199	3.29215	0.000994251	0.00421978
ENSG00000106302	HYAL4	46.1097	2.19566	0.685431	3.20332	0.00135853	0.00549241
ENSG00000101306	MYLK2	2.29056	2.19246	0.843129	2.60038	0.00931204	0.027197
ENSG00000164047	CAMP	3.58651	2.18627	0.800513	2.73109	0.00631252	0.0196467
ENSG00000268144		1.61755	2.17052	0.899216	2.41379	0.0157877	0.0420311
ENSG00000270000		2.02932	2.16447	0.844987	2.56154	0.010421	0.0298482
ENSG00000265123	RN7SL200P	4.36578	2.15818	0.639428	3.37518	0.000737687	0.00328298
ENSG00000289545		2.92689	2.15391	0.681571	3.16021	0.00157656	0.00619969
ENSG00000203356	LINC01562	3.82343	2.15342	0.767344	2.80633	0.00501093	0.0162095
ENSG00000290922	LOC101927202	1.65043	2.15291	0.812289	2.65042	0.00803927	0.0240878
ENSG00000256574	OR13A1	1.9343	2.15146	0.834331	2.57866	0.00991848	0.0286643
ENSG00000232811		1.76971	2.15094	0.91954	2.33915	0.0193278	0.0495231
ENSG00000170290	SLN	20.0602	2.14786	0.676246	3.17615	0.00149242	0.00593256
ENSG00000264705		2.1552	2.13539	0.900109	2.37237	0.0176743	0.0460495
ENSG00000272330		2.34765	2.12943	0.729915	2.91736	0.00353006	0.012149
ENSG00000235672		1.74283	2.12157	0.796428	2.66386	0.00772497	0.0233347
ENSG00000123500	COL10A1	25.9973	2.1023	0.625844	3.35914	0.000781848	0.00344506
ENSG00000257008	GPR142	1.98443	2.10016	0.850748	2.4686	0.0135642	0.0370844
ENSG00000232053		3.32741	2.09775	0.76376	2.7466	0.0060216	0.0188651
ENSG00000254484		2.10092	2.09342	0.820798	2.55047	0.0107576	0.0306394
ENSG00000254325		3.06437	2.08887	0.75601	2.76303	0.00572683	0.0180807
ENSG00000060718	COL11A1	231.082	2.07935	0.777051	2.67595	0.00745168	0.0226701
ENSG00000280721		10.6003	2.07173	0.550497	3.76339	0.000167626	0.000944528
ENSG00000225761		3.60827	2.05736	0.617259	3.33306	0.000858955	0.00372635
ENSG00000105989	WNT2	143.401	2.05685	0.528378	3.89276	9.91086e-05	0.000604878
ENSG00000206072	SERPINB11	8.11538	2.05588	0.832402	2.46981	0.0135184	0.0369768
ENSG00000184260	H2AC20	3.44695	2.05415	0.596948	3.44109	0.000579386	0.00268207
ENSG00000049247	UTS2	4.66506	2.05332	0.690189	2.97502	0.0029297	0.0103958
ENSG00000211816	TRAV38-1	1.67109	2.04961	0.850029	2.41122	0.0158992	0.0422814
ENSG00000261864		2.09583	2.04245	0.789942	2.58557	0.0097218	0.0281945
ENSG00000255815	KRT8P11	4.92128	2.02646	0.845856	2.39575	0.0165865	0.0437369
ENSG00000225506		4.19742	2.02461	0.630207	3.21261	0.00131533	0.00534858
ENSG00000286607		2.82764	2.01313	0.816242	2.46635	0.0136499	0.0372661
ENSG00000164112	SMIM43	3.1152	2.00645	0.780737	2.56995	0.0101714	0.0292665
ENSG00000224067		4.67424	2.00233	0.635812	3.14925	0.0016369	0.00639633
ENSG00000273394		2.27604	2.00134	0.839722	2.38334	0.0171565	0.0449228
ENSG00000107249	GLIS3	82.3194	1.99137	0.431289	4.61725	3.88856e-06	3.83591e-05
ENSG00000257604		3.00744	1.98583	0.624556	3.17959	0.00147485	0.005874
ENSG00000228081		2.30079	1.98286	0.654993	3.02731	0.00246743	0.00899262
ENSG00000264063		2.71283	1.98255	0.791534	2.5047	0.0122557	0.0340739
ENSG00000169427	KCNK9	4.1296	1.97735	0.842547	2.34687	0.0189321	0.0487025
ENSG00000162975	KCNF1	2.33291	1.97355	0.765921	2.57671	0.00997466	0.0287892
ENSG00000225411		3.21859	1.97111	0.710086	2.77588	0.00550525	0.0174957
ENSG00000222421		2.35977	1.96559	0.785562	2.50214	0.0123444	0.0342877
ENSG00000231407		6.51506	1.96123	0.605809	3.23738	0.00120633	0.00496242
ENSG00000137558	PI15	165.663	1.95923	0.571819	3.42632	0.000611818	0.00280349
ENSG00000267679	EIF5AP2	5.45411	1.95467	0.536253	3.64506	0.000267333	0.00139292
ENSG00000171772	SYCE1	10.3073	1.95278	0.768542	2.5409	0.0110569	0.031319
ENSG00000145700	ANKRD31	22.989	1.9521	0.492045	3.96733	7.26837e-05	0.000464171
ENSG00000183196	CHST6	50.8536	1.94982	0.499197	3.90591	9.38718e-05	0.000579024
ENSG00000275216		18.7255	1.93816	0.634901	3.05269	0.00226799	0.00840234
ENSG00000267658		1.40722	1.93722	0.7839	2.47125	0.013464	0.0368579
ENSG00000173597	SULT1B1	10.528	1.93552	0.538491	3.59434	0.00032522	0.00164821
ENSG00000231699		2.26373	1.93123	0.775151	2.49143	0.0127232	0.0351809
ENSG00000251287	ALG1L2	2.64925	1.89593	0.699707	2.70961	0.00673631	0.0207684
ENSG00000214894	LINC00243	6.44469	1.88888	0.481051	3.92656	8.61698e-05	0.000538757
ENSG00000285737		3.79768	1.87931	0.596765	3.14916	0.0016374	0.00639633
ENSG00000233040		2.31395	1.87779	0.771248	2.43474	0.0149025	0.0400507
ENSG00000081181	ARG2	99.4393	1.87408	0.52025	3.60227	0.000315453	0.00160688
ENSG00000254859		5.23288	1.87227	0.635023	2.94836	0.0031947	0.0111689
ENSG00000007350	TKTL1	14.3938	1.87166	0.641692	2.91676	0.00353689	0.0121667
ENSG00000254985		2.58309	1.86922	0.796547	2.34665	0.018943	0.0487159
ENSG00000262380		4.24909	1.86878	0.550463	3.39492	0.000686499	0.00309277
ENSG00000156206	CFAP161	2.30549	1.86251	0.770763	2.41645	0.0156727	0.0417943
ENSG00000264853		7.21788	1.85348	0.4607	4.02318	5.74164e-05	0.000381059
ENSG00000240003	RPL7P24	2.20333	1.85332	0.77135	2.40269	0.0162749	0.0430667
ENSG00000248927		2.47428	1.8479	0.788373	2.34394	0.0190812	0.0490043
ENSG00000257894		11.3229	1.84143	0.665671	2.76628	0.00567003	0.0179268
ENSG00000163958	ZDHHC19	1.8474	1.83524	0.773221	2.3735	0.0176206	0.0459384
ENSG00000288757		2.95083	1.82887	0.569895	3.20914	0.00133133	0.00540133
ENSG00000265752		2.19663	1.82537	0.66494	2.74517	0.00604801	0.0189438
ENSG00000101463	SYNDIG1	21.6412	1.81859	0.632739	2.87415	0.00405113	0.0135661
ENSG00000278607		2.04547	1.81796	0.681202	2.66876	0.00761318	0.0230548
ENSG00000168243	GNG4	15.7995	1.81416	0.527818	3.43709	0.000587992	0.00271452
ENSG00000112319	EYA4	14.5317	1.81381	0.682974	2.65576	0.00791306	0.0237935
ENSG00000237976		4.3694	1.80844	0.628738	2.8763	0.00402369	0.0134946
ENSG00000288745		3.31859	1.80684	0.555307	3.25377	0.00113883	0.00472845
ENSG00000140932	CMTM2	4.11761	1.80678	0.694312	2.60226	0.00926104	0.0270699
ENSG00000128422	KRT17	27145.1	1.78815	0.706563	2.53078	0.011381	0.0321018
ENSG00000162840		15.4874	1.78161	0.686324	2.59588	0.00943501	0.0274868
ENSG00000242683		3.35761	1.77939	0.568821	3.12821	0.00175876	0.0067825
ENSG00000179219	LINC00311	2.74364	1.77763	0.682499	2.60459	0.00919839	0.0269086
ENSG00000290878	HLA-DRB6	22.244	1.77633	0.57361	3.09675	0.00195655	0.00740793
ENSG00000225900		1.68814	1.77594	0.667126	2.66208	0.00776594	0.0234353
ENSG00000280060		2.4322	1.77416	0.670369	2.64654	0.00813205	0.0243054
ENSG00000258565		5.52098	1.75129	0.501237	3.49392	0.000475976	0.0022736
ENSG00000227992		4.34152	1.74272	0.5575	3.12596	0.00177223	0.00682897
ENSG00000164746	C7orf57	3.87801	1.73876	0.683212	2.54499	0.0109282	0.0310031
ENSG00000074317	SNCB	4.96527	1.73407	0.699237	2.47994	0.0131404	0.0361204
ENSG00000290977	KRT16P6	8.43212	1.71028	0.486932	3.51236	0.000444149	0.00214531
ENSG00000205622		9.79208	1.69855	0.612066	2.77511	0.00551831	0.0175295
ENSG00000287242		2.84808	1.697	0.694772	2.44252	0.0145851	0.0393548
ENSG00000251131		4.89953	1.6952	0.680402	2.49146	0.0127218	0.0351807
ENSG00000253616		1.75387	1.69192	0.712121	2.37589	0.0175067	0.045691
ENSG00000289365		5.14376	1.69106	0.663307	2.54944	0.0107896	0.0306825
ENSG00000178342	KCNG2	4.12429	1.68664	0.717753	2.34988	0.0187793	0.0483748
ENSG00000258068		2.77621	1.68029	0.643373	2.6117	0.00900944	0.0264706
ENSG00000169436	COL22A1	20.3955	1.6753	0.622683	2.69046	0.00713544	0.0218344
ENSG00000124140	SLC12A5	4.658	1.67301	0.55896	2.99308	0.00276178	0.00988967
ENSG00000264966	MIR5094	3.12218	1.67299	0.651897	2.56634	0.0102777	0.0295108
ENSG00000230479		6.95838	1.66703	0.591413	2.81873	0.0048214	0.0157055
ENSG00000288935		3.05708	1.66455	0.521638	3.191	0.0014178	0.0056875
ENSG00000239247	RN7SL589P	4.39694	1.66274	0.675826	2.46031	0.0138816	0.037781
ENSG00000233818		3.01215	1.65217	0.647547	2.55143	0.0107282	0.0305737
ENSG00000253520		11.1054	1.65025	0.408578	4.039	5.36791e-05	0.000359306
ENSG00000278886		4.37835	1.64398	0.654877	2.51037	0.0120605	0.0336251
ENSG00000280164		2.25049	1.63913	0.669807	2.44717	0.0143985	0.0389385
ENSG00000237170		2.93291	1.63744	0.594028	2.7565	0.00584235	0.0183771
ENSG00000254485		3.26186	1.63603	0.67746	2.41495	0.0157375	0.0419322
ENSG00000241112		5.66959	1.63602	0.478573	3.41853	0.000629598	0.00287721
ENSG00000261606		3.84907	1.63541	0.608483	2.68768	0.00719496	0.0220048
ENSG00000203805	PLPP4	44.2772	1.63472	0.591147	2.76534	0.00568638	0.0179706
ENSG00000218682		3.67581	1.63437	0.665659	2.45527	0.0140779	0.0382109
ENSG00000128253	RFPL2	4.69033	1.62834	0.669732	2.43134	0.0150432	0.040382
ENSG00000251073	NUDT19P5	5.61804	1.62245	0.544481	2.97981	0.0028843	0.0102513
ENSG00000237523	LINC00857	11.838	1.62135	0.528742	3.06643	0.00216634	0.00807894
ENSG00000215196	BASP1-AS1	4.51681	1.61977	0.583515	2.77588	0.00550518	0.0174957
ENSG00000114948	ADAM23	144.304	1.61689	0.447451	3.61357	0.000302013	0.00154768
ENSG00000260350		4.56508	1.61364	0.586331	2.7521	0.0059215	0.0185978
ENSG00000268218		2.42052	1.60734	0.66136	2.43035	0.0150842	0.0404675
ENSG00000230102	LINC02028	11.7584	1.60578	0.640164	2.50839	0.0121282	0.0337916
ENSG00000224594		6.53818	1.60401	0.484123	3.31323	0.000922248	0.00395877
ENSG00000211778	TRAV4	3.65234	1.60076	0.652765	2.45228	0.0141956	0.0384797
ENSG00000271926		3.26284	1.60006	0.670884	2.385	0.0170789	0.0447628
ENSG00000259771		3.91797	1.59806	0.56495	2.82868	0.00467409	0.0153015
ENSG00000251002	TRD-AS1	5.59517	1.59554	0.57611	2.76951	0.00561408	0.0177869
ENSG00000260905		4.15566	1.59488	0.582607	2.7375	0.00619088	0.0193201
ENSG00000091844	RGS17	21.1197	1.59416	0.38247	4.16806	3.07208e-05	0.000224265
ENSG00000288923		3.88202	1.59226	0.535434	2.97377	0.00294162	0.0104317
ENSG00000261559		4.43787	1.58768	0.517746	3.06652	0.00216566	0.00807889
ENSG00000270072		4.5049	1.58568	0.660475	2.40081	0.0163587	0.043237
ENSG00000258300		2.72457	1.58518	0.558099	2.84033	0.00450671	0.0148274
ENSG00000248394		4.23544	1.5815	0.541212	2.92214	0.00347631	0.0119839
ENSG00000243560	RN7SL364P	5.89852	1.57113	0.620269	2.53299	0.0113095	0.0319344
ENSG00000244378		4.1325	1.56728	0.642214	2.44044	0.0146694	0.0395529
ENSG00000289540		3.2666	1.55894	0.611138	2.55088	0.010745	0.0306094
ENSG00000261804		6.74077	1.55688	0.587623	2.64945	0.0080622	0.0241465
ENSG00000157399	ARSL	14.8689	1.55478	0.468593	3.31798	0.000906708	0.00390075
ENSG00000241886		7.61094	1.55442	0.478875	3.24599	0.00117042	0.00484015
ENSG00000135218	CD36	2302.21	1.55371	0.427746	3.63232	0.00028088	0.00145277
ENSG00000227076		2.82842	1.55223	0.652561	2.37867	0.0173752	0.0454051
ENSG00000229425	LOC101927745	12.0682	1.54836	0.493044	3.14041	0.00168714	0.00654995
ENSG00000285517		11.6486	1.54773	0.48734	3.17588	0.0014938	0.00593642
ENSG00000279286		4.52562	1.54626	0.629843	2.455	0.0140885	0.0382361
ENSG00000254017	IGHEP2	4.27536	1.54173	0.655339	2.35256	0.0186445	0.0480919
ENSG00000279281		9.47571	1.53852	0.440808	3.49022	0.000482615	0.0023
ENSG00000211448	DIO2	1733.41	1.53755	0.442637	3.47361	0.000513505	0.00242038
ENSG00000279633		3.20001	1.53707	0.594175	2.5869	0.00968429	0.028097
ENSG00000132321	IQCA1	37.0094	1.53659	0.352035	4.36488	1.2719e-05	0.000105528
ENSG00000227200		2.74584	1.5337	0.654787	2.34229	0.0191657	0.0491863
ENSG00000197472	ZNF695	2.27826	1.53358	0.648697	2.36409	0.0180744	0.0469101
ENSG00000118004	COLEC11	10.2558	1.52516	0.533691	2.85776	0.00426644	0.0141772
ENSG00000229140	CCDC26	31.259	1.52477	0.481748	3.16508	0.00155041	0.00611598
ENSG00000261476		2.97769	1.5237	0.644704	2.36341	0.0181078	0.0469797
ENSG00000101670	LIPG	172.895	1.51795	0.555557	2.7323	0.00628931	0.019585
ENSG00000261208		10.7947	1.50891	0.450936	3.34617	0.00081935	0.00358681
ENSG00000238231		4.20416	1.5088	0.515428	2.92727	0.00341948	0.0118247
ENSG00000260996		2.86978	1.50649	0.63072	2.38853	0.016916	0.0444581
ENSG00000278979		5.35538	1.50189	0.474622	3.16439	0.00155406	0.00612622
ENSG00000271659		2.30947	1.50175	0.597054	2.51526	0.0118945	0.0332681
ENSG00000258412		2.13394	1.50167	0.62928	2.38633	0.0170173	0.0446595
ENSG00000213904	LIPE-AS1	43.148	1.5016	0.294125	5.10531	3.30245e-07	4.56362e-06
ENSG00000213023	SYT3	3.28295	1.49816	0.572859	2.61523	0.00891677	0.026252
ENSG00000162722	TRIM58	37.448	1.49483	0.519969	2.87485	0.0040422	0.0135425
ENSG00000270562	FOXP1-DT	7.78322	1.49147	0.509937	2.9248	0.00344677	0.0119025
ENSG00000105219	CCNP	5.59049	1.49038	0.46485	3.20615	0.00134523	0.00544777
ENSG00000266783		3.44241	1.48851	0.552808	2.69263	0.00708918	0.0217188
ENSG00000255163		8.3218	1.48367	0.506012	2.93208	0.00336698	0.011678
ENSG00000124813	RUNX2	212.307	1.47719	0.306804	4.81477	1.47368e-06	1.6572e-05
ENSG00000124635	H2BC11	14.7176	1.47341	0.429429	3.4311	0.00060114	0.00276243
ENSG00000232489		3.86559	1.46894	0.584393	2.51361	0.0119502	0.0333879
ENSG00000260973		13.2699	1.46386	0.477196	3.06764	0.00215756	0.00805514
ENSG00000235090		3.06952	1.46162	0.544121	2.68621	0.00722679	0.0220882
ENSG00000124107	SLPI	1745.81	1.45988	0.404117	3.61253	0.000303223	0.00155306
ENSG00000224982	TMEM233	7.24499	1.4546	0.572255	2.54188	0.0110259	0.0312464
ENSG00000280219		25.6733	1.45351	0.324482	4.4795	7.48188e-06	6.7142e-05
ENSG00000269952		4.32916	1.45223	0.518228	2.8023	0.00507391	0.0163682
ENSG00000159399	HK2	1709.57	1.44957	0.368915	3.92928	8.52011e-05	0.000533276
ENSG00000236501		10.083	1.44558	0.54665	2.64444	0.00818258	0.0244261
ENSG00000100625	SIX4	25.082	1.44532	0.505857	2.85718	0.00427427	0.0141983
ENSG00000172724	CCL19	443.842	1.43711	0.552697	2.60017	0.00931764	0.0272079
ENSG00000229677	RPL17P28	9.82396	1.43558	0.398391	3.60344	0.000314033	0.00160105
ENSG00000157111	TMEM171	24.5564	1.43471	0.460443	3.11594	0.00183358	0.00702699
ENSG00000229054	RPS29P14	5.84844	1.43302	0.496037	2.88894	0.00386545	0.0130455
ENSG00000174145	NWD2	24.2114	1.42677	0.553787	2.57639	0.00998393	0.0288016
ENSG00000260360		3.97855	1.42305	0.406644	3.49949	0.00046615	0.00223219
ENSG00000288969		4.37749	1.42297	0.579422	2.45584	0.0140556	0.0381647
ENSG00000269019		4.23809	1.42289	0.584106	2.43602	0.01485	0.039943
ENSG00000211513		14.084	1.42218	0.459102	3.09773	0.00195006	0.00739016
ENSG00000147488	ST18	7.92041	1.41934	0.571397	2.48398	0.0129924	0.0357919
ENSG00000221955	SLC12A8	103.727	1.4186	0.447224	3.17201	0.00151389	0.00600388
ENSG00000280121		5.73013	1.41525	0.503753	2.80941	0.0049633	0.0160844
ENSG00000200953		6.88023	1.40388	0.458644	3.06093	0.00220648	0.00820387
ENSG00000214773		6.53524	1.39053	0.534593	2.6011	0.00929264	0.0271541
ENSG00000287778		15.7686	1.38567	0.318715	4.34767	1.37592e-05	0.000113185
ENSG00000111799	COL12A1	4439.43	1.38323	0.411862	3.35849	0.000783703	0.00345218
ENSG00000243260	RN7SL558P	7.55811	1.37779	0.4341	3.1739	0.00150407	0.0059707
ENSG00000155269	GPR78	15.5118	1.37734	0.508938	2.7063	0.00680376	0.020948
ENSG00000153707	PTPRD	153.383	1.37606	0.427602	3.21808	0.0012905	0.00526446
ENSG00000264964		6.57775	1.37599	0.494117	2.78475	0.00535696	0.0171166
ENSG00000163207	IVL	6445.97	1.37141	0.45101	3.04076	0.00235981	0.008667
ENSG00000197930	ERO1A	1433.34	1.36826	0.259423	5.27427	1.33285e-07	2.07817e-06
ENSG00000280027		10.4181	1.36367	0.540998	2.52067	0.0117133	0.0328597
ENSG00000284747		10.2471	1.3622	0.47075	2.89368	0.00380752	0.0128982
ENSG00000187672	ERC2	10.6657	1.36181	0.516725	2.63546	0.00840245	0.0249691
ENSG00000291221		4.58214	1.36014	0.555177	2.44992	0.0142889	0.0386818
ENSG00000150636	CCDC102B	76.9763	1.3586	0.377994	3.59424	0.000325337	0.00164852
ENSG00000277883		7.76454	1.35219	0.529857	2.55198	0.0107112	0.0305311
ENSG00000276390		3.91353	1.34199	0.494843	2.71195	0.0066889	0.0206427
ENSG00000184261	KCNK12	12.0084	1.34021	0.524722	2.55414	0.010645	0.0303666
ENSG00000198108	CHSY3	55.0537	1.3356	0.351695	3.79762	0.000146091	0.000841039
ENSG00000266664		4.03492	1.33545	0.540084	2.47267	0.0134107	0.0367379
ENSG00000259921		5.65091	1.33484	0.516293	2.58544	0.00972555	0.0281969
ENSG00000279476		12.1323	1.32954	0.426431	3.11784	0.00182179	0.00699323
ENSG00000289390		4.52874	1.3269	0.532852	2.49019	0.0127676	0.0352836
ENSG00000139351	SYCP3	5.95164	1.32256	0.420192	3.14752	0.00164664	0.00642352
ENSG00000224897	POT1-AS1	5.9359	1.32052	0.535939	2.46393	0.0137421	0.0374683
ENSG00000105755	ETHE1	381.792	1.31747	0.258295	5.10062	3.38539e-07	4.66487e-06
ENSG00000204442	NALF1	33.1427	1.31461	0.417338	3.14998	0.00163279	0.00638351
ENSG00000173114	LRRN3	32.8862	1.30018	0.381175	3.41097	0.000647312	0.00294467
ENSG00000147145	LPAR4	59.1623	1.29982	0.363592	3.57494	0.000350313	0.00175417
ENSG00000138792	ENPEP	120.516	1.29778	0.388919	3.33688	0.000847243	0.00368549
ENSG00000152952	PLOD2	395.921	1.29773	0.292974	4.42952	9.44449e-06	8.20556e-05
ENSG00000160213	CSTB	4576.82	1.29187	0.348693	3.7049	0.000211478	0.00114436
ENSG00000258947	TUBB3	18.934	1.28498	0.345998	3.71384	0.000204142	0.0011111
ENSG00000171729	TMEM51	346.948	1.28066	0.177687	7.20738	5.70386e-13	4.23007e-11
ENSG00000233093	LINC00892	16.4275	1.27927	0.464517	2.75398	0.00588762	0.0184995
ENSG00000128594	LRRC4	41.0127	1.27908	0.425507	3.00602	0.00264694	0.00954107
ENSG00000228886		7.41789	1.27776	0.490424	2.60542	0.00917613	0.0268583
ENSG00000143196	DPT	1147.18	1.27575	0.433173	2.94514	0.00322808	0.0112625
ENSG00000182916	TCEAL7	43.9927	1.27505	0.523469	2.43576	0.0148604	0.0399636
ENSG00000228187	LOC100421400	2.33345	1.27284	0.542564	2.34598	0.0189773	0.0487737
ENSG00000265321	MIR4263	3.38678	1.27141	0.504287	2.5212	0.0116955	0.0328184
ENSG00000163565	IFI16	3261.24	1.2688	0.184402	6.88062	5.95939e-12	3.56123e-10
ENSG00000079215	SLC1A3	582.622	1.26858	0.256334	4.94895	7.46156e-07	9.19909e-06
ENSG00000233072	RPS15AP6	7.05825	1.26805	0.40355	3.14224	0.00167661	0.00651518
ENSG00000164604	GPR85	25.2465	1.26696	0.369646	3.4275	0.000609165	0.00279354
ENSG00000262624		7.07997	1.26692	0.465014	2.72448	0.00644027	0.0199755
ENSG00000118515	SGK1	2428.84	1.26523	0.247271	5.11676	3.10827e-07	4.34302e-06
ENSG00000198018	ENTPD7	510.346	1.26448	0.214443	5.89657	3.71142e-09	9.4912e-08
ENSG00000223361	FTH1P10	1499.7	1.26442	0.315301	4.01022	6.06631e-05	0.000399217
ENSG00000254585	MAGEL2	19.621	1.26159	0.520208	2.42517	0.0153012	0.0409433
ENSG00000187627	RGPD1	81.0576	1.26156	0.395099	3.19302	0.00140791	0.00565414
ENSG00000273345		13.8234	1.26052	0.334445	3.76899	0.000163909	0.000926286
ENSG00000165449	SLC16A9	38.5386	1.25863	0.526084	2.39245	0.0167364	0.0440541
ENSG00000158125	XDH	140.766	1.25625	0.468431	2.68182	0.0073223	0.0223447
ENSG00000259863		5.09983	1.25424	0.508374	2.46716	0.0136189	0.0371988
ENSG00000246859	STARD4-AS1	5.14668	1.25364	0.472095	2.65548	0.00791946	0.0238059
ENSG00000259687		3.40834	1.25197	0.528037	2.37099	0.0177407	0.0461975
ENSG00000154734	ADAMTS1	791.355	1.25144	0.374988	3.33728	0.00084603	0.00368298
ENSG00000136541	ERMN	30.3283	1.25143	0.416322	3.00591	0.0026479	0.00954334
ENSG00000134851	TMEM165	2151.87	1.2473	0.171872	7.25716	3.95299e-13	3.03269e-11
ENSG00000118971	CCND2	1812.32	1.24314	0.160787	7.73164	1.06171e-14	1.15011e-12
ENSG00000100644	HIF1A	3137.51	1.24237	0.262078	4.74046	2.13239e-06	2.26414e-05
ENSG00000165304	MELK	141.149	1.24202	0.305675	4.06321	4.84024e-05	0.00032938
ENSG00000118292	C1orf54	134.186	1.24157	0.241758	5.1356	2.81245e-07	4.0012e-06
ENSG00000197977	ELOVL2	26.8561	1.24105	0.466349	2.6612	0.00778619	0.0234901
ENSG00000259706	HSP90B2P	39.6754	1.24033	0.274608	4.51674	6.27998e-06	5.80863e-05
ENSG00000128641	MYO1B	1539.97	1.23773	0.226236	5.47095	4.47628e-08	8.19932e-07
ENSG00000258955	LINC00519	10.854	1.23735	0.40365	3.0654	0.00217377	0.00809891
ENSG00000137965	IFI44	389.491	1.23651	0.302409	4.08885	4.33515e-05	0.000299536
ENSG00000291106	SNHG33	30.6361	1.23188	0.30944	3.98099	6.8629e-05	0.000443268
ENSG00000159860		3.35948	1.23023	0.525699	2.34018	0.0192743	0.0494213
ENSG00000152380	FAM151B	36.3673	1.22706	0.212174	5.7833	7.32506e-09	1.69355e-07
ENSG00000198856	OSTC	1227.08	1.22315	0.162201	7.54099	4.6643e-14	4.42313e-12
ENSG00000235095		16.0142	1.21887	0.320946	3.79774	0.000146021	0.000840807
ENSG00000226887	ERVMER34-1	26.6062	1.21776	0.403261	3.01979	0.00252949	0.00917946
ENSG00000230337	EXOSC10-AS1	5.01408	1.21593	0.416522	2.91924	0.00350889	0.0120804
ENSG00000215571		3.41788	1.21577	0.504289	2.41086	0.0159151	0.042312
ENSG00000171303	KCNK3	22.0121	1.21538	0.472316	2.57323	0.0100753	0.0290334
ENSG00000203995	ZYG11A	12.3112	1.21534	0.42966	2.82861	0.00467504	0.0153029
ENSG00000166562	SEC11C	912.931	1.21492	0.271191	4.47995	7.46597e-06	6.70407e-05
ENSG00000164543	STK17A	428.036	1.21265	0.18441	6.57581	4.83882e-11	2.18677e-09
ENSG00000234156		21.2993	1.21057	0.502917	2.4071	0.0160798	0.0426559
ENSG00000155380	SLC16A1	1172.6	1.21005	0.253707	4.76945	1.84726e-06	2.00331e-05
ENSG00000238057	ZEB2-AS1	7.29165	1.20928	0.473501	2.55391	0.0106522	0.030378
ENSG00000279673		4.30917	1.20918	0.490032	2.46756	0.0136038	0.0371683
ENSG00000135046	ANXA1	7500.83	1.20865	0.338284	3.57289	0.000353064	0.00176606
ENSG00000137563	GGH	1172.44	1.2077	0.342116	3.53009	0.000415426	0.00202894
ENSG00000154380	ENAH	3381.72	1.20641	0.184362	6.54368	6.00223e-11	2.6224e-09
ENSG00000148834	GSTO1	741.008	1.20637	0.194286	6.20926	5.3233e-10	1.74565e-08
ENSG00000255062		6.75326	1.20282	0.376091	3.19823	0.00138274	0.00557005
ENSG00000049449	RCN1	1103.82	1.20253	0.244835	4.9116	9.03342e-07	1.08278e-05
ENSG00000287733		13.7234	1.19988	0.362495	3.31005	0.000932781	0.00399568
ENSG00000261612		11.2109	1.19744	0.344499	3.47589	0.000509157	0.00240273
ENSG00000239291	RPS2P47	10.4934	1.19637	0.436133	2.74313	0.00608564	0.019041
ENSG00000197191	CYSRT1	493.021	1.19635	0.432319	2.76728	0.00565268	0.0178778
ENSG00000103034	NDRG4	883.454	1.19523	0.394287	3.03137	0.00243446	0.008896
ENSG00000281162		26.1327	1.19489	0.495741	2.41031	0.0159388	0.0423516
ENSG00000230155		7.79882	1.19467	0.474612	2.51715	0.0118307	0.0331248
ENSG00000242125	SNHG3	622.81	1.19402	0.268329	4.44982	8.5943e-06	7.56001e-05
ENSG00000188313	PLSCR1	669.071	1.19258	0.250646	4.75802	1.95497e-06	2.09887e-05
ENSG00000144810	COL8A1	157.266	1.19101	0.454277	2.62176	0.00874758	0.0258328
ENSG00000127507	ADGRE2	263.499	1.19017	0.333919	3.56427	0.000364875	0.00181515
ENSG00000158023	CFAP251	148.151	1.18966	0.444764	2.67482	0.00747702	0.0227186
ENSG00000275180		48.019	1.18936	0.294075	4.04441	5.24546e-05	0.000352333
ENSG00000137462	TLR2	254.481	1.18821	0.317287	3.74492	0.00018045	0.00100484
ENSG00000166598	HSP90B1	10183.9	1.18713	0.199726	5.94379	2.78507e-09	7.32296e-08
ENSG00000151012	SLC7A11	210.933	1.18685	0.355512	3.33842	0.000842566	0.00367232
ENSG00000251442		151.459	1.18394	0.219025	5.40551	6.46236e-08	1.11589e-06
ENSG00000279670		22.5728	1.18337	0.309538	3.82302	0.000131825	0.000770881
ENSG00000228612		29.1324	1.18165	0.435989	2.71029	0.00672254	0.020731
ENSG00000279103		9.01337	1.18086	0.408518	2.8906	0.00384511	0.0130017
ENSG00000008056	SYN1	13.3681	1.1792	0.382989	3.07895	0.00207733	0.00779787
ENSG00000151135	TMEM263	693.348	1.17809	0.244794	4.81258	1.48998e-06	1.67482e-05
ENSG00000280184		5.41072	1.17718	0.445113	2.64468	0.00817682	0.0244115
ENSG00000259746		36.302	1.17592	0.272371	4.31734	1.57918e-05	0.000127298
ENSG00000188672	RHCE	15.0651	1.17549	0.34343	3.4228	0.000619794	0.00283582
ENSG00000059728	MXD1	951.117	1.17327	0.321876	3.6451	0.000267287	0.00139292
ENSG00000174938	SEZ6L2	116.229	1.17282	0.279759	4.19224	2.7621e-05	0.000204474
ENSG00000274422		371.113	1.17267	0.343336	3.41551	0.000636625	0.00290473
ENSG00000240399		10.559	1.17203	0.365455	3.20704	0.00134109	0.00543256
ENSG00000161638	ITGA5	1371.56	1.17103	0.304245	3.84897	0.000118614	0.000706333
ENSG00000243811	APOBEC3D	6.98054	1.17024	0.486075	2.40754	0.0160605	0.0426201
ENSG00000129235	TXNDC17	572.528	1.16992	0.217855	5.37019	7.86536e-08	1.32185e-06
ENSG00000170379	TCAF2	292.4	1.16978	0.268959	4.34927	1.3659e-05	0.000112552
ENSG00000262265		19.0876	1.16976	0.355114	3.29404	0.000987591	0.00419505
ENSG00000113722	CDX1	9.26918	1.16912	0.494983	2.36194	0.0181796	0.0471198
ENSG00000248785		65.2665	1.16905	0.324508	3.60253	0.000315137	0.00160583
ENSG00000270933		34.481	1.16762	0.280247	4.16641	3.09434e-05	0.000225719
ENSG00000251562	MALAT1	84542.6	1.16745	0.260343	4.48428	7.31621e-06	6.59622e-05
ENSG00000252361	RNU6-118P	6.05336	1.1646	0.423306	2.7512	0.00593767	0.0186405
ENSG00000237248	LINC00987	55.367	1.16395	0.253344	4.59434	4.3413e-06	4.20789e-05
ENSG00000163584	RPL22L1	582.486	1.16324	0.218242	5.33004	9.81928e-08	1.58895e-06
ENSG00000256006		12.4869	1.15838	0.358184	3.23403	0.00122055	0.00501377
ENSG00000169299	PGM2	1657.8	1.15787	0.254572	4.54831	5.40785e-06	5.09152e-05
ENSG00000291149	LOC154761	235.807	1.15677	0.23989	4.82209	1.42062e-06	1.60816e-05
ENSG00000149428	HYOU1	2076.11	1.15569	0.209556	5.51494	3.48895e-08	6.57934e-07
ENSG00000272764		10.9867	1.15447	0.290271	3.97722	6.97265e-05	0.000448255
ENSG00000261560		17.0382	1.15313	0.413883	2.78612	0.00533435	0.0170575
ENSG00000112242	E2F3	275.611	1.15207	0.161746	7.12274	1.05801e-12	7.3342e-11
ENSG00000101294	HM13	2122.89	1.15065	0.142207	8.09138	5.89915e-16	8.01038e-14
ENSG00000038427	VCAN	4194.35	1.1501	0.359098	3.20275	0.0013612	0.00550092
ENSG00000157193	LRP8	210.997	1.14938	0.323996	3.54752	0.00038888	0.00191611
ENSG00000239672	NME1	465.007	1.14705	0.231669	4.95124	7.37419e-07	9.1108e-06
ENSG00000221500	SNORD100	14.6037	1.14704	0.331794	3.45709	0.000546052	0.00254848
ENSG00000162458	FBLIM1	792.946	1.14644	0.242507	4.72745	2.27358e-06	2.39209e-05
ENSG00000129455	KLK8	1085.11	1.14595	0.3493	3.28072	0.00103543	0.00436239
ENSG00000184378	ACTRT3	25.1983	1.14458	0.28219	4.05606	4.99082e-05	0.000337976
ENSG00000274421		5.78913	1.14357	0.474216	2.4115	0.0158871	0.042253
ENSG00000186470	BTN3A2	1554.03	1.14061	0.290037	3.93264	8.40198e-05	0.000526566
ENSG00000289727		10.539	1.13925	0.379315	3.00344	0.00266946	0.00960363
ENSG00000234636		5.53554	1.13895	0.449772	2.53227	0.0113325	0.0319901
ENSG00000205542	TMSB4X	11276.7	1.13856	0.236759	4.80893	1.5174e-06	1.7024e-05
ENSG00000169129	AFAP1L2	994.343	1.1382	0.204181	5.57449	2.48255e-08	4.89788e-07
ENSG00000093009	CDC45	103.97	1.1367	0.321357	3.53719	0.00040441	0.00198284
ENSG00000291174		57.0465	1.13622	0.299902	3.78862	0.000151484	0.00086674
ENSG00000177337		49.4716	1.13361	0.240927	4.70519	2.53628e-06	2.63116e-05
ENSG00000124225	PMEPA1	1551.17	1.13325	0.310233	3.65289	0.000259308	0.00135691
ENSG00000137975	CLCA2	8668.68	1.1295	0.349984	3.22728	0.00124973	0.00511984
ENSG00000147174	GCNA	62.4614	1.12868	0.231299	4.87974	1.06228e-06	1.25193e-05
ENSG00000091656	ZFHX4	183.656	1.1255	0.454869	2.47434	0.0133481	0.036608
ENSG00000166446	CDYL2	148.077	1.12321	0.24082	4.6641	3.09978e-06	3.14138e-05
ENSG00000144867	SRPRB	1226.9	1.1225	0.163751	6.85489	7.13671e-12	4.17e-10
ENSG00000243175	RPSAP36	16.7385	1.12175	0.428952	2.61509	0.00892045	0.0262602
ENSG00000213590		4.90763	1.11688	0.475423	2.34923	0.0188123	0.048447
ENSG00000260816		22.383	1.11662	0.344428	3.24196	0.00118712	0.0048966
ENSG00000237352		16.8211	1.11583	0.461434	2.41818	0.0155983	0.0416268
ENSG00000168229	PTGDR	28.3849	1.11368	0.418745	2.65956	0.00782417	0.0235801
ENSG00000271198		6.47901	1.11332	0.380788	2.92374	0.00345856	0.0119356
ENSG00000271857		11.7884	1.11322	0.403739	2.75727	0.00582856	0.0183386
ENSG00000113273	ARSB	273.948	1.11305	0.243997	4.56174	5.07321e-06	4.81563e-05
ENSG00000163170	BOLA3	117.606	1.1123	0.223573	4.9751	6.52148e-07	8.20447e-06
ENSG00000273796		10.5065	1.10853	0.353083	3.13958	0.00169187	0.00656393
ENSG00000224566		31.1058	1.10822	0.285417	3.8828	0.000103261	0.000627044
ENSG00000283528		73.8693	1.10803	0.344905	3.21256	0.00131555	0.00534858
ENSG00000280543	ASAP1-IT2	15.5803	1.10745	0.368	3.00938	0.00261778	0.00945835
ENSG00000280383		23.4167	1.10608	0.328017	3.372	0.000746241	0.00331638
ENSG00000242017		16.9697	1.10416	0.272324	4.05457	5.02259e-05	0.000339809
ENSG00000234327	ZNF232-AS1	27.3622	1.10395	0.233671	4.72435	2.30849e-06	2.42353e-05
ENSG00000119121	TRPM6	59.5539	1.10139	0.376111	2.92838	0.00340738	0.0117913
ENSG00000109790	KLHL5	794.288	1.10135	0.207598	5.30523	1.12533e-07	1.79525e-06
ENSG00000108829	LRRC59	1734.39	1.10106	0.20559	5.35559	8.52791e-08	1.41026e-06
ENSG00000084207	GSTP1	6201.31	1.09859	0.178745	6.14614	7.93934e-10	2.45593e-08
ENSG00000233514		25.6189	1.09743	0.264031	4.15646	3.23212e-05	0.000234057
ENSG00000244346		3.95375	1.09698	0.447005	2.45407	0.0141249	0.0383204
ENSG00000286511		12.5907	1.09639	0.338389	3.24002	0.00119523	0.00492655
ENSG00000286314		13.8901	1.09623	0.446011	2.45786	0.0139768	0.03799
ENSG00000279518		16.0812	1.09617	0.332649	3.29527	0.00098328	0.00418165
ENSG00000155115	GTF3C6	393.473	1.0943	0.174374	6.27557	3.48346e-10	1.20661e-08
ENSG00000112208	BAG2	192.223	1.09202	0.39814	2.74279	0.00609195	0.0190566
ENSG00000124215	CDH26	42.6323	1.09126	0.32407	3.36736	0.000758906	0.0033619
ENSG00000185904	LINC00839	57.1094	1.09089	0.356567	3.05943	0.00221762	0.00824001
ENSG00000136026	CKAP4	3206.35	1.09033	0.157755	6.91156	4.7934e-12	2.95577e-10
ENSG00000214810		12.3935	1.09001	0.330986	3.29321	0.000990492	0.00420614
ENSG00000111145	ELK3	1341.09	1.08984	0.22243	4.89969	9.59885e-07	1.14391e-05
ENSG00000034053	APBA2	134.747	1.08935	0.261825	4.16062	3.17381e-05	0.000230354
ENSG00000207425		35.0792	1.08911	0.427546	2.54735	0.0108545	0.0308274
ENSG00000197859	ADAMTSL2	38.6598	1.08632	0.341515	3.18089	0.00146824	0.00585253
ENSG00000139410	SDSL	50.2701	1.08329	0.349159	3.10256	0.00191855	0.00728599
ENSG00000185304	RGPD2	53.342	1.08293	0.373505	2.89936	0.00373924	0.0127205
ENSG00000029153	BMAL2	1069.85	1.08204	0.28452	3.80304	0.000142933	0.000825986
ENSG00000090889	KIF4A	123.005	1.08077	0.297229	3.63617	0.000276727	0.00143411
ENSG00000120658	ENOX1	46.2775	1.08063	0.33287	3.2464	0.00116876	0.00483467
ENSG00000183765	CHEK2	197.97	1.07895	0.159185	6.77798	1.21867e-11	6.6794e-10
ENSG00000132432	SEC61G	840.341	1.078	0.162877	6.61849	3.62895e-11	1.72157e-09
ENSG00000276043	UHRF1	179.058	1.07734	0.308466	3.49258	0.000478371	0.00228391
ENSG00000181467	RAP2B	1226.97	1.07448	0.158228	6.79072	1.11579e-11	6.23012e-10
ENSG00000188997	KCTD21	235.327	1.07418	0.15707	6.83886	7.9825e-12	4.60834e-10
ENSG00000071575	TRIB2	866.646	1.07373	0.17387	6.17547	6.59688e-10	2.12711e-08
ENSG00000102468	HTR2A	20.3135	1.0734	0.426236	2.51832	0.0117916	0.0330466
ENSG00000214144		3.66906	1.07273	0.454089	2.36238	0.0181581	0.0470757
ENSG00000125675	GRIA3	88.7004	1.07193	0.371531	2.88517	0.00391197	0.0131826
ENSG00000102962	CCL22	305.89	1.0714	0.441319	2.42773	0.0151937	0.0407188
ENSG00000236603		374.53	1.07089	0.212058	5.04999	4.41841e-07	5.88738e-06
ENSG00000278972		6.99787	1.07065	0.435845	2.45649	0.01403	0.0381059
ENSG00000152804	HHEX	181.168	1.0706	0.281862	3.79832	0.000145682	0.000839185
ENSG00000260136		9.07031	1.07004	0.361098	2.96328	0.00304381	0.0107413
ENSG00000175600	SUGCT	28.3331	1.07003	0.303422	3.52654	0.000421035	0.00205148
ENSG00000164087	POC1A	92.3414	1.06998	0.2531	4.22751	2.36288e-05	0.000178905
ENSG00000037241	RPL26L1	162.546	1.06969	0.185252	5.77427	7.72872e-09	1.7727e-07
ENSG00000177051	FBXO46	474.381	1.06842	0.176132	6.06601	1.31126e-09	3.8078e-08
ENSG00000204381	LAYN	112.405	1.06745	0.313264	3.4075	0.000655619	0.00297544
ENSG00000221539	SNORD99	7.95719	1.06731	0.400145	2.6673	0.00764639	0.0231335
ENSG00000037897	METTL1	192.898	1.06679	0.246196	4.33309	1.47029e-05	0.000119688
ENSG00000124216	SNAI1	56.5819	1.0666	0.357585	2.98278	0.00285644	0.0101727
ENSG00000237903		10.5368	1.06585	0.391941	2.71941	0.00653981	0.0202322
ENSG00000255398	HCAR3	336.425	1.06541	0.390035	2.73157	0.0063034	0.0196247
ENSG00000152056	AP1S3	92.694	1.06523	0.221104	4.81779	1.45157e-06	1.63552e-05
ENSG00000159388	BTG2	3349.58	1.0648	0.250976	4.24263	2.20912e-05	0.000169122
ENSG00000105141	CASP14	22992	1.06475	0.452451	2.3533	0.0186075	0.0480308
ENSG00000117399	CDC20	231.347	1.0643	0.291937	3.64564	0.000266722	0.00139023
ENSG00000087088	BAX	690.35	1.06415	0.152111	6.99592	2.63519e-12	1.72438e-10
ENSG00000256356		34.5301	1.06347	0.241694	4.40006	1.08222e-05	9.21975e-05
ENSG00000109805	NCAPG	195.827	1.06238	0.267546	3.97083	7.16221e-05	0.000458356
ENSG00000078237	TIGAR	164.411	1.0562	0.25669	4.11468	3.87713e-05	0.000273042
ENSG00000258153		60.5997	1.05593	0.274832	3.84207	0.000121999	0.000723515
ENSG00000111669	TPI1	4113.32	1.05569	0.191892	5.5015	3.76579e-08	7.01791e-07
ENSG00000067445	TRO	144.844	1.05444	0.362747	2.90681	0.00365135	0.0124847
ENSG00000104689	TNFRSF10A	234.094	1.05387	0.184272	5.71913	1.07069e-08	2.35495e-07
ENSG00000155660	PDIA4	2160.1	1.05304	0.169265	6.22123	4.93272e-10	1.63237e-08
ENSG00000033867	SLC4A7	652.568	1.05242	0.208867	5.03872	4.68652e-07	6.17813e-06
ENSG00000274963	RN7SL600P	17.9051	1.05171	0.408745	2.57303	0.0100813	0.0290476
ENSG00000183496	MEX3B	158.146	1.05168	0.364262	2.88716	0.00388737	0.0131088
ENSG00000166803	PCLAF	65.1035	1.05148	0.310942	3.38159	0.000720673	0.00321965
ENSG00000175793	SFN	25443	1.04953	0.36982	2.83796	0.00454033	0.0149193
ENSG00000274964		12.5627	1.0493	0.417455	2.51357	0.0119515	0.0333879
ENSG00000233328		273.982	1.04712	0.203283	5.15104	2.59053e-07	3.72025e-06
ENSG00000288093		14.5319	1.04698	0.344221	3.0416	0.00235326	0.00865176
ENSG00000207003	RNU6-611P	10.5027	1.04533	0.440075	2.37534	0.0175326	0.0457501
ENSG00000251537		13.7188	1.04527	0.383833	2.72324	0.00646451	0.0200421
ENSG00000188760	TMEM198	42.4709	1.04503	0.18951	5.51438	3.50021e-08	6.59522e-07
ENSG00000242600	MBL1P	8.54443	1.0449	0.410069	2.54811	0.010831	0.0307695
ENSG00000268903		109.271	1.04343	0.318735	3.27368	0.00106157	0.00445241
ENSG00000072401	UBE2D1	413.658	1.04163	0.145281	7.16978	7.51198e-13	5.4047e-11
ENSG00000114395	CYB561D2	180.673	1.03838	0.165079	6.29023	3.17003e-10	1.11135e-08
ENSG00000210194		21.6479	1.03835	0.383085	2.7105	0.0067181	0.0207195
ENSG00000116649	SRM	999.418	1.03749	0.207161	5.00814	5.49578e-07	7.10887e-06
ENSG00000287382	LOC105377663	12.7207	1.03668	0.440435	2.35377	0.0185841	0.047979
ENSG00000217555	CKLF	67.2775	1.03598	0.214323	4.83375	1.33984e-06	1.53232e-05
ENSG00000131634	TMEM204	323.09	1.03525	0.261535	3.95835	7.54686e-05	0.00047931
ENSG00000074800	ENO1	14837.5	1.03521	0.253417	4.08501	4.40741e-05	0.000303803
ENSG00000138795	LEF1	237.307	1.03506	0.227652	4.54669	5.44965e-06	5.12753e-05
ENSG00000176170	SPHK1	442.372	1.03451	0.239942	4.31148	1.62168e-05	0.000130143
ENSG00000103196	CRISPLD2	1894.23	1.03444	0.300536	3.442	0.000577433	0.00267389
ENSG00000188042	ARL4C	1616.42	1.03384	0.235195	4.39569	1.10422e-05	9.37678e-05
ENSG00000177369	FLJ40194	11.4361	1.03266	0.388453	2.65838	0.00785165	0.0236383
ENSG00000287168		15.3382	1.03243	0.366108	2.82002	0.00480203	0.0156477
ENSG00000136404	TM6SF1	102.763	1.03226	0.284825	3.62419	0.000289872	0.00149367
ENSG00000089327	FXYD5	816.777	1.03204	0.233933	4.41168	1.0257e-05	8.80306e-05
ENSG00000143545	RAB13	452.732	1.03124	0.198522	5.19462	2.05134e-07	3.052e-06
ENSG00000123136	DDX39A	979.536	1.03027	0.171676	6.00122	1.95839e-09	5.38428e-08
ENSG00000132688	NES	858.615	1.02942	0.3383	3.04293	0.00234286	0.00862366
ENSG00000213468	FIRRE	9.34148	1.02857	0.430729	2.38798	0.0169413	0.0445031
ENSG00000010270	STARD3NL	258.801	1.02852	0.202074	5.08983	3.58383e-07	4.8894e-06
ENSG00000273763		11.1811	1.0281	0.292734	3.51204	0.000444673	0.00214748
ENSG00000282416		65.3732	1.02799	0.361696	2.84214	0.00448118	0.0147635
ENSG00000155918	RAET1L	53.0993	1.0278	0.39108	2.62811	0.00858618	0.025408
ENSG00000107833	NPM3	241.792	1.02769	0.254906	4.03165	5.5386e-05	0.000369023
ENSG00000213569		110.011	1.02716	0.205968	4.98701	6.1322e-07	7.77561e-06
ENSG00000288156		38.0094	1.02661	0.330211	3.10896	0.00187749	0.0071564
ENSG00000174236	REP15	22.012	1.02653	0.2578	3.98191	6.8365e-05	0.000441662
ENSG00000049192	ADAMTS6	54.1054	1.02592	0.348154	2.94675	0.0032113	0.0112174
ENSG00000010438	PRSS3	527.448	1.02466	0.379646	2.69898	0.00695528	0.0213667
ENSG00000105889	STEAP1B	22.5443	1.02438	0.410248	2.49698	0.0125254	0.0347105
ENSG00000064989	CALCRL	525.202	1.02409	0.249531	4.10404	4.0599e-05	0.000283155
ENSG00000173530	TNFRSF10D	148.291	1.024	0.27402	3.73694	0.00018627	0.00103032
ENSG00000115350	POLE4	325.788	1.023	0.170424	6.00268	1.94081e-09	5.34102e-08
ENSG00000258920	FOXN3-AS1	41.1619	1.02253	0.214216	4.77336	1.81176e-06	1.97102e-05
ENSG00000064666	CNN2	2754.08	1.02249	0.152927	6.68611	2.29178e-11	1.1629e-09
ENSG00000140950	MEAK7	568.11	1.02244	0.256136	3.99179	6.55774e-05	0.00042668
ENSG00000182853	VMO1	35.6339	1.02123	0.328214	3.11148	0.0018615	0.00710948
ENSG00000179913	B3GNT3	135.105	1.02117	0.369329	2.76494	0.00569337	0.0179888
ENSG00000130021	PUDP	200.549	1.02012	0.180147	5.66272	1.4899e-08	3.13627e-07
ENSG00000147408	CSGALNACT1	590.723	1.01849	0.259623	3.92295	8.74709e-05	0.000546419
ENSG00000100336	APOL4	312.659	1.01845	0.285359	3.56902	0.000358315	0.0017892
ENSG00000267493	CIRBP-AS1	9.31576	1.01773	0.403394	2.52291	0.0116387	0.0327089
ENSG00000095380	NANS	521.233	1.01756	0.17628	5.77242	7.81421e-09	1.7894e-07
ENSG00000165480	SKA3	78.9844	1.01638	0.270602	3.75601	0.000172644	0.000968649
ENSG00000289909		4.90911	1.01532	0.408686	2.48435	0.012979	0.0357584
ENSG00000286965		6.36711	1.01477	0.429037	2.36523	0.018019	0.0467874
ENSG00000108309	RUNDC3A	236.846	1.01476	0.343579	2.95349	0.00314207	0.0110289
ENSG00000155304	HSPA13	490.891	1.01316	0.251748	4.02449	5.71e-05	0.000379394
ENSG00000170469	SPATA24	21.4407	1.01016	0.20025	5.0445	4.54706e-07	6.01347e-06
ENSG00000272219		8.1578	1.00995	0.425589	2.37307	0.0176407	0.0459783
ENSG00000115414	FN1	9345.82	1.00954	0.412915	2.44492	0.0144883	0.0391339
ENSG00000265688	MILIP	41.99	1.00841	0.224603	4.48973	7.13126e-06	6.44957e-05
ENSG00000250746	LOC100288073	20.7488	1.00798	0.324254	3.1086	0.00187978	0.00716227
ENSG00000172269	DPAGT1	475.758	1.00782	0.135374	7.44473	9.71424e-14	8.4628e-12
ENSG00000157680	DGKI	31.7841	1.00659	0.405726	2.48095	0.0131032	0.0360286
ENSG00000135404	CD63	8108.91	1.00642	0.241624	4.16523	3.11045e-05	0.000226723
ENSG00000106624	AEBP1	7449.71	1.00615	0.358534	2.8063	0.00501143	0.0162095
ENSG00000165434	PGM2L1	174.64	1.00532	0.247031	4.06963	4.70881e-05	0.000321665
ENSG00000182218	HHIPL1	109.399	1.00524	0.313304	3.20852	0.00133418	0.00540987
ENSG00000115415	STAT1	3216.98	1.00514	0.289862	3.46766	0.000525018	0.00246471
ENSG00000005059	MCUB	552.745	1.00503	0.190163	5.2851	1.25636e-07	1.97702e-06
ENSG00000251107		6.59831	1.0042	0.323839	3.10091	0.00192924	0.00731864
ENSG00000151746	BICD1	170.682	1.00298	0.255401	3.92707	8.59855e-05	0.000537837
ENSG00000290126		13.4745	1.0024	0.251111	3.99188	6.55521e-05	0.000426658
ENSG00000139974	SLC38A6	136.501	1.00196	0.241731	4.14492	3.39934e-05	0.000244393
ENSG00000277443	MARCKS	4631.86	1.0005	0.166306	6.01602	1.78759e-09	4.98096e-08
ENSG00000164938	TP53INP1	1347.07	1.00011	0.25589	3.90838	9.2918e-05	0.000574245
ENSG00000239911		38.3269	-1.00085	0.266014	-3.76239	0.000168297	0.000947936
ENSG00000144410	CPO	5.95666	-1.00149	0.376759	-2.65817	0.00785674	0.0236512
ENSG00000198948	MFAP3L	1269.2	-1.00202	0.293347	-3.4158	0.000635949	0.0029021
ENSG00000100490	CDKL1	122.879	-1.00224	0.171934	-5.8292	5.56921e-09	1.33453e-07
ENSG00000108018	SORCS1	65.8868	-1.00231	0.261121	-3.8385	0.000123788	0.000731572
ENSG00000177551	NHLH2	47.0159	-1.00322	0.358766	-2.79631	0.00516892	0.0166204
ENSG00000267727		11.4826	-1.0034	0.368418	-2.72353	0.00645888	0.020029
ENSG00000114126	TFDP2	958.624	-1.00351	0.148741	-6.74674	1.51201e-11	8.05376e-10
ENSG00000197822	OCLN	374.815	-1.00421	0.295986	-3.39278	0.000691875	0.0031136
ENSG00000230387	LOC100505664	307.19	-1.00444	0.353365	-2.84249	0.00447629	0.0147517
ENSG00000169991	IFFO2	9232.87	-1.0055	0.287951	-3.49191	0.000479572	0.00228851
ENSG00000277363	SRCIN1	241.297	-1.00569	0.246046	-4.08742	4.36194e-05	0.000301029
ENSG00000163050	COQ8A	28.0526	-1.00619	0.298632	-3.36935	0.000753468	0.00334293
ENSG00000266405	CBX3P2	20.1589	-1.00653	0.240025	-4.19344	2.74758e-05	0.000203713
ENSG00000278267	MIR6859-2	13.1415	-1.00673	0.377965	-2.66355	0.00773218	0.023354
ENSG00000096433	ITPR3	3764.48	-1.0071	0.198295	-5.07881	3.79802e-07	5.14761e-06
ENSG00000007174	DNAH9	35.2315	-1.00728	0.32601	-3.08973	0.00200336	0.00755747
ENSG00000253873	PCDHGA11	53.1825	-1.00816	0.189022	-5.33354	9.63146e-08	1.56413e-06
ENSG00000152284	TCF7L1	244.512	-1.00839	0.270013	-3.73458	0.000188026	0.00103804
ENSG00000158296	SLC13A3	67.2364	-1.00914	0.267763	-3.76879	0.000164041	0.000926852
ENSG00000128833	MYO5C	279.694	-1.01049	0.248177	-4.07163	4.66847e-05	0.000319437
ENSG00000178585	CTNNBIP1	6876.29	-1.01065	0.25276	-3.99845	6.37595e-05	0.000416646
ENSG00000273901		3.60139	-1.01076	0.414807	-2.4367	0.014822	0.0398862
ENSG00000198691	ABCA4	62.752	-1.01106	0.431449	-2.34341	0.0191084	0.0490611
ENSG00000188732	FAM221A	137.447	-1.01117	0.248981	-4.06125	4.881e-05	0.000331548
ENSG00000187824	TMEM220	116.635	-1.0113	0.164098	-6.16276	7.14889e-10	2.25361e-08
ENSG00000142178	SIK1	599.619	-1.01193	0.294104	-3.44071	0.000580191	0.00268378
ENSG00000288009	LOC101929004	10.2632	-1.01208	0.405224	-2.49759	0.0125042	0.0346582
ENSG00000237940	LINC01238	30.8341	-1.01229	0.397065	-2.54944	0.0107898	0.0306825
ENSG00000157617	C2CD2	1051.14	-1.01264	0.164365	-6.16095	7.23081e-10	2.2757e-08
ENSG00000138434	ITPRID2	6247.96	-1.01267	0.196216	-5.16102	2.45606e-07	3.56229e-06
ENSG00000233806	LINC01237	27.5269	-1.01326	0.380856	-2.66048	0.00780305	0.0235336
ENSG00000260807	CEROX1	59.2949	-1.01334	0.373672	-2.71185	0.00669085	0.0206443
ENSG00000148600	CDHR1	12732.2	-1.01344	0.430043	-2.3566	0.0184429	0.0476697
ENSG00000225125		6.98434	-1.0148	0.418137	-2.42696	0.0152261	0.0407838
ENSG00000219642	BMPR1AP1	49.1137	-1.01487	0.206456	-4.91569	8.84714e-07	1.06397e-05
ENSG00000160216	AGPAT3	2203.05	-1.01511	0.196589	-5.16359	2.42253e-07	3.51918e-06
ENSG00000288886		25.0337	-1.01555	0.208066	-4.88091	1.05596e-06	1.2466e-05
ENSG00000198934	MAGEE1	78.5429	-1.01752	0.15882	-6.40676	1.48649e-10	5.77097e-09
ENSG00000153531	ADPRHL1	64.7811	-1.01762	0.201933	-5.0394	4.66984e-07	6.15896e-06
ENSG00000184564	SLITRK6	230.8	-1.01786	0.265791	-3.82956	0.000128375	0.000754977
ENSG00000254815	LMNTD2-AS1	89.1348	-1.01802	0.410394	-2.48058	0.0131169	0.0360628
ENSG00000142046	TMEM91	309.449	-1.01888	0.244632	-4.16494	3.11433e-05	0.000226948
ENSG00000106780	MEGF9	1932.81	-1.01905	0.211075	-4.82789	1.37989e-06	1.56819e-05
ENSG00000166165	CKB	1443.66	-1.01941	0.273066	-3.73318	0.000189076	0.00104284
ENSG00000230212	CBR1-AS1	11.939	-1.01974	0.31943	-3.19237	0.00141111	0.00566541
ENSG00000171962	DRC3	39.7226	-1.01985	0.285923	-3.56686	0.000361288	0.0018004
ENSG00000183723	CMTM4	817.481	-1.02041	0.163949	-6.22394	4.8483e-10	1.60811e-08
ENSG00000138685	FGF2	126.967	-1.02079	0.306528	-3.33017	0.000867929	0.00375851
ENSG00000170579	DLGAP1	11.8421	-1.02147	0.292813	-3.48848	0.000485774	0.00231124
ENSG00000246223	LINC01550	148.888	-1.02275	0.277111	-3.69076	0.000223588	0.00119978
ENSG00000289504		57.1093	-1.02316	0.254471	-4.02071	5.80237e-05	0.000384032
ENSG00000167555	ZNF528	283.899	-1.02458	0.206874	-4.95266	7.32042e-07	9.0521e-06
ENSG00000224592		99.7849	-1.02494	0.35458	-2.89058	0.00384526	0.0130017
ENSG00000271321	CTAGE6	57.7506	-1.02621	0.371675	-2.76104	0.00576179	0.0181752
ENSG00000180769	WDFY3-AS2	67.2052	-1.02707	0.214296	-4.79275	1.64507e-06	1.81882e-05
ENSG00000224905		9.45811	-1.02734	0.367742	-2.79363	0.00521202	0.0167385
ENSG00000288604		8.25726	-1.0274	0.354899	-2.89491	0.00379269	0.01286
ENSG00000249641	HOXC13-AS	96.0368	-1.02853	0.308122	-3.33805	0.000843688	0.003675
ENSG00000078814	MYH7B	19.1818	-1.02865	0.344508	-2.98586	0.0028278	0.0100888
ENSG00000124749	COL21A1	320.589	-1.03147	0.257742	-4.00196	6.28189e-05	0.000411145
ENSG00000184305	CCSER1	30.9482	-1.0316	0.251314	-4.10484	4.04598e-05	0.000282525
ENSG00000230870	FBXW11P1	6.24491	-1.03276	0.438203	-2.3568	0.0184332	0.0476488
ENSG00000198270	TMEM116	258.67	-1.03312	0.213978	-4.82817	1.37795e-06	1.56723e-05
ENSG00000100994	PYGB	2880.48	-1.03369	0.169039	-6.1151	9.64981e-10	2.91453e-08
ENSG00000124942	AHNAK	57245.8	-1.03374	0.144281	-7.16476	7.79207e-13	5.55099e-11
ENSG00000271858	LOC101928965	45.9414	-1.03505	0.300944	-3.43935	0.000583107	0.00269455
ENSG00000196734	LCE1B	2913.5	-1.03515	0.419848	-2.46554	0.0136805	0.0373179
ENSG00000265158		9.75141	-1.03519	0.415634	-2.49064	0.0127513	0.0352552
ENSG00000283378	CNTNAP3	62.9817	-1.03618	0.3479	-2.97839	0.00289764	0.0102959
ENSG00000135423	GLS2	90.4898	-1.03672	0.311581	-3.32728	0.000876977	0.00379202
ENSG00000289207		42.2968	-1.03675	0.230805	-4.49187	7.05996e-06	6.39482e-05
ENSG00000110042	DTX4	385.106	-1.03676	0.235255	-4.40697	1.04829e-05	8.97891e-05
ENSG00000152527	PLEKHH2	394.233	-1.03719	0.284404	-3.64687	0.000265454	0.00138512
ENSG00000144677	CTDSPL	2108.58	-1.03719	0.14909	-6.95681	3.48065e-12	2.20286e-10
ENSG00000260118		18.3647	-1.0372	0.277641	-3.73577	0.000187142	0.00103421
ENSG00000173258	ZNF483	66.2899	-1.03783	0.273638	-3.7927	0.00014902	0.000856027
ENSG00000131242	RAB11FIP4	830.002	-1.0387	0.196673	-5.28134	1.28243e-07	2.01246e-06
ENSG00000187867	PALM3	11.2998	-1.03904	0.377587	-2.75178	0.00592727	0.0186139
ENSG00000237886		22.8774	-1.03946	0.431244	-2.41038	0.015936	0.0423516
ENSG00000080166	DCT	3875.3	-1.03958	0.334917	-3.10399	0.0019093	0.00725784
ENSG00000187170	LCE4A	26.7243	-1.0408	0.380849	-2.73284	0.00627912	0.0195638
ENSG00000204860		39.7664	-1.04112	0.355111	-2.93183	0.00336975	0.0116821
ENSG00000162913	OBSCN-AS1	19.237	-1.04121	0.274706	-3.79026	0.000150492	0.000862257
ENSG00000164393	ADGRF2	57.9516	-1.04143	0.363042	-2.86862	0.00412269	0.0137771
ENSG00000114812	VIPR1	792.104	-1.0429	0.279048	-3.73737	0.000185954	0.00102915
ENSG00000259775		26.3739	-1.04292	0.268305	-3.88706	0.000101465	0.000617697
ENSG00000275494		11.0284	-1.04388	0.273591	-3.81549	0.000135912	0.000791883
ENSG00000265763	ZNF488	34.5542	-1.04442	0.291165	-3.58702	0.000334476	0.00168743
ENSG00000262049		66.8827	-1.04654	0.18013	-5.80989	6.25157e-09	1.47724e-07
ENSG00000107485	GATA3	3961.59	-1.04732	0.277182	-3.77844	0.000157813	0.000897804
ENSG00000224066		19.4049	-1.04773	0.310091	-3.37879	0.000728063	0.00324615
ENSG00000261578		101.947	-1.0481	0.275893	-3.79894	0.000145318	0.000837591
ENSG00000171791	BCL2	610.94	-1.04975	0.190635	-5.50659	3.65858e-08	6.86233e-07
ENSG00000142494	SLC47A1	430.937	-1.04997	0.287191	-3.65599	0.000256188	0.00134404
ENSG00000131069	ACSS2	1132.12	-1.05072	0.207181	-5.07151	3.94674e-07	5.31927e-06
ENSG00000226081		16.6257	-1.05122	0.245679	-4.27883	1.8788e-05	0.000147544
ENSG00000124302	CHST8	5.28997	-1.05178	0.439016	-2.39578	0.0165851	0.0437369
ENSG00000273344	PAXIP1-DT	215.235	-1.05346	0.151935	-6.93362	4.10209e-12	2.57364e-10
ENSG00000069667	RORA	7216.29	-1.05349	0.290253	-3.62955	0.000283915	0.00146716
ENSG00000286292		8.55859	-1.05445	0.387378	-2.72201	0.00648859	0.020106
ENSG00000273240		4.85855	-1.05495	0.416095	-2.53535	0.0112334	0.0317411
ENSG00000232546		10.0134	-1.05502	0.374586	-2.81651	0.00485492	0.0157923
ENSG00000055732	MCOLN3	330.34	-1.05512	0.291726	-3.61683	0.000298235	0.00153104
ENSG00000084764	MAPRE3	547.882	-1.05612	0.16992	-6.21537	5.12027e-10	1.6848e-08
ENSG00000289318		47.5028	-1.05689	0.347217	-3.0439	0.00233532	0.00860002
ENSG00000290021		23.8782	-1.05735	0.295536	-3.57775	0.000346564	0.00173907
ENSG00000276644	DACH1	110.245	-1.06064	0.412671	-2.57018	0.0101646	0.0292541
ENSG00000288808		4.1554	-1.06185	0.394344	-2.6927	0.00708754	0.0217177
ENSG00000070778	PTPN21	1732.83	-1.0625	0.19158	-5.54596	2.92345e-08	5.62575e-07
ENSG00000186529	CYP4F3	230.511	-1.06325	0.285085	-3.72959	0.000191791	0.00105457
ENSG00000106003	LFNG	1233.42	-1.0637	0.220754	-4.81848	1.44657e-06	1.63143e-05
ENSG00000105552	BCAT2	536.51	-1.06412	0.21558	-4.93606	7.97185e-07	9.74385e-06
ENSG00000145936	KCNMB1	102.355	-1.06455	0.33609	-3.16745	0.0015378	0.00607618
ENSG00000139714	MORN3	106.762	-1.06459	0.240076	-4.43438	9.23377e-06	8.04665e-05
ENSG00000290911	LOC101928764	8.57482	-1.06472	0.387329	-2.74887	0.00598012	0.0187514
ENSG00000277200	CCDC92B	40.6288	-1.06499	0.315325	-3.37743	0.000731655	0.00325915
ENSG00000171346	KRT15	16064.7	-1.06622	0.377607	-2.82363	0.00474834	0.0155015
ENSG00000132554	RGS22	47.2508	-1.06636	0.335718	-3.17634	0.00149146	0.00592955
ENSG00000176834	VSIG10	416.458	-1.06672	0.166947	-6.38959	1.66335e-10	6.37208e-09
ENSG00000259495	ARNT2-DT	8.22002	-1.06726	0.380106	-2.8078	0.00498817	0.0161506
ENSG00000178809	TRIM73	52.3383	-1.06768	0.274029	-3.89623	9.77023e-05	0.000597683
ENSG00000065717	TLE2	372.287	-1.06863	0.224138	-4.76775	1.86297e-06	2.01733e-05
ENSG00000127585	FBXL16	314.583	-1.06972	0.212083	-5.04386	4.5623e-07	6.03087e-06
ENSG00000137225	CAPN11	30.9822	-1.06974	0.286093	-3.73912	0.000184664	0.00102378
ENSG00000272894		29.6433	-1.06995	0.266953	-4.00801	6.12319e-05	0.000402411
ENSG00000137103	TMEM8B	311.126	-1.07154	0.232323	-4.61229	3.98258e-06	3.90468e-05
ENSG00000284713	SMIM38	10.7011	-1.07262	0.444785	-2.41155	0.015885	0.042253
ENSG00000108846	ABCC3	736.801	-1.07306	0.318524	-3.36886	0.000754804	0.00334731
ENSG00000197291	RAMP2-AS1	30.0974	-1.07353	0.307483	-3.49135	0.000480583	0.00229249
ENSG00000167046		30.735	-1.07389	0.340689	-3.15213	0.00162085	0.0063437
ENSG00000289604	CTAGE8	174.232	-1.07391	0.37893	-2.83406	0.00459609	0.0150799
ENSG00000162755	KLHDC9	17.8309	-1.0744	0.33851	-3.1739	0.00150408	0.0059707
ENSG00000154175	ABI3BP	1256.71	-1.07454	0.326626	-3.28982	0.00100251	0.00424904
ENSG00000232006		10.7692	-1.07589	0.430564	-2.49878	0.0124621	0.0345717
ENSG00000272432		3.26995	-1.07596	0.449669	-2.39278	0.0167212	0.0440262
ENSG00000166206	GABRB3	50.8891	-1.07602	0.435192	-2.47251	0.0134166	0.0367506
ENSG00000100312	ACR	8.59204	-1.07635	0.410067	-2.62482	0.00866939	0.0256333
ENSG00000233006	MIR3936HG	50.4587	-1.07667	0.306743	-3.51	0.000448113	0.00215977
ENSG00000278817	DGCR6	131.835	-1.07702	0.201898	-5.33446	9.58289e-08	1.55886e-06
ENSG00000142149	HUNK	248.559	-1.07764	0.257295	-4.18834	2.81007e-05	0.000207601
ENSG00000154429	CCSAP	817.741	-1.07785	0.200568	-5.37398	7.70153e-08	1.29733e-06
ENSG00000184702	SEPTIN5	134.351	-1.07832	0.307807	-3.50323	0.00045966	0.00220705
ENSG00000131018	SYNE1	1960.07	-1.07874	0.184106	-5.85935	4.64681e-09	1.1448e-07
ENSG00000183840	GPR39	21.9767	-1.07976	0.338206	-3.19261	0.00140991	0.00566138
ENSG00000186350	RXRA	6769.85	-1.07991	0.177745	-6.07565	1.23487e-09	3.61135e-08
ENSG00000106351	AGFG2	816.463	-1.08023	0.179405	-6.02118	1.73153e-09	4.84342e-08
ENSG00000198932	GPRASP1	192.487	-1.08066	0.278928	-3.87432	0.000106924	0.000647116
ENSG00000236761	CTAGE9	35.6119	-1.08105	0.447765	-2.41432	0.0157644	0.0419886
ENSG00000250327	RPSAP70	4.89452	-1.08129	0.407879	-2.651	0.00802542	0.0240688
ENSG00000278887		5.69186	-1.08147	0.451336	-2.39615	0.0165684	0.0437074
ENSG00000244151		13.0316	-1.08177	0.321056	-3.36941	0.000753301	0.0033427
ENSG00000076555	ACACB	510.827	-1.08226	0.281463	-3.84511	0.000120497	0.000715925
ENSG00000145147	SLIT2	372.153	-1.08292	0.309681	-3.49691	0.000470689	0.00225206
ENSG00000114529	C3orf52	733.411	-1.08351	0.317167	-3.41622	0.000634979	0.0028986
ENSG00000136828	RALGPS1	329.631	-1.08364	0.18788	-5.76774	8.03398e-09	1.82966e-07
ENSG00000123560	PLP1	605.842	-1.08366	0.238248	-4.54847	5.4037e-06	5.08926e-05
ENSG00000158856	DMTN	666.411	-1.08422	0.224582	-4.82771	1.38109e-06	1.56894e-05
ENSG00000275710		2.90259	-1.08457	0.440445	-2.46244	0.0137995	0.0375965
ENSG00000288806		8.23514	-1.08679	0.456713	-2.3796	0.0173315	0.0453071
ENSG00000164972	SPMIP6	6.57997	-1.0888	0.420135	-2.59155	0.0095546	0.0277848
ENSG00000156804	FBXO32	642.137	-1.08924	0.247934	-4.39325	1.11669e-05	9.46879e-05
ENSG00000122367	LDB3	83.5375	-1.09002	0.427235	-2.55133	0.0107312	0.0305793
ENSG00000198848	CES1	324.634	-1.09041	0.374408	-2.91236	0.00358713	0.0123058
ENSG00000080947	CROCCP3	8.24274	-1.09065	0.463173	-2.35474	0.0185357	0.0478753
ENSG00000279315		5.41687	-1.09156	0.381218	-2.86336	0.00419175	0.0139692
ENSG00000174156	GSTA3	112.076	-1.09183	0.418519	-2.6088	0.00908597	0.0266498
ENSG00000164920	OSR2	472.169	-1.09244	0.369904	-2.95331	0.00314383	0.0110311
ENSG00000198673	TAFA2	29.9644	-1.0929	0.294533	-3.71062	0.000206749	0.0011236
ENSG00000231784	DBIL5P	25.3921	-1.09387	0.23399	-4.67483	2.9419e-06	2.99713e-05
ENSG00000158163	DZIP1L	244.443	-1.09415	0.285937	-3.82653	0.000129962	0.000761835
ENSG00000235888		172.149	-1.09433	0.378888	-2.88827	0.00387367	0.0130706
ENSG00000213213	CCDC183	23.8665	-1.09465	0.274853	-3.98269	6.81389e-05	0.000440398
ENSG00000001561	ENPP4	164.013	-1.09466	0.280259	-3.90589	9.38809e-05	0.000579024
ENSG00000254122	PCDHGB7	112.334	-1.09474	0.162112	-6.753	1.4482e-11	7.72812e-10
ENSG00000274370		57.5013	-1.09571	0.264587	-4.14122	3.45462e-05	0.000247874
ENSG00000138606	SHF	172.927	-1.09596	0.259273	-4.22706	2.3676e-05	0.000179165
ENSG00000186862	PDZD7	61.329	-1.09769	0.434995	-2.52345	0.0116211	0.0326703
ENSG00000216921	FAM240C	6.08685	-1.09922	0.436235	-2.51978	0.0117429	0.0329268
ENSG00000145675	PIK3R1	1993.48	-1.09935	0.146024	-7.52858	5.12967e-14	4.78599e-12
ENSG00000276728		51.0118	-1.09975	0.228774	-4.80713	1.53115e-06	1.71555e-05
ENSG00000189320	FAM180A	99.5041	-1.10008	0.360318	-3.05307	0.00226512	0.0083928
ENSG00000286288		18.3066	-1.1005	0.323074	-3.40634	0.000658407	0.00298528
ENSG00000275202		20.7301	-1.10179	0.246263	-4.47405	7.67521e-06	6.84732e-05
ENSG00000111962	UST	478.534	-1.10184	0.214057	-5.14739	2.64137e-07	3.77825e-06
ENSG00000130653	PNPLA7	656.401	-1.10199	0.329686	-3.34254	0.000830156	0.00362536
ENSG00000223573	TINCR	2591.57	-1.10217	0.338841	-3.25277	0.00114284	0.00474169
ENSG00000205746	PKD1P4	213.538	-1.10257	0.232654	-4.73909	2.14685e-06	2.27698e-05
ENSG00000157404	KIT	1141.8	-1.1028	0.201313	-5.47805	4.30028e-08	7.94233e-07
ENSG00000070731	ST6GALNAC2	465.693	-1.10307	0.264516	-4.17016	3.0438e-05	0.000222538
ENSG00000110318	CEP126	223.373	-1.10411	0.303502	-3.63789	0.000274882	0.00142608
ENSG00000186844	LCE1A	2435.2	-1.10419	0.425439	-2.5954	0.00944805	0.0275109
ENSG00000197928	ZNF677	239.817	-1.10511	0.188116	-5.87462	4.23819e-09	1.0635e-07
ENSG00000142959	BEST4	25.3764	-1.10535	0.421711	-2.62112	0.00876421	0.0258713
ENSG00000229847	EMX2OS	431.019	-1.1066	0.270917	-4.08466	4.41408e-05	0.000304046
ENSG00000207730	MIR200B	10.4997	-1.10891	0.433779	-2.5564	0.0105762	0.0302148
ENSG00000148488	ST8SIA6	63.3063	-1.10968	0.22232	-4.99139	5.99476e-07	7.62808e-06
ENSG00000223729	LINC02247	20.1975	-1.10987	0.370758	-2.99353	0.00275773	0.0098764
ENSG00000105289	TJP3	138.279	-1.1103	0.339468	-3.2707	0.00107281	0.00448716
ENSG00000145911	N4BP3	493.093	-1.11061	0.171478	-6.47672	9.3735e-11	3.84008e-09
ENSG00000064309	CDON	1452.26	-1.1118	0.271104	-4.10103	4.11323e-05	0.00028646
ENSG00000109794	FAM149A	83.1599	-1.11206	0.246011	-4.52035	6.17364e-06	5.71942e-05
ENSG00000291273		18.4162	-1.11318	0.298227	-3.73268	0.000189455	0.00104421
ENSG00000022267	FHL1	2276.93	-1.11347	0.347296	-3.20611	0.00134541	0.00544777
ENSG00000180543	TSPYL5	256.874	-1.11386	0.232139	-4.79826	1.60053e-06	1.77569e-05
ENSG00000254343		39.7541	-1.1139	0.218985	-5.08665	3.64445e-07	4.96741e-06
ENSG00000124743	KLHL31	75.055	-1.11741	0.368522	-3.03214	0.00242826	0.00887558
ENSG00000080854	IGSF9B	364.686	-1.11796	0.338404	-3.30363	0.000954424	0.00407331
ENSG00000273084		48.3739	-1.11807	0.212058	-5.2725	1.34581e-07	2.09498e-06
ENSG00000154342	WNT3A	69.1284	-1.11823	0.333041	-3.35762	0.000786156	0.00346141
ENSG00000100218	RSPH14	9.45362	-1.11873	0.368048	-3.03962	0.00236874	0.00869446
ENSG00000142233	NTN5	25.9178	-1.11924	0.382639	-2.92506	0.00344394	0.0118979
ENSG00000138131	LOXL4	177.904	-1.11945	0.298458	-3.75076	0.0001763	0.000985719
ENSG00000267530		20.518	-1.11964	0.456915	-2.45043	0.0142686	0.0386413
ENSG00000240053	LY6G5B	122.42	-1.11993	0.2981	-3.75688	0.000172043	0.000965466
ENSG00000251596	HADHAP1	4.19172	-1.12008	0.39052	-2.86817	0.00412851	0.0137933
ENSG00000196177	ACADSB	744.052	-1.12063	0.216353	-5.17962	2.22338e-07	3.27429e-06
ENSG00000213420	GPC2	161.267	-1.12068	0.332495	-3.37053	0.000750237	0.00333166
ENSG00000237989	LINC01679	109.075	-1.12205	0.200412	-5.59874	2.15918e-08	4.31582e-07
ENSG00000172292	CERS6	1528.41	-1.12349	0.18504	-6.07159	1.26649e-09	3.70008e-08
ENSG00000282206		4.48995	-1.12486	0.444658	-2.52971	0.0114156	0.0321838
ENSG00000278600		109.485	-1.12603	0.176761	-6.37037	1.88575e-10	7.08371e-09
ENSG00000070182	SPTB	33.1747	-1.1267	0.265293	-4.24702	2.16629e-05	0.000166675
ENSG00000162415	ZSWIM5	69.2732	-1.1274	0.22604	-4.9876	6.11345e-07	7.75777e-06
ENSG00000165810	BTNL9	191.03	-1.12771	0.371754	-3.03347	0.00241758	0.00884551
ENSG00000110628	SLC22A18	278.366	-1.12778	0.17142	-6.579	4.73611e-11	2.14706e-09
ENSG00000176485	PLAAT3	153.256	-1.12826	0.310379	-3.63512	0.000277852	0.00143891
ENSG00000106328	FSCN3	7.23506	-1.12865	0.381619	-2.95752	0.00310122	0.010908
ENSG00000285873		56.6738	-1.12974	0.305175	-3.70195	0.000213948	0.00115642
ENSG00000116353	MECR	343.789	-1.13055	0.158316	-7.14112	9.25735e-13	6.50361e-11
ENSG00000263004		40.4573	-1.13326	0.217323	-5.21466	1.84157e-07	2.76407e-06
ENSG00000149527	PLCH2	1925.42	-1.13408	0.347544	-3.26311	0.00110196	0.00459516
ENSG00000268069		21.537	-1.13477	0.288877	-3.92819	8.55872e-05	0.000535461
ENSG00000111452	ADGRD1	294.089	-1.13607	0.364023	-3.12088	0.00180314	0.00692962
ENSG00000138759	FRAS1	199.386	-1.13932	0.298392	-3.8182	0.000134431	0.000784057
ENSG00000266993		8.87093	-1.14023	0.297545	-3.83211	0.000127047	0.00074778
ENSG00000068976	PYGM	46.607	-1.14112	0.302208	-3.77593	0.000159414	0.000905665
ENSG00000230587		39.334	-1.14125	0.261162	-4.36989	1.24312e-05	0.000103556
ENSG00000144199	FAHD2B	156.261	-1.14177	0.168154	-6.79002	1.1212e-11	6.23624e-10
ENSG00000268798		16.2389	-1.14241	0.234684	-4.86786	1.12814e-06	1.31569e-05
ENSG00000176532	PRR15	6.43012	-1.14323	0.441027	-2.5922	0.00953645	0.0277432
ENSG00000134716	CYP2J2	206.003	-1.14341	0.397228	-2.87847	0.00399615	0.0134147
ENSG00000105613	MAST1	75.0813	-1.14487	0.324924	-3.52351	0.000425863	0.00207221
ENSG00000155760	FZD7	667.086	-1.1458	0.264312	-4.33503	1.45742e-05	0.000118841
ENSG00000106031	HOXA13	26.5506	-1.14635	0.412379	-2.77985	0.00543837	0.0173288
ENSG00000198963	RORB	15.6644	-1.14745	0.465087	-2.46717	0.0136187	0.0371988
ENSG00000108381	ASPA	171.878	-1.14843	0.3223	-3.56322	0.00036633	0.00182145
ENSG00000175287	PHYHD1	331.48	-1.1485	0.250298	-4.58851	4.46422e-06	4.3097e-05
ENSG00000228477		56.8871	-1.15075	0.319113	-3.6061	0.00031083	0.00158696
ENSG00000160188	RSPH1	51.0605	-1.15099	0.297565	-3.86802	0.000109721	0.000662298
ENSG00000232721		4.46979	-1.1517	0.470246	-2.44913	0.01432	0.0387516
ENSG00000173231		4.02395	-1.15187	0.450845	-2.55491	0.0106216	0.0303148
ENSG00000261488	TBILA	165.948	-1.15308	0.374539	-3.07866	0.00207936	0.00780347
ENSG00000256436	TAS2R31	3.31771	-1.15422	0.411567	-2.80446	0.00504011	0.0162768
ENSG00000226711	FAM66C	42.8149	-1.15437	0.245042	-4.71093	2.46587e-06	2.56732e-05
ENSG00000270001		7.62913	-1.15612	0.348199	-3.32028	0.000899262	0.00387332
ENSG00000248671	ALG1L9P	13.8845	-1.15641	0.266066	-4.34632	1.38441e-05	0.000113818
ENSG00000260765		8.63444	-1.15768	0.414502	-2.79295	0.00522305	0.0167602
ENSG00000225936	SLC18A2-AS1	10.6251	-1.158	0.474269	-2.44165	0.0146203	0.0394341
ENSG00000232284	GNG12-AS1	8.00944	-1.15819	0.328102	-3.52997	0.000415614	0.00202933
ENSG00000261609	GAN	4905.81	-1.15842	0.331634	-3.49308	0.00047749	0.00228046
ENSG00000167741	GGT6	1716.78	-1.15926	0.313764	-3.69469	0.000220153	0.00118531
ENSG00000258728		96.3505	-1.161	0.353958	-3.28005	0.00103789	0.00437209
ENSG00000131969	ABHD12B	669.438	-1.16101	0.363204	-3.19659	0.00139063	0.00559585
ENSG00000181754	AMIGO1	137.496	-1.16225	0.281215	-4.13296	3.58116e-05	0.000255622
ENSG00000147003	CLTRN	8.64289	-1.16401	0.354707	-3.28161	0.00103216	0.00435178
ENSG00000101883	RHOXF1	37.2991	-1.16422	0.43722	-2.66278	0.00774987	0.0233952
ENSG00000160716	CHRNB2	18.3506	-1.16429	0.357287	-3.25871	0.00111922	0.00465772
ENSG00000134463	ECHDC3	254.44	-1.16431	0.274238	-4.24563	2.17981e-05	0.000167365
ENSG00000253180		3.57626	-1.16488	0.455054	-2.55987	0.0104711	0.0299679
ENSG00000091622	PITPNM3	1107.03	-1.16573	0.244729	-4.76337	1.9039e-06	2.05318e-05
ENSG00000076826	CAMSAP3	1569.03	-1.16577	0.301988	-3.86032	0.000113237	0.000681048
ENSG00000227924		3.74293	-1.16728	0.391665	-2.9803	0.00287963	0.0102382
ENSG00000187773	DIPK1C	59.9544	-1.17099	0.28067	-4.17212	3.0178e-05	0.000220748
ENSG00000182132	KCNIP1	8.13014	-1.17141	0.440927	-2.65669	0.00789109	0.0237398
ENSG00000232859	LYRM9	141.118	-1.17192	0.194158	-6.03591	1.58073e-09	4.48231e-08
ENSG00000122778	KIAA1549	91.4627	-1.17199	0.318217	-3.68298	0.000230522	0.00123037
ENSG00000205978	NYNRIN	1077.49	-1.17364	0.201845	-5.81457	6.07884e-09	1.43995e-07
ENSG00000262877		80.0247	-1.17497	0.370929	-3.16764	0.00153683	0.00607319
ENSG00000120915	EPHX2	824.286	-1.17531	0.212707	-5.52546	3.28618e-08	6.23253e-07
ENSG00000159455	LCE2B	4358.29	-1.17687	0.431897	-2.72488	0.00643253	0.0199537
ENSG00000138640	FAM13A	456.607	-1.177	0.16255	-7.24081	4.46011e-13	3.39473e-11
ENSG00000126016	AMOT	235.042	-1.17826	0.262307	-4.49193	7.05795e-06	6.39482e-05
ENSG00000204959		690.821	-1.17901	0.295691	-3.98731	6.68259e-05	0.00043317
ENSG00000288784	CTAGE4	187.349	-1.17919	0.398413	-2.95973	0.0030791	0.0108487
ENSG00000100033	PRODH	815.434	-1.1793	0.443546	-2.6588	0.0078419	0.0236139
ENSG00000288873		6.59275	-1.18171	0.368202	-3.20941	0.00133009	0.00539781
ENSG00000251365	LINC02236	3.59337	-1.18227	0.450724	-2.62305	0.00871454	0.0257517
ENSG00000248664		3.49694	-1.18262	0.488766	-2.41961	0.0155373	0.0414869
ENSG00000273188		4.84739	-1.1829	0.412205	-2.86968	0.00410884	0.0137356
ENSG00000270332	SMC2-DT	4.89839	-1.18342	0.373422	-3.16913	0.00152894	0.00604817
ENSG00000143869	GDF7	135.315	-1.18343	0.284411	-4.161	3.16855e-05	0.00023003
ENSG00000203865	ATP1A1-AS1	96.0056	-1.18406	0.2499	-4.73815	2.15675e-06	2.28665e-05
ENSG00000287860		64.031	-1.18577	0.337398	-3.51446	0.000440652	0.00213137
ENSG00000170962	PDGFD	370.451	-1.18657	0.44323	-2.6771	0.00742627	0.0226095
ENSG00000268189		3.31045	-1.18673	0.469556	-2.52734	0.0114931	0.0323643
ENSG00000267834		6.73178	-1.1868	0.39805	-2.98154	0.00286802	0.0102032
ENSG00000142611	PRDM16	27.9146	-1.18858	0.316683	-3.75322	0.000174578	0.000977603
ENSG00000132821	VSTM2L	24.6983	-1.18875	0.387445	-3.06818	0.00215366	0.00804267
ENSG00000172247	C1QTNF4	26.5849	-1.18932	0.382456	-3.1097	0.00187278	0.00714193
ENSG00000066248	NGEF	533.125	-1.19113	0.325969	-3.65411	0.00025808	0.00135152
ENSG00000054179	ENTPD2	160.48	-1.19132	0.284785	-4.18324	2.87378e-05	0.000211767
ENSG00000179859	RNF227	1471.58	-1.1926	0.289884	-4.11407	3.8875e-05	0.000273639
ENSG00000185920	PTCH1	315.982	-1.19451	0.154983	-7.70735	1.28462e-14	1.36599e-12
ENSG00000286535	LOC124902026	7.29629	-1.19465	0.419639	-2.84685	0.00441537	0.0145849
ENSG00000185519	FAM131C	19.8709	-1.19572	0.315163	-3.79396	0.000148261	0.000851836
ENSG00000072210	ALDH3A2	8257.53	-1.19583	0.258433	-4.62722	3.70602e-06	3.67716e-05
ENSG00000255471		5.89633	-1.19593	0.481078	-2.48593	0.0129214	0.0356308
ENSG00000145824	CXCL14	19981.2	-1.19609	0.248231	-4.81844	1.44682e-06	1.63143e-05
ENSG00000234432	LINC02983	32.3903	-1.1967	0.299779	-3.99194	6.55338e-05	0.000426658
ENSG00000233237	LINC00472	78.194	-1.19819	0.291161	-4.11521	3.86824e-05	0.000272615
ENSG00000148204	CRB2	23.5097	-1.19865	0.411618	-2.91204	0.00359081	0.0123156
ENSG00000069702	TGFBR3	1750.21	-1.1987	0.26347	-4.54966	5.37317e-06	5.0638e-05
ENSG00000171368	TPPP	1110.8	-1.19873	0.409284	-2.92884	0.00340234	0.0117767
ENSG00000260166		80.9786	-1.19873	0.304619	-3.93519	8.31319e-05	0.000522152
ENSG00000234509		2.93749	-1.19932	0.506153	-2.36948	0.0178133	0.0463354
ENSG00000240875	LINC00886	40.3178	-1.20014	0.349506	-3.43383	0.000595123	0.00274307
ENSG00000081760	AACS	2015.61	-1.2003	0.274012	-4.38046	1.18428e-05	9.97176e-05
ENSG00000232803	SLCO4A1-AS1	48.188	-1.20049	0.285352	-4.20705	2.58727e-05	0.000193363
ENSG00000079482	OPHN1	309.678	-1.2009	0.185439	-6.47599	9.41893e-11	3.85323e-09
ENSG00000213397	HAUS7	94.184	-1.20113	0.391705	-3.06641	0.00216645	0.00807894
ENSG00000177694	NAALADL2	128.262	-1.20194	0.270767	-4.43903	9.0367e-06	7.89394e-05
ENSG00000237101	LOC101927164	304.749	-1.20215	0.359828	-3.34091	0.000835051	0.00364118
ENSG00000137070	IL11RA	158.485	-1.20317	0.332709	-3.61627	0.000298873	0.00153349
ENSG00000171496	OR1L8	3.13415	-1.20569	0.505339	-2.38591	0.0170369	0.0446866
ENSG00000140057	AK7	135.841	-1.20579	0.282259	-4.27194	1.93782e-05	0.000151398
ENSG00000214456	PLIN5	211.413	-1.20609	0.506006	-2.38355	0.0171466	0.0449009
ENSG00000272482		6.35244	-1.20635	0.430834	-2.80003	0.00510986	0.0164616
ENSG00000095539	SEMA4G	325.659	-1.20696	0.314032	-3.84343	0.000121324	0.000720251
ENSG00000259416		3.3697	-1.20803	0.501053	-2.41098	0.0159098	0.0423019
ENSG00000166578	IQCD	15.9601	-1.20809	0.305084	-3.95986	7.49941e-05	0.000476704
ENSG00000286379		14.6275	-1.20839	0.402076	-3.00538	0.00265247	0.00955503
ENSG00000248206		6.79906	-1.20917	0.372416	-3.24683	0.00116698	0.00483006
ENSG00000146411	SLC2A12	195.009	-1.20946	0.291189	-4.15353	3.27384e-05	0.000236654
ENSG00000100321	SYNGR1	1114.42	-1.21126	0.197869	-6.1215	9.27008e-10	2.81637e-08
ENSG00000110675	ELMOD1	1312.14	-1.21314	0.380602	-3.18743	0.00143544	0.00574314
ENSG00000121671	CRY2	1517.71	-1.21469	0.192558	-6.30816	2.82373e-10	1.01203e-08
ENSG00000151882	CCL28	218.014	-1.21698	0.287002	-4.24033	2.23195e-05	0.000170419
ENSG00000284874	SEPT5-GP1BB	82.4233	-1.21736	0.399358	-3.04828	0.00230153	0.00850048
ENSG00000101230	ISM1	393.472	-1.21925	0.280548	-4.34596	1.38666e-05	0.000113971
ENSG00000268204		19.6949	-1.2194	0.440995	-2.76512	0.00569027	0.0179809
ENSG00000154655	L3MBTL4	241.147	-1.22021	0.210677	-5.79188	6.96016e-09	1.61824e-07
ENSG00000231536		5.95973	-1.22047	0.48751	-2.50348	0.012298	0.0341686
ENSG00000182272	B4GALNT4	72.2946	-1.22159	0.323214	-3.77952	0.000157134	0.000894996
ENSG00000106123	EPHB6	5190.22	-1.22936	0.330879	-3.71543	0.000202861	0.00110538
ENSG00000113494	PRLR	276.176	-1.23002	0.362368	-3.3944	0.000687787	0.00309761
ENSG00000214553		13.1327	-1.23288	0.516983	-2.38476	0.0170901	0.0447815
ENSG00000131781	FMO5	211.025	-1.23312	0.290778	-4.24074	2.2278e-05	0.000170327
ENSG00000187017	ESPN	1142.34	-1.23579	0.33768	-3.65966	0.000252549	0.00133026
ENSG00000158458	NRG2	93.8366	-1.23746	0.280949	-4.40459	1.05985e-05	9.06389e-05
ENSG00000227827	PKD1P2	436.17	-1.23761	0.417499	-2.96433	0.00303341	0.0107099
ENSG00000291019	AACSP1	11.4901	-1.23881	0.454315	-2.72676	0.00639601	0.0198638
ENSG00000133401	PDZD2	1861	-1.24053	0.282423	-4.39244	1.12088e-05	9.50152e-05
ENSG00000124145	SDC4	3595.3	-1.24084	0.208332	-5.95607	2.5837e-09	6.84325e-08
ENSG00000125851	PCSK2	348.932	-1.24206	0.29334	-4.2342	2.29367e-05	0.000174487
ENSG00000128482	RNF112	70.0604	-1.24373	0.279558	-4.44893	8.62973e-06	7.58656e-05
ENSG00000176040	TMPRSS7	4.62717	-1.24586	0.505246	-2.46585	0.0136689	0.0373001
ENSG00000255153	TOLLIP-DT	16.3558	-1.24769	0.255658	-4.88032	1.05912e-06	1.24931e-05
ENSG00000165072	MAMDC2	423.731	-1.24948	0.434418	-2.87623	0.00402458	0.013496
ENSG00000163701	IL17RE	905.108	-1.24983	0.261867	-4.77274	1.81733e-06	1.9753e-05
ENSG00000140543	DET1	32.1485	-1.25004	0.28626	-4.36678	1.26093e-05	0.000104829
ENSG00000181085	MAPK15	74.0541	-1.25031	0.455645	-2.74404	0.00606874	0.0189963
ENSG00000162543	UBXN10	65.4507	-1.25286	0.273741	-4.57682	4.72095e-06	4.52582e-05
ENSG00000197614	MFAP5	1381.91	-1.25297	0.478684	-2.61754	0.00885674	0.0260965
ENSG00000223834		6.68631	-1.25323	0.454193	-2.75925	0.00579333	0.0182548
ENSG00000166924	NYAP1	32.414	-1.25404	0.28244	-4.44004	8.99416e-06	7.85916e-05
ENSG00000151468	CCDC3	2549.1	-1.25435	0.215396	-5.82343	5.76525e-09	1.37808e-07
ENSG00000262223	LINC03048	73.573	-1.25481	0.329062	-3.8133	0.000137124	0.000797357
ENSG00000171060	C8orf74	3.21685	-1.25688	0.474167	-2.65071	0.0080323	0.0240841
ENSG00000169946	ZFPM2	70.2154	-1.26128	0.254073	-4.96423	6.89727e-07	8.59499e-06
ENSG00000291039		3.4916	-1.26168	0.505593	-2.49544	0.0125802	0.0348488
ENSG00000204175	GPRIN2	1719.51	-1.26186	0.411834	-3.064	0.00218396	0.00812853
ENSG00000167037	SGSM1	105.3	-1.2631	0.288246	-4.38202	1.17581e-05	9.90622e-05
ENSG00000270792		4.39485	-1.26317	0.487358	-2.59188	0.00954532	0.0277606
ENSG00000259952		2.98287	-1.26509	0.526152	-2.40442	0.0161983	0.0428994
ENSG00000067191	CACNB1	264.609	-1.2656	0.265984	-4.75818	1.95347e-06	2.09804e-05
ENSG00000278627		9.6953	-1.26618	0.369127	-3.4302	0.000603145	0.00277121
ENSG00000099864	PALM	858.717	-1.26812	0.305965	-4.14466	3.40316e-05	0.000244545
ENSG00000157600	TMEM164	1369.02	-1.26943	0.198599	-6.39195	1.6378e-10	6.29923e-09
ENSG00000154330	PGM5	360.467	-1.26958	0.353461	-3.59185	0.000328333	0.00166195
ENSG00000130751	NPAS1	161.809	-1.26972	0.343982	-3.69125	0.000223157	0.00119769
ENSG00000165192	ASB11	12.519	-1.2703	0.434071	-2.92648	0.00342826	0.0118522
ENSG00000122574	WIPF3	42.5279	-1.27135	0.201818	-6.2995	2.98617e-10	1.05715e-08
ENSG00000213820	RPL13P2	3.34902	-1.27479	0.417724	-3.05175	0.00227508	0.00842108
ENSG00000281969		3.90741	-1.27516	0.489653	-2.60422	0.00920843	0.0269346
ENSG00000267436		16.6594	-1.2762	0.314687	-4.05545	5.00389e-05	0.000338782
ENSG00000154359	LONRF1	1849.61	-1.27757	0.222567	-5.74014	9.46002e-09	2.11284e-07
ENSG00000230415		11.6911	-1.27798	0.294598	-4.33805	1.43755e-05	0.000117486
ENSG00000227051	C14orf132	1807.63	-1.27802	0.275805	-4.63379	3.59024e-06	3.57455e-05
ENSG00000123999	INHA	13.8272	-1.27946	0.37005	-3.45753	0.000545153	0.00254478
ENSG00000171224	FAM241B	27.9458	-1.2839	0.265098	-4.8431	1.27828e-06	1.46597e-05
ENSG00000225905		12.1482	-1.284	0.371483	-3.45642	0.000547395	0.0025536
ENSG00000259420	LOC105370906	12.3082	-1.28499	0.387922	-3.31249	0.000924684	0.00396746
ENSG00000234473	ZNF101P2	2.32674	-1.2853	0.54146	-2.37377	0.0176074	0.0459123
ENSG00000204851	PNMA8B	172.754	-1.28583	0.26889	-4.78198	1.73574e-06	1.90272e-05
ENSG00000008441	NFIX	6291.45	-1.29029	0.183342	-7.03761	1.95569e-12	1.30634e-10
ENSG00000084444	FAM234B	441.951	-1.29444	0.278265	-4.65184	3.28992e-06	3.32011e-05
ENSG00000157150	TIMP4	23.4321	-1.29483	0.504112	-2.56853	0.010213	0.0293512
ENSG00000050555	LAMC3	410.047	-1.29825	0.291827	-4.44871	8.63886e-06	7.58923e-05
ENSG00000095917	TPSD1	54.7707	-1.29911	0.532662	-2.43889	0.0147323	0.0397002
ENSG00000276547	PCDHGB5	98.5997	-1.29911	0.244802	-5.30679	1.11573e-07	1.78288e-06
ENSG00000168490	PHYHIP	749.159	-1.30052	0.518664	-2.50744	0.0121609	0.0338527
ENSG00000104888	SLC17A7	90.0129	-1.30083	0.357117	-3.64259	0.000269905	0.00140303
ENSG00000134569	LRP4	2172.55	-1.30093	0.291226	-4.46708	7.92928e-06	7.03504e-05
ENSG00000177363	LRRN4CL	361.999	-1.30235	0.311643	-4.17898	2.92824e-05	0.000215286
ENSG00000271967		8.68735	-1.30439	0.446021	-2.92449	0.00345018	0.0119102
ENSG00000231359	RPL31P34	8.40159	-1.30549	0.466106	-2.80085	0.00509679	0.0164305
ENSG00000188322	SBK1	53.0015	-1.30664	0.286107	-4.56697	4.94822e-06	4.71557e-05
ENSG00000010319	SEMA3G	490.161	-1.3072	0.279243	-4.68122	2.85167e-06	2.92374e-05
ENSG00000265008		3.31217	-1.3075	0.548661	-2.38307	0.017169	0.0449433
ENSG00000213199	ASIC3	32.4337	-1.30753	0.307337	-4.25439	2.09624e-05	0.000161938
ENSG00000131620	ANO1	1980.49	-1.30763	0.264344	-4.94669	7.54864e-07	9.28341e-06
ENSG00000230305		4.78131	-1.3077	0.461615	-2.83289	0.00461293	0.0151253
ENSG00000039987	BEST2	29.0155	-1.30963	0.466338	-2.80832	0.00498002	0.0161314
ENSG00000204677	FAM153CP	71.1087	-1.3099	0.52761	-2.48271	0.0130387	0.035883
ENSG00000130045	NXNL2	3.77424	-1.31075	0.529939	-2.4734	0.0133834	0.0366839
ENSG00000258457		25.9875	-1.31442	0.253349	-5.18819	2.12351e-07	3.1416e-06
ENSG00000120322	PCDHB8	10.8644	-1.31559	0.347567	-3.78515	0.000153618	0.000878253
ENSG00000259539		2.40811	-1.31581	0.55511	-2.37036	0.017771	0.046247
ENSG00000215187	CIMIP2B	22.8179	-1.31646	0.438761	-3.0004	0.00269622	0.00968449
ENSG00000250539	KRT8P33	13.6386	-1.31754	0.332802	-3.95893	7.52863e-05	0.000478257
ENSG00000245080	MIR3150BHG	11.3266	-1.31758	0.427216	-3.08411	0.00204161	0.00768274
ENSG00000285955		7.29863	-1.31881	0.503808	-2.61768	0.00885307	0.0260884
ENSG00000212952		6.31342	-1.32126	0.392926	-3.36261	0.00077209	0.00340811
ENSG00000006128	TAC1	15.0291	-1.32477	0.557183	-2.37762	0.0174247	0.0455139
ENSG00000270149		6.06328	-1.32962	0.407969	-3.25911	0.0011176	0.00465167
ENSG00000246214	RETREG1-AS1	3.84106	-1.33046	0.477582	-2.78582	0.00533928	0.0170714
ENSG00000100626	GALNT16	565.25	-1.33206	0.360686	-3.69312	0.00022152	0.00119068
ENSG00000261663		17.0597	-1.33437	0.310943	-4.29138	1.77565e-05	0.00014055
ENSG00000267308	LOC124908074	4.04783	-1.33481	0.54617	-2.44394	0.0145277	0.0392145
ENSG00000099812	MISP	11.2288	-1.3381	0.489668	-2.73267	0.00628234	0.0195696
ENSG00000289177		4.89941	-1.33838	0.414725	-3.22714	0.00125035	0.00512163
ENSG00000237686	SCIRT	2.18847	-1.33934	0.568224	-2.35707	0.0184198	0.0476313
ENSG00000267470	ZNF571-AS1	24.6416	-1.34124	0.310338	-4.32187	1.54711e-05	0.000125096
ENSG00000283183	LOC105374338	207.789	-1.34376	0.44476	-3.02132	0.00251675	0.00914244
ENSG00000185837	HDHD5-AS1	7.87129	-1.34623	0.359472	-3.74502	0.000180378	0.00100464
ENSG00000141622	ARK2C	131.593	-1.34666	0.343073	-3.92529	8.66257e-05	0.00054149
ENSG00000273027		3.15506	-1.34776	0.455433	-2.9593	0.00308337	0.0108598
ENSG00000203616		3.54423	-1.35015	0.530529	-2.54492	0.0109304	0.0310063
ENSG00000275709		1.81519	-1.3511	0.574256	-2.35278	0.0186337	0.0480795
ENSG00000107984	DKK1	16.0841	-1.35168	0.452809	-2.9851	0.00283486	0.0101101
ENSG00000163354	DCST2	131.881	-1.35433	0.423923	-3.19475	0.00139952	0.00562434
ENSG00000100234	TIMP3	6037.85	-1.35652	0.31813	-4.26403	2.00769e-05	0.000156224
ENSG00000171680	PLEKHG5	2610.11	-1.35819	0.284252	-4.77813	1.76937e-06	1.93115e-05
ENSG00000226578		3.47396	-1.35933	0.50962	-2.66734	0.00764553	0.0231335
ENSG00000232504		4.70033	-1.35945	0.414992	-3.27583	0.00105351	0.00442308
ENSG00000188064	WNT7B	889.686	-1.36075	0.331655	-4.10292	4.07972e-05	0.0002844
ENSG00000184949	FAM227A	87.8715	-1.36079	0.400479	-3.3979	0.000679061	0.00306404
ENSG00000109610	SOD3	1127.77	-1.36171	0.252983	-5.38261	7.34146e-08	1.24465e-06
ENSG00000077942	FBLN1	9600.68	-1.36202	0.30751	-4.42919	9.45876e-06	8.21302e-05
ENSG00000258405	ZNF578	23.8889	-1.36276	0.260432	-5.23272	1.67037e-07	2.53607e-06
ENSG00000254245	PCDHGA3	11.232	-1.36421	0.298937	-4.56355	5.02946e-06	4.78039e-05
ENSG00000257607		2.6143	-1.36525	0.540899	-2.52403	0.0116017	0.0326288
ENSG00000261193		2.46764	-1.36577	0.520059	-2.62617	0.00863506	0.0255448
ENSG00000290396		4.0788	-1.36713	0.534991	-2.55543	0.0106056	0.030284
ENSG00000255811		7.13035	-1.36821	0.5162	-2.65055	0.0080362	0.0240874
ENSG00000270441		54.5372	-1.37038	0.253889	-5.39757	6.75502e-08	1.15812e-06
ENSG00000164488	DACT2	175.77	-1.37096	0.285944	-4.79452	1.63068e-06	1.80429e-05
ENSG00000089101	CFAP61	13.0264	-1.37249	0.460143	-2.98276	0.00285665	0.0101727
ENSG00000269729		174.879	-1.37311	0.466017	-2.94648	0.00321414	0.011226
ENSG00000267577		12.1055	-1.37625	0.544831	-2.52601	0.0115368	0.0324653
ENSG00000099338	CATSPERG	90.3933	-1.37683	0.259232	-5.31119	1.08911e-07	1.74517e-06
ENSG00000184347	SLIT3	3472.35	-1.37862	0.335865	-4.10468	4.0488e-05	0.000282651
ENSG00000233542		2.98903	-1.37904	0.564279	-2.44389	0.0145298	0.0392167
ENSG00000272078		3.52094	-1.38081	0.52265	-2.64193	0.00824341	0.0245823
ENSG00000285907		4.59878	-1.38143	0.489021	-2.8249	0.00472955	0.0154488
ENSG00000279594		4.64862	-1.38155	0.431448	-3.20212	0.00136421	0.00551077
ENSG00000246339	EXTL3-AS1	26.4872	-1.38183	0.309111	-4.47035	7.80931e-06	6.94339e-05
ENSG00000143520	FLG2	65970.4	-1.38353	0.468467	-2.95331	0.00314382	0.0110311
ENSG00000167608	TMC4	80.0363	-1.38433	0.353553	-3.91548	9.02239e-05	0.000560692
ENSG00000290102		7.6207	-1.38499	0.427883	-3.23684	0.0012086	0.00496819
ENSG00000276365	MIR145	3.60842	-1.38522	0.582117	-2.37963	0.01733	0.0453071
ENSG00000105852	PON3	183.501	-1.38543	0.450565	-3.07488	0.00210587	0.00788762
ENSG00000008196	TFAP2B	357.502	-1.38962	0.343387	-4.0468	5.19226e-05	0.000349327
ENSG00000285292	ABCF2-H2BK1	4.96238	-1.39117	0.499622	-2.78444	0.00536195	0.0171306
ENSG00000183397	TEKTIP1	40.6505	-1.3923	0.299902	-4.64251	3.44198e-06	3.45429e-05
ENSG00000177465	ACOT4	5.2472	-1.39284	0.5503	-2.53106	0.0113719	0.0320811
ENSG00000280073		24.856	-1.39341	0.487732	-2.85691	0.00427782	0.0142085
ENSG00000164776	PHKG1	108.46	-1.3978	0.328194	-4.25906	2.0529e-05	0.000159143
ENSG00000135697	BCO1	9.40556	-1.39958	0.340325	-4.11248	3.91438e-05	0.00027533
ENSG00000280216		22.5814	-1.39967	0.411751	-3.39931	0.00067555	0.00305057
ENSG00000090006	LTBP4	3094.6	-1.4071	0.195853	-7.18451	6.7451e-13	4.88944e-11
ENSG00000288583		2.01958	-1.4085	0.495354	-2.84342	0.00446327	0.0147196
ENSG00000185924	RTN4RL1	266.478	-1.41159	0.270745	-5.21372	1.85088e-07	2.77661e-06
ENSG00000205923	CEMP1	2.14449	-1.41168	0.577362	-2.44505	0.0144832	0.0391236
ENSG00000185269	NOTUM	37.8066	-1.41236	0.546839	-2.58278	0.00980082	0.0283923
ENSG00000147642	SYBU	238.652	-1.41237	0.236819	-5.96393	2.46246e-09	6.55817e-08
ENSG00000160460	SPTBN4	44.694	-1.41315	0.269741	-5.2389	1.61533e-07	2.46545e-06
ENSG00000177283	FZD8	153.039	-1.41475	0.293411	-4.82174	1.42308e-06	1.61032e-05
ENSG00000285269	SLC35D2	2.40105	-1.41591	0.599672	-2.36114	0.0182191	0.0472093
ENSG00000258501	EIF3LP1	13.9391	-1.41674	0.244508	-5.79426	6.86229e-09	1.6022e-07
ENSG00000273312		2.66717	-1.41967	0.583332	-2.43373	0.0149441	0.0401476
ENSG00000287117		4.35842	-1.4202	0.39048	-3.63705	0.000275778	0.00143022
ENSG00000161905	ALOX15	61.7556	-1.42028	0.457936	-3.10148	0.00192558	0.00730791
ENSG00000157368	IL34	922.615	-1.42229	0.309593	-4.59406	4.34698e-06	4.21198e-05
ENSG00000277639	CHD9NB	48.0349	-1.42389	0.280976	-5.06764	4.02778e-07	5.41084e-06
ENSG00000251075		2.50059	-1.42481	0.566738	-2.51406	0.0119352	0.0333624
ENSG00000144857	BOC	1467.82	-1.42495	0.267283	-5.33125	9.75386e-08	1.58223e-06
ENSG00000105143	SLC1A6	197.415	-1.42568	0.401628	-3.54976	0.000385578	0.00190243
ENSG00000177685	CRACR2B	199.229	-1.4265	0.475732	-2.99853	0.00271284	0.00973612
ENSG00000283199	C13orf46	5.72965	-1.43184	0.534615	-2.67827	0.0074004	0.0225449
ENSG00000196090	PTPRT	42.6294	-1.43339	0.466115	-3.07518	0.00210373	0.00788061
ENSG00000204767	INSYN2B	15.0302	-1.43349	0.477888	-2.99963	0.00270305	0.00970581
ENSG00000168484	SFTPC	16.6059	-1.43402	0.422068	-3.39761	0.000679767	0.00306627
ENSG00000256029		69.1578	-1.44289	0.496412	-2.90664	0.00365337	0.0124873
ENSG00000127325	BEST3	8.58189	-1.44392	0.526069	-2.74474	0.00605585	0.0189642
ENSG00000145692	BHMT	4.9359	-1.44438	0.559017	-2.58378	0.00977246	0.0283187
ENSG00000214546		26.0537	-1.4481	0.541247	-2.67548	0.00746219	0.0226997
ENSG00000257398		7.61859	-1.45231	0.428531	-3.38904	0.00070137	0.00314702
ENSG00000152580	IGSF10	513.592	-1.45398	0.398033	-3.65291	0.000259286	0.00135691
ENSG00000115255	REEP6	205.938	-1.45421	0.357091	-4.07238	4.65348e-05	0.000318487
ENSG00000237813		3.28653	-1.45795	0.492331	-2.96132	0.00306324	0.0107994
ENSG00000271880	AGAP11	6.29747	-1.46126	0.572988	-2.55025	0.0107644	0.0306467
ENSG00000165269	AQP7	90.7073	-1.46433	0.504167	-2.90445	0.00367902	0.012557
ENSG00000216863	LY86-AS1	8.32559	-1.46464	0.583042	-2.51206	0.0120029	0.0334838
ENSG00000236662		10.1636	-1.46732	0.354528	-4.1388	3.49132e-05	0.000250135
ENSG00000188624	IGFL3	87.3135	-1.47173	0.511435	-2.87766	0.00400642	0.013446
ENSG00000185988	PLK5	2.70676	-1.47458	0.550041	-2.68085	0.00734362	0.0223909
ENSG00000274248		2.1799	-1.47558	0.565768	-2.6081	0.0091046	0.026699
ENSG00000198857		12.6504	-1.47787	0.509189	-2.9024	0.00370317	0.0126237
ENSG00000071967	CYBRD1	5087.19	-1.48193	0.271407	-5.46018	4.7564e-08	8.62504e-07
ENSG00000225391	NHEG1	5.48122	-1.48476	0.558218	-2.65982	0.00781826	0.0235721
ENSG00000178597	PSAPL1	6070.44	-1.48479	0.512189	-2.89891	0.00374459	0.0127313
ENSG00000283031		6.3583	-1.48631	0.445378	-3.33719	0.000846298	0.00368304
ENSG00000261693		3.56942	-1.48837	0.519846	-2.8631	0.00419516	0.0139773
ENSG00000138771	SHROOM3	348.923	-1.49246	0.313626	-4.75872	1.94827e-06	2.094e-05
ENSG00000226833	LOC100505774	25.0665	-1.49458	0.318207	-4.69688	2.64172e-06	2.72782e-05
ENSG00000249215		1.91585	-1.49491	0.525618	-2.84411	0.0044536	0.0146911
ENSG00000162761	LMX1A	9.52168	-1.49582	0.594124	-2.51769	0.0118129	0.0330941
ENSG00000239455		1.72521	-1.49598	0.622548	-2.40299	0.0162616	0.0430395
ENSG00000101280	ANGPT4	15.7827	-1.49701	0.488062	-3.06725	0.00216035	0.00806243
ENSG00000259954	IL21R-AS1	3.16038	-1.49808	0.47824	-3.13248	0.00173334	0.00669608
ENSG00000207611	MIR149	44.2228	-1.50015	0.575285	-2.60766	0.00911628	0.0267224
ENSG00000272735		2.71494	-1.50114	0.468893	-3.20145	0.00136737	0.00552043
ENSG00000100146	SOX10	311.799	-1.50228	0.273837	-5.48606	4.10997e-08	7.62004e-07
ENSG00000168481	LGI3	248.711	-1.50313	0.365337	-4.11438	3.8823e-05	0.000273339
ENSG00000258740		3.27642	-1.50441	0.579376	-2.5966	0.00941527	0.0274376
ENSG00000183379	SYNDIG1L	5.26607	-1.50994	0.492566	-3.06546	0.00217337	0.00809891
ENSG00000233765		4.62617	-1.5129	0.568932	-2.65919	0.0078328	0.0235947
ENSG00000224019	RPL21P32	2.09844	-1.51447	0.589523	-2.56898	0.0101999	0.0293224
ENSG00000239335	LLPH-DT	4.82547	-1.52197	0.600809	-2.5332	0.0113026	0.0319212
ENSG00000288904		11.3886	-1.52397	0.283992	-5.36623	8.03977e-08	1.34103e-06
ENSG00000272973		3.87511	-1.52494	0.590255	-2.58352	0.00977974	0.028337
ENSG00000224295		4.30697	-1.52545	0.513391	-2.97133	0.00296515	0.0104932
ENSG00000255046		5.98198	-1.52594	0.396626	-3.84731	0.000119421	0.000710848
ENSG00000250432		3.30478	-1.53034	0.628481	-2.43499	0.0148923	0.0400308
ENSG00000234043		1.92847	-1.53056	0.641679	-2.38524	0.0170678	0.0447456
ENSG00000242242		2.65281	-1.53388	0.541435	-2.83299	0.00461149	0.0151223
ENSG00000258708	SLC25A21-AS1	21.0691	-1.53701	0.288138	-5.33427	9.59323e-08	1.55967e-06
ENSG00000283352	LINC00680-GUSBP4	1.94246	-1.53743	0.624152	-2.46324	0.0137688	0.0375269
ENSG00000290705		3.97388	-1.53777	0.546473	-2.814	0.00489295	0.0158885
ENSG00000109738	GLRB	57.0012	-1.53825	0.392871	-3.91541	9.02514e-05	0.000560692
ENSG00000290466		2.43263	-1.53912	0.602172	-2.55594	0.01059	0.0302424
ENSG00000232638		6.33464	-1.54235	0.520205	-2.96488	0.00302797	0.0106938
ENSG00000255085		2.71841	-1.54269	0.519708	-2.96837	0.00299381	0.0105856
ENSG00000115461	IGFBP5	12447	-1.54318	0.400826	-3.85	0.000118117	0.000704683
ENSG00000287059		31.6083	-1.54978	0.371054	-4.17669	2.95787e-05	0.00021703
ENSG00000266524	GDF10	94.5241	-1.55404	0.52997	-2.93232	0.00336434	0.0116717
ENSG00000186912	P2RY4	23.7635	-1.55481	0.474071	-3.27971	0.00103915	0.00437676
ENSG00000289064		1.89087	-1.55638	0.63007	-2.47016	0.0135052	0.0369479
ENSG00000261003		1.53522	-1.55712	0.620565	-2.50919	0.0121008	0.0337277
ENSG00000285480	H2BK1	9.14571	-1.558	0.452968	-3.43953	0.000582719	0.00269319
ENSG00000273866		1.83092	-1.55863	0.65013	-2.39742	0.0165111	0.043588
ENSG00000165125	TRPV6	260.187	-1.5607	0.466159	-3.34799	0.000813991	0.00356821
ENSG00000123977	DAW1	8.03528	-1.56128	0.663614	-2.3527	0.0186378	0.0480832
ENSG00000204060	FOXO6	64.5276	-1.56392	0.332456	-4.70413	2.54945e-06	2.64293e-05
ENSG00000230368	FAM41C	6.69158	-1.57241	0.601381	-2.61467	0.0089315	0.026282
ENSG00000249706		3.35613	-1.58084	0.594906	-2.65729	0.00787705	0.0237049
ENSG00000279378		12.5221	-1.58558	0.558919	-2.83687	0.00455579	0.0149565
ENSG00000280987	MATR3	2.48283	-1.58659	0.507034	-3.12917	0.00175302	0.00676214
ENSG00000241188	RN7SL165P	2.18912	-1.59015	0.508536	-3.12691	0.00176652	0.00680969
ENSG00000138669	PRKG2	94.1555	-1.59042	0.385983	-4.12044	3.78155e-05	0.000267787
ENSG00000257341		3.78223	-1.59151	0.678365	-2.3461	0.0189709	0.0487642
ENSG00000167701	GPT	418.849	-1.59831	0.409698	-3.90118	9.57238e-05	0.000588164
ENSG00000241151		2.36489	-1.60008	0.575326	-2.78117	0.00541639	0.017274
ENSG00000168746	LINC01620	3.92525	-1.60524	0.644271	-2.49156	0.0127183	0.0351776
ENSG00000278816		2.16338	-1.60585	0.616022	-2.6068	0.00913917	0.026776
ENSG00000149090	PAMR1	629.329	-1.60615	0.433853	-3.70206	0.000213853	0.00115613
ENSG00000275936		3.30786	-1.60727	0.542222	-2.96423	0.00303444	0.0107122
ENSG00000262481		2.96524	-1.61145	0.570751	-2.82339	0.00475192	0.0155071
ENSG00000164188	RANBP3L	7.85786	-1.61698	0.611054	-2.64621	0.00813997	0.0243266
ENSG00000114200	BCHE	177.109	-1.62151	0.349714	-4.63668	3.54046e-06	3.53593e-05
ENSG00000164509	IL31RA	62.6018	-1.62397	0.494429	-3.28454	0.0010215	0.00431625
ENSG00000205221	VIT	134.662	-1.62564	0.334907	-4.854	1.20995e-06	1.39479e-05
ENSG00000251307		2.74525	-1.63052	0.52176	-3.12504	0.00177779	0.00684947
ENSG00000182732	RGS6	28.7526	-1.63816	0.493662	-3.31839	0.000905388	0.00389623
ENSG00000257231		2.09572	-1.63953	0.676168	-2.42474	0.0153194	0.040977
ENSG00000224853	LINC00393	5.40472	-1.64055	0.62738	-2.61493	0.00892457	0.0262669
ENSG00000271751		2.07673	-1.64208	0.544663	-3.01485	0.00257109	0.00930593
ENSG00000228353		4.45106	-1.64652	0.573388	-2.87156	0.00408456	0.0136591
ENSG00000273252		2.63734	-1.6521	0.668372	-2.47183	0.0134424	0.0368107
ENSG00000268093		6.94328	-1.65585	0.435994	-3.79786	0.000145951	0.000840571
ENSG00000290620		17.1284	-1.65638	0.65251	-2.53847	0.0111337	0.0315088
ENSG00000226443		2.26156	-1.65675	0.682963	-2.42582	0.0152738	0.0408812
ENSG00000134201	GSTM5	186.163	-1.65724	0.424905	-3.90025	9.60932e-05	0.00058946
ENSG00000254558	ANKRD33BP8	6.5619	-1.66164	0.693013	-2.3977	0.0164984	0.0435624
ENSG00000156687	UNC5D	3.60379	-1.66201	0.667475	-2.48999	0.0127746	0.0352893
ENSG00000278665		1.91195	-1.66429	0.598818	-2.77929	0.00544778	0.0173531
ENSG00000276302		1.51997	-1.66551	0.70502	-2.36235	0.0181594	0.0470757
ENSG00000286324		3.19581	-1.66742	0.631902	-2.63873	0.00832168	0.0247749
ENSG00000231345		1.39648	-1.67161	0.634571	-2.63423	0.00843277	0.0250386
ENSG00000273138		1.6333	-1.6868	0.710537	-2.37398	0.0175974	0.0458904
ENSG00000213943	KRT18P17	4.05281	-1.68725	0.684311	-2.46563	0.0136774	0.037313
ENSG00000173867		1.54262	-1.68802	0.623959	-2.70533	0.00682368	0.0209981
ENSG00000255893		12.3472	-1.69149	0.532727	-3.17516	0.00149754	0.00594884
ENSG00000174576	NPAS4	1.43337	-1.69153	0.705103	-2.39898	0.016441	0.043438
ENSG00000166869	CHP2	2284.92	-1.71087	0.462651	-3.69797	0.000217333	0.00117165
ENSG00000234396		8.73315	-1.71473	0.596476	-2.87476	0.00404328	0.013543
ENSG00000260470		4.26867	-1.71961	0.61299	-2.80529	0.00502717	0.0162473
ENSG00000254396		2.09079	-1.73571	0.675915	-2.56794	0.0102305	0.0293984
ENSG00000189433	GJB4	748.29	-1.73593	0.450959	-3.84943	0.000118392	0.00070562
ENSG00000273765		1.81077	-1.74539	0.670525	-2.60302	0.00924064	0.0270212
ENSG00000181392	SYNE4	13.6141	-1.74724	0.476664	-3.66556	0.0002468	0.00130354
ENSG00000197406	DIO3	33.8172	-1.74901	0.573591	-3.04922	0.00229438	0.00847621
ENSG00000145681	HAPLN1	10.0438	-1.75252	0.710446	-2.46679	0.0136329	0.0372302
ENSG00000217236	SP9	23.8444	-1.75284	0.598027	-2.93104	0.0033783	0.0117075
ENSG00000185499	MUC1	220.13	-1.75363	0.564762	-3.10507	0.00190232	0.00723674
ENSG00000167972	ABCA3	334.038	-1.75404	0.296165	-5.9225	3.17084e-09	8.22513e-08
ENSG00000197766	CFD	4646.34	-1.75524	0.326575	-5.37469	7.67136e-08	1.29375e-06
ENSG00000182575	NXPH3	134.339	-1.75845	0.388523	-4.52598	6.01166e-06	5.59264e-05
ENSG00000214999		8.00787	-1.75888	0.553244	-3.17921	0.00147675	0.00587995
ENSG00000186910	SERPINA11	5.9624	-1.76215	0.644004	-2.73625	0.00621439	0.0193893
ENSG00000254348		2.13305	-1.76266	0.678549	-2.59769	0.00938539	0.0273698
ENSG00000259498		2.79541	-1.76732	0.630793	-2.80175	0.00508266	0.0163923
ENSG00000207256	RNU6-880P	1.89411	-1.76994	0.643627	-2.74994	0.00596058	0.0187044
ENSG00000254528		6.26262	-1.77016	0.719544	-2.46012	0.0138891	0.0377979
ENSG00000267594		7.61906	-1.77569	0.561195	-3.16412	0.00155552	0.00613115
ENSG00000163815	CLEC3B	1163.71	-1.77741	0.419738	-4.23457	2.28989e-05	0.000174245
ENSG00000236098		1.75071	-1.77859	0.657893	-2.70347	0.00686196	0.0211069
ENSG00000276417		2.47283	-1.78789	0.654591	-2.7313	0.00630844	0.0196361
ENSG00000289454		24.7134	-1.78991	0.539024	-3.32065	0.000898073	0.00386878
ENSG00000271252		1.84866	-1.80037	0.74629	-2.41243	0.0158467	0.0421651
ENSG00000179399	GPC5	1.95716	-1.80056	0.767549	-2.34586	0.0189833	0.0487831
ENSG00000007306	CEACAM7	31.261	-1.80696	0.715993	-2.52371	0.0116125	0.0326497
ENSG00000198542	ITGBL1	568.637	-1.80937	0.401325	-4.50849	6.52914e-06	5.9969e-05
ENSG00000286542		2.56321	-1.81245	0.573416	-3.16079	0.00157343	0.00618993
ENSG00000275591	XKR5	2.85971	-1.81578	0.581241	-3.12398	0.00178424	0.00687135
ENSG00000204335	SP5	84.0399	-1.81796	0.36009	-5.04862	4.45003e-07	5.91762e-06
ENSG00000256969		2.99639	-1.82026	0.73238	-2.48541	0.0129403	0.0356653
ENSG00000244063		1.69895	-1.82033	0.777128	-2.34238	0.0191613	0.0491793
ENSG00000254974		4.85886	-1.82496	0.49634	-3.67684	0.000236142	0.00125573
ENSG00000267498	UQCRFS1-DT	3.51355	-1.82762	0.487727	-3.74722	0.000178804	0.000997214
ENSG00000182759	MAFA	6.58278	-1.82988	0.617187	-2.96487	0.00302813	0.0106938
ENSG00000268615		1.78185	-1.83333	0.726675	-2.5229	0.0116392	0.0327089
ENSG00000238116	RAD21P1	1.66409	-1.83803	0.548848	-3.34889	0.000811359	0.00355857
ENSG00000260947		6.86383	-1.83954	0.643475	-2.85876	0.00425297	0.0141389
ENSG00000267287		17.1451	-1.84154	0.571174	-3.22413	0.00126354	0.0051647
ENSG00000125571	IL37	831.587	-1.85626	0.494853	-3.75114	0.000176035	0.00098481
ENSG00000227436		1.60701	-1.85645	0.588847	-3.15269	0.00161775	0.00633498
ENSG00000262484	CCER2	60.2307	-1.87066	0.537902	-3.4777	0.000505741	0.0023909
ENSG00000259462	CPEB1-AS1	2.42088	-1.87091	0.553832	-3.37811	0.000729864	0.00325217
ENSG00000255152	MSH5-SAPCD1	1.68116	-1.87511	0.729608	-2.57003	0.0101691	0.0292627
ENSG00000267669		17.0445	-1.87649	0.399677	-4.69502	2.66578e-06	2.75169e-05
ENSG00000259194		1.28148	-1.87838	0.699802	-2.68416	0.00727121	0.0222028
ENSG00000203697	CAPN8	42.1957	-1.88021	0.623235	-3.01685	0.00255417	0.00925627
ENSG00000261839		2.00156	-1.88341	0.626149	-3.00794	0.00263029	0.00949643
ENSG00000214708	LOC105371730	16.7171	-1.89428	0.425473	-4.45218	8.50014e-06	7.48629e-05
ENSG00000172250	SERHL	33.7477	-1.90269	0.477693	-3.98308	6.80292e-05	0.000439788
ENSG00000273816		1.36463	-1.90572	0.765239	-2.49036	0.0127612	0.0352727
ENSG00000267868		4.96095	-1.90634	0.558018	-3.41628	0.000634837	0.0028984
ENSG00000250493	LOC101929227	1.69451	-1.9171	0.802448	-2.38907	0.0168912	0.0444051
ENSG00000279141	LINC01451	82.859	-1.92076	0.417541	-4.60017	4.22146e-06	4.10549e-05
ENSG00000204869	IGFL4	77.3763	-1.93332	0.533639	-3.62289	0.000291326	0.00149982
ENSG00000230648		1.60796	-1.93621	0.803945	-2.40838	0.0160233	0.0425529
ENSG00000277425		1.87052	-1.9394	0.657879	-2.94796	0.00319883	0.011182
ENSG00000164530	PI16	2678.39	-1.94397	0.502887	-3.86561	0.000110812	0.000668266
ENSG00000146151	HMGCLL1	5.70503	-1.9493	0.599267	-3.25281	0.00114268	0.00474169
ENSG00000275672		4.39076	-1.95019	0.562995	-3.46397	0.000532273	0.0024931
ENSG00000269600		5.67119	-1.95315	0.642564	-3.03962	0.00236879	0.00869446
ENSG00000126562	WNK4	9.39734	-1.95452	0.82926	-2.35694	0.018426	0.0476388
ENSG00000287225	LOC124905142	1.2575	-1.95982	0.683228	-2.86848	0.00412449	0.0137815
ENSG00000118137	APOA1	3.26947	-1.97168	0.528269	-3.73233	0.000189713	0.00104536
ENSG00000183695	MRGPRX2	42.8186	-1.97441	0.477208	-4.13741	3.5125e-05	0.000251217
ENSG00000178445	GLDC	112.482	-1.98808	0.796329	-2.49656	0.0125404	0.0347454
ENSG00000272137		1.36286	-2.00161	0.725246	-2.75991	0.00578174	0.0182322
ENSG00000182376	LOC339059	1.48517	-2.0031	0.669278	-2.99292	0.00276319	0.00989106
ENSG00000286695		1.95096	-2.01873	0.852211	-2.36882	0.0178448	0.0464059
ENSG00000226992		2.24635	-2.02308	0.590158	-3.42802	0.000607995	0.00278862
ENSG00000290851		13.4427	-2.0345	0.644314	-3.15763	0.00159058	0.00624127
ENSG00000229183	PGA4	6.43332	-2.03552	0.646783	-3.14714	0.00164875	0.0064294
ENSG00000253766		6.59756	-2.04428	0.684745	-2.98546	0.00283151	0.0100994
ENSG00000259422	LOC101929439	5.96666	-2.04588	0.515021	-3.97242	7.11449e-05	0.000455955
ENSG00000261379		1.608	-2.04703	0.604668	-3.38537	0.000710812	0.00318346
ENSG00000055813	CCDC85A	24.4114	-2.04886	0.33899	-6.04401	1.50331e-09	4.27956e-08
ENSG00000224842		3.07257	-2.05549	0.610475	-3.36704	0.000759799	0.00336482
ENSG00000198125	MB	22.1584	-2.06093	0.762541	-2.70271	0.00687767	0.0211485
ENSG00000052850	ALX4	37.5566	-2.06108	0.588744	-3.50081	0.000463854	0.00222304
ENSG00000284617		5.5369	-2.06513	0.575785	-3.58663	0.000334983	0.00168969
ENSG00000248590		27.0241	-2.07211	0.839707	-2.46765	0.0136002	0.037162
ENSG00000205863	C1QTNF9B	9.74949	-2.07626	0.667504	-3.11048	0.00186783	0.00712803
ENSG00000283376		15.3405	-2.07956	0.796258	-2.61167	0.00901022	0.0264706
ENSG00000234928	LINC01659	3.78556	-2.09382	0.806504	-2.59617	0.00942704	0.0274691
ENSG00000205231	TTLL10-AS1	1.4794	-2.10232	0.792421	-2.65303	0.00797727	0.0239492
ENSG00000287826	LOC124902005	5.28531	-2.10635	0.830658	-2.53576	0.0112203	0.0317167
ENSG00000274128		1.52695	-2.10838	0.67858	-3.10705	0.00188965	0.00719324
ENSG00000067842	ATP2B3	2.91502	-2.12324	0.532831	-3.98483	6.75272e-05	0.000436835
ENSG00000187821	HELT	4.78723	-2.12344	0.747489	-2.84076	0.00450063	0.0148091
ENSG00000163710	PCOLCE2	249.286	-2.12411	0.529446	-4.01195	6.02192e-05	0.000396747
ENSG00000229400		3.44664	-2.12916	0.764896	-2.78359	0.0053761	0.0171626
ENSG00000226926	PDZPH1P	1.87798	-2.13374	0.679191	-3.14158	0.00168037	0.00652631
ENSG00000189367	KIAA0408	1.27289	-2.13412	0.851919	-2.50508	0.0122424	0.0340484
ENSG00000248874	LINC02899	4.06896	-2.14177	0.906145	-2.36361	0.018098	0.0469611
ENSG00000255369		1.53757	-2.14497	0.737473	-2.90854	0.00363119	0.0124275
ENSG00000189316	LOC441239	5.75544	-2.15858	0.494914	-4.36152	1.2916e-05	0.000107071
ENSG00000168702	LRP1B	18.8393	-2.15958	0.468009	-4.6144	3.94227e-06	3.87744e-05
ENSG00000180287	PLD5	5.31936	-2.16024	0.554671	-3.89463	9.83499e-05	0.000601135
ENSG00000188536	HBA2	2328.66	-2.17089	0.691764	-3.1382	0.00169989	0.00658972
ENSG00000229912		1.09344	-2.17287	0.850745	-2.55408	0.0106468	0.0303685
ENSG00000079101	CLUL1	5.27435	-2.18123	0.498152	-4.37864	1.19422e-05	0.000100496
ENSG00000132702	HAPLN2	4.82898	-2.1829	0.689602	-3.16546	0.0015484	0.00611081
ENSG00000227394	RPL11P1	1.43181	-2.18553	0.649226	-3.36636	0.000761685	0.00337163
ENSG00000094755	GABRP	268.534	-2.19429	0.705564	-3.10999	0.00187096	0.00713621
ENSG00000149654	CDH22	142.965	-2.1966	0.432475	-5.07913	3.79175e-07	5.14153e-06
ENSG00000005187	ACSM3	157.859	-2.2009	0.575256	-3.82595	0.00013027	0.000763086
ENSG00000186732	MPPED1	21.7262	-2.22516	0.654989	-3.39724	0.00068069	0.00306947
ENSG00000187902	SHISA7	1.27499	-2.22762	0.884812	-2.51762	0.0118152	0.0330942
ENSG00000232903	LINC01166	2.09801	-2.22783	0.87355	-2.55032	0.0107624	0.0306467
ENSG00000286805		1.33966	-2.22871	0.792035	-2.8139	0.00489441	0.0158914
ENSG00000182747	SLC35D3	1.32172	-2.24086	0.942727	-2.37699	0.0174543	0.0455707
ENSG00000250934		1.68461	-2.26742	0.827901	-2.73876	0.00616714	0.0192583
ENSG00000206172	HBA1	792.465	-2.27131	0.681668	-3.33199	0.000862278	0.00373908
ENSG00000108759	KRT32	66.6211	-2.27713	0.934974	-2.4355	0.014871	0.0399847
ENSG00000179270	PCARE	4.11667	-2.28256	0.621121	-3.67491	0.000237935	0.00126341
ENSG00000248405	PRR5-ARHGAP8	0.948373	-2.29399	0.88004	-2.60669	0.00914223	0.0267822
ENSG00000236151		1.5984	-2.29446	0.743859	-3.08453	0.00203874	0.00767492
ENSG00000257253		1.7085	-2.30341	0.832953	-2.76536	0.00568605	0.0179706
ENSG00000277978		1.75794	-2.30563	0.668277	-3.45011	0.000560352	0.00260396
ENSG00000275898		2.78056	-2.31925	0.631528	-3.67244	0.000240244	0.00127333
ENSG00000254632		5.80313	-2.32631	0.805006	-2.88981	0.00385477	0.0130171
ENSG00000268869		8.01922	-2.33348	0.741835	-3.14554	0.00165778	0.00645938
ENSG00000273792		1.45319	-2.35601	0.758202	-3.10737	0.00188762	0.00718837
ENSG00000172238	ATOH1	1.79724	-2.37498	0.96627	-2.45789	0.0139758	0.03799
ENSG00000254239		1.57644	-2.39523	0.860271	-2.78427	0.00536479	0.0171378
ENSG00000264985	LOC101928251	4.14468	-2.40024	0.837338	-2.86651	0.00415019	0.0138482
ENSG00000161509	GRIN2C	4.88948	-2.40878	0.528564	-4.55722	5.18355e-06	4.90588e-05
ENSG00000224758	LINC01167	2.19888	-2.411	0.800539	-3.01172	0.00259769	0.00939278
ENSG00000120500	ARR3	2.4764	-2.43109	0.798599	-3.0442	0.00233302	0.00859482
ENSG00000227815	LOC100129734	1.38784	-2.43832	0.869159	-2.80538	0.00502577	0.0162468
ENSG00000224791	KRT18P39	1.35389	-2.43967	0.956717	-2.55005	0.0107708	0.0306619
ENSG00000257989		10.6527	-2.44189	0.582343	-4.19321	2.75031e-05	0.000203789
ENSG00000257700		0.88017	-2.44405	0.873679	-2.79742	0.00515126	0.016571
ENSG00000290788	CYP21A1P	1.5025	-2.44677	0.791031	-3.09314	0.0019805	0.00748198
ENSG00000142513	ACP4	5.42508	-2.45439	0.855783	-2.868	0.00413073	0.013796
ENSG00000285980		2.88621	-2.45452	0.70106	-3.50116	0.000463239	0.0022212
ENSG00000289402		1.81206	-2.48109	0.774866	-3.20196	0.00136496	0.00551296
ENSG00000223125	RNU2-32P	1.05388	-2.48381	0.971406	-2.55692	0.0105603	0.0301756
ENSG00000223751		7.90728	-2.50132	0.642882	-3.89079	9.99173e-05	0.000609428
ENSG00000100473	COCH	264.029	-2.51852	0.632787	-3.98005	6.89008e-05	0.000444329
ENSG00000004939	SLC4A1	4.68577	-2.52215	0.835399	-3.01909	0.00253533	0.00919721
ENSG00000258918		2.97149	-2.5337	0.63666	-3.97967	6.90102e-05	0.000444653
ENSG00000223553	SMPD4P1	1.67661	-2.54165	0.991973	-2.56221	0.0104008	0.0298079
ENSG00000274863		2.54015	-2.54345	0.593225	-4.2875	1.80697e-05	0.000142756
ENSG00000290983		1.42077	-2.55031	1.01233	-2.51924	0.0117609	0.0329708
ENSG00000134207	SYT6	5.71779	-2.55891	0.715626	-3.57577	0.000349201	0.00174952
ENSG00000121871	SLITRK3	1.68395	-2.58083	1.02754	-2.51167	0.0120162	0.0335144
ENSG00000281655		2.28938	-2.59233	0.916606	-2.82818	0.00468128	0.0153198
ENSG00000235023		1.07113	-2.59803	0.978959	-2.65387	0.00795738	0.0239044
ENSG00000287712		1.59077	-2.60478	0.726964	-3.58309	0.000339548	0.00171004
ENSG00000165186	PTCHD1	10.7655	-2.60775	0.769359	-3.38951	0.000700169	0.00314261
ENSG00000166220	TBATA	8.48555	-2.61357	0.642239	-4.06947	4.7121e-05	0.000321738
ENSG00000279174		0.92838	-2.6287	1.09637	-2.39764	0.016501	0.0435654
ENSG00000261722		1.17162	-2.62922	0.778087	-3.37909	0.000727266	0.00324309
ENSG00000276128	GXYLT1P5	4.37937	-2.63277	0.929853	-2.83138	0.00463469	0.0151932
ENSG00000181541	MAB21L2	2.39374	-2.65437	1.02984	-2.57747	0.00995274	0.0287432
ENSG00000287423		1.34049	-2.65908	0.932685	-2.85099	0.00435829	0.0144343
ENSG00000171345	KRT19	474.003	-2.66793	0.74552	-3.57862	0.000345407	0.00173471
ENSG00000179256	SMCO3	1.3039	-2.67329	0.863111	-3.09727	0.00195309	0.00739679
ENSG00000237531		1.03559	-2.68739	1.1119	-2.41693	0.0156521	0.041747
ENSG00000176136	MC5R	10.0293	-2.69218	0.844992	-3.18604	0.00144234	0.00576678
ENSG00000255556		17.3291	-2.72057	1.04638	-2.59999	0.00932266	0.0272171
ENSG00000280390		1.442	-2.72347	1.12801	-2.4144	0.0157613	0.0419842
ENSG00000257572	SSBL3P	1.47927	-2.73606	0.822767	-3.32544	0.00088279	0.00381373
ENSG00000230804		1.80499	-2.79209	0.763413	-3.65739	0.000254801	0.00133883
ENSG00000226622		1.44926	-2.80536	0.976451	-2.87302	0.00406571	0.0136083
ENSG00000170421	KRT8	219.093	-2.82531	0.651523	-4.33647	1.44792e-05	0.000118233
ENSG00000099715	PCDH11Y	0.916027	-2.86899	1.112	-2.58002	0.00987937	0.0285827
ENSG00000115665	SLC5A7	1.58889	-2.87555	1.11071	-2.58893	0.00962745	0.0279601
ENSG00000287538		1.79101	-2.87918	1.21336	-2.37291	0.0176486	0.0459929
ENSG00000234115		1.22612	-2.89865	0.777164	-3.72978	0.000191648	0.00105421
ENSG00000166763		1.60476	-2.90332	0.78707	-3.68877	0.000225338	0.00120783
ENSG00000164434	FABP7	254.82	-2.96179	0.814507	-3.63629	0.000276588	0.00143391
ENSG00000261792		1.12701	-2.98712	0.856591	-3.48722	0.000488067	0.00231948
ENSG00000180440	SERTM1	17.5185	-3.01199	0.756411	-3.98195	6.8352e-05	0.000441662
ENSG00000287677		1.47753	-3.04547	1.15529	-2.6361	0.00838648	0.0249368
ENSG00000086159	AQP6	1.55098	-3.05558	0.961866	-3.17672	0.00148948	0.0059228
ENSG00000290711		0.855168	-3.06171	1.14572	-2.67229	0.0075335	0.0228661
ENSG00000257002	LOC124902683	1.51718	-3.09149	0.752137	-4.11027	3.95195e-05	0.000277702
ENSG00000259033		2.57107	-3.10388	0.866233	-3.58319	0.000339427	0.00170973
ENSG00000279036		1.77402	-3.12985	0.800935	-3.90775	9.31612e-05	0.000575502
ENSG00000083622		1.23029	-3.16432	1.02009	-3.10199	0.00192225	0.00729623
ENSG00000161055	SCGB3A1	5.04284	-3.18505	0.859742	-3.70465	0.00021168	0.00114524
ENSG00000213958	KRT18P29	1.39119	-3.18712	1.07903	-2.95369	0.00314002	0.0110244
ENSG00000153820	SPHKAP	1.90055	-3.19641	1.28357	-2.49025	0.0127653	0.0352805
ENSG00000274252	GGTLC3	1.51211	-3.21358	0.854821	-3.75937	0.000170344	0.000957229
ENSG00000170255	MRGPRX1	1.01564	-3.22667	1.23023	-2.62281	0.00872077	0.0257668
ENSG00000226490	C8orf90	7.11621	-3.24239	0.883562	-3.66967	0.00024286	0.00128555
ENSG00000162670	BRINP3	1.9957	-3.27379	0.981603	-3.33514	0.000852562	0.00370417
ENSG00000203952	CCDC160	3.93681	-3.28774	1.05	-3.13117	0.00174111	0.00671978
ENSG00000254089		1.94179	-3.30124	0.833687	-3.95981	7.50089e-05	0.000476704
ENSG00000232987		5.75648	-3.33177	0.785232	-4.24304	2.20509e-05	0.000168948
ENSG00000173610	UGT2A1	4.8835	-3.35035	0.829819	-4.03745	5.40357e-05	0.000361275
ENSG00000287475		1.25364	-3.35441	0.807615	-4.15348	3.27451e-05	0.000236654
ENSG00000261458		1.1642	-3.36238	1.08538	-3.09789	0.00194901	0.00738809
ENSG00000116299	ELAPOR1	192.03	-3.37286	0.713819	-4.72509	2.3001e-06	2.41561e-05
ENSG00000263639	MSMB	64.4673	-3.37632	0.816472	-4.13526	3.54555e-05	0.000253392
ENSG00000135480	KRT7	490.924	-3.40711	0.859482	-3.96415	7.36585e-05	0.000469671
ENSG00000236975		4.83843	-3.43345	0.986122	-3.48177	0.000498119	0.0023595
ENSG00000100867	DHRS2	19.1249	-3.44435	1.12345	-3.06586	0.00217045	0.00809177
ENSG00000262884	LOC101927911	0.905354	-3.50814	0.980545	-3.57774	0.000346575	0.00173907
ENSG00000283586		1.87454	-3.52879	1.35124	-2.61152	0.0090141	0.0264792
ENSG00000220586	TUBBP9	1.05905	-3.55551	1.27969	-2.7784	0.00546265	0.0173914
ENSG00000113924	HGD	25.009	-3.55787	0.825911	-4.3078	1.64883e-05	0.000131592
ENSG00000271850	LINC02343	1.10792	-3.61775	1.19682	-3.0228	0.00250444	0.00910229
ENSG00000275011		4.16639	-3.6723	1.03675	-3.54213	0.000396907	0.00195134
ENSG00000287448		3.15461	-3.69936	1.14679	-3.22586	0.00125597	0.0051381
ENSG00000184709	LRRC26	36.3638	-3.74369	0.930381	-4.02382	5.72607e-05	0.0003802
ENSG00000249736	LINC02242	1.33244	-3.81472	1.21775	-3.1326	0.00173265	0.00669428
ENSG00000134873	CLDN10	85.2657	-3.83146	0.97723	-3.92073	8.82794e-05	0.000549926
ENSG00000288605		6.48517	-3.83383	1.06726	-3.59223	0.000327857	0.00165983
ENSG00000206069	LHFPL7	2.78208	-3.84433	1.23535	-3.11194	0.0018586	0.00710215
ENSG00000228639		19.5438	-3.85821	1.03136	-3.74088	0.000183379	0.00101782
ENSG00000047936	ROS1	42.8776	-3.8794	0.961295	-4.0356	5.44631e-05	0.000363544
ENSG00000167419	LPO	1.74916	-3.91204	1.18897	-3.29028	0.00100087	0.00424273
ENSG00000165215	CLDN3	28.711	-3.93406	0.724567	-5.42954	5.65009e-08	9.94629e-07
ENSG00000249379		9.76093	-3.98628	0.778575	-5.11998	3.05576e-07	4.28829e-06
ENSG00000261829		0.641905	-4.01231	1.67312	-2.39811	0.0164801	0.0435181
ENSG00000120251	GRIA2	18.4272	-4.0234	1.16948	-3.44033	0.000581013	0.00268616
ENSG00000223392	CLDN10-AS1	4.65626	-4.02768	1.11354	-3.61702	0.000298014	0.00153017
ENSG00000172551	MUCL1	1165.16	-4.05903	0.783278	-5.1821	2.19399e-07	3.23758e-06
ENSG00000225421		1.31074	-4.07153	1.64757	-2.47123	0.0134647	0.0368579
ENSG00000120903	CHRNA2	5.06882	-4.08847	1.09621	-3.72964	0.000191753	0.00105457
ENSG00000287064		2.07695	-4.10546	1.48345	-2.76752	0.00564847	0.0178664
ENSG00000198797	BRINP2	2.78881	-4.15913	0.810143	-5.13382	2.8392e-07	4.03133e-06
ENSG00000234891		1.1899	-4.18812	1.11388	-3.75994	0.000169955	0.000955416
ENSG00000287163		1.16104	-4.19063	1.28855	-3.25221	0.00114511	0.00474965
ENSG00000264232	LINC01916	0.812375	-4.25268	1.11075	-3.82865	0.000128848	0.000757188
ENSG00000157330	CFAP107	5.37378	-4.26524	1.41251	-3.01961	0.00253097	0.00918254
ENSG00000162949	CAPN13	13.5884	-4.35127	0.94506	-4.60422	4.14009e-06	4.04131e-05
ENSG00000286135	SPADH	1.91655	-4.42883	1.35076	-3.27877	0.00104261	0.00438761
ENSG00000258700	LINC00871	1.31405	-4.46935	1.03337	-4.32503	1.52509e-05	0.000123662
ENSG00000168269	FOXI1	23.2629	-4.57334	1.26376	-3.61882	0.000295947	0.00152091
ENSG00000100665	SERPINA4	1.28693	-4.58154	1.23855	-3.69913	0.000216339	0.00116673
ENSG00000223342		3.42829	-4.72447	1.61952	-2.91721	0.00353178	0.012152
ENSG00000129514	FOXA1	31.3155	-4.75124	1.02892	-4.6177	3.88008e-06	3.83015e-05
ENSG00000237361	TUSC8	5.90382	-4.83208	1.00073	-4.82855	1.37528e-06	1.5648e-05
ENSG00000235584		4.39912	-4.85999	0.956043	-5.08344	3.70658e-07	5.03785e-06
ENSG00000214128	TMEM213	59.5612	-4.90539	1.25945	-3.89486	9.82544e-05	0.000600679
ENSG00000132437	DDC	6.83892	-5.11508	1.38463	-3.6942	0.000220584	0.00118703
ENSG00000289907	LOC107984901	1.73229	-5.27755	1.55569	-3.39241	0.000692807	0.00311634
ENSG00000267038		4.32929	-5.36284	1.47326	-3.64013	0.000272502	0.001415
ENSG00000183795	BPY2B	1.39709	-5.3883	2.12356	-2.53739	0.0111682	0.031588
ENSG00000286077		3.7165	-5.40171	1.21549	-4.44406	8.82786e-06	7.73019e-05
ENSG00000265369	PCAT18	3.59623	-5.46293	1.66226	-3.28644	0.00101463	0.00429351
ENSG00000124664	SPDEF	40.2681	-5.63033	1.04912	-5.36673	8.01784e-08	1.33891e-06
ENSG00000183753	BPY2	1.86993	-5.64456	2.18697	-2.58099	0.0098516	0.0285161
ENSG00000185247	MAGEA11	3.34385	-5.65408	1.44281	-3.9188	8.89915e-05	0.000553884
ENSG00000204195	AWAT1	90.9112	-5.71656	1.28944	-4.43338	9.27664e-06	8.08157e-05
ENSG00000259517		9.72555	-5.75258	1.5822	-3.63582	0.000277101	0.00143579
ENSG00000091138	SLC26A3	9.39081	-6.62081	1.55425	-4.25982	2.04591e-05	0.000158728
ENSG00000147160	AWAT2	317.027	-6.74176	1.30881	-5.15105	2.59029e-07	3.72025e-06
ENSG00000124003	MOGAT1	10.0337	-6.84153	1.35011	-5.0674	4.03289e-07	5.4152e-06
ENSG00000185894	BPY2C	6.22091	-7.02568	2.16211	-3.24945	0.00115626	0.00479052
ENSG00000184210	DGAT2L6	246.483	-7.06762	1.4772	-4.78445	1.71453e-06	1.88552e-05
ENSG00000159763	PIP	630.7	-8.94231	1.74971	-5.11072	3.20931e-07	4.46265e-06

## Sheet: INvsNS
ENSEMBL	symbol	baseMean	log2FoldChange	lfcSE	stat	pvalue	padj
ENSG00000240216		9.71018	5.04646	1.7366	2.90595	0.00366144	0.0159995
ENSG00000211911	IGHD3-22	1.56381	4.95563	1.81562	2.72944	0.00634425	0.0248033
ENSG00000280800		3.30237	4.39299	0.989773	4.43838	9.06394e-06	0.000114729
ENSG00000255545	B3GAT1-DT	1.6504	4.30404	1.35151	3.1846	0.00144952	0.00760189
ENSG00000127318	IL22	2.00173	3.97092	1.60233	2.47822	0.0132041	0.0443041
ENSG00000259162		1.02066	3.91332	1.3596	2.8783	0.0039983	0.0171704
ENSG00000213176	RPL13P6	2.99602	3.82483	0.808796	4.72904	2.25581e-06	3.53056e-05
ENSG00000290933	KIR3DX1	2.05445	3.76167	1.22118	3.08036	0.00206753	0.0101821
ENSG00000205837	LINC00487	1.88786	3.70794	1.24331	2.9823	0.00286087	0.0131592
ENSG00000261546		1.5955	3.67358	1.09158	3.36539	0.000764361	0.00454753
ENSG00000279073		1.02574	3.64117	1.12058	3.24936	0.00115666	0.00632882
ENSG00000280614		9.47858	3.45262	0.694152	4.97387	6.56283e-07	1.2374e-05
ENSG00000179840	CCDC63	0.95579	3.44138	1.28101	2.68645	0.00722157	0.027532
ENSG00000269495		1.38766	3.39824	1.18344	2.8715	0.00408528	0.0174894
ENSG00000270576		2.3051	3.30288	0.804377	4.10613	4.02343e-05	0.000399073
ENSG00000175841		1.31332	3.29023	1.14116	2.88323	0.0039362	0.0169541
ENSG00000290038		2.36307	3.14947	1.008	3.12448	0.00178121	0.00898355
ENSG00000211812	TRAV26-2	1.71348	3.1285	1.16007	2.69683	0.00700031	0.0268742
ENSG00000271952	LINC01954	1.38123	3.11223	1.19393	2.6067	0.00914199	0.0331803
ENSG00000211805	TRAV24	2.56671	3.1079	0.901746	3.44653	0.000567826	0.00356175
ENSG00000282173	TRBJ1-5	3.15485	3.07774	0.703964	4.37201	1.23105e-05	0.000148916		TRBJ1-5	0.000148916
ENSG00000235027	PRADX	1.9945	3.0584	0.909959	3.36102	0.000776539	0.00460054
ENSG00000070748	CHAT	3.41743	3.05684	1.2092	2.52799	0.0114719	0.0395567
ENSG00000289690		1.17708	3.04368	1.16127	2.621	0.00876723	0.032094
ENSG00000111732	AICDA	6.98735	3.01636	1.02388	2.946	0.00321912	0.0144329
ENSG00000280160		1.3067	2.99999	1.11267	2.6962	0.00701365	0.0269075
ENSG00000187621	LOC124903372	3.25827	2.98922	0.987826	3.02606	0.00247763	0.0117506
ENSG00000241490		2.39089	2.96398	0.966609	3.06637	0.00216677	0.0105843
ENSG00000113302	IL12B	3.48208	2.86847	0.988049	2.90316	0.00369416	0.0161034
ENSG00000229022	RPL6P3	3.17849	2.75483	0.606837	4.53966	5.63445e-06	7.60098e-05
ENSG00000124557	BTN1A1	3.28583	2.70949	0.971658	2.78852	0.0052949	0.0215514
ENSG00000159186	ATP5POP1	2.62538	2.64639	0.615297	4.301	1.70029e-05	0.000194608
ENSG00000225885		3.29576	2.54982	0.970735	2.62669	0.00862194	0.0316663
ENSG00000276575	MIR6895	1.47127	2.5356	0.865228	2.93056	0.00338349	0.0150277
ENSG00000260135		27.5844	2.49691	0.776611	3.21513	0.00130384	0.00698353
ENSG00000260005		2.53468	2.48493	0.783175	3.17289	0.0015093	0.00785535
ENSG00000268729		1.49115	2.45691	0.961076	2.55642	0.0105755	0.0371254
ENSG00000234961		5.48712	2.45299	0.670748	3.6571	0.000255085	0.00183072
ENSG00000242660		2.40579	2.43798	0.597983	4.07701	4.56186e-05	0.000442089
ENSG00000254317		1.65698	2.43756	0.938339	2.59775	0.0093838	0.0338751
ENSG00000198535	C2CD4A	14.2082	2.41524	0.738589	3.27008	0.00107518	0.00596657
ENSG00000229660		2.80136	2.41209	0.719858	3.35079	0.000805824	0.00473044
ENSG00000265451		2.00772	2.41048	0.851923	2.82946	0.00466264	0.0194235
ENSG00000203985	LDLRAD1	2.8755	2.39413	0.919738	2.60306	0.00923958	0.0334799
ENSG00000186160	CYP4Z1	15.6406	2.38635	0.747227	3.1936	0.00140509	0.00741597
ENSG00000274698		3.25847	2.38619	0.69696	3.42372	0.000617707	0.00380704
ENSG00000243167		2.50084	2.34796	0.710929	3.30267	0.000957685	0.00544508
ENSG00000213362		5.67802	2.34377	0.616343	3.80271	0.000143124	0.00114133
ENSG00000244422		1.08221	2.33772	0.863662	2.70676	0.00679439	0.0262544
ENSG00000173093	CCDC63	5.70032	2.33637	0.84483	2.7655	0.00568363	0.0227904
ENSG00000211771	TRBJ2-7	1.79515	2.32617	0.929444	2.50276	0.0123229	0.0419412
ENSG00000236012		1.99145	2.31274	0.879325	2.63013	0.00853519	0.0313836
ENSG00000211782	TRAV8-1	2.07743	2.31194	0.845735	2.73364	0.00626377	0.0245883
ENSG00000225331		3.49779	2.25047	0.771069	2.91863	0.0035157	0.015503
ENSG00000287760		3.01677	2.24491	0.616033	3.64414	0.000268292	0.00190847
ENSG00000267598		4.66163	2.23568	0.573183	3.90047	9.60058e-05	0.000818625
ENSG00000289768		2.94198	2.22379	0.916444	2.42654	0.0152434	0.0495322
ENSG00000281383		9.77722	2.22342	0.60112	3.69879	0.000216632	0.00160452
ENSG00000255422		4.44807	2.20905	0.679281	3.25203	0.00114582	0.00627899
ENSG00000265936		2.64661	2.20715	0.704772	3.13172	0.00173786	0.00879977
ENSG00000232124	LOC105372832	3.22566	2.19884	0.900931	2.44063	0.0146617	0.0480718
ENSG00000271581		6.74888	2.16256	0.495614	4.36339	1.28063e-05	0.000153694
ENSG00000274177		1.92333	2.13965	0.6892	3.10454	0.00190577	0.00950681
ENSG00000286037		3.18341	2.13297	0.634605	3.3611	0.000776326	0.00460022
ENSG00000254452		1.92476	2.13229	0.804243	2.6513	0.00801827	0.0298779
ENSG00000143839	REN	5.08082	2.12052	0.852188	2.48833	0.0128346	0.043341
ENSG00000211806	TRAV25	2.56529	2.1201	0.703926	3.01182	0.00259686	0.012191
ENSG00000213791	RPS5P5	1.79503	2.1145	0.746802	2.83141	0.00463434	0.0193307
ENSG00000140297	GCNT3	9.04151	2.09671	0.835563	2.50934	0.0120956	0.0412937
ENSG00000235828	RPL36AP26	1.9313	2.08311	0.687464	3.03014	0.00244444	0.0116237
ENSG00000259004	LINC02285	2.20899	2.0805	0.773254	2.69057	0.00713292	0.0272422
ENSG00000174255	ZNF80	3.98143	2.0725	0.772374	2.68328	0.00729043	0.0277339
ENSG00000261691		1.71923	2.05445	0.777441	2.64258	0.00822761	0.0305125
ENSG00000276953	TRBV12-4	3.59753	2.04344	0.740822	2.75834	0.00580949	0.0231955
ENSG00000287792		5.29174	2.04132	0.704535	2.8974	0.00376267	0.016343
ENSG00000228334	LOC105375130	4.88154	1.99818	0.680286	2.93727	0.00331117	0.0147655
ENSG00000229106		2.10249	1.98934	0.743741	2.67477	0.007478	0.0282801
ENSG00000198574	SH2D1B	5.45738	1.9873	0.781894	2.54165	0.0110329	0.0383494
ENSG00000177699	LOC100129540	3.0696	1.97981	0.685007	2.8902	0.00384995	0.0166593
ENSG00000211804	TRDV1	3.64471	1.97289	0.812417	2.42843	0.0151646	0.0493202
ENSG00000246777	DYNC1LI2-DT	2.2152	1.96494	0.759883	2.58584	0.00971412	0.0348026
ENSG00000231645	KRT17P6	28.3938	1.96231	0.763974	2.56856	0.0102122	0.0361218
ENSG00000211809	TRAV27	1.75363	1.95603	0.802342	2.4379	0.0147728	0.0483341
ENSG00000221792	MIR1282	3.20267	1.95343	0.654889	2.98284	0.00285591	0.0131405
ENSG00000133636	NTS	10.4612	1.94393	0.765569	2.5392	0.0111107	0.0385517
ENSG00000253945		2.05458	1.92205	0.750606	2.56067	0.0104471	0.036786
ENSG00000224061		1.88441	1.88503	0.677829	2.78098	0.00541957	0.0219508
ENSG00000270598		2.49562	1.88286	0.596466	3.15669	0.0015957	0.00821512
ENSG00000224334		2.6378	1.87965	0.549604	3.42001	0.000626197	0.00385187
ENSG00000211698	TRGV4	3.55227	1.87875	0.761977	2.46562	0.0136776	0.0455705
ENSG00000165409	TSHR	22.888	1.87191	0.636724	2.93991	0.00328302	0.0146671
ENSG00000187559	FOXD4L3	2.95427	1.86511	0.76283	2.44499	0.0144856	0.0476751
ENSG00000241464		2.42234	1.85117	0.563059	3.2877	0.00101011	0.00568153
ENSG00000232949		2.95755	1.84966	0.759094	2.43667	0.0148233	0.048461
ENSG00000230191		2.65442	1.84518	0.572148	3.225	0.00125971	0.00677224
ENSG00000250138	LOC728488	60.7466	1.84376	0.549358	3.3562	0.000790207	0.00466241
ENSG00000215612	HMX1	4.08965	1.83204	0.658375	2.78268	0.00539126	0.0218698
ENSG00000232022		10.1312	1.83003	0.575077	3.18224	0.00146139	0.00765168
ENSG00000213309	RPL9P18	3.1746	1.82433	0.544783	3.34873	0.000811815	0.00475898
ENSG00000121270	ABCC11	33.5733	1.82284	0.703633	2.59061	0.00958064	0.0344438
ENSG00000211792	TRAV14DV4	4.08157	1.82107	0.730474	2.49299	0.0126671	0.0428854
ENSG00000258572	LOC101929107	11.4795	1.81659	0.681996	2.66364	0.00773009	0.0290549
ENSG00000236533		2.83664	1.80961	0.520663	3.47559	0.000509734	0.00326245
ENSG00000266356		2.42994	1.79749	0.701973	2.56063	0.0104484	0.0367861
ENSG00000240785	RPL36AP21	4.45376	1.79678	0.54581	3.29195	0.000994947	0.00562103
ENSG00000163661	PTX3	83.6545	1.79325	0.713899	2.51191	0.0120081	0.0410545
ENSG00000124507	PACSIN1	14.3986	1.79212	0.664479	2.69703	0.00699607	0.0268615
ENSG00000251235		3.97396	1.78866	0.52175	3.42819	0.00060762	0.0037616
ENSG00000211716	TRBV9	4.39143	1.77922	0.647206	2.74907	0.0059764	0.0237406
ENSG00000271984		9.19297	1.74857	0.652624	2.67928	0.00737798	0.027975
ENSG00000120659	TNFSF11	16.886	1.71815	0.58221	2.95108	0.00316665	0.0142398
ENSG00000198106		7.66091	1.71772	0.588304	2.91979	0.00350266	0.0154606
ENSG00000259652		3.90572	1.71668	0.557662	3.07836	0.00208143	0.0102366
ENSG00000259182		2.19681	1.71607	0.694949	2.46934	0.0135363	0.0451935
ENSG00000183246	RIMBP3C	3.65389	1.71182	0.62511	2.73843	0.00617336	0.0243259
ENSG00000266124	MIR5587	3.69074	1.71076	0.648186	2.63931	0.00830754	0.0307538
ENSG00000129214	SHBG	3.29617	1.69916	0.615877	2.75893	0.00579908	0.0231689
ENSG00000182888	RPS27AP20	1.85198	1.69357	0.621135	2.72658	0.00639948	0.024972
ENSG00000250286	LOC105371824	2.07438	1.69079	0.635073	2.66236	0.00775954	0.0291277
ENSG00000234040	RPL10P12	2.44018	1.68993	0.625857	2.70019	0.00693	0.0266822
ENSG00000122254	HS3ST2	91.6403	1.68355	0.687268	2.44963	0.0143005	0.0471623
ENSG00000225338	RPL23AP18	2.18253	1.67569	0.576344	2.90745	0.00364391	0.0159444
ENSG00000285761		3.87267	1.67446	0.530211	3.15809	0.00158804	0.00818441
ENSG00000161911	TREML1	9.82912	1.67376	0.548135	3.05356	0.00226141	0.0109504
ENSG00000230088	KRT16P5	466.849	1.66464	0.541321	3.07515	0.00210397	0.0103369
ENSG00000289038		3.85524	1.64851	0.641152	2.57117	0.0101355	0.0359076
ENSG00000204613	TRIM10	46.1895	1.64776	0.591321	2.78657	0.00532692	0.0216604
ENSG00000019169	MARCO	395.387	1.64647	0.611737	2.69147	0.00711371	0.0271904
ENSG00000266235	MIR3176	5.0441	1.64557	0.515367	3.193	0.00140801	0.00742593
ENSG00000228974		1.80533	1.64149	0.64279	2.55369	0.0106588	0.0373408
ENSG00000143167	GPA33	3.24856	1.63347	0.654459	2.49591	0.0125634	0.0425793
ENSG00000236111	RPL6P1	2.52509	1.62268	0.519325	3.12459	0.00178052	0.00898275
ENSG00000283554	LINC02341	3.47976	1.61735	0.591264	2.73541	0.00623017	0.0244997
ENSG00000273542	H4C12	3.31352	1.60541	0.562158	2.8558	0.00429281	0.0182176
ENSG00000289424		7.62137	1.60408	0.583508	2.74903	0.00597723	0.0237406
ENSG00000104848	KCNA7	8.01536	1.60064	0.659241	2.42801	0.015182	0.0493715
ENSG00000256034		8.67086	1.59789	0.365619	4.37037	1.24033e-05	0.000149913
ENSG00000236893	ASS1P7	3.38763	1.59533	0.549632	2.90254	0.00370154	0.0161332
ENSG00000181359	HSP90AA6P	2.11662	1.5806	0.612273	2.58153	0.00983628	0.0351575
ENSG00000258605		2.73043	1.57631	0.532931	2.95781	0.00309832	0.0140151
ENSG00000227337	RPL23AP43	2.13154	1.57038	0.558184	2.81337	0.00490247	0.020239
ENSG00000243988	RPS24P17	2.18853	1.55845	0.565151	2.75758	0.00582306	0.0232368
ENSG00000211786	TRAV8-2	5.28623	1.54706	0.633726	2.44121	0.014638	0.0480246
ENSG00000232671	ZNF687-AS1	3.8015	1.54272	0.52517	2.93757	0.00330792	0.0147556
ENSG00000288703		3.32059	1.52677	0.595229	2.56501	0.0103174	0.0364315
ENSG00000214222		2.15611	1.51689	0.507226	2.99056	0.00278469	0.0129003
ENSG00000237730	RPS5P8	2.6145	1.51471	0.546842	2.76992	0.00560708	0.0225654
ENSG00000135253	KCP	69.0462	1.5052	0.313976	4.794	1.63489e-06	2.70051e-05
ENSG00000185607		5.53516	1.49802	0.391322	3.82809	0.000129143	0.00104775
ENSG00000289305		3.7116	1.47489	0.446735	3.30148	0.000961761	0.00546181
ENSG00000228013	IL6R-AS1	3.61649	1.47152	0.556952	2.64209	0.00823959	0.0305452
ENSG00000268883		5.64821	1.46072	0.584338	2.49979	0.0124266	0.0422196
ENSG00000288851		2.82041	1.45495	0.594887	2.44575	0.014455	0.0475958
ENSG00000222009	BTBD19	150.957	1.43672	0.2589	5.54931	2.86798e-08	8.40432e-07
ENSG00000125780	TGM3	13.9736	1.43153	0.520482	2.75039	0.00595252	0.0236685
ENSG00000184922	FMNL1	759.701	1.42696	0.276386	5.16293	2.43108e-07	5.23439e-06
ENSG00000186235	LINC02610	10.8073	1.41914	0.492536	2.8813	0.00396043	0.017036
ENSG00000255108		2.31295	1.41907	0.584501	2.42783	0.0151894	0.0493843
ENSG00000244558		3.15619	1.41185	0.582644	2.42318	0.0153852	0.0498752
ENSG00000135426	TESPA1	87.1249	1.40416	0.356872	3.93463	8.33255e-05	0.000726348
ENSG00000260238	PMF1-BGLAP	3.70074	1.39547	0.560361	2.4903	0.0127635	0.0431614
ENSG00000262420		3.84021	1.39343	0.559066	2.49243	0.0126872	0.0429344
ENSG00000164440	TXLNB	53.2773	1.39124	0.362092	3.84221	0.00012193	0.000998467
ENSG00000129990	SYT5	9.77476	1.38817	0.496023	2.7986	0.00513251	0.0210236
ENSG00000214269		5.2343	1.3867	0.512423	2.70616	0.00680662	0.0262905
ENSG00000255173		24.8586	1.37934	0.433413	3.18251	0.00146006	0.00764611
ENSG00000287825		10.0215	1.36867	0.313415	4.36694	1.25998e-05	0.000151843
ENSG00000188263	IL17REL	11.7216	1.36762	0.530096	2.57995	0.00988156	0.0352757
ENSG00000281571		18.7868	1.36749	0.321278	4.25642	2.07731e-05	0.000229935
ENSG00000019582	CD74	23057.6	1.36381	0.295171	4.6204	3.82992e-06	5.46756e-05
ENSG00000207294		5.71586	1.35526	0.453231	2.99022	0.00278773	0.0129048
ENSG00000174500	GCSAM	47.9721	1.35355	0.372407	3.6346	0.000278418	0.00197173
ENSG00000197353	LYPD2	163.188	1.3402	0.521973	2.56757	0.0102413	0.0362025
ENSG00000248854		3.97364	1.33901	0.533265	2.51096	0.0120403	0.0411487
ENSG00000217027		53.9358	1.33813	0.220768	6.06126	1.35057e-09	6.00038e-08
ENSG00000146192	FGD2	369.525	1.33705	0.258945	5.16344	2.42447e-07	5.22683e-06
ENSG00000254739		4.90623	1.33684	0.506856	2.63751	0.00835167	0.0308618
ENSG00000273186		6.05944	1.33369	0.433593	3.0759	0.00209869	0.0103162
ENSG00000262831		13.0231	1.32993	0.387326	3.43363	0.000595554	0.00370275
ENSG00000223653		4.88699	1.32841	0.504254	2.6344	0.00842867	0.0310749
ENSG00000197629	MPEG1	1201.58	1.32584	0.363877	3.64366	0.000268788	0.00191152
ENSG00000288746		22.3683	1.31629	0.319217	4.12349	3.73182e-05	0.000373705
ENSG00000260910		8.20304	1.31536	0.482823	2.72432	0.00644342	0.0251163
ENSG00000137491	SLCO2B1	869.235	1.31486	0.332223	3.95776	7.5656e-05	0.000669788
ENSG00000148357	HMCN2	623.713	1.30953	0.487104	2.6884	0.00717949	0.0273984
ENSG00000049540	ELN	5881.47	1.30332	0.538164	2.42179	0.0154444	0.0499829
ENSG00000226855	RPSAP17	2.68282	1.29741	0.512298	2.53253	0.0113241	0.0391499
ENSG00000156966	B3GNT7	99.0336	1.29415	0.313981	4.12173	3.76034e-05	0.000376073
ENSG00000088827	SIGLEC1	432.294	1.28615	0.383869	3.35048	0.000806708	0.00473466
ENSG00000287100		12.0672	1.28171	0.288651	4.44035	8.98133e-06	0.000113833
ENSG00000144837	PLA1A	9.93359	1.27678	0.492563	2.59211	0.0095388	0.0343148
ENSG00000213082		3.83937	1.2756	0.447696	2.84926	0.00438205	0.0185187
ENSG00000257524		19.91	1.27474	0.323942	3.93508	8.31688e-05	0.000725419
ENSG00000103253	HAGHL	67.4766	1.27227	0.313373	4.05991	4.90926e-05	0.00046908
ENSG00000256448		6.92179	1.26977	0.51622	2.45975	0.0139035	0.0461478
ENSG00000197948	FCHSD1	1609.36	1.26131	0.250951	5.02611	5.0054e-07	9.8618e-06
ENSG00000077150	NFKB2	1021.85	1.25933	0.17361	7.25377	4.05321e-13	4.2475e-11
ENSG00000196843	ARID5A	387	1.25814	0.289551	4.34515	1.39181e-05	0.000164711
ENSG00000220517	ASS1P1	7.28399	1.25678	0.404565	3.10649	0.00189323	0.0094524
ENSG00000137474	MYO7A	94.5368	1.25205	0.333687	3.75218	0.000175305	0.00134993
ENSG00000248415		4.71267	1.24971	0.413293	3.02379	0.00249631	0.0118168
ENSG00000049768	FOXP3	69.6132	1.24878	0.290303	4.30165	1.69529e-05	0.000194226
ENSG00000253715		14.9199	1.2438	0.454356	2.7375	0.00619077	0.0243772
ENSG00000291132	MTMR9LP	52.3104	1.23476	0.338151	3.6515	0.000260718	0.0018656
ENSG00000245067	IGFBP7-AS1	13.3704	1.23168	0.411587	2.99251	0.00276691	0.0128311
ENSG00000253517	XRCC6P4	5.22636	1.22994	0.387879	3.17094	0.00151947	0.00789858
ENSG00000174004	NRROS	153.042	1.22551	0.312969	3.91575	9.01223e-05	0.000777164
ENSG00000183153	GJD3	48.4927	1.22332	0.327347	3.73707	0.000186179	0.00141557
ENSG00000103534	TMC5	237.129	1.22319	0.432722	2.82674	0.00470243	0.0195639
ENSG00000189152	GRAPL	19.359	1.22259	0.379557	3.22109	0.00127703	0.00685642
ENSG00000238045	MVP-DT	32.1694	1.22157	0.254639	4.79726	1.60848e-06	2.66144e-05
ENSG00000198885	ITPRIPL1	68.9713	1.22131	0.265557	4.59906	4.24402e-06	5.98779e-05
ENSG00000257108	NHLRC4	13.4852	1.22128	0.395993	3.0841	0.00204167	0.0100742
ENSG00000166923	GREM1	955.127	1.22031	0.412781	2.95632	0.00311333	0.0140632
ENSG00000124126	PREX1	786.874	1.21793	0.283197	4.30064	1.70304e-05	0.000194769
ENSG00000223865	HLA-DPB1	4199.06	1.21479	0.316793	3.83463	0.000125753	0.00102397
ENSG00000126759	CFP	33.5335	1.20933	0.374231	3.23151	0.00123138	0.00664833
ENSG00000213864	EEF1B2P2	8.05914	1.20931	0.371856	3.25209	0.00114558	0.00627889
ENSG00000168918	INPP5D	604.078	1.20693	0.259634	4.64858	3.34228e-06	4.8971e-05
ENSG00000124334	IL9R	11.3904	1.20669	0.432802	2.78809	0.00530192	0.0215709
ENSG00000174600	CMKLR1	427.259	1.20542	0.386868	3.11583	0.00183427	0.0092057
ENSG00000243256		3.31471	1.20473	0.440758	2.73332	0.00626991	0.0246024
ENSG00000169031	COL4A3	36.1691	1.20285	0.471333	2.55202	0.01071	0.0375028
ENSG00000017427	IGF1	578.752	1.2019	0.460087	2.61233	0.00899282	0.0327375
ENSG00000184795		4.291	1.19756	0.47567	2.51763	0.0118149	0.0405172
ENSG00000172794	RAB37	78.4973	1.1955	0.395798	3.02048	0.00252372	0.0119154
ENSG00000278985		6.88353	1.1923	0.460855	2.58715	0.00967728	0.0347007
ENSG00000283602		6.42849	1.19171	0.463903	2.56888	0.0102029	0.0361019
ENSG00000181625	SLX1B	28.944	1.19036	0.197522	6.02646	1.67592e-09	7.25639e-08
ENSG00000233057	EEF1A1P14	12.0739	1.18629	0.250687	4.73217	2.22137e-06	3.48421e-05
ENSG00000213658	LAT	26.0669	1.18269	0.336966	3.50983	0.000448395	0.00293947
ENSG00000232063		19.3939	1.18144	0.39462	2.99386	0.00275475	0.0127808
ENSG00000073737	DHRS9	201.057	1.18094	0.454347	2.5992	0.00934412	0.0337656
ENSG00000160050	CCDC28B	66.5206	1.18061	0.292748	4.03287	5.5099e-05	0.000514073
ENSG00000250644		22.3246	1.17814	0.383811	3.06959	0.00214351	0.0104884
ENSG00000205436	EXOC3L4	24.6638	1.17547	0.467619	2.51374	0.0119459	0.0408889
ENSG00000229474	PATL2	52.7011	1.17504	0.396673	2.96223	0.00305422	0.0138633
ENSG00000183484	GPR132	101.633	1.17494	0.364292	3.22526	0.00125858	0.00676865
ENSG00000132535	DLG4	242.699	1.17296	0.240974	4.86758	1.12971e-06	1.95657e-05
ENSG00000162062	TEDC2	33.5091	1.17111	0.307672	3.80635	0.000141031	0.00112712
ENSG00000132514	CLEC10A	400.217	1.16883	0.349452	3.34475	0.000823566	0.0048117
ENSG00000187122	SLIT1	12.5856	1.1635	0.356695	3.26188	0.00110675	0.00611006
ENSG00000166676	TVP23A	17.4675	1.16118	0.40217	2.88727	0.00388595	0.0167826
ENSG00000142544	CTU1	172.01	1.16115	0.165071	7.03429	2.00279e-12	1.81588e-10
ENSG00000154080	CHST9	13.3894	1.15962	0.416276	2.7857	0.00534124	0.0217095
ENSG00000131044	TTLL9	7.29307	1.15722	0.421671	2.74436	0.00606294	0.0239968
ENSG00000261359	PYCARD-AS1	33.5567	1.15588	0.243728	4.7425	2.11099e-06	3.33823e-05
ENSG00000157227	MMP14	7764.78	1.15587	0.28004	4.12752	3.66702e-05	0.000368268
ENSG00000215016	RPL24P7	4.54754	1.15526	0.378762	3.05009	0.00228774	0.0110428
ENSG00000244682		255.626	1.15332	0.326611	3.53119	0.000413698	0.00274625
ENSG00000120949	TNFRSF8	39.9703	1.15041	0.337752	3.40608	0.000659034	0.00401458
ENSG00000110079	MS4A4A	236.255	1.14827	0.435896	2.63428	0.00843171	0.0310821
ENSG00000226309	SMARCE1P2	3.38057	1.14751	0.441038	2.60185	0.00927227	0.0335731
ENSG00000244242	IFITM10	81.2146	1.14465	0.402759	2.84202	0.00448285	0.0188319
ENSG00000103490	PYCARD	1141.71	1.14444	0.212719	5.38004	7.44679e-08	1.90943e-06
ENSG00000074660	SCARF1	281.105	1.14421	0.234072	4.88829	1.01717e-06	1.78842e-05
ENSG00000087085	ACHE	34.0012	1.14375	0.384872	2.97177	0.00296087	0.0135331
ENSG00000241360	PDXP	20.4894	1.1427	0.28676	3.98486	6.75191e-05	0.000610077
ENSG00000158717	RNF166	447.942	1.14218	0.213074	5.3605	8.29921e-08	2.09788e-06
ENSG00000176857		18.8105	1.14092	0.430431	2.65064	0.00803403	0.0299283
ENSG00000148339	SLC25A25	637.431	1.14024	0.33026	3.45256	0.000555293	0.00349907
ENSG00000105011	ASF1B	163.09	1.14004	0.274934	4.14659	3.37462e-05	0.000344161
ENSG00000124243	BCAS4	26.2358	1.13998	0.440689	2.58682	0.00968661	0.0347256
ENSG00000204642	HLA-F	1896.61	1.1399	0.278465	4.09351	4.24884e-05	0.000417139
ENSG00000271573		110.853	1.13961	0.381008	2.99105	0.00278022	0.0128866
ENSG00000101265	RASSF2	932.386	1.13747	0.281142	4.0459	5.21223e-05	0.000492015
ENSG00000288825	H2AC18	18.6572	1.13719	0.338534	3.35915	0.000781827	0.0046224
ENSG00000185482	STAC3	75.1746	1.13306	0.276194	4.10241	4.08862e-05	0.000404706
ENSG00000067836	ROGDI	164.087	1.13228	0.151077	7.49472	6.64376e-14	7.87531e-12
ENSG00000172116	CD8B	57.3628	1.13147	0.416249	2.71824	0.00656298	0.0255067
ENSG00000183837	PNMA3	28.4765	1.13055	0.453858	2.49098	0.0127391	0.0430989
ENSG00000111801	BTN3A3	678.791	1.12788	0.256732	4.39323	1.11679e-05	0.000136811
ENSG00000261884		24.8133	1.1245	0.323312	3.47808	0.000505014	0.00324301
ENSG00000170638	TRABD	934.004	1.12226	0.143547	7.81809	5.36292e-15	7.45729e-13
ENSG00000235313		15.6559	1.12169	0.320602	3.49869	0.000467551	0.00303887
ENSG00000232434	AJM1	126.913	1.12125	0.24282	4.6176	3.88205e-06	5.53652e-05
ENSG00000290460		10.7236	1.12038	0.333111	3.36337	0.000769968	0.00457069
ENSG00000278384		33.5581	1.11996	0.422192	2.65272	0.00798462	0.0297986
ENSG00000184612		6.86495	1.1183	0.427205	2.61771	0.00885208	0.0322942
ENSG00000228071	RPL7P47	4.58148	1.11457	0.415816	2.68043	0.00735273	0.0279104
ENSG00000228218		17.511	1.11418	0.208663	5.33961	9.31446e-08	2.31445e-06
ENSG00000144843	ADPRH	166.663	1.10967	0.251523	4.41178	1.02523e-05	0.000127211
ENSG00000196126	HLA-DRB1	4765.47	1.1047	0.346992	3.18365	0.00145431	0.00762287
ENSG00000188100	FAM25A	319.159	1.10399	0.448814	2.45979	0.0139018	0.0461472
ENSG00000239636	TFAP2E-AS1	15.1778	1.10365	0.298351	3.69917	0.000216307	0.00160334
ENSG00000225465		10.5377	1.10302	0.420138	2.62538	0.00865513	0.031764
ENSG00000259394	LOC100287243	4.50963	1.10196	0.388743	2.83468	0.00458723	0.0191811
ENSG00000181631	P2RY13	113.914	1.09941	0.330626	3.32523	0.000883446	0.00510834
ENSG00000173442	EHBP1L1	2700.51	1.09878	0.145627	7.54514	4.51811e-14	5.46766e-12
ENSG00000159640	ACE	304.935	1.09778	0.375711	2.92189	0.00347918	0.0153725
ENSG00000254780		3.53405	1.0974	0.419983	2.61297	0.00897584	0.0326839
ENSG00000124549		18.4634	1.09482	0.340839	3.21213	0.00131756	0.00704036
ENSG00000153898	MCOLN2	108.491	1.09456	0.321085	3.40895	0.000652132	0.00398092
ENSG00000115758	ODC1	1131.34	1.0924	0.307926	3.5476	0.000388759	0.00260944
ENSG00000136167	LCP1	3063.84	1.0923	0.317161	3.44399	0.000573197	0.00358999
ENSG00000167900	TK1	339.414	1.09149	0.287569	3.79557	0.000147304	0.00116821
ENSG00000072694	FCGR2B	364.982	1.09033	0.289602	3.76491	0.000166611	0.00129158
ENSG00000181649	PHLDA2	169.601	1.09021	0.364553	2.99053	0.00278496	0.0129003
ENSG00000110057	UNC93B1	651.974	1.08725	0.191885	5.66614	1.46047e-08	4.73775e-07
ENSG00000233609		9.39908	1.08714	0.41529	2.61779	0.0088501	0.0322915
ENSG00000232907	DLGAP4-AS1	5.78348	1.08525	0.439324	2.47028	0.0135006	0.0451033
ENSG00000291097	HLA-L	25.3018	1.08296	0.338055	3.20351	0.00135762	0.0072062
ENSG00000204252	HLA-DOA	539.527	1.08241	0.367915	2.94201	0.00326085	0.0145861
ENSG00000075218	GTSE1	112.442	1.0809	0.245554	4.40189	1.07313e-05	0.000132415
ENSG00000102057	KCND1	41.8875	1.08016	0.269946	4.00137	6.29758e-05	0.000575239
ENSG00000215900		4.7471	1.07689	0.359123	2.99866	0.00271166	0.0126255
ENSG00000100162	CENPM	73.8724	1.07519	0.241864	4.44544	8.77122e-06	0.00011161
ENSG00000102981	PARD6A	28.6514	1.07397	0.250361	4.28969	1.78926e-05	0.000202468
ENSG00000234106	SRP14P2	8.10499	1.07153	0.427901	2.50415	0.0122747	0.0418017
ENSG00000189409	MMP23B	97.6723	1.0713	0.43209	2.47935	0.0131621	0.0442016
ENSG00000135124	P2RX4	274.117	1.07096	0.251043	4.26604	1.98971e-05	0.000221596
ENSG00000116017	ARID3A	326.463	1.07017	0.220645	4.85017	1.23355e-06	2.11991e-05
ENSG00000243279	PRAF2	104.018	1.06879	0.275782	3.87547	0.000106419	0.000891643
ENSG00000055163	CYFIP2	324.952	1.0675	0.322641	3.30862	0.000937564	0.00534855
ENSG00000213763		12.1003	1.0643	0.327491	3.24987	0.0011546	0.00631991
ENSG00000128805	ARHGAP22	114.009	1.06404	0.276111	3.85367	0.000116362	0.000959112
ENSG00000103254	ANTKMT	195.262	1.06268	0.184449	5.76136	8.34367e-09	2.91103e-07
ENSG00000177602	HASPIN	30.1547	1.06229	0.34847	3.04844	0.00230032	0.0110979
ENSG00000225217	HSPA7	404.047	1.06136	0.304894	3.48108	0.000499403	0.00321197
ENSG00000159403	C1R	7478.41	1.05931	0.2449	4.3255	1.52183e-05	0.000176984
ENSG00000274272		15.5908	1.05861	0.380277	2.7838	0.00537267	0.0218127
ENSG00000178999	AURKB	140.221	1.05569	0.257859	4.09404	4.23915e-05	0.000416329
ENSG00000280649		21.3142	1.05539	0.228636	4.61604	3.91134e-06	5.5728e-05
ENSG00000260280	SLX1B-SULT1A4	13.3189	1.05424	0.322395	3.27002	0.0010754	0.00596657
ENSG00000159958	TNFRSF13C	148.8	1.05357	0.399733	2.63569	0.00839663	0.0309884
ENSG00000128294	TPST2	782.63	1.05045	0.166494	6.30922	2.80453e-10	1.49936e-08
ENSG00000026950	BTN3A1	1015.41	1.04992	0.269785	3.89171	9.9542e-05	0.000842321
ENSG00000143570	SLC39A1	22.4838	1.04957	0.228349	4.59635	4.29961e-06	6.03971e-05
ENSG00000166105	GLB1L3	199.525	1.04418	0.327226	3.19102	0.00141772	0.00747034
ENSG00000169228	RAB24	255.321	1.04366	0.148353	7.03496	1.99323e-12	1.8129e-10
ENSG00000069424	KCNAB2	764.535	1.04274	0.223877	4.65763	3.19874e-06	4.72027e-05
ENSG00000179163	FUCA1	754.025	1.04185	0.381	2.7345	0.00624743	0.0245475
ENSG00000196735	HLA-DQA1	1702.67	1.04071	0.429357	2.42387	0.0153559	0.0498082
ENSG00000167912	TOX-DT	16.9837	1.04055	0.421058	2.47128	0.0134629	0.0450316
ENSG00000169679	BUB1	142.568	1.03991	0.284066	3.66079	0.000251439	0.0018104
ENSG00000216624		15.0042	1.03944	0.377491	2.75355	0.0058952	0.023465
ENSG00000263179		18.9259	1.03878	0.283587	3.66301	0.000249267	0.00179744
ENSG00000142235	LMTK3	206.577	1.03774	0.284589	3.64644	0.000265896	0.00189468
ENSG00000158055	GRHL3	1907.55	1.03622	0.342174	3.02834	0.00245904	0.0116767
ENSG00000204525	HLA-C	15100.3	1.03599	0.213958	4.842	1.28538e-06	2.20244e-05
ENSG00000204366	ZBTB12	54.7422	1.03594	0.192913	5.37001	7.87329e-08	2.00988e-06
ENSG00000162302	RPS6KA4	1463	1.03415	0.195145	5.29939	1.16193e-07	2.79822e-06
ENSG00000151006	PRSS53	75.7735	1.03385	0.333061	3.10409	0.00190864	0.0095146
ENSG00000198598	MMP17	182.641	1.03349	0.209327	4.9372	7.92511e-07	1.44891e-05
ENSG00000182511	FES	314.927	1.033	0.210399	4.90975	9.11913e-07	1.62509e-05
ENSG00000142173	COL6A2	25946.5	1.03241	0.343147	3.00866	0.00262406	0.0122888
ENSG00000167394	ZNF668	271.354	1.03195	0.132232	7.80412	5.9917e-15	8.29176e-13
ENSG00000265148	TSPOAP1-AS1	66.1263	1.03095	0.359336	2.86903	0.00411737	0.0175982
ENSG00000167646	DNAAF3	15.3805	1.02816	0.340361	3.02078	0.00252126	0.0119063
ENSG00000283475	MIR1244-4	10.7501	1.02651	0.301327	3.40663	0.000657691	0.00400893
ENSG00000203896	LIME1	36.0981	1.02439	0.235528	4.34933	1.36551e-05	0.000162129
ENSG00000146674	IGFBP3	4441.37	1.02356	0.273273	3.74557	0.000179982	0.00137679
ENSG00000050820	BCAR1	864.338	1.02352	0.19236	5.32087	1.03273e-07	2.52704e-06
ENSG00000177374	HIC1	492.342	1.02221	0.390485	2.6178	0.00884991	0.0322915
ENSG00000004399	PLXND1	2246.42	1.02125	0.272333	3.75	0.000176836	0.00135811
ENSG00000197635	DPP4	1111.42	1.02082	0.329466	3.09841	0.00194562	0.00966062
ENSG00000171522	PTGER4	300.746	1.02065	0.209328	4.87583	1.08351e-06	1.89127e-05
ENSG00000174502	SLC26A9	271.28	1.02015	0.390812	2.61034	0.00904522	0.0328786
ENSG00000289182		17.6725	1.01975	0.314711	3.24026	0.0011942	0.0064937
ENSG00000213203	GIMAP1	266.544	1.01953	0.311286	3.27524	0.00105574	0.00588006
ENSG00000153066	TXNDC11	950.807	1.01939	0.244584	4.16783	3.07511e-05	0.000318673
ENSG00000227630	LINC01132	6.98051	1.01896	0.415558	2.45202	0.0142057	0.0469207
ENSG00000221869	CEBPD	1249.23	1.01835	0.250195	4.07021	4.69713e-05	0.000451585
ENSG00000255224		10.2251	1.01798	0.305306	3.33428	0.000855191	0.0049678
ENSG00000141524	TMC6	1063.69	1.01583	0.180083	5.64092	1.69142e-08	5.35239e-07
ENSG00000142945	KIF2C	177.919	1.01493	0.270956	3.74574	0.00017986	0.00137629
ENSG00000198624	CCDC69	954.549	1.01395	0.224221	4.52211	6.12262e-06	8.17942e-05
ENSG00000173540	GMPPB	752.338	1.01391	0.158766	6.38619	1.70072e-10	9.45963e-09
ENSG00000134954	ETS1	2067.67	1.01291	0.223595	4.53011	5.89537e-06	7.90871e-05
ENSG00000111206	FOXM1	282.439	1.01251	0.294475	3.43836	0.000585259	0.00365367
ENSG00000182179	UBA7	738.276	1.01241	0.193082	5.24342	1.57626e-07	3.65598e-06
ENSG00000230795	HLA-K	148.29	1.01061	0.38292	2.63921	0.00830995	0.0307587
ENSG00000111679	PTPN6	892.443	1.01048	0.207379	4.87263	1.10124e-06	1.91874e-05
ENSG00000176928	GCNT4	334.233	1.00833	0.303961	3.3173	0.000908906	0.005218
ENSG00000101347	SAMHD1	1990.72	1.00754	0.243021	4.14588	3.38518e-05	0.000344995
ENSG00000106992	AK1	98.3048	1.00745	0.163962	6.1444	8.0265e-10	3.82455e-08
ENSG00000170955	CAVIN3	661.308	1.00677	0.272504	3.69452	0.000220303	0.00162588
ENSG00000127528	KLF2	670.272	1.00567	0.316794	3.17454	0.00150074	0.0078195
ENSG00000109436	TBC1D9	526.791	1.00472	0.32421	3.09897	0.00194196	0.00964743
ENSG00000168237	GLYCTK	123.915	1.00452	0.2002	5.01757	5.2328e-07	1.02124e-05
ENSG00000099364	FBXL19	873.281	1.00449	0.147556	6.80753	9.92877e-12	7.51754e-10
ENSG00000263366		26.1986	1.00381	0.189999	5.28322	1.26933e-07	3.02411e-06
ENSG00000103653	CSK	1629.55	1.00361	0.14693	6.83054	8.45966e-12	6.54221e-10
ENSG00000265666	RARA-AS1	22.0098	1.00099	0.294305	3.40119	0.000670929	0.00407332
ENSG00000188316	ENO4	5.71121	-1.00427	0.400672	-2.50647	0.0121944	0.0415673
ENSG00000182667	NTM	165.427	-1.0063	0.27867	-3.61108	0.000304929	0.00213082
ENSG00000234373		9.94609	-1.00719	0.409438	-2.45993	0.0138962	0.0461341
ENSG00000232855		9.19309	-1.01163	0.375388	-2.69491	0.00704084	0.0269889
ENSG00000223459	TCAF1P1	165.488	-1.01612	0.17698	-5.74143	9.38822e-09	3.22489e-07
ENSG00000166347	CYB5A	1202.98	-1.01681	0.204758	-4.96594	6.83706e-07	1.27662e-05
ENSG00000266145	RHOT1P1	15.4338	-1.01848	0.29418	-3.46209	0.000535996	0.00339226
ENSG00000187624	LIAT1	74.4445	-1.02266	0.297018	-3.44309	0.000575099	0.00360034
ENSG00000228354		4.40751	-1.02345	0.391555	-2.61382	0.00895366	0.0326154
ENSG00000274455		4.87747	-1.02467	0.406164	-2.52279	0.0116428	0.0400409
ENSG00000234629		12.3703	-1.03401	0.277253	-3.72946	0.000191888	0.00144757
ENSG00000117472	TSPAN1	29.5189	-1.0346	0.337661	-3.06402	0.00218386	0.0106532
ENSG00000273305		6.37284	-1.03518	0.411735	-2.51419	0.0119305	0.0408554
ENSG00000290047		6.18073	-1.03594	0.395254	-2.62094	0.00876866	0.0320952
ENSG00000144451	SPAG16	326.931	-1.03726	0.163259	-6.35348	2.10501e-10	1.14874e-08
ENSG00000251562	MALAT1	84542.6	-1.03788	0.272466	-3.80922	0.000139406	0.0011166
ENSG00000147862	NFIB	2879.02	-1.03899	0.2023	-5.13586	2.8086e-07	5.91217e-06
ENSG00000260691	ANKRD20A1	26.6186	-1.04119	0.373808	-2.78538	0.00534658	0.0217281
ENSG00000166831	RBPMS2	48.9037	-1.04344	0.364232	-2.86477	0.00417308	0.0177863
ENSG00000237280		5.96154	-1.04424	0.414398	-2.5199	0.011739	0.0403124
ENSG00000203668	CHML	274.125	-1.04489	0.122311	-8.5429	1.30894e-17	2.84649e-15
ENSG00000215424	MCM3AP-AS1	33.1803	-1.04507	0.293358	-3.56244	0.000367429	0.0024853
ENSG00000204179	PTPN20	81.8037	-1.04609	0.318231	-3.28721	0.00101184	0.00568785
ENSG00000227118		11.1647	-1.04645	0.381832	-2.74059	0.00613288	0.0242126
ENSG00000203727	SAMD5	155.269	-1.04753	0.394717	-2.65387	0.00795745	0.0297317
ENSG00000132837	DMGDH	32.4856	-1.04785	0.274439	-3.81816	0.000134452	0.00108484
ENSG00000162669	HFM1	9.80561	-1.05273	0.433003	-2.43123	0.0150475	0.0490386
ENSG00000231028	AHI1-DT	21.1061	-1.05624	0.279983	-3.77251	0.000161615	0.00126164
ENSG00000250167		8.91209	-1.058	0.398737	-2.65337	0.00796924	0.0297527
ENSG00000224616		83.9788	-1.06168	0.258293	-4.11037	3.95033e-05	0.000393035
ENSG00000215105		391.698	-1.06186	0.162107	-6.55036	5.73967e-11	3.60888e-09
ENSG00000164037	SLC9B1	11.7279	-1.0626	0.303506	-3.50109	0.000463357	0.00301976
ENSG00000218772		4.55685	-1.06641	0.32714	-3.25981	0.00111486	0.00614424
ENSG00000151725	CENPU	422.007	-1.06981	0.246034	-4.34821	1.37253e-05	0.000162896
ENSG00000258818	RNASE4	12.091	-1.07038	0.411678	-2.60004	0.00932118	0.0337038
ENSG00000116652		15.4574	-1.07281	0.376766	-2.84742	0.00440751	0.0185955
ENSG00000122824	NUDT10	13.2668	-1.07353	0.414955	-2.58711	0.00967861	0.0347012
ENSG00000251595	ABCA11P	48.4285	-1.07515	0.2453	-4.383	1.17058e-05	0.000142555
ENSG00000225778	PROSER2-AS1	12.7728	-1.07661	0.313597	-3.43309	0.000596745	0.00370847
ENSG00000016082	ISL1	19.3878	-1.07736	0.444598	-2.42323	0.0153832	0.0498752
ENSG00000257645		5.35733	-1.07771	0.344901	-3.12469	0.00177991	0.00898123
ENSG00000252498	RNU6-1016P	11.6645	-1.08209	0.339367	-3.18855	0.00142991	0.00751998
ENSG00000235033	DAAM2-AS1	24.656	-1.08459	0.419937	-2.58273	0.00980214	0.0350528
ENSG00000178150	ZNF114	10.6385	-1.08613	0.367009	-2.95942	0.00308219	0.0139644
ENSG00000288558	DUS4L-BCAP29	189.573	-1.08853	0.142837	-7.62078	2.52153e-14	3.227e-12
ENSG00000126368	NR1D1	1062.51	-1.09393	0.436139	-2.50821	0.0121343	0.0414063
ENSG00000266805		10.2278	-1.1006	0.410095	-2.68376	0.00727985	0.0277119
ENSG00000260625		5.51338	-1.10235	0.379314	-2.90617	0.00365881	0.0159927
ENSG00000272622		15.0316	-1.1056	0.364245	-3.03533	0.00240274	0.0114751
ENSG00000104728	ARHGEF10	65.8693	-1.10647	0.358208	-3.0889	0.00200901	0.00993784
ENSG00000268836		21.0434	-1.11353	0.317673	-3.50527	0.000456151	0.00298422
ENSG00000257851	HNRNPA3P10	28.1083	-1.12186	0.227448	-4.93236	8.12411e-07	1.47968e-05
ENSG00000214892	USP8P1	6.58546	-1.12602	0.339865	-3.31314	0.00092254	0.00527483
ENSG00000131711	MAP1B	1659.64	-1.12875	0.263287	-4.28716	1.80972e-05	0.000204383
ENSG00000124678	TCP11	6.27982	-1.12972	0.457594	-2.46883	0.0135555	0.0452418
ENSG00000273156		43.342	-1.13046	0.270278	-4.18258	2.88216e-05	0.000302909
ENSG00000272824		7.65612	-1.13137	0.321661	-3.51727	0.000436003	0.00286929
ENSG00000228043		4.14838	-1.13333	0.378936	-2.99082	0.00278233	0.0128943
ENSG00000267397		12.9352	-1.13338	0.35111	-3.22799	0.00124663	0.00671934
ENSG00000076716	GPC4	190.809	-1.13349	0.35484	-3.19436	0.00140141	0.0074009
ENSG00000214652	ZNF727	87.2375	-1.13426	0.443067	-2.56001	0.0104669	0.0368289
ENSG00000204706	MAMDC2-AS1	8.27116	-1.13746	0.335374	-3.39162	0.000694814	0.00419631
ENSG00000288982		15.0922	-1.13932	0.327823	-3.47541	0.000510082	0.00326396
ENSG00000112309	B3GAT2	5.58481	-1.14946	0.453434	-2.53501	0.0112443	0.0389252
ENSG00000244153		31.412	-1.1499	0.198123	-5.80401	6.47481e-09	2.31199e-07
ENSG00000278740		6.10099	-1.15129	0.443319	-2.59697	0.00940505	0.0339286
ENSG00000253327	RAD21-AS1	6.86347	-1.1522	0.380256	-3.03006	0.00244506	0.0116237
ENSG00000259216	LOC645405	16.3083	-1.15527	0.260927	-4.42758	9.52956e-06	0.000119784
ENSG00000272056		4.0249	-1.16377	0.465171	-2.50182	0.0123558	0.0420283
ENSG00000289331		8.06825	-1.16703	0.387876	-3.00877	0.00262308	0.0122862
ENSG00000108556	CHRNE	84.0448	-1.17605	0.387263	-3.03682	0.00239092	0.0114358
ENSG00000291109	CES1P1	16.5554	-1.17836	0.441573	-2.66856	0.00761778	0.0287235
ENSG00000260063	LOC101928728	17.5187	-1.19357	0.327956	-3.63941	0.000273265	0.00194002
ENSG00000180525	DIP2C-AS1	9.75714	-1.1955	0.400739	-2.98325	0.00285208	0.0131271
ENSG00000127252	PLAAT1	43.5084	-1.19696	0.394135	-3.03694	0.00238995	0.0114331
ENSG00000224672		3.61321	-1.20049	0.489034	-2.45483	0.0140953	0.0466307
ENSG00000250320	EDIL3-DT	40.5778	-1.20246	0.259034	-4.64211	3.44866e-06	5.02529e-05
ENSG00000278576		8.8449	-1.203	0.346062	-3.47627	0.000508444	0.00325852
ENSG00000203930	LINC00632	108.061	-1.20326	0.282444	-4.26016	2.04279e-05	0.000226602
ENSG00000147255	IGSF1	17.9676	-1.20733	0.47203	-2.55773	0.0105357	0.0370215
ENSG00000253910	PCDHGB2	24.275	-1.22055	0.287968	-4.23849	2.2503e-05	0.000245791
ENSG00000253606		2.17733	-1.23075	0.486548	-2.52955	0.0114208	0.0394318
ENSG00000288736		5.38936	-1.24369	0.463302	-2.6844	0.00726608	0.0276741
ENSG00000270147		8.27107	-1.24405	0.362123	-3.43543	0.000591604	0.00368453
ENSG00000253948	VPS13B-DT	19.8973	-1.24506	0.265897	-4.6825	2.834e-06	4.26472e-05
ENSG00000228348		6.25297	-1.25349	0.356172	-3.51934	0.000432623	0.00285029
ENSG00000183715	OPCML	6.87156	-1.26125	0.489752	-2.57528	0.0100159	0.0356058
ENSG00000289147		2.75857	-1.2629	0.51882	-2.43418	0.0149256	0.0487183
ENSG00000213209		4.83606	-1.26645	0.500822	-2.52875	0.0114471	0.0394907
ENSG00000260583	LINC00515	6.21615	-1.26868	0.45724	-2.77465	0.00552609	0.0222823
ENSG00000279145		14.4129	-1.27649	0.292327	-4.36665	1.26167e-05	0.00015192
ENSG00000227339	THRAP3P1	5.06911	-1.28032	0.354214	-3.61454	0.000300876	0.00210708
ENSG00000210077		6.4593	-1.29508	0.488075	-2.65345	0.00796734	0.0297495
ENSG00000225462	FDPSP1	3.58525	-1.30146	0.465748	-2.79435	0.00520043	0.0212386
ENSG00000250075	LOC101927237	7.25328	-1.3086	0.473621	-2.76298	0.00572766	0.0229298
ENSG00000248360	LINC00504	84.7037	-1.30908	0.351919	-3.71984	0.000199346	0.0014968
ENSG00000174501	ANKRD36C	312.841	-1.31225	0.299766	-4.37758	1.20005e-05	0.000145898
ENSG00000289444		55.3846	-1.31267	0.426329	-3.07901	0.0020769	0.0102178
ENSG00000180209	MYL11	4.89649	-1.32405	0.377549	-3.50695	0.000453276	0.00296608
ENSG00000087495	PHACTR3	20.6709	-1.33326	0.32718	-4.075	4.60151e-05	0.000444669
ENSG00000262869		6.84105	-1.34847	0.526182	-2.56274	0.010385	0.0366289
ENSG00000182968	SOX1	9.14562	-1.36277	0.434346	-3.13753	0.00170376	0.00866194
ENSG00000242808	SOX2-OT	15.0825	-1.36981	0.511125	-2.67998	0.0073626	0.0279423
ENSG00000257083	LOC102724421	5.84863	-1.37348	0.562799	-2.44045	0.0146689	0.0480865
ENSG00000222005	LINC01118	4.12074	-1.37692	0.553084	-2.48954	0.012791	0.0432312
ENSG00000224271	EPIC1	269.202	-1.3825	0.401542	-3.44298	0.000575341	0.00360108
ENSG00000184905	TCEAL2	18.6561	-1.38459	0.563871	-2.45551	0.0140685	0.0465633
ENSG00000255494	LINC00681	6.5216	-1.38489	0.560625	-2.47026	0.0135015	0.0451033
ENSG00000261104		13.5804	-1.38763	0.470057	-2.95205	0.00315667	0.0142074
ENSG00000139116	KIF21A	919.377	-1.38972	0.201219	-6.90649	4.96787e-12	4.09361e-10
ENSG00000259038		3.57128	-1.39189	0.536207	-2.59581	0.00943683	0.0340029
ENSG00000279712		19.4334	-1.39647	0.483644	-2.88738	0.00388462	0.0167794
ENSG00000280399		78.4122	-1.39647	0.344995	-4.04779	5.17034e-05	0.000489018
ENSG00000289347		2.68913	-1.39873	0.565718	-2.47248	0.013418	0.0449229
ENSG00000255621		3.95032	-1.40079	0.503791	-2.78051	0.00542736	0.0219704
ENSG00000260409		6.88607	-1.4051	0.538466	-2.60945	0.00906885	0.0329562
ENSG00000277299		3.01106	-1.40559	0.470301	-2.98871	0.00280162	0.0129526
ENSG00000264895		50.3558	-1.40575	0.403363	-3.48509	0.000491977	0.00317338
ENSG00000243504	RPS23P1	2.84818	-1.41092	0.509616	-2.76859	0.00562998	0.0226255
ENSG00000274001		3.75454	-1.41105	0.556513	-2.53551	0.0112282	0.0388787
ENSG00000289740	TALAM1	424.382	-1.4122	0.506255	-2.78951	0.00527882	0.0214972
ENSG00000174715		9.65685	-1.42079	0.400374	-3.54864	0.000387221	0.00260032
ENSG00000248668	OXCT1-AS1	5.09587	-1.42971	0.537811	-2.65838	0.00785176	0.029419
ENSG00000164418	GRIK2	64.7572	-1.43891	0.542527	-2.65224	0.00799599	0.0298256
ENSG00000239198	RPL5P22	6.94492	-1.44052	0.31999	-4.50178	6.73881e-06	8.87553e-05
ENSG00000171004	HS6ST2	12.2341	-1.44744	0.47556	-3.04364	0.00233734	0.0112353
ENSG00000221947	XKR9	12.5258	-1.45544	0.59042	-2.4651	0.0136976	0.0456318
ENSG00000271228		2.00004	-1.46345	0.585823	-2.4981	0.0124861	0.0423816
ENSG00000288075		38.4365	-1.47547	0.471039	-3.13239	0.00173391	0.00879053
ENSG00000277681	MIR6739	2.7012	-1.47657	0.541808	-2.72526	0.00642508	0.0250516
ENSG00000260388	LINC00562	7.6047	-1.48734	0.382972	-3.88367	0.00010289	0.000865334
ENSG00000243007		7.47129	-1.49018	0.401975	-3.70715	0.000209609	0.0015609
ENSG00000078328	RBFOX1	7.87338	-1.50114	0.552478	-2.7171	0.00658566	0.0255846
ENSG00000214772		4.85163	-1.50328	0.550117	-2.73265	0.00628269	0.0246325
ENSG00000278879		13.5774	-1.50577	0.590789	-2.54875	0.010811	0.0377823
ENSG00000123388	HOXC11	61.9852	-1.51884	0.614754	-2.47065	0.013487	0.0450807
ENSG00000226107	RPL36AP54	2.24663	-1.52664	0.618396	-2.46871	0.0135602	0.0452522
ENSG00000170486	KRT72	135.8	-1.52866	0.602029	-2.53918	0.0111111	0.0385517
ENSG00000280042		3.99753	-1.52983	0.510245	-2.99823	0.00271555	0.0126375
ENSG00000204950	LRRC10B	15.133	-1.53311	0.601647	-2.54818	0.0108285	0.0378142
ENSG00000287655		3.25298	-1.54065	0.529756	-2.90823	0.00363479	0.0159146
ENSG00000167653	PSCA	36.3627	-1.54333	0.585006	-2.63815	0.00833593	0.0308242
ENSG00000173809	TDRD12	14.5485	-1.54633	0.631365	-2.44918	0.0143182	0.0471885
ENSG00000234859	LOC100505782	16.3831	-1.54674	0.512497	-3.01805	0.00254404	0.0119956
ENSG00000177181	RIMKLA	16.9541	-1.55172	0.36568	-4.24338	2.20183e-05	0.000241226
ENSG00000287092		3.95336	-1.55343	0.548105	-2.83419	0.00459423	0.0192022
ENSG00000282995		7.65663	-1.55631	0.634331	-2.45346	0.0141489	0.0467529
ENSG00000259774	LOC103171574	1.6024	-1.56489	0.629793	-2.48476	0.0129637	0.0436903
ENSG00000250120	PCDHA10	8.472	-1.58075	0.425854	-3.71196	0.000205659	0.00153504
ENSG00000257696		2.05366	-1.59249	0.648721	-2.45481	0.0140958	0.0466307
ENSG00000047597	XK	40.3171	-1.60857	0.321592	-5.00191	5.67648e-07	1.09018e-05
ENSG00000270951		3.40832	-1.60877	0.630393	-2.55201	0.0107103	0.0375028
ENSG00000231170		7.64657	-1.61214	0.547464	-2.94475	0.00323221	0.0144871
ENSG00000260971		4.47827	-1.63202	0.507874	-3.21344	0.00131153	0.00701568
ENSG00000254715	OR7E154P	11.0296	-1.6388	0.571251	-2.8688	0.00412034	0.0176083
ENSG00000071991	CDH19	97.5432	-1.64745	0.481856	-3.41896	0.000628613	0.00386262
ENSG00000066032	CTNNA2	3.59555	-1.65189	0.674377	-2.4495	0.0143054	0.0471731
ENSG00000246379	GNAO1-DT	5.99517	-1.65982	0.544846	-3.0464	0.00231598	0.0111501
ENSG00000227755		5.77702	-1.65996	0.643948	-2.57779	0.00994352	0.0354357
ENSG00000262312		3.18309	-1.67789	0.58886	-2.84939	0.00438037	0.0185143
ENSG00000039139	DNAH5	12.3807	-1.68276	0.590169	-2.85132	0.00435387	0.0184265
ENSG00000270953		4.91097	-1.6857	0.65236	-2.584	0.00976622	0.0349535
ENSG00000165084	C8orf34	9.16649	-1.70842	0.510264	-3.34811	0.00081365	0.00476477
ENSG00000235244	DANT2	14.3622	-1.71455	0.37769	-4.53956	5.63709e-06	7.60101e-05
ENSG00000260571		2.16582	-1.71753	0.608788	-2.82123	0.00478399	0.0198461
ENSG00000284862	CCDC39	3.64385	-1.72606	0.649001	-2.65957	0.00782409	0.0293313
ENSG00000280392		4.59288	-1.7316	0.499975	-3.46338	0.000533441	0.00338015
ENSG00000251348		2.15351	-1.73254	0.683299	-2.53556	0.0112269	0.0388787
ENSG00000272564		2.08198	-1.7407	0.70532	-2.46796	0.0135886	0.0453314
ENSG00000287507		1.39132	-1.75105	0.705472	-2.48209	0.0130614	0.0439733
ENSG00000225111		1.82024	-1.77018	0.713933	-2.47948	0.0131575	0.0441941
ENSG00000272033		2.80254	-1.79057	0.656101	-2.72911	0.00635048	0.0248222
ENSG00000248559		4.9784	-1.80272	0.535973	-3.36345	0.00076975	0.00457069
ENSG00000227617	CERS6-AS1	3.43122	-1.8049	0.519983	-3.47108	0.000518371	0.00330239
ENSG00000233610	LINC00462	9.2418	-1.80592	0.60883	-2.96621	0.00301496	0.0137218
ENSG00000002079	MYH16	3.6221	-1.81156	0.672712	-2.69292	0.00708293	0.0271086
ENSG00000272627		1.66531	-1.81315	0.709635	-2.55504	0.0106174	0.0372513
ENSG00000039537	C6	10.8712	-1.82372	0.688981	-2.64698	0.00812147	0.0301964
ENSG00000218596		2.5019	-1.83243	0.740588	-2.47429	0.0133501	0.0447319
ENSG00000287530		2.54142	-1.8559	0.689426	-2.69195	0.00710358	0.0271732
ENSG00000277586	NEFL	13.2081	-1.85808	0.689426	-2.69512	0.00703639	0.0269805
ENSG00000114638	UPK1B	14.7651	-1.86087	0.555988	-3.34696	0.00081703	0.00477973
ENSG00000269376		2.22833	-1.86245	0.755618	-2.4648	0.0137089	0.0456619
ENSG00000204118	NAP1L6P	2.70544	-1.86356	0.763197	-2.44178	0.0146152	0.0479813
ENSG00000237301		1.92168	-1.86806	0.767735	-2.43321	0.0149657	0.0487995
ENSG00000163873	GRIK3	25.2515	-1.8894	0.615104	-3.07168	0.0021286	0.0104348
ENSG00000179915	NRXN1	45.0011	-1.89007	0.594831	-3.17749	0.00148557	0.00775299
ENSG00000277112		8.54236	-1.89855	0.541852	-3.50382	0.000458637	0.00299575
ENSG00000273261		6.26173	-1.9152	0.472854	-4.0503	5.1153e-05	0.000485399
ENSG00000125823	CSTL1	2.2254	-1.92492	0.721334	-2.66855	0.00761792	0.0287235
ENSG00000279885		3.09179	-1.92764	0.694676	-2.77488	0.00552224	0.0222761
ENSG00000267430	LOC100422317	2.12262	-1.93803	0.730894	-2.65159	0.00801141	0.02986
ENSG00000239345		1.85893	-1.94294	0.635869	-3.05557	0.00224631	0.0108919
ENSG00000229372	SZT2-AS1	2.159	-1.9505	0.68236	-2.85845	0.0042571	0.0180904
ENSG00000277459		2.85929	-1.96734	0.63716	-3.08767	0.00201731	0.00997377
ENSG00000185290	NUPR2	4.19454	-1.96782	0.595868	-3.30244	0.000958482	0.00544747
ENSG00000254907		1.84934	-2.01232	0.825996	-2.43623	0.0148411	0.0485083
ENSG00000234665		11.8907	-2.02398	0.780671	-2.59261	0.00952499	0.0342852
ENSG00000276596	LOC124904138	1.36275	-2.03287	0.828311	-2.45423	0.0141187	0.0466798
ENSG00000148123	PLPPR1	3.09679	-2.05229	0.796182	-2.57766	0.00994718	0.0354444
ENSG00000262837		1.47313	-2.06441	0.734586	-2.81031	0.00494941	0.0204036
ENSG00000224957	LINC01266	6.26053	-2.06624	0.65606	-3.14947	0.00163568	0.00838362
ENSG00000263904		1.46944	-2.08136	0.773104	-2.69221	0.00709807	0.0271557
ENSG00000140527	WDR93	3.39934	-2.08874	0.70096	-2.97982	0.00288417	0.0132453
ENSG00000170959	DCDC1	4.65418	-2.09419	0.745247	-2.81006	0.00495317	0.0204162
ENSG00000272006		1.53563	-2.0961	0.790437	-2.65182	0.00800596	0.0298474
ENSG00000115844	DLX2	5.36608	-2.10778	0.703326	-2.99687	0.00272765	0.0126775
ENSG00000286863		2.00896	-2.12161	0.690864	-3.07095	0.00213379	0.0104532
ENSG00000175497	DPP10	5.7955	-2.12321	0.787908	-2.69475	0.00704414	0.0269923
ENSG00000278818		2.54475	-2.14046	0.876041	-2.44333	0.0145525	0.0478351
ENSG00000268390		1.76433	-2.15518	0.791598	-2.72257	0.00647769	0.0252261
ENSG00000278075		2.21751	-2.15582	0.657173	-3.28044	0.00103645	0.00579383
ENSG00000267852		2.88751	-2.20376	0.742756	-2.967	0.00300722	0.0136948
ENSG00000279616		1.73133	-2.20821	0.735513	-3.00228	0.00267969	0.012498
ENSG00000184507	NUTM1	1.66482	-2.21316	0.780313	-2.83624	0.00456477	0.0191011
ENSG00000279208		2.58734	-2.24264	0.898254	-2.49667	0.0125366	0.0425133
ENSG00000230561	CCDC192	1.17148	-2.26377	0.881545	-2.56796	0.01023	0.0361758
ENSG00000287951	LOC124900774	1.6948	-2.27585	0.754949	-3.01458	0.00257339	0.0121064
ENSG00000250125	LINC02232	26.09	-2.28955	0.698708	-3.27683	0.00104978	0.00585548
ENSG00000164007	CLDN19	4.80907	-2.30888	0.769846	-2.99915	0.00270737	0.0126096
ENSG00000239801		1.3419	-2.36435	0.872474	-2.70993	0.00672972	0.0260637
ENSG00000187094	CCK	2.13666	-2.37661	0.835501	-2.84453	0.00444771	0.0187251
ENSG00000244289	RPS3AP35	1.84937	-2.38368	0.858404	-2.77688	0.00548839	0.0221705
ENSG00000102313	ITIH6	1.61227	-2.40924	0.903881	-2.66544	0.00768875	0.0289328
ENSG00000235051		1.23742	-2.46447	0.93417	-2.63814	0.00833616	0.0308242
ENSG00000235097	LINC00330	2.11042	-2.51298	0.99021	-2.53782	0.0111545	0.038665
ENSG00000270137		3.31238	-2.51812	0.659552	-3.81792	0.000134579	0.00108545
ENSG00000236714	LINC01844	2.58574	-2.54084	0.946458	-2.68458	0.00726208	0.0276625
ENSG00000236268	LINC01361	1.16813	-2.54805	0.992479	-2.56736	0.0102477	0.036219
ENSG00000200840	RNU6-82P	1.40224	-2.59062	0.864584	-2.99638	0.00273205	0.0126938
ENSG00000225731	PDE9A-AS1	1.57802	-2.596	0.976014	-2.6598	0.00781873	0.0293187
ENSG00000252126	RNU6-313P	1.39866	-2.65299	0.940693	-2.82025	0.00479863	0.0198926
ENSG00000260862	LOC101928446	1.56794	-2.65641	0.935962	-2.83816	0.00453739	0.0190144
ENSG00000273079	GRIN2B	3.57307	-2.67121	0.832993	-3.20676	0.00134239	0.00714086
ENSG00000202347	RNU1-16P	3.76126	-2.67506	0.576945	-4.6366	3.54182e-06	5.12125e-05
ENSG00000279718		0.921133	-2.73317	0.987245	-2.76849	0.00563175	0.0226295
ENSG00000280376		2.04606	-2.77413	0.782924	-3.54329	0.000395164	0.00264384
ENSG00000289611		2.67745	-2.80251	0.959868	-2.91968	0.00350394	0.0154606
ENSG00000264449	LOC121725015	1.15721	-2.80288	1.07071	-2.61779	0.00885022	0.0322915
ENSG00000196557	CACNA1H	414.057	-2.85809	0.630223	-4.53504	5.75917e-06	7.75117e-05
ENSG00000070019	GUCY2C	59.4731	-2.90536	0.923901	-3.14467	0.00166275	0.00850129
ENSG00000167011	NAT16	1.15643	-2.94908	1.18764	-2.48315	0.0130225	0.0438678
ENSG00000260469		2.68644	-2.95277	0.878862	-3.35977	0.000780076	0.00461393
ENSG00000119547	ONECUT2	1.93661	-2.96554	0.728259	-4.0721	4.65911e-05	0.000448885
ENSG00000257279	LOC100506551	1.3207	-3.00248	0.985929	-3.04533	0.00232423	0.0111835
ENSG00000234438	KBTBD13	1.20595	-3.00978	0.914449	-3.29136	0.000997053	0.00562521
ENSG00000230982		1.79938	-3.07704	0.812059	-3.78918	0.000151144	0.00119278
ENSG00000156925	ZIC3	1.04518	-3.09224	1.1505	-2.68773	0.00719398	0.0274433
ENSG00000241158	ADAMTS9-AS1	2.89412	-3.09609	0.922623	-3.35574	0.000791523	0.00466732
ENSG00000254166	PCAT2	6.31051	-3.09872	1.11415	-2.78125	0.00541504	0.0219442
ENSG00000278873	PRO1804	4.93654	-3.16766	0.643595	-4.92182	8.57437e-07	1.54654e-05
ENSG00000224559	LINC01087	1.04433	-3.17923	1.23448	-2.57536	0.0100135	0.0356016
ENSG00000259828		1.00746	-3.23468	1.31731	-2.45552	0.014068	0.0465633
ENSG00000250337	PURPL	2.41321	-3.24759	1.07372	-3.02462	0.00248946	0.011796
ENSG00000100012	SEC14L3	2.79453	-3.27009	1.33004	-2.45863	0.0139468	0.046265
ENSG00000235295	LINC01634	2.55547	-3.28512	1.10492	-2.97319	0.00294724	0.0134814
ENSG00000224243	SOX1-OT	0.977852	-3.28761	1.02532	-3.20642	0.00134397	0.00714552
ENSG00000102891	MT4	35.0371	-3.29888	0.898128	-3.67306	0.000239663	0.0017456
ENSG00000282996		1.54399	-3.30737	0.974125	-3.39522	0.000685743	0.00415019
ENSG00000249853	HS3ST5	1.98783	-3.37132	0.890126	-3.78747	0.00015219	0.00119907
ENSG00000280323		1.32746	-3.4095	1.11023	-3.07099	0.00213354	0.0104532
ENSG00000164161	HHIP	3.83531	-3.41251	1.16561	-2.92767	0.00341517	0.0151475
ENSG00000285838		2.359	-3.51561	0.870689	-4.03773	5.39703e-05	0.000505768
ENSG00000186439	TRDN	4.95067	-3.52751	1.05094	-3.35652	0.000789286	0.00465888
ENSG00000204572	KRTAP5-10	41.0258	-3.61328	1.45162	-2.48913	0.0128057	0.0432635
ENSG00000174898	CATSPERD	2.4316	-3.81215	1.26228	-3.02005	0.0025273	0.0119303
ENSG00000187288	CIDEC	32.5935	-3.82669	1.30742	-2.9269	0.00342357	0.0151801
ENSG00000235808		2.38649	-3.84299	0.710502	-5.40884	6.34343e-08	1.65289e-06
ENSG00000184601	C14orf180	4.85957	-4.02952	1.65094	-2.44075	0.0146569	0.0480638
ENSG00000181092	ADIPOQ	118.769	-4.09634	1.47958	-2.76859	0.00562989	0.0226255
ENSG00000205864	KRTAP5-6	4.5215	-4.77467	1.87705	-2.5437	0.0109684	0.0381803
ENSG00000235535	TRDN-AS1	2.0672	-5.27885	1.41799	-3.72278	0.000197045	0.00148106

## Sheet: NTvsNS
ENSEMBL	symbol	baseMean	log2FoldChange	lfcSE	stat	pvalue	padj
ENSG00000279217		2.92165	4.68975	1.76727	2.65366	0.0079623	0.0348087
ENSG00000257259	LINC02388	1.69982	4.46591	1.66367	2.68437	0.00726672	0.0324874
ENSG00000233485	FHAD1-AS1	1.89117	4.02257	1.25766	3.19845	0.00138169	0.00925603
ENSG00000237626		1.91506	2.91973	1.08589	2.6888	0.00717094	0.0321678
ENSG00000189229		2.51906	2.90262	1.07076	2.7108	0.00671217	0.0306521
ENSG00000231881		2.56288	2.88329	1.09764	2.6268	0.0086192	0.0369569
ENSG00000173432	SAA1	193.135	2.70357	0.772622	3.49922	0.000466627	0.00406229
ENSG00000166596	CFAP52	3.39556	2.6694	1.008	2.64822	0.00809162	0.0352721
ENSG00000238290		2.41333	2.60719	1.03485	2.51939	0.0117558	0.0465176
ENSG00000142319	SLC6A3	2.60364	2.53821	0.906668	2.79949	0.00511838	0.0250177
ENSG00000236307		2.28646	2.37994	0.858402	2.77253	0.00556232	0.0265867
ENSG00000221083	LOC124900452	1.86172	2.36652	0.889447	2.66066	0.00779877	0.0342753
ENSG00000206557	TRIM71	3.98302	2.31327	0.838028	2.76037	0.00577364	0.0273092
ENSG00000153446	C16orf89	21.5263	2.2461	0.754662	2.9763	0.00291754	0.0163594
ENSG00000140465	CYP1A1	98.5015	2.24206	0.86602	2.58892	0.00962778	0.0401194
ENSG00000251056	ANKRD20A17P	5.0949	2.23481	0.746001	2.99571	0.00273802	0.0156164
ENSG00000259124		2.19924	2.08176	0.807018	2.57958	0.00989217	0.040958
ENSG00000258754		15.342	2.04619	0.764904	2.67509	0.00747085	0.0331875
ENSG00000246465	LOC124903670	3.00243	1.97433	0.738523	2.67335	0.00750969	0.0333127
ENSG00000287774		3.93431	1.94364	0.766256	2.53653	0.0111956	0.0449075
ENSG00000289612		3.79103	1.89627	0.683787	2.77319	0.00555093	0.0265496
ENSG00000163792	TCF23	8.02142	1.87112	0.684272	2.73446	0.00624824	0.0290398
ENSG00000174469	CNTNAP2	37.065	1.84784	0.591491	3.12404	0.00178389	0.011238
ENSG00000148408	CACNA1B	13.203	1.81579	0.700721	2.59132	0.00956075	0.0399501
ENSG00000239572		3.46512	1.74448	0.615003	2.83653	0.00456062	0.0229378
ENSG00000125878	TCF15	5.05784	1.67605	0.595269	2.81563	0.00486822	0.0241241
ENSG00000232917		2.45856	1.60995	0.582244	2.76507	0.00569099	0.0270344
ENSG00000277494	GPIHBP1	191.685	1.55359	0.525857	2.9544	0.00313281	0.0172539
ENSG00000266554	LINC01443	8.06332	1.53975	0.53185	2.89509	0.00379049	0.0199561
ENSG00000232046	LINC01798	3.88633	1.53758	0.594524	2.58624	0.00970307	0.0403776
ENSG00000138615	CILP	1760.14	1.52607	0.601552	2.53689	0.0111842	0.0448685
ENSG00000260710		4.15722	1.49029	0.57095	2.61019	0.00904932	0.0383364
ENSG00000274736	CCL23	11.613	1.46998	0.462292	3.17977	0.00147394	0.00971914
ENSG00000290709		4.09758	1.41696	0.455354	3.11177	0.00185972	0.0115998
ENSG00000091137	SLC26A4	29.5755	1.40218	0.549386	2.55227	0.0107022	0.0434599
ENSG00000203897	SPATA42	4.32555	1.39849	0.546466	2.55915	0.0104927	0.0428068
ENSG00000166960	CCDC178	9.39662	1.39207	0.539129	2.58207	0.00982107	0.0407193
ENSG00000226580		5.39862	1.3904	0.54728	2.54056	0.0110674	0.0445247
ENSG00000248245		15.4406	1.37962	0.518903	2.65873	0.00784363	0.0344503
ENSG00000249937		6.15392	1.36033	0.538404	2.5266	0.0115173	0.0458536
ENSG00000182901	RGS7	11.1619	1.35793	0.496279	2.73621	0.00621506	0.0289201
ENSG00000259668		11.1624	1.3458	0.485896	2.76973	0.00561036	0.0267567
ENSG00000206932	RNU6-4P	2.46821	1.34144	0.525093	2.55467	0.0106288	0.043226
ENSG00000270571	LOC105374811	20.3365	1.33183	0.382512	3.4818	0.000498058	0.00425968
ENSG00000261268		12.4396	1.30609	0.46626	2.80121	0.00509111	0.024907
ENSG00000281344		51.5583	1.26595	0.500287	2.53045	0.0113916	0.0454528
ENSG00000272783		4.81482	1.25994	0.491769	2.56205	0.0104055	0.0425418
ENSG00000240634		5.44182	1.25541	0.479034	2.62071	0.0087746	0.0374288
ENSG00000184113	CLDN5	632.898	1.23302	0.307602	4.0085	6.11067e-05	0.000843662
ENSG00000276509		8.77158	1.20968	0.412185	2.93479	0.00333771	0.0181078
ENSG00000290003		47.7512	1.20432	0.271673	4.43299	9.2936e-06	0.000194141
ENSG00000254027		6.67449	1.2026	0.379897	3.16559	0.00154768	0.0100643
ENSG00000115457	IGFBP2	373.101	1.18979	0.371731	3.20067	0.0013711	0.00919921
ENSG00000286320		9.48575	1.17838	0.417716	2.82101	0.0047873	0.0238228
ENSG00000262898		14.3128	1.16781	0.407217	2.86777	0.00413376	0.0212821
ENSG00000106004	HOXA5	173.886	1.16608	0.265946	4.38463	1.16181e-05	0.000229498
ENSG00000274559	LOC102724334	6.23431	1.14657	0.401971	2.85237	0.00433948	0.0220824
ENSG00000267508	ZNF285	34.222	1.14229	0.370526	3.08289	0.00205002	0.0125461
ENSG00000164736	SOX17	95.4306	1.14198	0.293297	3.8936	9.8766e-05	0.00121902
ENSG00000204616	TRIM31	12.9616	1.13921	0.380752	2.992	0.00277155	0.0157485
ENSG00000230837	RPL31P2	16.572	1.13782	0.34439	3.30388	0.00095358	0.00699337
ENSG00000272425		8.01256	1.11929	0.403872	2.7714	0.00558167	0.026647
ENSG00000210144		13.3526	1.11611	0.376909	2.96121	0.00306433	0.0169694
ENSG00000113555	PCDH12	175.592	1.1155	0.299114	3.72934	0.00019198	0.00205482
ENSG00000159915	ZNF233	6.97696	1.11436	0.439688	2.53444	0.0112627	0.0451303
ENSG00000271784		8.92861	1.10774	0.410194	2.70051	0.00692323	0.0313531
ENSG00000286124		9.31281	1.10417	0.407966	2.70653	0.00679897	0.0309343
ENSG00000210107		45.3022	1.10103	0.302495	3.63984	0.000272809	0.0026925
ENSG00000197245	FAM110D	113.892	1.09638	0.326188	3.36119	0.000776079	0.00599387
ENSG00000271553		26.7175	1.09249	0.381265	2.86543	0.00416442	0.0213995
ENSG00000267280	TBX2-AS1	11.6266	1.09044	0.43748	2.49254	0.0126831	0.0492641
ENSG00000167536	DHRS13	259.433	1.08783	0.186084	5.84591	5.0382e-09	3.77035e-07
ENSG00000128709	HOXD9	217.775	1.08753	0.282668	3.84739	0.000119381	0.00140489
ENSG00000274528		8.60065	1.06694	0.397419	2.68467	0.00726024	0.0324637
ENSG00000289094		11.6149	1.06122	0.352812	3.00788	0.00263075	0.0151568
ENSG00000089685	BIRC5	270.297	1.05749	0.283304	3.73269	0.000189444	0.00203168
ENSG00000235560	ZNF747-DT	30.7781	1.05444	0.226706	4.65113	3.30126e-06	8.39647e-05
ENSG00000235109	ZSCAN31	244.246	1.05371	0.304119	3.46478	0.000530662	0.00447669
ENSG00000111052	LIN7A	47.8707	1.04619	0.395915	2.64245	0.00823074	0.0357072
ENSG00000272375		8.36367	1.03192	0.35396	2.91535	0.00355295	0.0190142
ENSG00000179776	CDH5	764.224	1.02506	0.280094	3.65969	0.000252521	0.00254766
ENSG00000206140	TMEM191C	20.5722	1.01897	0.233938	4.35574	1.3262e-05	0.000253158
ENSG00000125650	PSPN	52.3711	1.01735	0.185302	5.49024	4.01379e-08	2.1955e-06
ENSG00000213209		4.83606	1.01608	0.407833	2.49142	0.0127235	0.0493742
ENSG00000117650	NEK2	73.7181	1.01115	0.282209	3.58299	0.000339686	0.00319953
ENSG00000120156	TEK	252.895	1.00732	0.288116	3.49624	0.000471862	0.0040987
ENSG00000220201	ZGLP1	15.9874	1.00589	0.343152	2.93133	0.00337518	0.0182565
ENSG00000261217	BCAP31P1	18.8238	1.0039	0.323546	3.1028	0.00191698	0.0118949
ENSG00000242060	RPS3AP49	6.34422	1.00286	0.369741	2.71235	0.00668087	0.0305296
ENSG00000106025	TSPAN12	124.513	1.00101	0.359975	2.78079	0.00542276	0.026128
ENSG00000132518	GUCY2D	8.95731	-1.00198	0.396165	-2.5292	0.0114323	0.0455752
ENSG00000268996	MAN1B1-DT	45.8972	-1.00426	0.201653	-4.98016	6.35327e-07	2.19902e-05
ENSG00000275476		9.55092	-1.00761	0.402864	-2.50111	0.0123805	0.0483853
ENSG00000250608	NUDT16-DT	18.2526	-1.01396	0.27556	-3.67964	0.000233566	0.0024027
ENSG00000139508	SLC46A3	315.058	-1.0148	0.271551	-3.73704	0.000186202	0.00200797
ENSG00000270157		21.0828	-1.01494	0.287026	-3.53606	0.000406146	0.00365733
ENSG00000203804		12.1108	-1.01681	0.34601	-2.93868	0.0032961	0.017932
ENSG00000260913	LINC01254	5.78202	-1.02287	0.375309	-2.72542	0.00642197	0.0296298
ENSG00000284773		19.5949	-1.02535	0.30998	-3.30779	0.000940352	0.00692677
ENSG00000285018		6.59605	-1.03409	0.376802	-2.74439	0.00606228	0.0283789
ENSG00000253641	LINC03022	12.1057	-1.03445	0.34628	-2.98731	0.0028144	0.0159121
ENSG00000229848		6.13127	-1.03695	0.395569	-2.62141	0.00875671	0.0373817
ENSG00000036530	CYP46A1	26.1339	-1.03829	0.301873	-3.43951	0.000582762	0.00478867
ENSG00000176049	JAKMIP2	25.5485	-1.04702	0.409511	-2.55674	0.0105657	0.0430338
ENSG00000088538	DOCK3	150.717	-1.04756	0.282552	-3.70749	0.00020932	0.00219943
ENSG00000118557	PMFBP1	47.3101	-1.05054	0.349162	-3.00875	0.00262322	0.0151333
ENSG00000164176	EDIL3	511.495	-1.05137	0.410902	-2.55868	0.0105069	0.0428519
ENSG00000198553	KCNRG	6.84052	-1.05742	0.422366	-2.50356	0.0122951	0.0481136
ENSG00000266934		5.95379	-1.05806	0.351182	-3.01286	0.00258797	0.0149791
ENSG00000290947		7.5518	-1.06248	0.382241	-2.7796	0.00544256	0.0262074
ENSG00000100767	PAPLN	807.369	-1.06482	0.354603	-3.00286	0.00267459	0.015351
ENSG00000246792		4.24178	-1.07261	0.42948	-2.49746	0.0125087	0.0487462
ENSG00000152784	PRDM8	68.1447	-1.08289	0.261232	-4.14532	3.39341e-05	0.000530025
ENSG00000176945	MUC20	89.7418	-1.08343	0.417924	-2.59241	0.00953073	0.0398614
ENSG00000240207		27.0497	-1.08398	0.314898	-3.44232	0.000576744	0.0047622
ENSG00000244218	RN7SL81P	3.16713	-1.08646	0.416301	-2.60981	0.00905933	0.0383623
ENSG00000236529	LOC84214	11.9054	-1.08772	0.358873	-3.03093	0.00243799	0.014322
ENSG00000274667		7.23683	-1.09129	0.321019	-3.39945	0.000675214	0.00536703
ENSG00000230295		11.5213	-1.09245	0.339805	-3.21493	0.00130477	0.0088744
ENSG00000274105		9.74284	-1.09274	0.330143	-3.3099	0.000933288	0.00689712
ENSG00000183549	ACSM5	32.5786	-1.0941	0.394693	-2.77203	0.00557072	0.0266175
ENSG00000259448		9.72151	-1.09607	0.3513	-3.12003	0.00180832	0.0113447
ENSG00000291211	LOC440300	16.4989	-1.10136	0.361027	-3.05062	0.00228367	0.013633
ENSG00000259081		5.60673	-1.10618	0.434418	-2.54635	0.0108854	0.0439679
ENSG00000275367		24.9048	-1.10631	0.337682	-3.27619	0.00105219	0.00753646
ENSG00000198208	RPS6KL1	51.4334	-1.11853	0.252506	-4.42973	9.4351e-06	0.000196304
ENSG00000179841	AKAP5	46.8085	-1.1235	0.338306	-3.32097	0.000897064	0.00669526
ENSG00000272145		22.983	-1.12618	0.259304	-4.3431	1.40487e-05	0.000264835
ENSG00000272983		12.7569	-1.13288	0.253243	-4.47349	7.69516e-06	0.000167425
ENSG00000157017	GHRL	17.0723	-1.14042	0.375199	-3.03949	0.00236977	0.0140058
ENSG00000243650	RN7SL834P	7.11118	-1.14533	0.395501	-2.89591	0.00378065	0.0199159
ENSG00000289463		19.1611	-1.14791	0.261198	-4.39478	1.10886e-05	0.000221122
ENSG00000273265	CNNM3-DT	7.40738	-1.17217	0.317883	-3.68742	0.000226542	0.00234549
ENSG00000058866	DGKG	39.7709	-1.17235	0.230929	-5.07666	3.84122e-07	1.43729e-05
ENSG00000254419		18.6084	-1.17978	0.320205	-3.68444	0.000229206	0.00236768
ENSG00000258667	HIF1A-AS3	8.97875	-1.1813	0.400875	-2.94681	0.00321066	0.0175796
ENSG00000289412		7.56115	-1.19083	0.389288	-3.059	0.00222074	0.0133392
ENSG00000256973		10.7344	-1.19125	0.390626	-3.0496	0.00229149	0.0136587
ENSG00000221946	FXYD7	9.85729	-1.19555	0.380106	-3.1453	0.00165915	0.0106467
ENSG00000264324		5.39117	-1.21031	0.444276	-2.72423	0.00644507	0.0296811
ENSG00000271795		12.9806	-1.21142	0.36511	-3.31795	0.000906791	0.00673799
ENSG00000272588		6.76453	-1.21285	0.373486	-3.24737	0.00116477	0.00816895
ENSG00000221598	MIR1249	6.17839	-1.22553	0.397641	-3.08199	0.00205621	0.0125755
ENSG00000074276	CDHR2	4.16459	-1.22592	0.395767	-3.09759	0.00195102	0.0120621
ENSG00000134571	MYBPC3	10.6982	-1.24711	0.467218	-2.66923	0.00760263	0.0336031
ENSG00000164303	ENPP6	5.76837	-1.24835	0.489546	-2.55002	0.0107716	0.0436441
ENSG00000259318		7.88679	-1.24979	0.424383	-2.94497	0.00322986	0.0176457
ENSG00000223764	LINC02593	14.4898	-1.26478	0.463378	-2.72948	0.00634344	0.029352
ENSG00000175556	LONRF3	20.0745	-1.27857	0.344857	-3.70753	0.000209288	0.00219943
ENSG00000282855		5.22146	-1.2831	0.504605	-2.54278	0.0109975	0.0443104
ENSG00000241975		8.62825	-1.28843	0.377233	-3.41548	0.0006367	0.00513431
ENSG00000275332		3.18335	-1.29002	0.449314	-2.87109	0.00409055	0.0211315
ENSG00000185986		3.35039	-1.30343	0.462177	-2.82019	0.00479956	0.023862
ENSG00000079435	LIPE	119.987	-1.33651	0.394241	-3.39008	0.000698733	0.00551216
ENSG00000290382	ZNF876P	4.11859	-1.33892	0.456243	-2.93466	0.00333914	0.018112
ENSG00000232710		5.21504	-1.34714	0.458284	-2.93953	0.00328707	0.0178972
ENSG00000177301	KCNA2	77.3974	-1.36188	0.383108	-3.55483	0.000378218	0.00346641
ENSG00000287042		3.54493	-1.39123	0.510817	-2.72354	0.00645872	0.0297289
ENSG00000252874		4.32667	-1.43166	0.455063	-3.14607	0.0016548	0.0106238
ENSG00000240322	RN7SL481P	3.88766	-1.45949	0.552137	-2.64335	0.00820912	0.0356361
ENSG00000290089		3.7034	-1.47171	0.565482	-2.60258	0.00925256	0.0389551
ENSG00000287202		2.58781	-1.4834	0.499605	-2.96914	0.00298636	0.0166221
ENSG00000108405	P2RX1	150.892	-1.49393	0.385759	-3.87271	0.000107633	0.00130192
ENSG00000186466		3.76031	-1.49427	0.595978	-2.50726	0.0121671	0.0476879
ENSG00000280054		3.64777	-1.49482	0.601165	-2.48655	0.0128989	0.0497993
ENSG00000131386	GALNT15	235.378	-1.50916	0.473031	-3.1904	0.00142076	0.00944858
ENSG00000250332		1.90521	-1.51818	0.57884	-2.62279	0.00872126	0.0372713
ENSG00000290163		3.30516	-1.51877	0.571492	-2.65756	0.00787087	0.0345476
ENSG00000165917	RAPSN	11.6157	-1.5218	0.405651	-3.7515	0.000175777	0.0019191
ENSG00000167910	CYP7A1	2.04329	-1.55454	0.58367	-2.66339	0.00773583	0.0340592
ENSG00000287527		5.34557	-1.57837	0.455479	-3.4653	0.000529644	0.00447061
ENSG00000252516	RNA5SP82	3.50711	-1.62745	0.531127	-3.06415	0.00218288	0.0131807
ENSG00000176076	KCNE5	2.48951	-1.63228	0.584639	-2.79194	0.00523926	0.0254489
ENSG00000289298		4.69876	-1.63811	0.648665	-2.52536	0.0115578	0.0459681
ENSG00000246627	CACNA1C-AS1	2.44013	-1.6524	0.639024	-2.58582	0.0097147	0.0404013
ENSG00000144057	ST6GAL2	36.4057	-1.70887	0.640401	-2.66843	0.00762069	0.0336665
ENSG00000174171	LOC105370792	26.5274	-1.71646	0.528739	-3.24633	0.00116904	0.00818839
ENSG00000270130		2.87376	-1.7243	0.471547	-3.65669	0.000255493	0.00256529
ENSG00000220494	YAP1P1	2.8089	-1.75367	0.593565	-2.95447	0.00313208	0.0172534
ENSG00000270681		14.8845	-1.76977	0.42576	-4.15674	3.22824e-05	0.000510077
ENSG00000227158	LOC644909	2.66208	-1.81127	0.675024	-2.68327	0.00729059	0.032562
ENSG00000220867	HSPE1P26	2.58104	-1.8156	0.649078	-2.79719	0.00515486	0.0251466
ENSG00000227591	HSD11B1-AS1	3.8503	-1.89807	0.635324	-2.98756	0.00281217	0.0159027
ENSG00000153303	FRMD1	3.72047	-1.89974	0.681817	-2.78629	0.00533152	0.0258142
ENSG00000240625	RN7SL403P	1.74969	-1.90093	0.666025	-2.85414	0.0043153	0.0219964
ENSG00000241155	ARHGAP31-AS1	2.33804	-1.93204	0.679152	-2.84478	0.00444414	0.0224849
ENSG00000286174		2.75825	-2.00114	0.801013	-2.49826	0.0124805	0.0486795
ENSG00000151834	GABRA2	7.24606	-2.00208	0.674139	-2.96983	0.00297967	0.0166086
ENSG00000086548	CEACAM6	287.431	-2.00776	0.781583	-2.56883	0.0102042	0.0419248
ENSG00000266437	MIR4746	3.35958	-2.16715	0.500502	-4.32994	1.49148e-05	0.000276756
ENSG00000236833		2.01873	-2.17682	0.825671	-2.63642	0.00837854	0.0362109
ENSG00000226329		3.04528	-2.19642	0.618523	-3.55108	0.000383657	0.00350464
ENSG00000187848	P2RX2	2.1554	-3.22953	0.936776	-3.44749	0.000565817	0.00469618
ENSG00000231604		1.97164	-3.70676	1.17215	-3.16238	0.00156487	0.0101588

## Sheet: NLvsNS
ENSEMBL	symbol	baseMean	log2FoldChange	lfcSE	stat	pvalue	padj
ENSG00000265690		11.4001	1.92276	0.389595	4.93527	8.0041e-07	0.000118657
ENSG00000275708	MIR3648-1	35.511	1.92259	0.527812	3.64256	0.000269938	0.00922038
ENSG00000207611	MIR149	44.2228	1.85344	0.594801	3.11606	0.00183285	0.0332784
ENSG00000264462	MIR3648-2	8.53328	1.80597	0.596753	3.02633	0.00247543	0.0405373
ENSG00000203772	SPRN	7.82868	1.56106	0.489321	3.19025	0.00142149	0.0285926
ENSG00000267879		8.31299	1.55114	0.446042	3.47755	0.000506014	0.0143487
ENSG00000274816	MIR6772	10.6205	1.51096	0.478393	3.15841	0.00158634	0.0305694
ENSG00000232874		4.4987	1.45176	0.469228	3.09393	0.00197526	0.0348568
ENSG00000290096		9.35837	1.39391	0.474593	2.93706	0.00331338	0.0486707
ENSG00000207568	MIR203A	79.4836	1.39177	0.333636	4.17153	3.02565e-05	0.00184758
ENSG00000160224	AIRE	13.0126	1.38544	0.425212	3.25823	0.00112109	0.0243666
ENSG00000243095		3.63699	1.35488	0.398527	3.39971	0.000674575	0.0173404
ENSG00000242852	ZNF709	4.99226	1.34787	0.450784	2.99006	0.00278924	0.0435208
ENSG00000273096		6.65544	1.33262	0.408927	3.25881	0.0011188	0.0243505
ENSG00000265982		81.6478	1.30941	0.243567	5.37598	7.61654e-08	1.91424e-05
ENSG00000240540	RPL3P9	13.9705	1.28178	0.276448	4.63661	3.54162e-06	0.000369256
ENSG00000101210	EEF1A2	216.092	1.26632	0.427016	2.96552	0.0030217	0.0459237
ENSG00000260316	LOC124903619	10.0473	1.23209	0.412486	2.98698	0.00281751	0.0438247
ENSG00000256152		6.7084	1.2297	0.385857	3.18693	0.00143792	0.0288259
ENSG00000236409		9.25091	1.21659	0.386235	3.14988	0.00163337	0.0310003
ENSG00000284874	SEPT5-GP1BB	82.4233	1.21646	0.414527	2.93458	0.00334004	0.0487449
ENSG00000215788	TNFRSF25	1343.39	1.21465	0.329719	3.68389	0.000229697	0.00816108
ENSG00000258388	PPT2-EGFL8	23.2676	1.21244	0.303952	3.98893	6.63732e-05	0.00335747
ENSG00000166126	AMN	171.641	1.20966	0.263586	4.58925	4.44835e-06	0.000438417
ENSG00000260144	LOC646665	8.87348	1.19667	0.378486	3.16172	0.00156841	0.0302972
ENSG00000232177	MTND4P24	8.63962	1.16665	0.33841	3.44745	0.000565902	0.0154948
ENSG00000234589		4.58738	1.15397	0.384152	3.00394	0.00266507	0.0427285
ENSG00000167702	KIFC2	2229.75	1.15237	0.317425	3.63037	0.000283016	0.00949057
ENSG00000185101	ANO9	1920.28	1.14044	0.283892	4.01715	5.89055e-05	0.0031047
ENSG00000105679	GAPDHS	20.4359	1.13807	0.355999	3.19684	0.00138944	0.0282094
ENSG00000244192	RPL11P2	3.92727	1.13798	0.357416	3.18391	0.001453	0.028991
ENSG00000225138		1286.9	1.13303	0.339606	3.33629	0.000849042	0.0203941
ENSG00000185347	TEDC1	322.881	1.12699	0.22786	4.94596	7.57691e-07	0.000113778
ENSG00000243445	RPS16P7	6.60627	1.12555	0.345579	3.257	0.00112596	0.0244172
ENSG00000277200	CCDC92B	40.6288	1.11623	0.322719	3.45883	0.000542535	0.0150974
ENSG00000225224	RPS27AP12	8.34176	1.11539	0.32598	3.42167	0.000622379	0.0165294
ENSG00000231503		149.06	1.11396	0.17166	6.4893	8.62346e-11	6.2392e-08
ENSG00000230364	RPL4P3	21.3732	1.10511	0.229509	4.8151	1.47124e-06	0.000195152
ENSG00000179698	WDR97	45.3589	1.08436	0.333118	3.25519	0.00113317	0.024529
ENSG00000074855	ANO8	1346	1.08325	0.228574	4.73916	2.1461e-06	0.000254927
ENSG00000239149	SNORA59B	9.92061	1.07582	0.342148	3.14431	0.00166482	0.0313824
ENSG00000247627	MTND4P12	264.375	1.07374	0.293234	3.66171	0.000250533	0.00871973
ENSG00000133247	KMT5C	289.955	1.07247	0.191382	5.60383	2.09665e-08	6.85749e-06
ENSG00000182472	CAPN12	147.847	1.06673	0.298651	3.57182	0.000354511	0.0110808
ENSG00000186648	CARMIL3	251.601	1.06246	0.332128	3.19894	0.00137932	0.0281235
ENSG00000008128	CDK11A	183.205	1.05581	0.18355	5.75218	8.80978e-09	3.50571e-06
ENSG00000274611	TBC1D3	34.0366	1.05568	0.27225	3.87761	0.000105486	0.00476104
ENSG00000218265	RPS4XP7	9.0797	1.05525	0.321548	3.28177	0.00103157	0.0231483
ENSG00000237676		6.60752	1.04445	0.302063	3.45771	0.000544792	0.0151386
ENSG00000181652	ATG9B	1040.87	1.04388	0.342232	3.0502	0.00228687	0.0385059
ENSG00000286264	LOC114841035	60.3635	1.03969	0.19936	5.21514	1.83678e-07	3.84693e-05
ENSG00000274226	TBC1D3H	19.8589	1.03961	0.300716	3.45711	0.000546009	0.0151386
ENSG00000265393		18.2507	1.03527	0.291673	3.54941	0.000386095	0.0117099
ENSG00000264070		25.2294	1.03392	0.326406	3.16758	0.00153713	0.0299907
ENSG00000248592	STIMATE-MUSTN1	11.3392	1.02155	0.286465	3.56607	0.000362377	0.0112365
ENSG00000213891	RPL3P6	5.93057	1.00627	0.330531	3.0444	0.00233147	0.0389547
ENSG00000256356		34.5301	-1.0091	0.268078	-3.76422	0.000167069	0.00661515
ENSG00000225071		432.736	-1.01627	0.3324	-3.05738	0.00223284	0.038062
ENSG00000198648	STK39	404.083	-1.02419	0.21881	-4.68071	2.85883e-06	0.000307466
ENSG00000176595	KBTBD11	166.538	-1.02487	0.301488	-3.39936	0.000675429	0.0173404
ENSG00000235297		524.988	-1.02512	0.149845	-6.84121	7.85265e-12	6.94407e-09
ENSG00000138758	SEPTIN11	1201.59	-1.03261	0.315016	-3.27795	0.00104562	0.0232669
ENSG00000182621	PLCB1	136.501	-1.04603	0.287425	-3.63932	0.00027336	0.00929737
ENSG00000115226	FNDC4	145.527	-1.04712	0.326397	-3.20812	0.00133607	0.0276191
ENSG00000160191	PDE9A	78.4395	-1.05155	0.343243	-3.06356	0.00218719	0.0375555
ENSG00000248429	GASK1B-AS1	35.8279	-1.05352	0.345007	-3.05363	0.00226091	0.0383118
ENSG00000091831	ESR1	155.585	-1.05371	0.270774	-3.89147	9.96388e-05	0.00456617
ENSG00000138821	SLC39A8	591.235	-1.05778	0.335614	-3.15178	0.00162277	0.0308728
ENSG00000234354		111.955	-1.05825	0.331705	-3.19033	0.00142113	0.0285926
ENSG00000226781		38.7394	-1.06771	0.199175	-5.36067	8.2916e-08	2.06219e-05
ENSG00000122729	ACO1	730.224	-1.07542	0.218444	-4.92308	8.51929e-07	0.000124028
ENSG00000163644	PPM1K	369.299	-1.07584	0.317735	-3.38596	0.000709309	0.0178833
ENSG00000124399	NDUFB4P12	13.0758	-1.07664	0.359372	-2.99591	0.00273631	0.0434389
ENSG00000138587	MNS1	77.1127	-1.07836	0.244456	-4.41128	1.02762e-05	0.000850105
ENSG00000255909		56.9328	-1.1295	0.239503	-4.71602	2.40508e-06	0.000270117
ENSG00000196793	ZNF239	25.2584	-1.16959	0.346609	-3.37437	0.000739845	0.0184006
ENSG00000104219	ZDHHC2	234.949	-1.17638	0.285657	-4.11816	3.81912e-05	0.00219196
ENSG00000288867	PPIAL4C	18.4323	-1.18064	0.345357	-3.41861	0.000629422	0.016622
ENSG00000165092	ALDH1A1	649.356	-1.18465	0.327993	-3.61181	0.000304065	0.00998605
ENSG00000088992	TESC	57.3301	-1.20496	0.348157	-3.46097	0.000538233	0.0150127
ENSG00000132170	PPARG	116.303	-1.20735	0.364149	-3.31553	0.000914693	0.0215803
ENSG00000250202		8.94926	-1.21581	0.354105	-3.43347	0.000595915	0.0159942
ENSG00000211445	GPX3	2578.85	-1.23817	0.405707	-3.05187	0.00227417	0.0383596
ENSG00000205105		29.7238	-1.24	0.197466	-6.27956	3.39523e-10	2.19093e-07
ENSG00000141179	PCTP	260.624	-1.26262	0.254539	-4.9604	7.03468e-07	0.000109778
ENSG00000210194		21.6479	-1.27164	0.419543	-3.03102	0.00243729	0.0400776
ENSG00000184838	PRR16	44.7819	-1.2835	0.381329	-3.36587	0.000763035	0.018801
ENSG00000225342		14.5113	-1.28685	0.304955	-4.2198	2.44514e-05	0.00155681
ENSG00000258090		15.6467	-1.29077	0.381008	-3.38778	0.000704605	0.01784
ENSG00000187699	C2orf88	118.395	-1.29969	0.314207	-4.13642	3.52765e-05	0.00208481
ENSG00000232362		14.5374	-1.29988	0.305201	-4.25911	2.05244e-05	0.00133526
ENSG00000129682	FGF13	43.6644	-1.30237	0.415361	-3.13551	0.00171557	0.032101
ENSG00000258734		7.40067	-1.30751	0.422744	-3.09291	0.00198205	0.0349509
ENSG00000224773	HSPA8P7	27.7886	-1.30948	0.320477	-4.08604	4.38796e-05	0.00244783
ENSG00000230067		13.2101	-1.32767	0.330288	-4.01975	5.82588e-05	0.0030774
ENSG00000189056	RELN	129.397	-1.3368	0.340612	-3.9247	8.68364e-05	0.00413394
ENSG00000215283		5.37925	-1.36556	0.375643	-3.63527	0.000277688	0.00937673
ENSG00000280303		4.39583	-1.39719	0.434735	-3.21388	0.00130955	0.0272121
ENSG00000145423	SFRP2	7715.87	-1.42681	0.456338	-3.12666	0.00176806	0.0327496
ENSG00000107105	ELAVL2	11.8741	-1.49669	0.413378	-3.62064	0.000293881	0.0097319
ENSG00000170160	CCDC144A	81.7287	-1.57247	0.478834	-3.28397	0.00102357	0.0230903
ENSG00000261451		3.53068	-1.58019	0.520399	-3.03649	0.00239347	0.0395751
ENSG00000290594		5.73628	-1.58315	0.502006	-3.15365	0.00161241	0.0307737
ENSG00000260240		4.85339	-1.5981	0.510389	-3.13115	0.00174125	0.0323786
ENSG00000203797	DDO	18.1615	-1.66019	0.469403	-3.53682	0.000404974	0.0121625
ENSG00000184408	KCND2	21.4103	-1.69941	0.520713	-3.26363	0.00109994	0.0240277
ENSG00000260552	COSMOC	6.38587	-1.80734	0.480345	-3.76258	0.000168166	0.00664758
ENSG00000250111	LOC101929141	5.03642	-1.95229	0.572883	-3.40784	0.0006548	0.0170677
ENSG00000165443	PHYHIPL	8.44884	-2.24275	0.623571	-3.59662	0.000322376	0.0104159
ENSG00000159263	SIM2	30.6975	-2.68409	0.776984	-3.45451	0.000551301	0.0152348
