# Supplementary material for: Transcriptomic profiling reveals distinct molecular signatures among lesion types in hidradenitis suppurativa
Source: Front Immunol. 2026 Feb 13;16:1715474. doi: 10.3389/fimmu.2025.1715474 (PMC12946153; doi:10.3389/fimmu.2025.1715474)
Supplement: Supplementary Table 3 — Differential gene expressions analyses comparing draining tunnels vs non-draining tunnels, draining tunnels vs inflammatory nodules, and inflammatory nodules vs non-draining tunnels. [file Table3.xlsx]

## Sheet: DTvsNT
ENSEMBL	symbol	baseMean	log2FoldChange	lfcSE	stat	pvalue	padj
ENSG00000163209	SPRR3	218.573	5.23123	1.19204	4.38848	1.14147e-05	0.00246344
ENSG00000167916	KRT24	28.9016	4.67287	1.22273	3.82166	0.000132558	0.00866141
ENSG00000163735	CXCL5	119.466	4.59361	0.707472	6.49298	8.41529e-11	1.05551e-06
ENSG00000137745	MMP13	132.375	4.11407	0.781046	5.26738	1.38381e-07	0.000196486
ENSG00000166670	MMP10	65.213	3.80143	1.2442	3.05532	0.00224823	0.0430413
ENSG00000167941	SOST	7.37784	3.69667	0.86603	4.26852	1.96771e-05	0.00312365
ENSG00000255128		4.07325	3.68228	0.860303	4.28021	1.86717e-05	0.00309137
ENSG00000196611	MMP1	1955.68	3.65463	0.87552	4.17424	2.98986e-05	0.00397931
ENSG00000169429	CXCL8	246.232	3.50148	0.649489	5.39113	7.00144e-08	0.000111839
ENSG00000118785	SPP1	365.656	3.4272	0.656041	5.22406	1.75041e-07	0.000223685
ENSG00000124875	CXCL6	70.7353	3.3693	0.690081	4.88247	1.04763e-06	0.000653059
ENSG00000156234	CXCL13	283.06	3.26239	0.731047	4.46263	8.09599e-06	0.00209007
ENSG00000163736	PPBP	3.39323	3.2232	0.983443	3.27746	0.00104744	0.0275385
ENSG00000211900	IGHJ6	100.792	3.22157	0.723763	4.45114	8.54173e-06	0.00217126
ENSG00000211933	IGHV6-1	214.613	3.15538	0.733633	4.30104	1.7e-05	0.00297593
ENSG00000211942	IGHV3-13	178.64	3.11674	0.794535	3.92273	8.75525e-05	0.00669974
ENSG00000229092		4.25337	3.11383	0.98072	3.17504	0.00149815	0.0342134
ENSG00000271216		8.0984	3.01471	0.813572	3.70552	0.000210957	0.0113196
ENSG00000205846	CLEC6A	3.20234	3.01255	0.875351	3.44153	0.000578438	0.0191996
ENSG00000171401	KRT13	408.194	2.96208	0.739184	4.00723	6.14345e-05	0.00561066
ENSG00000149968	MMP3	1529.35	2.95077	0.925389	3.18868	0.00142923	0.0331773
ENSG00000054356	PTPRN	5.21205	2.90038	0.738752	3.92606	8.63504e-05	0.00669974
ENSG00000136694	IL36A	23.5089	2.88416	1.06351	2.71194	0.00668908	0.0802105
ENSG00000241566	IGKV2D-24	88.8826	2.87984	0.792009	3.63612	0.000276777	0.0130274
ENSG00000261704		8.35165	2.86751	0.943967	3.03773	0.0023837	0.0443395
ENSG00000156282	CLDN17	11.8123	2.84823	1.16994	2.43452	0.0149116	0.129566
ENSG00000173391	OLR1	25.2648	2.8387	0.696049	4.07831	4.53651e-05	0.00501923
ENSG00000282122	IGHV7-4-1	181.685	2.81997	0.803614	3.50911	0.000449613	0.0168
ENSG00000125538	IL1B	143.066	2.815	0.513754	5.47927	4.27079e-08	9.09607e-05
ENSG00000169495	HTRA4	22.3359	2.79343	0.57056	4.89594	9.78378e-07	0.000625135
ENSG00000145113	MUC4	48.9275	2.73286	0.82896	3.29673	0.000978179	0.0263438
ENSG00000174697	LEP	32.6702	2.72649	0.964072	2.8281	0.00468258	0.0653618
ENSG00000211657	IGLV3-32	3.21741	2.7142	0.888705	3.05411	0.00225732	0.0431051
ENSG00000211638	IGLV8-61	471.034	2.67525	0.826404	3.23722	0.001207	0.0298919
ENSG00000211685	IGLC7	853.314	2.67482	0.723947	3.69477	0.000220089	0.0115267
ENSG00000262406	MMP12	99.4167	2.66298	0.737477	3.61093	0.000305096	0.0139493
ENSG00000277632	CCL3	53.601	2.66243	0.543302	4.90046	9.56139e-07	0.000625135
ENSG00000164935	DCSTAMP	12.0012	2.66094	1.08755	2.44672	0.0144163	0.126833
ENSG00000142224	IL19	26.9785	2.65927	0.933855	2.84762	0.00440471	0.0628212
ENSG00000163518	FCRL4	4.7321	2.64588	1.3217	2.00187	0.0452987	0.243858
ENSG00000117215	PLA2G2D	142.259	2.63178	0.662749	3.97101	7.15675e-05	0.00605669
ENSG00000147614	ATP6V0D2	30.3441	2.62065	0.781209	3.35461	0.000794763	0.0230563
ENSG00000100985	MMP9	1328.62	2.61611	0.542332	4.82382	1.40834e-06	0.000734579
ENSG00000151023	ENKUR	9.57742	2.61085	0.515891	5.06085	4.17399e-07	0.000410303
ENSG00000211934	IGHV1-2	946.593	2.60538	0.655248	3.97617	7.00347e-05	0.0059741
ENSG00000177807	KCNJ10	11.9966	2.59589	0.729359	3.55914	0.000372075	0.0151666
ENSG00000188403	IGHV1OR15-9	6.22737	2.59523	0.902515	2.87556	0.00403316	0.0605637
ENSG00000259490		9.31415	2.58872	0.950708	2.72294	0.0064704	0.0785608
ENSG00000276085	CCL3L1	13.2906	2.58478	0.607088	4.25767	2.06565e-05	0.00316131
ENSG00000139269	INHBE	2.53011	2.57769	1.0581	2.43616	0.0148442	0.129176
ENSG00000162723	SLAMF9	3.0223	2.57711	0.813522	3.16784	0.00153574	0.0346429
ENSG00000253742	IGHV3-60	3.33586	2.57696	1.2219	2.10897	0.034947	0.210762
ENSG00000211661	IGLV3-22	5.58249	2.565	0.87565	2.92926	0.00339772	0.0545471
ENSG00000211956	IGHV4-34	505.41	2.55577	0.751223	3.40215	0.000668579	0.0207373
ENSG00000137868	STRA6	45.1104	2.55061	0.560941	4.54702	5.44118e-06	0.00165657
ENSG00000124731	TREM1	59.884	2.53896	0.553861	4.58412	4.55906e-06	0.00159617
ENSG00000211968	IGHV1-58	51.4359	2.50617	0.948063	2.64346	0.00820631	0.0901069
ENSG00000099985	OSM	19.9389	2.50592	0.534795	4.68575	2.78934e-06	0.00114163
ENSG00000282639	IGHV3-64D	303.239	2.50531	0.729617	3.43373	0.000595326	0.019557
ENSG00000259997		21.5751	2.50379	0.713129	3.51099	0.000446437	0.016706
ENSG00000225698	IGHV3-72	565.911	2.50365	0.722243	3.4665	0.000527285	0.0183103
ENSG00000147570	DNAJC5B	9.89658	2.50251	0.823137	3.04021	0.00236412	0.044136
ENSG00000177455	CD19	75.2605	2.48593	0.679252	3.6598	0.000252414	0.0122178
ENSG00000223648	IGHV3-64	124.508	2.46669	0.785682	3.13955	0.00169209	0.0364027
ENSG00000211642	IGLV10-54	116.954	2.46403	0.901131	2.73437	0.00624994	0.0770664
ENSG00000166527	CLEC4D	10.7839	2.45539	0.573791	4.27925	1.87527e-05	0.00309137
ENSG00000170956	CEACAM3	8.68155	2.45266	0.541746	4.52732	5.97355e-06	0.00177526
ENSG00000253209	IGHV3-65	87.3111	2.44732	0.691677	3.53824	0.000402801	0.0158618
ENSG00000270505		162.886	2.44367	0.57373	4.25927	2.05099e-05	0.00315779
ENSG00000223931		41.3021	2.43823	0.696915	3.4986	0.000467705	0.0172087
ENSG00000291128	APOC1P1	4.65821	2.43005	0.794777	3.05752	0.00223176	0.0428545
ENSG00000211943	IGHV3-15	1293.27	2.41212	0.716592	3.3661	0.000762384	0.022526
ENSG00000171049	FPR2	22.4228	2.41091	0.574846	4.19402	2.74054e-05	0.0037456
ENSG00000278473	IGHV3-41	116.863	2.37293	0.73451	3.23063	0.00123518	0.0302672
ENSG00000166523	CLEC4E	52.0525	2.37078	0.491342	4.82511	1.39929e-06	0.000734579
ENSG00000211941	IGHV3-11	815.812	2.36958	0.668696	3.54358	0.000394731	0.0157387
ENSG00000211976	IGHV3-73	473.692	2.36017	0.748764	3.15209	0.00162104	0.0357469
ENSG00000153789	CIBAR2	14.2633	2.34623	0.69628	3.36967	0.000752594	0.0222883
ENSG00000211949	IGHV3-23	3378.45	2.33839	0.665856	3.51185	0.000444992	0.016706
ENSG00000184254	ALDH1A3	551.199	2.32934	0.424967	5.48122	4.22407e-08	9.09607e-05
ENSG00000211935	IGHV1-3	412.358	2.32141	0.756391	3.06906	0.00214736	0.0419589
ENSG00000108417	KRT37	4.05112	2.31257	0.995142	2.32386	0.0201329	0.153599
ENSG00000274508		2.45657	2.31102	0.841733	2.74555	0.00604103	0.0753522
ENSG00000186818	LILRB4	378.366	2.30812	0.464951	4.96423	6.89746e-07	0.000542604
ENSG00000160161	CILP2	86.4421	2.29385	0.550572	4.1663	3.09584e-05	0.00405762
ENSG00000011590	ZBTB32	9.83657	2.28916	0.535647	4.27363	1.92319e-05	0.00309137
ENSG00000099953	MMP11	578.148	2.28707	0.560416	4.08101	4.48395e-05	0.00501177
ENSG00000235385	LINC02154	2.83234	2.28454	0.915296	2.49596	0.0125616	0.116958
ENSG00000197915	HRNR	1234.4	2.2821	1.03998	2.19437	0.0282085	0.186824
ENSG00000166342	NETO1	7.37014	2.26737	0.587758	3.85767	0.000114474	0.00776056
ENSG00000160683	CXCR5	36.2001	2.2668	0.635162	3.56885	0.000358548	0.0148281
ENSG00000264781	MIR4537	6.99143	2.26647	0.816442	2.77603	0.00550271	0.0722048
ENSG00000163739	CXCL1	314.937	2.2652	0.616053	3.67695	0.000236042	0.0118572
ENSG00000086548	CEACAM6	287.431	2.26433	0.591083	3.83082	0.000127719	0.00841297
ENSG00000211959	IGHV4-39	1010.19	2.2601	0.705066	3.20551	0.00134822	0.0321121
ENSG00000163734	CXCL3	25.1752	2.25325	0.460085	4.89746	9.70849e-07	0.000625135
ENSG00000230838	LINC01614	13.4403	2.2528	0.781831	2.88144	0.00395866	0.0597963
ENSG00000253883	IGHV3-19	52.8437	2.25011	0.708587	3.17549	0.00149585	0.0341959
ENSG00000211637	IGLV4-69	370.631	2.24979	0.720803	3.12122	0.001801	0.0376063
ENSG00000128322	IGLL1	5.80609	2.24882	0.867351	2.59274	0.00952134	0.0982254
ENSG00000211593	IGKJ5	33.3933	2.24167	0.622902	3.59876	0.000319742	0.0141139
ENSG00000290027		8.59826	2.24012	0.739985	3.02724	0.00246796	0.0452483
ENSG00000260048		66.4659	2.23844	0.695807	3.21705	0.00129518	0.0313737
ENSG00000211670	IGLV3-9	569.557	2.23766	0.754632	2.96523	0.00302455	0.0511592
ENSG00000211648	IGLV1-47	1624.97	2.23277	0.664058	3.36232	0.000772912	0.0226798
ENSG00000134028	ADAMDEC1	337.707	2.23163	0.567577	3.93185	8.42951e-05	0.00662446
ENSG00000163421	PROK2	16.1025	2.22543	0.611249	3.6408	0.000271792	0.0128163
ENSG00000243264	IGKV2D-29	74.4876	2.21799	0.80527	2.75434	0.00588109	0.0741581
ENSG00000027644	INSRR	2.58855	2.21539	0.719785	3.07785	0.00208499	0.0413408
ENSG00000233732		42.2768	2.21329	0.716178	3.09042	0.00199876	0.040129
ENSG00000226777	FAM30A	333.344	2.21265	0.569032	3.88845	0.000100887	0.00718239
ENSG00000211962	IGHV1-46	582.262	2.20932	0.720929	3.06455	0.00217998	0.0422275
ENSG00000244094	SPRR2F	525.225	2.20571	0.694879	3.17424	0.00150228	0.034251
ENSG00000211669	IGLV3-10	802.542	2.20551	0.797254	2.76638	0.00566823	0.0727983
ENSG00000211972	IGHV3-66	532.005	2.20287	0.733319	3.00397	0.00266483	0.0475295
ENSG00000211662	IGLV3-21	3560.47	2.19908	0.638746	3.44281	0.000575711	0.019134
ENSG00000211658	IGLV3-27	258.997	2.19011	0.94474	2.31821	0.0204378	0.15487
ENSG00000138684	IL21	5.9083	2.18483	0.929204	2.35129	0.0187084	0.14753
ENSG00000270864		85.1141	2.18281	0.73585	2.96638	0.00301326	0.0511035
ENSG00000283571		6.54698	2.18012	0.876735	2.48663	0.0128958	0.118703
ENSG00000222037	IGLC6	105.615	2.1788	0.738571	2.95002	0.00317754	0.0525417
ENSG00000163534	FCRL1	25.5418	2.17627	0.631057	3.44861	0.00056349	0.018943
ENSG00000211951	IGHV2-26	193.786	2.17608	0.812021	2.67984	0.0073658	0.0847639
ENSG00000271620		65.083	2.17521	0.760794	2.85913	0.00424803	0.0617584
ENSG00000145107	TM4SF19	28.7027	2.17402	0.460591	4.72007	2.35761e-06	0.00102482
ENSG00000276070	CCL4L2	21.708	2.16996	0.547301	3.96484	7.34438e-05	0.00609441
ENSG00000279676		3.90247	2.16958	0.814876	2.66246	0.00775707	0.0875685
ENSG00000254521	SIGLEC12	5.79333	2.16624	0.786326	2.75489	0.00587114	0.0741376
ENSG00000282651		475.401	2.15782	0.746658	2.88997	0.0038528	0.0588901
ENSG00000204544	MUC21	5.76728	2.15167	1.09941	1.9571	0.0503354	0.258685
ENSG00000119535	CSF3R	312.004	2.14397	0.390158	5.49513	3.90418e-08	9.09607e-05
ENSG00000118113	MMP8	4.82035	2.14305	1.13954	1.88063	0.0600223	0.284505
ENSG00000167634	NLRP7	20.6386	2.14263	0.664086	3.22644	0.00125341	0.0306259
ENSG00000211623	IGKV2D-26	8.06823	2.1409	0.875409	2.4456	0.0144612	0.127074
ENSG00000271130	IGHV3OR16-8	86.9766	2.13916	0.678813	3.15133	0.0016253	0.035779
ENSG00000211678		5.20881	2.13896	0.816718	2.61897	0.00881967	0.0937875
ENSG00000224373	IGHV4-59	1119.26	2.13079	0.654335	3.25642	0.00112825	0.0288329
ENSG00000133063	CHIT1	459.012	2.13012	0.804579	2.64749	0.00810912	0.089551
ENSG00000275302	CCL4	53.2895	2.12734	0.389725	5.45859	4.79944e-08	9.41172e-05
ENSG00000164047	CAMP	3.58651	2.12104	0.594383	3.56847	0.000359073	0.0148281
ENSG00000211938	IGHV3-7	1454.1	2.11704	0.651395	3.25001	0.001154	0.0290648
ENSG00000249096		57.3199	2.11663	0.489785	4.32154	1.54941e-05	0.00293302
ENSG00000261834		32.9842	2.11469	0.687778	3.07467	0.00210732	0.0415579
ENSG00000018280	SLC11A1	126.479	2.11324	0.464492	4.54958	5.37533e-06	0.00165657
ENSG00000203446	SUGCT-AS1	6.05795	2.11122	0.847112	2.49226	0.0126934	0.117659
ENSG00000130208	APOC1	425.603	2.11111	0.619337	3.40865	0.000652844	0.0204228
ENSG00000259772	LINC03034	34.3699	2.10893	0.632322	3.33521	0.000852346	0.0239617
ENSG00000241755	IGKV1-9	1130.99	2.10001	0.640682	3.27778	0.00104628	0.0275385
ENSG00000140519	RHCG	1149.93	2.09986	0.612834	3.42648	0.000611452	0.0197566
ENSG00000211952	IGHV4-28	142.237	2.09983	0.708609	2.96331	0.00304348	0.0512996
ENSG00000132704	FCRL2	32.0888	2.09256	0.63267	3.30751	0.0009413	0.0255195
ENSG00000277282	IGHV1OR21-1	18.6562	2.09114	0.800275	2.61303	0.0089743	0.0946432
ENSG00000271615		4.77004	2.08752	0.819617	2.54695	0.0108669	0.106371
ENSG00000117322	CR2	31.0256	2.08681	0.700037	2.98099	0.00287316	0.0497177
ENSG00000254030	IGLC5	54.9326	2.08418	0.751835	2.77213	0.00556913	0.0725298
ENSG00000146666	LINC00525	4.74949	2.08281	0.835327	2.4934	0.0126526	0.117462
ENSG00000132429	POPDC3	7.11507	2.08237	0.62334	3.34066	0.000835806	0.0238342
ENSG00000124391	IL17C	2.58211	2.08158	0.875797	2.37678	0.0174646	0.141075
ENSG00000278195	SSTR3	4.55414	2.07883	0.731272	2.84276	0.00447243	0.0635106
ENSG00000242076	IGKV1-33	680.793	2.07033	0.667152	3.10324	0.00191417	0.0392321
ENSG00000205056		6.30984	2.06977	0.609181	3.39763	0.000679715	0.0209303
ENSG00000136573	BLK	57.0481	2.06844	0.530913	3.89601	9.77923e-05	0.00712073
ENSG00000253131	IGHV7-56	17.5631	2.06688	0.936718	2.20651	0.027348	0.18307
ENSG00000151790	TDO2	234.036	2.06518	0.550771	3.74962	0.000177105	0.0103598
ENSG00000211961	IGHV1-45	6.37841	2.06187	0.982338	2.09895	0.0358216	0.213777
ENSG00000281179		35.5558	2.06085	0.613258	3.36049	0.000778045	0.0227781
ENSG00000274576	IGHV2-70	263.738	2.05779	0.718972	2.86213	0.00420798	0.061469
ENSG00000117152	RGS4	78.9476	2.05744	0.522118	3.94056	8.12928e-05	0.00649396
ENSG00000211666	IGLV2-14	3199.27	2.05072	0.646614	3.17148	0.00151665	0.0345369
ENSG00000275385	CCL18	1169.71	2.05071	0.533423	3.84444	0.000120827	0.00806294
ENSG00000224137	LINC01857	14.3476	2.05048	0.738339	2.77716	0.00548367	0.0721316
ENSG00000290657		2.97985	2.04763	0.69881	2.93017	0.00338778	0.054499
ENSG00000120436	GPR31	3.49234	2.04761	0.712335	2.8745	0.00404664	0.0606645
ENSG00000253481		2.87379	2.04311	0.876805	2.33018	0.0197967	0.152078
ENSG00000099958	DERL3	582.729	2.042	0.479206	4.26121	2.03327e-05	0.00315779
ENSG00000128383	APOBEC3A	36.1293	2.04041	0.49644	4.11008	3.95526e-05	0.0048296
ENSG00000235235	IGKV1OR2-1	17.7348	2.03951	0.712573	2.86217	0.0042075	0.061469
ENSG00000271375	IGKV1ORY-1	21.8734	2.02981	0.696957	2.91239	0.0035867	0.0562985
ENSG00000095970	TREM2	55.0661	2.02338	0.590467	3.42675	0.000610858	0.0197566
ENSG00000169962	TAS1R3	47.5613	2.02263	0.490533	4.12333	3.73433e-05	0.00468007
ENSG00000254098	IGKV2-26	17.4678	2.02259	0.857774	2.35795	0.018376	0.145946
ENSG00000270472	IGHV3OR16-9	149.491	2.02174	0.685393	2.94975	0.0031803	0.0525417
ENSG00000170477	KRT4	34.8415	2.01942	0.623644	3.23809	0.00120331	0.0298581
ENSG00000253234		26.772	2.01709	0.698821	2.88642	0.00389654	0.059244
ENSG00000172156	CCL11	9.31969	2.01442	0.819074	2.45939	0.0139174	0.124154
ENSG00000211945	IGHV1-18	861.769	2.01308	0.679645	2.96195	0.00305694	0.0512996
ENSG00000286122		3.78185	2.01032	0.582424	3.45164	0.000557193	0.0188619
ENSG00000211679	IGLC3	19111.7	2.00846	0.629973	3.18816	0.00143181	0.0332071
ENSG00000229035		50.2105	2.00711	0.904168	2.21984	0.0264298	0.179733
ENSG00000188501	LCTL	5.63736	2.00464	0.749568	2.6744	0.00748639	0.0857997
ENSG00000105697	HAMP	9.6802	2.00399	0.58335	3.43532	0.000591865	0.0195373
ENSG00000205809	KLRC2	3.29879	2.00005	0.624296	3.20368	0.00135682	0.0322283
ENSG00000243290	IGKV1-12	778.607	1.99777	0.666237	2.99859	0.00271233	0.0479403
ENSG00000244620		2.84949	1.98475	0.708821	2.80008	0.00510906	0.0691983
ENSG00000267013	LINC01929	10.2876	1.98433	0.650692	3.04957	0.00229168	0.0434178
ENSG00000140678	ITGAX	426.353	1.97921	0.351489	5.63093	1.7924e-08	5.72628e-05
ENSG00000283906	IGHV4-80	10.4274	1.97863	0.775325	2.552	0.0107107	0.105672
ENSG00000259842		3.9065	1.97805	0.882225	2.24212	0.0249538	0.173779
ENSG00000259990		35.8607	1.97542	0.909219	2.17265	0.0298065	0.192842
ENSG00000259590		6.60324	1.97532	1.03056	1.91674	0.055271	0.271292
ENSG00000186474	KLK12	34.0144	1.97345	0.873044	2.26043	0.0237947	0.16928
ENSG00000231412		17.9829	1.9724	1.0639	1.85393	0.0637489	0.292823
ENSG00000211970	IGHV4-61	576.208	1.96334	0.667795	2.94003	0.00328181	0.0534926
ENSG00000253686	LINC01484	18.3359	1.96245	0.558106	3.51627	0.000437651	0.0165957
ENSG00000237111	IGHJ3P	26.4419	1.95834	0.655286	2.98852	0.00280333	0.0489062
ENSG00000253132	IGHV3-62	95.0626	1.95641	0.69043	2.83361	0.00460261	0.0646276
ENSG00000239975	IGKV1D-33	1118.63	1.9563	0.663751	2.94734	0.00320521	0.052885
ENSG00000224041	IGKV3D-15	1394.52	1.95592	0.715432	2.7339	0.00625881	0.0771276
ENSG00000223816		6.26059	1.95527	0.968424	2.01902	0.0434851	0.23906
ENSG00000268518		2.76245	1.95251	0.640874	3.04664	0.00231414	0.0435849
ENSG00000243629	LINC00880	2.82847	1.95217	0.549158	3.55484	0.000378216	0.0153436
ENSG00000211979	IGHV7-81	20.3484	1.95195	0.774276	2.521	0.0117023	0.111518
ENSG00000156738	MS4A1	337.97	1.951	0.616434	3.16498	0.00155093	0.0347617
ENSG00000278196	IGLV2-8	1038.22	1.95091	0.710827	2.74457	0.00605906	0.0754894
ENSG00000211944	IGHV3-16	114.024	1.94553	0.696605	2.79287	0.00522427	0.0701639
ENSG00000155886	SLC24A2	14.3725	1.94532	0.684346	2.8426	0.0044747	0.0635106
ENSG00000060718	COL11A1	231.082	1.94457	0.587226	3.31145	0.000928126	0.025289
ENSG00000239951	IGKV3-20	5277.84	1.94257	0.647288	3.00109	0.00269015	0.0477133
ENSG00000224220		22.0889	1.94061	0.679101	2.85762	0.00426828	0.0619118
ENSG00000197476		155.955	1.93441	0.710493	2.72263	0.00647645	0.0785924
ENSG00000176797	DEFB103B	209.016	1.92591	0.506664	3.80116	0.000144022	0.00915647
ENSG00000211897	IGHG3	24170.4	1.92383	0.698689	2.75348	0.00589654	0.074275
ENSG00000253364		3.75096	1.92234	1.02914	1.86791	0.0617743	0.288152
ENSG00000153093	ACOXL	12.7292	1.92205	0.590927	3.25261	0.00114352	0.0289305
ENSG00000211937	IGHV2-5	1295.27	1.91753	0.740459	2.58965	0.00960731	0.0985492
ENSG00000242887	IGHJ3	26.7194	1.91446	0.668023	2.86586	0.00415877	0.0611951
ENSG00000004468	CD38	174.577	1.91254	0.48791	3.91985	8.86028e-05	0.00669974
ENSG00000211930	IGHD3-3	3.13829	1.90791	0.993479	1.92044	0.0548028	0.270365
ENSG00000175874	CREG2	9.57323	1.9072	0.571814	3.33535	0.000851932	0.0239617
ENSG00000049249	TNFRSF9	62.8121	1.89796	0.440901	4.30472	1.67195e-05	0.00297593
ENSG00000140379	BCL2A1	76.9501	1.88814	0.364426	5.18113	2.20546e-07	0.000256214
ENSG00000211965	IGHV3-49	312.639	1.88504	0.678343	2.77889	0.00545455	0.0720079
ENSG00000239948	RN7SL368P	3.20736	1.88374	0.526237	3.57963	0.000344077	0.0145267
ENSG00000197520	FAM177B	6.01394	1.88112	0.451846	4.16319	3.1383e-05	0.00409228
ENSG00000253957	IGHV3-22	55.9754	1.88061	0.718404	2.61776	0.00885083	0.0938194
ENSG00000188293	IGFL1	53.7361	1.87657	0.534109	3.51346	0.000442303	0.016706
ENSG00000240671	IGKV1-8	114.384	1.87517	0.62443	3.00301	0.00267319	0.0476108
ENSG00000223350	IGLV9-49	43.0842	1.87473	0.899356	2.08452	0.0371126	0.218312
ENSG00000244057	LCE3C	77.9188	1.87466	0.996986	1.88033	0.0600634	0.284517
ENSG00000253274	IGHV1-67	5.46081	1.87442	0.86382	2.16992	0.0300129	0.193656
ENSG00000177257	DEFB4A	309.403	1.87383	0.924253	2.0274	0.0426211	0.23619
ENSG00000271178		161.157	1.87167	0.725874	2.5785	0.00992289	0.1004
ENSG00000211625	IGKV3D-20	1682.19	1.87131	0.643384	2.90854	0.00363122	0.0566586
ENSG00000254056	IGHV3-71	106.793	1.86948	0.718182	2.60307	0.00923919	0.0964768
ENSG00000211892	IGHG4	19966.3	1.86929	0.775972	2.40897	0.0159976	0.134132
ENSG00000278982		4.99029	1.86887	0.587727	3.17982	0.00147365	0.033817
ENSG00000255733	IFNG-AS1	16.1641	1.86806	0.598867	3.11931	0.00181273	0.0377585
ENSG00000154451	GBP5	333.928	1.86693	0.387592	4.81674	1.4592e-06	0.000735928
ENSG00000244437	IGKV3-15	2174.1	1.86614	0.717487	2.60094	0.00929691	0.0967075
ENSG00000160856	FCRL3	42.8726	1.86543	0.575162	3.24331	0.00118148	0.0295158
ENSG00000211651	IGLV1-44	1957	1.86301	0.659724	2.82393	0.00474389	0.0658578
ENSG00000211946	IGHV3-20	454.509	1.86293	0.753273	2.47312	0.013394	0.121634
ENSG00000261218		11.7289	1.8619	0.508444	3.66196	0.000250291	0.0122178
ENSG00000124557	BTN1A1	3.28583	1.85668	0.729356	2.54564	0.0109078	0.10665
ENSG00000270318		17.4305	1.85641	0.730945	2.53974	0.0110935	0.107723
ENSG00000211893	IGHG2	87491.7	1.85599	0.637363	2.91198	0.00359145	0.0562985
ENSG00000213886	UBD	2.87923	1.85459	0.778173	2.38326	0.01716	0.139544
ENSG00000131355	ADGRE3	4.96352	1.85376	0.648301	2.85942	0.0042442	0.0617584
ENSG00000211644	IGLV1-51	956.591	1.85366	0.691923	2.679	0.00738417	0.0848963
ENSG00000249173	LINC01093	3.24863	1.85213	0.972518	1.90446	0.0568497	0.275989
ENSG00000154165	GPR15	159.546	1.8515	0.602715	3.07194	0.00212674	0.0417875
ENSG00000282600	IGHV3-69-1	301.389	1.85128	0.643872	2.87524	0.00403722	0.0605892
ENSG00000253490	LINC02099	2.56659	1.8492	0.724304	2.55307	0.0106777	0.105442
ENSG00000269994	LINC02893	4.16983	1.84889	0.614484	3.00884	0.00262245	0.047134
ENSG00000143297	FCRL5	306.523	1.8484	0.60675	3.04639	0.00231606	0.0435891
ENSG00000112115	IL17A	13.6855	1.84551	0.719517	2.56493	0.0103198	0.103271
ENSG00000211639	IGLV4-60	43.075	1.84287	0.904096	2.03835	0.0415145	0.233057
ENSG00000135094	SDS	32.7549	1.84033	0.472927	3.89135	9.96877e-05	0.00715679
ENSG00000291236		7.99288	1.83906	0.635928	2.89193	0.00382889	0.0585981
ENSG00000211660	IGLV2-23	2563.48	1.83803	0.648149	2.83581	0.00457097	0.0643663
ENSG00000277836		141.122	1.83774	0.652286	2.81738	0.00484168	0.0668523
ENSG00000203688	LINC02487	3.769	1.83703	0.716004	2.56566	0.0102979	0.103213
ENSG00000187862	TTC24	10.0382	1.83443	0.54826	3.34591	0.000820144	0.0235519
ENSG00000211650	IGLV5-45	174.781	1.83212	0.775836	2.36147	0.0182025	0.14488
ENSG00000211667	IGLV3-12	21.9213	1.82869	0.676659	2.70253	0.00688149	0.0814901
ENSG00000258867	HISLA	3.21172	1.82541	0.572111	3.19066	0.00141947	0.0331012
ENSG00000259337		218.629	1.82513	0.712957	2.55995	0.0104687	0.104189
ENSG00000102096	PIM2	822.529	1.82478	0.375423	4.86059	1.17038e-06	0.000669291
ENSG00000177234	LINC01561	4.73513	1.82224	0.611783	2.97857	0.00289597	0.0498705
ENSG00000256948	IQSEC3-AS2	3.21243	1.82207	0.831627	2.19097	0.0284543	0.187914
ENSG00000253998	IGKV2-29	42.2687	1.82136	0.941542	1.93445	0.0530581	0.265323
ENSG00000229331		3.42601	1.82111	0.57981	3.14087	0.00168449	0.0363309
ENSG00000281550		53.2949	1.81615	0.767113	2.36751	0.0179082	0.143614
ENSG00000187912	CLEC17A	14.7981	1.81537	0.659007	2.75471	0.00587437	0.0741417
ENSG00000232679		3.61962	1.81476	0.778773	2.33028	0.0197913	0.152078
ENSG00000211664	IGLV2-18	359.905	1.81334	0.753719	2.40585	0.0161348	0.134718
ENSG00000259680	IGHV3OR16-17	53.8013	1.81277	0.692416	2.61804	0.00884372	0.0937875
ENSG00000242472	IGHJ5	88.0025	1.81262	0.638374	2.83944	0.00451931	0.063956
ENSG00000242371	IGKV1-39	1294.27	1.81235	0.634442	2.8566	0.00428203	0.0619733
ENSG00000211659	IGLV3-25	1315.74	1.81078	0.713225	2.53887	0.0111213	0.107935
ENSG00000170476	MZB1	1105.01	1.80856	0.571019	3.16725	0.00153886	0.0346521
ENSG00000205057	CLLU1-AS1	5.32866	1.80833	0.662993	2.72752	0.00638116	0.0779587
ENSG00000289963	LOC107985563	5.59709	1.8077	0.700274	2.58142	0.00983946	0.0999886
ENSG00000211896	IGHG1	155923	1.80676	0.653299	2.76559	0.00568195	0.0728853
ENSG00000211950	IGHV1-24	280.611	1.80556	0.718355	2.51347	0.011955	0.11304
ENSG00000211598	IGKV4-1	3442.73	1.80345	0.646512	2.78951	0.00527878	0.0704886
ENSG00000232613	LINC02576	19.9385	1.80038	0.680682	2.64497	0.00816985	0.0899246
ENSG00000243627	SMIM34	3.72221	1.79705	0.610037	2.9458	0.0032212	0.053046
ENSG00000239571	IGKV2D-30	419.462	1.79234	0.73974	2.42293	0.0153957	0.131644
ENSG00000251230	MIR3945HG	34.722	1.79109	0.758417	2.36162	0.0181952	0.14488
ENSG00000186442	KRT3	13.0588	1.79014	0.551428	3.24637	0.00116885	0.0293229
ENSG00000224650	IGHV3-74	1038.11	1.78797	0.639281	2.79685	0.00516042	0.0696357
ENSG00000231475	IGHV4-30-2	356.458	1.78768	0.740166	2.41524	0.0157249	0.132902
ENSG00000110777	POU2AF1	534.298	1.78256	0.517395	3.44526	0.000570515	0.0190604
ENSG00000185155	MIXL1	27.9717	1.78096	0.59915	2.97249	0.00295399	0.0506359
ENSG00000211626	IGKV6D-41	3.74152	1.78037	0.974425	1.8271	0.0676845	0.303124
ENSG00000108342	CSF3	25.4131	1.77495	1.05401	1.684	0.0921825	0.356861
ENSG00000186074	CD300LF	37.0105	1.77461	0.460619	3.85267	0.000116837	0.00785823
ENSG00000276775	IGHV4-4	455.841	1.77254	0.739865	2.39577	0.0165857	0.136609
ENSG00000251301		54.4529	1.77132	0.455402	3.88957	0.00010042	0.00718239
ENSG00000011083	SLC6A7	4.39513	1.76843	0.469685	3.76514	0.000166454	0.00991901
ENSG00000225523	IGKV6D-21	116.908	1.7681	0.778052	2.27247	0.0230584	0.166087
ENSG00000158517	NCF1	150.87	1.76613	0.389255	4.53721	5.70027e-06	0.00171397
ENSG00000248099	INSL3	2.75934	1.76556	0.575116	3.06993	0.00214111	0.0419328
ENSG00000105369	CD79A	608.14	1.76202	0.568267	3.10069	0.0019307	0.0393499
ENSG00000198759	EGFL6	398.674	1.75931	0.469972	3.74344	0.000181519	0.0104724
ENSG00000290104		70.3748	1.75756	0.626522	2.80526	0.00502756	0.0685669
ENSG00000188848	BEND4	2.83828	1.75723	0.755456	2.32606	0.0200155	0.153154
ENSG00000171711	DEFB4A	1130.38	1.75704	0.807527	2.17583	0.0295681	0.191957
ENSG00000230333		6.60723	1.75661	0.453359	3.87465	0.000106777	0.00741581
ENSG00000138755	CXCL9	306.861	1.75608	0.589029	2.98131	0.00287023	0.0497177
ENSG00000156413	FUT6	6.88413	1.75441	0.590426	2.97143	0.00296416	0.0507422
ENSG00000211974	IGHV2-70D	202.863	1.75393	0.70257	2.49645	0.0125442	0.116881
ENSG00000280655		4.87523	1.75263	0.908345	1.92948	0.0536715	0.266719
ENSG00000241351	IGKV3-11	2204.59	1.7526	0.68692	2.55139	0.0107293	0.105672
ENSG00000121933	TMIGD3	18.023	1.75188	0.49428	3.5443	0.00039365	0.0157387
ENSG00000186583	SPATC1	3.14356	1.75162	0.563145	3.11042	0.00186823	0.0385689
ENSG00000131203	IDO1	99.1189	1.7509	0.434285	4.03168	5.53784e-05	0.00546472
ENSG00000088340	FER1L4	159.304	1.75051	0.408439	4.28586	1.82032e-05	0.00306078
ENSG00000270550	IGHV3-30	1638.36	1.75006	0.670225	2.61116	0.00902365	0.0949862
ENSG00000124256	ZBP1	146.305	1.74963	0.442002	3.95842	7.54488e-05	0.00614114
ENSG00000253545	IGHV3-52	9.32562	1.74922	0.775135	2.25667	0.0240287	0.170394
ENSG00000259261		118.469	1.74822	0.698552	2.50263	0.0123273	0.115449
ENSG00000240041	IGHJ4	64.4141	1.74715	0.696784	2.50744	0.0121608	0.114231
ENSG00000266995		7.10591	1.74701	0.591874	2.95165	0.0031608	0.052355
ENSG00000211594	IGKJ4	32.3088	1.74614	0.625829	2.79012	0.00526892	0.070457
ENSG00000291048	ALG1L13P	6.31685	1.74204	0.426052	4.0888	4.33615e-05	0.00500086
ENSG00000211632	IGKV3D-11	953.557	1.7394	0.676232	2.57219	0.0101057	0.101634
ENSG00000211633	IGKV1D-42	222.351	1.73697	0.691634	2.5114	0.0120254	0.113496
ENSG00000278857	IGKV1D-12	540.269	1.73469	0.663981	2.61256	0.00898681	0.0946764
ENSG00000211955	IGHV3-33	1983.51	1.73377	0.625668	2.77107	0.00558716	0.0725987
ENSG00000211597	IGKJ1	40.7456	1.73356	0.591165	2.93246	0.00336291	0.0544327
ENSG00000153303	FRMD1	3.72047	1.73309	0.539691	3.21126	0.00132154	0.0317443
ENSG00000184601	C14orf180	4.85957	1.72864	1.18363	1.46045	0.144166	0.449944
ENSG00000273272		11.0829	1.72856	0.468412	3.69025	0.000224031	0.0116311
ENSG00000253870		6.07146	1.72629	0.968706	1.78206	0.07474	0.320075
ENSG00000169436	COL22A1	20.3955	1.72574	0.469978	3.67197	0.000240688	0.0119447
ENSG00000275063	LOC102723407	562.485	1.72374	0.637388	2.70438	0.00684327	0.0812553
ENSG00000211677	IGLC2	35900.1	1.72348	0.574148	3.00181	0.00268383	0.0476342
ENSG00000184811	TRARG1	24.6227	1.72346	0.866803	1.9883	0.0467789	0.248022
ENSG00000270999		36.9045	1.72196	0.707404	2.43419	0.0149251	0.129615
ENSG00000260135		27.5844	1.71917	0.56213	3.05831	0.00222589	0.0428061
ENSG00000105388	CEACAM5	193.611	1.71517	0.539709	3.17795	0.00148319	0.0339567
ENSG00000257221		9.85166	1.71511	0.630502	2.72022	0.00652376	0.0789835
ENSG00000180535	BHLHA15	187.173	1.71501	0.556978	3.07913	0.00207606	0.0411955
ENSG00000211645	IGLV1-50	304.881	1.71413	0.718515	2.38566	0.0170485	0.138854
ENSG00000251546	IGKV1D-39	1915.66	1.70958	0.614177	2.78353	0.00537708	0.0714279
ENSG00000259303	IGHV2OR16-5	29.371	1.70861	0.82439	2.07258	0.0382115	0.22123
ENSG00000232216	IGHV3-43	244.467	1.70813	0.787228	2.16981	0.0300216	0.193663
ENSG00000169245	CXCL10	163.206	1.70778	0.544217	3.13805	0.00170073	0.0364509
ENSG00000171051	FPR1	124.889	1.70721	0.490589	3.47992	0.000501564	0.0177961
ENSG00000287046		2.75805	1.70403	0.743582	2.29166	0.0219255	0.161977
ENSG00000253191	IGKV1D-32	5.15931	1.70255	0.871853	1.9528	0.0508437	0.259581
ENSG00000104972	LILRB1	220.651	1.70199	0.38941	4.37068	1.2386e-05	0.00258976
ENSG00000240382	IGKV1-17	743.382	1.70065	0.671551	2.53242	0.0113278	0.109416
ENSG00000206073	SERPINB4	6946.5	1.70021	0.658842	2.58061	0.00986262	0.0999886
ENSG00000156755	IGKV1OR-2	8.81042	1.69966	0.765325	2.22083	0.0263621	0.179575
ENSG00000270356		12.638	1.69831	0.785889	2.161	0.0306953	0.19603
ENSG00000211663	IGLV3-19	869.444	1.69775	0.727341	2.33419	0.019586	0.151089
ENSG00000134668	SPOCD1	27.2501	1.69744	0.516531	3.28623	0.00101537	0.0270485
ENSG00000243466	IGKV1-5	3436.29	1.69727	0.64525	2.63041	0.00852817	0.0919092
ENSG00000273824		5.95694	1.69654	0.553183	3.06687	0.00216311	0.042124
ENSG00000138207	RBP4	36.0316	1.68817	0.609859	2.76813	0.00563797	0.0726784
ENSG00000090104	RGS1	249.373	1.68622	0.347324	4.85488	1.20461e-06	0.000669291
ENSG00000253818	IGLV1-41	171.611	1.68521	0.787943	2.13875	0.0324559	0.20238
ENSG00000171611	PTCRA	3.91408	1.68512	0.755597	2.23018	0.0257356	0.1771
ENSG00000271046		2.64066	1.68383	1.0593	1.58958	0.11193	0.394539
ENSG00000254395	IGHV4-55	122.85	1.68099	0.665727	2.52505	0.0115683	0.110735
ENSG00000188822	CNR2	15.6099	1.68048	0.495273	3.39304	0.000691213	0.0210812
ENSG00000211899	IGHM	2318.37	1.68038	0.547618	3.06852	0.00215122	0.0420022
ENSG00000260719		6.24123	1.68004	0.550155	3.05376	0.00225991	0.0431051
ENSG00000277856		184.609	1.67847	0.745583	2.25123	0.0243712	0.17175
ENSG00000211653	IGLV1-40	2154.43	1.6778	0.670378	2.50277	0.0123227	0.115449
ENSG00000211947	IGHV3-21	1256.71	1.67499	0.675654	2.47906	0.0131729	0.120454
ENSG00000181215	C4orf50	4.48168	1.6746	0.688373	2.43269	0.014987	0.129712
ENSG00000107593	PKD2L1	7.85226	1.6742	0.664327	2.52015	0.0117306	0.111703
ENSG00000211750	TRBV24-1	3.25233	1.67237	0.629737	2.65567	0.00791507	0.0885105
ENSG00000196092	PAX5	61.251	1.6674	0.636714	2.61877	0.00882486	0.0937875
ENSG00000271288		35.8244	1.66497	0.656849	2.53479	0.0112515	0.108968
ENSG00000278263		184.464	1.66482	0.676372	2.4614	0.0138398	0.123845
ENSG00000254709	IGLL5	108.132	1.66454	0.641364	2.5953	0.00945071	0.0978692
ENSG00000254157	IGKV2-18	5.31183	1.66341	0.8449	1.96876	0.0489804	0.254284
ENSG00000274364		3.32953	1.66044	0.413901	4.01168	6.02871e-05	0.00560077
ENSG00000235532	LINC00402	3.78505	1.65925	0.759162	2.18563	0.0288424	0.189402
ENSG00000211673		2363.49	1.65496	0.684327	2.41838	0.0155898	0.132417
ENSG00000183508	TENT5C	1251.93	1.6542	0.457163	3.6184	0.000296428	0.013735
ENSG00000253451	IGLV2-28	116.992	1.65319	0.768591	2.15094	0.0314808	0.199402
ENSG00000103522	IL21R	125.12	1.65295	0.33327	4.95979	7.05703e-07	0.000542604
ENSG00000277089		19.1434	1.65138	0.474881	3.47746	0.000506191	0.0178938
ENSG00000167755	KLK6	1895.47	1.64925	0.626727	2.63154	0.0085	0.0917411
ENSG00000183019	MCEMP1	8.55723	1.64772	0.767507	2.14685	0.0318051	0.200115
ENSG00000133110	POSTN	9059.58	1.64768	0.391346	4.21029	2.55048e-05	0.00356203
ENSG00000227145	IL21-AS1	2.82353	1.64563	1.01691	1.61827	0.105605	0.383225
ENSG00000211967	IGHV3-53	500.925	1.64222	0.68903	2.38338	0.0171544	0.139544
ENSG00000165178	NCF1C	107.039	1.63703	0.383664	4.26684	1.98265e-05	0.00312794
ENSG00000204577	LILRB3	116.737	1.63589	0.346422	4.72225	2.33249e-06	0.00102482
ENSG00000211898	IGHD	124.727	1.63496	0.672801	2.43008	0.0150956	0.130122
ENSG00000137757	CASP5	11.2884	1.63371	0.575495	2.83878	0.00452862	0.0640523
ENSG00000104951	IL4I1	110.337	1.63366	0.39634	4.12186	3.75824e-05	0.00468552
ENSG00000276674		100.932	1.63192	0.612732	2.66335	0.00773675	0.0875169
ENSG00000211611	IGKV6-21	141.832	1.62845	0.688823	2.36411	0.0180734	0.144395
ENSG00000105989	WNT2	143.401	1.6271	0.398621	4.08182	4.4685e-05	0.00501177
ENSG00000170128	GPR25	3.04781	1.62335	0.660582	2.45746	0.0139923	0.124561
ENSG00000160883	HK3	153.594	1.62259	0.39533	4.10438	4.054e-05	0.0048296
ENSG00000148848	ADAM12	1389.14	1.62209	0.501858	3.23216	0.00122857	0.0301921
ENSG00000150337	FCGR1A	65.6209	1.62151	0.519464	3.1215	0.00179929	0.0376063
ENSG00000254174	IGHV1-12	16.5921	1.61835	0.749237	2.16	0.030773	0.196296
ENSG00000105352	CEACAM4	8.55813	1.61658	0.479531	3.37118	0.000748472	0.0222435
ENSG00000241294	IGKV2-24	468.248	1.61587	0.788602	2.04903	0.0404596	0.229589
ENSG00000290838	NCF1B	4.24088	1.61321	0.581368	2.77485	0.00552268	0.0723339
ENSG00000126262	FFAR2	87.1233	1.60992	0.34724	4.63634	3.54625e-06	0.00131355
ENSG00000211966	IGHV5-51	1336.68	1.60981	0.632913	2.5435	0.0109749	0.107101
ENSG00000287823		3.07375	1.60848	0.522983	3.0756	0.00210082	0.0414936
ENSG00000238132		3.51049	1.608	0.500447	3.21312	0.001313	0.0316283
ENSG00000175445	LPL	247.113	1.60564	0.466257	3.44369	0.000573832	0.019134
ENSG00000104321	TRPA1	6.15648	1.60523	0.720086	2.22922	0.0257993	0.1773
ENSG00000229271		3.05941	1.60262	0.798638	2.00669	0.0447822	0.242694
ENSG00000233387		5.45647	1.60101	0.512284	3.12524	0.00177658	0.0374019
ENSG00000211652	IGLV7-43	288.648	1.59964	0.760004	2.10478	0.0353109	0.212393
ENSG00000268941	LINC01711	5.16894	1.59884	0.611511	2.61457	0.00893391	0.0944063
ENSG00000168995	SIGLEC7	26.3363	1.5983	0.499706	3.19849	0.0013815	0.0326324
ENSG00000167476	JSRP1	74.4318	1.59807	0.446952	3.57549	0.000349575	0.0145749
ENSG00000174945	AMZ1	16.062	1.59734	0.416538	3.83481	0.000125659	0.0083499
ENSG00000132185	FCRLA	99.6846	1.59658	0.417843	3.821	0.000132914	0.00866141
ENSG00000141485	SLC13A5	7.8743	1.59249	0.62573	2.54501	0.0109275	0.106801
ENSG00000243238	IGKV2-30	622.956	1.58931	0.767103	2.07183	0.0382811	0.22145
ENSG00000188404	SELL	226.374	1.58909	0.37644	4.22135	2.4284e-05	0.00343206
ENSG00000239819	IGKV1D-8	459.97	1.5877	0.670525	2.36785	0.0178917	0.143571
ENSG00000137558	PI15	165.663	1.58618	0.431776	3.67362	0.000239143	0.0119375
ENSG00000258613	RPL21P7	3.0178	1.58376	0.652621	2.42677	0.0152339	0.130917
ENSG00000137976	DNASE2B	5.61733	1.58364	0.887878	1.78362	0.0744854	0.319573
ENSG00000286285		3.05677	1.5798	0.533127	2.96327	0.00304387	0.0512996
ENSG00000253120		224.292	1.57601	0.722241	2.18211	0.0291014	0.190223
ENSG00000211592	IGKC	147976	1.57519	0.598114	2.6336	0.00844848	0.0914167
ENSG00000087494	PTHLH	81.94	1.57414	0.474822	3.31522	0.000915695	0.025084
ENSG00000236935	LOC102723878	3.40795	1.57371	0.529733	2.97077	0.00297057	0.0507682
ENSG00000211665	IGLV3-16	94.3745	1.57267	0.743337	2.11569	0.034371	0.208758
ENSG00000269220	LINC00528	10.2848	1.57188	0.391876	4.01117	6.0418e-05	0.00560077
ENSG00000129226	CD68	2.65476	1.57093	0.454751	3.45449	0.000551333	0.01877
ENSG00000261039	LINC02544	24.4078	1.57084	0.624934	2.51361	0.0119501	0.11304
ENSG00000278510		19.7507	1.57056	0.911569	1.72292	0.0849023	0.341879
ENSG00000172578	KLHL6	272.162	1.56935	0.360172	4.35724	1.31714e-05	0.00269308
ENSG00000168081	PNOC	39.4399	1.56931	0.583771	2.68822	0.00718338	0.0835272
ENSG00000121594	CD80	14.0628	1.56832	0.457523	3.42785	0.00060838	0.0197566
ENSG00000254220	IGKV2D-18	3.84819	1.56791	0.996876	1.57282	0.11576	0.402252
ENSG00000211655	IGLV1-36	221.918	1.56763	0.706131	2.22003	0.0264166	0.179733
ENSG00000122188	LAX1	244.887	1.56671	0.387305	4.04515	5.22903e-05	0.0053822
ENSG00000225062	CATIP-AS1	4.11852	1.56607	0.51663	3.03132	0.00243485	0.0449048
ENSG00000230709	LOC284191	6.50985	1.56352	0.790208	1.97861	0.0478596	0.251376
ENSG00000163221	S100A12	177.148	1.55659	0.704445	2.20967	0.0271281	0.182252
ENSG00000289702		2.73749	1.55656	0.522812	2.97728	0.00290816	0.0499844
ENSG00000092345	DAZL	9.76121	1.55652	0.575556	2.70438	0.00684316	0.0812553
ENSG00000241244	IGKV1D-16	331.871	1.55639	0.664051	2.34379	0.0190891	0.148845
ENSG00000237604		3.04448	1.55622	0.551163	2.82352	0.00475	0.0658821
ENSG00000162894	FCMR	166.867	1.55577	0.329656	4.71937	2.36576e-06	0.00102482
ENSG00000253691		19.2934	1.55316	0.73329	2.11807	0.0341695	0.208277
ENSG00000211778	TRAV4	3.65234	1.55198	0.485145	3.19901	0.00137903	0.0326042
ENSG00000242258	LINC00996	11.4888	1.55054	0.516769	3.00044	0.00269588	0.0477674
ENSG00000169248	CXCL11	32.8875	1.54861	0.547533	2.82834	0.00467907	0.0653485
ENSG00000152128	TMEM163	23.8376	1.5477	0.526895	2.9374	0.00330982	0.0538462
ENSG00000104415	CCN4	433.739	1.54615	0.380765	4.06065	4.89357e-05	0.00523904
ENSG00000291127	ANKRD36BP2	296.187	1.54193	0.45816	3.36549	0.000764077	0.02255
ENSG00000048462	TNFRSF17	78.7383	1.5414	0.61173	2.51974	0.011744	0.111744
ENSG00000134460	IL2RA	75.5921	1.54124	0.358797	4.29559	1.74231e-05	0.0030035
ENSG00000184995	IFNE	10.3773	1.53914	0.533234	2.88643	0.00389635	0.059244
ENSG00000174123	TLR10	56.7708	1.53854	0.392356	3.9213	8.80717e-05	0.00669974
ENSG00000253239	IGLVI-70	8.65519	1.53352	0.869417	1.76385	0.0777571	0.326745
ENSG00000146070	PLA2G7	180.721	1.53299	0.383714	3.99515	6.46535e-05	0.00575754
ENSG00000273962	IGKV2-40	84.7219	1.53004	0.758335	2.01763	0.0436301	0.239441
ENSG00000253325	IGHV7-34-1	2.74166	1.52979	0.919136	1.66438	0.0960374	0.364931
ENSG00000149948	HMGA2	8.08741	1.5285	0.543037	2.81472	0.00488197	0.0671913
ENSG00000139572	GPR84	23.7403	1.52762	0.306802	4.97918	6.38548e-07	0.000542604
ENSG00000226091	LINC00937	16.3183	1.52584	0.417476	3.65492	0.000257263	0.0122696
ENSG00000224607		161.117	1.52498	0.656923	2.32141	0.020265	0.154009
ENSG00000271947		3.11781	1.52393	0.524196	2.90719	0.00364697	0.0568696
ENSG00000180061	TMEM150B	28.8466	1.52363	0.359706	4.23575	2.2779e-05	0.00330787
ENSG00000163568	AIM2	56.9001	1.52247	0.345161	4.4109	1.02943e-05	0.00241378
ENSG00000251039	IGKV2D-40	145.28	1.52128	0.681599	2.23193	0.0256197	0.17659
ENSG00000287335		5.9326	1.51655	0.708617	2.14016	0.0323419	0.202052
ENSG00000249978	TRGV7	2.42826	1.51293	0.611692	2.47334	0.0133855	0.121616
ENSG00000103472	RRN3P2	3.08245	1.51289	0.440426	3.43505	0.000592434	0.0195373
ENSG00000211793	TRAV9-2	5.48701	1.51239	0.456473	3.3132	0.00092235	0.0252129
ENSG00000269404	SPIB	51.6714	1.51084	0.521029	2.89972	0.00373501	0.0576446
ENSG00000211797	TRAV17	5.75909	1.51001	0.48374	3.12153	0.00179914	0.0376063
ENSG00000211964	IGHV3-48	917.838	1.50947	0.625091	2.41479	0.0157441	0.132911
ENSG00000291230	NAPSB	3.43873	1.50759	0.449224	3.35599	0.000790821	0.022968
ENSG00000250548	LINC01303	5.77273	1.50529	0.508075	2.96274	0.00304915	0.0512996
ENSG00000271856	LINC01215	17.1756	1.50489	0.435415	3.45623	0.000547795	0.0187038
ENSG00000162739	SLAMF6	111.968	1.50262	0.356446	4.21556	2.49157e-05	0.00349888
ENSG00000231131	LNCAROD	3.35	1.50059	0.542741	2.76484	0.00569508	0.0729599
ENSG00000123689	G0S2	201.201	1.4979	0.556523	2.69154	0.00711228	0.0831915
ENSG00000256128		7.2284	1.4966	0.43581	3.43406	0.000594606	0.019557
ENSG00000061656	SPAG4	70.0782	1.49493	0.458322	3.26175	0.00110728	0.0286146
ENSG00000216490	IFI30	13.1107	1.49357	0.330559	4.5183	6.23377e-06	0.00183004
ENSG00000268104	SLC6A14	616.303	1.49253	0.430163	3.46969	0.000521065	0.018243
ENSG00000266088		21.6977	1.49229	0.454555	3.28298	0.00102718	0.0272896
ENSG00000134061	CD180	91.5864	1.49078	0.385079	3.87138	0.000108223	0.00747555
ENSG00000172215	CXCR6	102.355	1.49	0.37456	3.97799	6.94996e-05	0.0059741
ENSG00000089012	SIRPG	34.4776	1.48707	0.385769	3.85483	0.000115812	0.0078098
ENSG00000105641	SLC5A5	6.92081	1.48525	0.523593	2.83665	0.00455889	0.0642316
ENSG00000277586	NEFL	13.2081	1.48395	0.494982	2.99799	0.00271767	0.0479683
ENSG00000103313	MEFV	36.1942	1.48338	0.406361	3.6504	0.000261828	0.0124383
ENSG00000115523	GNLY	95.6986	1.48318	0.36978	4.01098	6.04664e-05	0.00560077
ENSG00000282572		10.505	1.48313	0.342356	4.33212	1.4768e-05	0.00283791
ENSG00000236977	ANKRD44-IT1	9.54917	1.48301	0.325012	4.56294	5.04414e-06	0.00165657
ENSG00000258168		14.1653	1.48243	0.566235	2.61805	0.00884343	0.0937875
ENSG00000158714	SLAMF8	366.206	1.48029	0.333495	4.43873	9.04917e-06	0.00220888
ENSG00000258181		3.64246	1.47751	0.46838	3.1545	0.00160773	0.0355453
ENSG00000142512	SIGLEC10	127.282	1.47715	0.300884	4.90934	9.13812e-07	0.000625135
ENSG00000197249	SERPINA1	402.284	1.47702	0.423143	3.49059	0.000481961	0.0174475
ENSG00000027869	SH2D2A	63.5629	1.47588	0.308336	4.78658	1.69647e-06	0.000818084
ENSG00000163600	ICOS	39.323	1.47506	0.359934	4.09814	4.16488e-05	0.00490535
ENSG00000211676		3.53219	1.47467	1.00746	1.46376	0.143261	0.448324
ENSG00000173208	ABCD2	28.7772	1.47342	0.358893	4.10546	4.03511e-05	0.0048296
ENSG00000228325	IGKV3D-7	252.997	1.47328	0.659377	2.23435	0.0254603	0.176063
ENSG00000116771	AGMAT	14.0859	1.47215	0.381227	3.86162	0.000112638	0.00766508
ENSG00000285917		3.30495	1.47035	0.898885	1.63575	0.101892	0.376446
ENSG00000189410	SH2D5	36.7057	1.46764	0.589149	2.49112	0.0127341	0.117749
ENSG00000124772	CPNE5	216.361	1.46748	0.354424	4.14048	3.46584e-05	0.00440696
ENSG00000026751	SLAMF7	886.95	1.46738	0.357558	4.10388	4.06278e-05	0.0048296
ENSG00000168685	IL7R	762.062	1.46677	0.330351	4.44004	8.99426e-06	0.00220888
ENSG00000203747	FCGR3A	328.54	1.46547	0.387493	3.78192	0.000155621	0.00951523
ENSG00000112195	TREML2	17.0629	1.46547	0.361524	4.05359	5.0438e-05	0.00530491
ENSG00000211958	IGHV3-38	41.7902	1.4638	0.732227	1.9991	0.0455975	0.244776
ENSG00000242534	IGKV2D-28	1319.89	1.46323	0.679085	2.1547	0.0311853	0.197971
ENSG00000161929	SCIMP	48.5134	1.46161	0.437333	3.3421	0.000831467	0.0237437
ENSG00000106819	ASPN	2257.04	1.45722	0.402838	3.61738	0.000297599	0.013735
ENSG00000012124	CD22	121.828	1.45441	0.51064	2.84821	0.00439666	0.0628072
ENSG00000224367		6.51454	1.4544	0.425206	3.42046	0.000625152	0.0199471
ENSG00000244116	IGKV2-28	1057.21	1.45427	0.649872	2.23778	0.0252357	0.175074
ENSG00000176887	SOX11	17.6552	1.4525	0.585994	2.4787	0.0131863	0.120454
ENSG00000291038		6.68129	1.45245	0.603964	2.40486	0.0161788	0.134827
ENSG00000183696	UPP1	423.943	1.45139	0.321634	4.51256	6.40491e-06	0.00183929
ENSG00000268500	SIGLEC5	27.1148	1.45123	0.41706	3.47967	0.000502033	0.0177961
ENSG00000220867	HSPE1P26	2.58104	1.45063	0.531814	2.72771	0.00637759	0.0779524
ENSG00000115956	PLEK	537.812	1.4486	0.330308	4.38561	1.15664e-05	0.00246344
ENSG00000159618	ADGRG5	53.4965	1.44738	0.333846	4.33546	1.45455e-05	0.00282147
ENSG00000090382	LYZ	5149.54	1.44607	0.388285	3.72426	0.000195892	0.0108368
ENSG00000237254	TRBV30	4.08444	1.44591	0.532896	2.71331	0.00666138	0.0801371
ENSG00000241678	RPL21P94	3.16024	1.44424	0.51953	2.77989	0.00543777	0.0719164
ENSG00000211595	IGKJ3	14.4143	1.43931	0.627425	2.294	0.0217908	0.161429
ENSG00000112303	VNN2	43.3547	1.43611	0.397476	3.61308	0.000302585	0.0138841
ENSG00000138083	SIX3	4.49342	1.4353	0.596193	2.40744	0.0160649	0.134487
ENSG00000197046	SIGLEC15	25.4626	1.43516	0.492136	2.91619	0.0035434	0.055953
ENSG00000165685	TMEM52B	3.17043	1.43315	0.563867	2.54165	0.011033	0.107383
ENSG00000132958	TPTE2	6.91076	1.43143	0.522584	2.73913	0.0061602	0.0764283
ENSG00000230481		25.0328	1.43131	0.781639	1.83116	0.0670769	0.301769
ENSG00000211640	IGLV6-57	516.923	1.431	0.686495	2.08451	0.0371142	0.218312
ENSG00000070729	CNGB1	64.0273	1.43087	0.716728	1.99639	0.045891	0.245499
ENSG00000261327		33.0692	1.43062	0.388097	3.68625	0.000227583	0.0116311
ENSG00000196136	SERPINA3	10.9454	1.42593	0.613927	2.32264	0.0201984	0.153809
ENSG00000121895	TMEM156	57.0376	1.42515	0.417544	3.41318	0.000642091	0.02026
ENSG00000200879	SNORD14E	3.28934	1.42507	0.385664	3.6951	0.000219797	0.0115267
ENSG00000239855	IGKV1-6	494.282	1.42423	0.662294	2.15044	0.0315203	0.199553
ENSG00000281990	IGHV1-69-2	30.521	1.4239	0.875928	1.62559	0.104036	0.380391
ENSG00000290698		9.74345	1.42373	0.624358	2.28031	0.0225892	0.164283
ENSG00000186047	DLEU7	6.00069	1.4234	0.473537	3.00589	0.00264809	0.047385
ENSG00000196684	HSH2D	179.55	1.42322	0.410982	3.46297	0.000534255	0.0184869
ENSG00000288730		5.47079	1.42216	0.836836	1.69945	0.0892337	0.351783
ENSG00000153802	TMPRSS11D	495.662	1.42206	0.567782	2.50458	0.0122596	0.114983
ENSG00000280721		10.6003	1.42179	0.402366	3.53356	0.000409997	0.0160275
ENSG00000211668	IGLV2-11	1303.19	1.41996	0.686313	2.06898	0.0385483	0.222196
ENSG00000220008	LINGO3	3.95306	1.4198	0.432924	3.27956	0.00103967	0.0274504
ENSG00000139193	CD27	239.049	1.41917	0.396968	3.57502	0.000350195	0.014577
ENSG00000130487	KLHDC7B	77.6894	1.41501	0.407743	3.47035	0.00051979	0.0182233
ENSG00000136634	IL10	15.1697	1.41314	0.381727	3.70197	0.000213935	0.011365
ENSG00000163564	PYHIN1	36.9784	1.41281	0.347949	4.06039	4.89918e-05	0.00523904
ENSG00000261395		3.03511	1.41094	0.476918	2.95845	0.00309192	0.0515937
ENSG00000211672	IGLV4-3	3.68837	1.40811	1.14806	1.22652	0.220005	0.553107
ENSG00000165168	CYBB	1198.25	1.40556	0.351298	4.00104	6.30643e-05	0.00563566
ENSG00000105967	TFEC	163.598	1.40289	0.345976	4.05488	5.01598e-05	0.00529746
ENSG00000244720		4.52945	1.40276	0.478539	2.93133	0.00337511	0.054499
ENSG00000101463	SYNDIG1	21.6412	1.40227	0.474586	2.95473	0.00312945	0.0519367
ENSG00000291135	FCGR1BP	5.83053	1.40224	0.58976	2.37765	0.0174235	0.140921
ENSG00000160326	SLC2A6	109.089	1.40125	0.300273	4.66659	3.06242e-06	0.0011859
ENSG00000234362	LINC01914	5.24651	1.40102	0.567771	2.46757	0.0136034	0.122723
ENSG00000211753	TRBV28	12.5025	1.401	0.46626	3.00476	0.00265791	0.0475025
ENSG00000211728	TRBV5-6	3.31395	1.401	0.514321	2.72398	0.00645008	0.0783886
ENSG00000181333	HEPHL1	771.339	1.39759	0.552854	2.52795	0.011473	0.110111
ENSG00000231123		2.73203	1.39755	0.647551	2.1582	0.0309119	0.196936
ENSG00000231292		80.2571	1.39692	0.598473	2.33414	0.0195882	0.151089
ENSG00000137265	IRF4	715.223	1.39365	0.309888	4.49725	6.88381e-06	0.00192606
ENSG00000225195		3.98259	1.39324	0.430458	3.23663	0.00120949	0.0299246
ENSG00000254887		2.70956	1.39292	0.559932	2.48766	0.0128585	0.118428
ENSG00000211895	IGHA1	26224.4	1.39138	0.615097	2.26205	0.0236941	0.16888
ENSG00000254325		3.06437	1.391	0.535806	2.5961	0.00942896	0.0977232
ENSG00000140749	IGSF6	240.156	1.38986	0.34068	4.07966	4.51016e-05	0.00501177
ENSG00000178690	DYNAP	3.70872	1.38947	0.884537	1.57084	0.11622	0.402923
ENSG00000271569		41.6492	1.38892	0.737233	1.88396	0.0595706	0.283108
ENSG00000156886	ITGAD	17.3805	1.38846	0.527599	2.63167	0.00849671	0.0917411
ENSG00000278893		3.00313	1.38843	0.609942	2.27634	0.0228259	0.165203
ENSG00000073861	TBX21	27.8393	1.38822	0.377349	3.67887	0.000234267	0.0118124
ENSG00000138316	ADAMTS14	211.853	1.38461	0.326882	4.2358	2.27744e-05	0.00330787
ENSG00000276462	LINC03025	2.94991	1.38441	0.656346	2.10927	0.0349216	0.210762
ENSG00000289470		5.72431	1.38346	0.521141	2.65467	0.00793866	0.0886135
ENSG00000182162	P2RY8	67.1244	1.38252	0.383671	3.6034	0.000314081	0.0140297
ENSG00000211746	TRBV19	10.7175	1.38029	0.471069	2.93012	0.00338833	0.054499
ENSG00000008516	MMP25	150.062	1.3801	0.303274	4.55069	5.34696e-06	0.00165657
ENSG00000120217	CD274	166.063	1.37906	0.32923	4.18875	2.80501e-05	0.00379314
ENSG00000182585	EPGN	190.248	1.37875	0.621225	2.2194	0.0264595	0.179751
ENSG00000161405	IKZF3	373.309	1.37866	0.335287	4.11188	3.92448e-05	0.0048296
ENSG00000185686	PRAME	3.09714	1.37791	0.664158	2.07468	0.0380163	0.220622
ENSG00000109163	GNRHR	2.72888	1.37661	0.861801	1.59737	0.110184	0.391124
ENSG00000283167		84.4574	1.37519	0.46213	2.97575	0.00292268	0.0502002
ENSG00000277999		2.83541	1.37452	0.49945	2.75207	0.00592192	0.0744478
ENSG00000185962	LCE3A	204.754	1.37426	0.680023	2.0209	0.0432901	0.238193
ENSG00000141526	SLC16A3	531.163	1.3739	0.319371	4.30188	1.69355e-05	0.00297593
ENSG00000175352	NRIP3	40.4809	1.37292	0.290596	4.72451	2.30675e-06	0.00102482
ENSG00000124507	PACSIN1	14.3986	1.37169	0.482301	2.84405	0.00445436	0.0634764
ENSG00000197888	UGT2B17	17.7107	1.37123	0.809182	1.69458	0.0901545	0.353617
ENSG00000167483	NIBAN3	48.1367	1.37083	0.461656	2.96938	0.00298404	0.0507764
ENSG00000283839	LOC105373780	9.7797	1.37041	0.470727	2.91127	0.00359963	0.0563141
ENSG00000227496	LOC102723834	16.7393	1.36939	0.45974	2.97863	0.00289542	0.0498705
ENSG00000258760		2.42948	1.36932	0.885531	1.54633	0.122025	0.413569
ENSG00000160255	ITGB2	1651.07	1.36854	0.322357	4.24542	2.18185e-05	0.00326104
ENSG00000111799	COL12A1	4439.43	1.36827	0.311334	4.39486	1.10846e-05	0.00244224
ENSG00000170396	ZNF804A	5.53091	1.36819	0.52185	2.6218	0.00874667	0.0933392
ENSG00000122254	HS3ST2	91.6403	1.36768	0.496173	2.75645	0.00584327	0.0740051
ENSG00000242766	IGKV1D-17	179.426	1.367	0.653352	2.09229	0.0364128	0.215875
ENSG00000205784	ARRDC5	12.7349	1.36532	0.340271	4.01246	6.00905e-05	0.00560077
ENSG00000257764		5.99229	1.36453	0.452207	3.01749	0.00254881	0.046266
ENSG00000174255	ZNF80	3.98143	1.35998	0.559549	2.43049	0.0150783	0.130122
ENSG00000250036	IGKV1D-37	73.5093	1.35923	0.694787	1.95633	0.0504264	0.258795
ENSG00000182687	GALR2	6.72359	1.3577	0.413895	3.28031	0.00103695	0.0274351
ENSG00000188820	CALHM6	26.3114	1.35664	0.432321	3.13804	0.00170082	0.0364509
ENSG00000211716	TRBV9	4.39143	1.35312	0.468512	2.88812	0.00387551	0.0591345
ENSG00000155465	SLC7A7	299.224	1.35266	0.307675	4.39639	1.10067e-05	0.00244224
ENSG00000083454	P2RX5	24.6637	1.35212	0.478425	2.82619	0.0047106	0.0655592
ENSG00000173597	SULT1B1	10.528	1.35054	0.395099	3.41824	0.000630284	0.0200179
ENSG00000280411	IGHV1-69D	508.623	1.34942	0.644019	2.09531	0.0361435	0.214881
ENSG00000211973	IGHV1-69	451.322	1.34797	0.666383	2.02282	0.0430919	0.237461
ENSG00000137571	SLCO5A1	23.1672	1.34753	0.356285	3.78217	0.000155466	0.00951523
ENSG00000167077	MEI1	141.035	1.34536	0.374448	3.5929	0.000327016	0.01432
ENSG00000011422	PLAUR	320.841	1.34535	0.295474	4.55321	5.28331e-06	0.00165657
ENSG00000211890	IGHA2	4754.65	1.34487	0.590157	2.27883	0.0226774	0.164609
ENSG00000211649	IGLV7-46	276.584	1.3433	0.740638	1.8137	0.0697232	0.308291
ENSG00000100453	GZMB	61.7966	1.34292	0.41557	3.23151	0.00123139	0.0302034
ENSG00000188389	PDCD1	41.3013	1.34214	0.424873	3.15892	0.00158356	0.0353163
ENSG00000264279	MIR4786	3.00054	1.34125	0.449771	2.98208	0.00286302	0.0496762
ENSG00000149054	ZNF215	83.6614	1.34059	0.342634	3.91259	9.13108e-05	0.00686389
ENSG00000173762	CD7	92.0671	1.34035	0.334321	4.00917	6.09326e-05	0.00560507
ENSG00000115165	CYTIP	257.964	1.33993	0.269857	4.96536	6.85754e-07	0.000542604
ENSG00000124102	PI3	10350.6	1.33915	0.60169	2.22565	0.0260375	0.178457
ENSG00000183196	CHST6	50.8536	1.33739	0.374664	3.56956	0.000357586	0.0148281
ENSG00000240531	RPL21P123	2.47609	1.33646	0.527891	2.5317	0.0113512	0.109518
ENSG00000173200	PARP15	113.749	1.33565	0.312817	4.26974	1.95705e-05	0.00312365
ENSG00000111012	CYP27B1	97.5286	1.33564	0.37682	3.5445	0.000393365	0.0157387
ENSG00000245164	LINC00861	47.8785	1.33557	0.364987	3.65923	0.00025297	0.0122178
ENSG00000126353	CCR7	101.754	1.33523	0.370475	3.60409	0.000313253	0.0140297
ENSG00000028277	POU2F2	431.76	1.33322	0.307363	4.33763	1.4403e-05	0.00282147
ENSG00000233355	CHRM3-AS2	16.8717	1.32944	0.437011	3.04211	0.00234929	0.0439876
ENSG00000121797	CCRL2	43.9488	1.32891	0.325558	4.08195	4.46604e-05	0.00501177
ENSG00000240403	KIR3DL2	2.68427	1.3284	0.582506	2.28048	0.022579	0.164283
ENSG00000126010	GRPR	2.4304	1.32799	0.423441	3.1362	0.00171152	0.0365744
ENSG00000130775	THEMIS2	414.115	1.32734	0.283364	4.68423	2.81009e-06	0.00114163
ENSG00000233999		271.359	1.32522	0.704494	1.88109	0.0599599	0.284262
ENSG00000145287	PLAC8	40.0179	1.32377	0.367003	3.60696	0.000309801	0.0140297
ENSG00000101307	SIRPB1	53.4329	1.3231	0.318426	4.15513	3.25099e-05	0.00419641
ENSG00000121966	CXCR4	489.972	1.32251	0.300412	4.40232	1.071e-05	0.00242236
ENSG00000265206		106.896	1.32249	0.289852	4.56262	5.05184e-06	0.00165657
ENSG00000142621	FHAD1	35.8829	1.32221	0.403686	3.27534	0.00105535	0.0276094
ENSG00000228013	IL6R-AS1	3.61649	1.31892	0.405828	3.24995	0.00115427	0.0290648
ENSG00000225783	MIAT	348.996	1.31835	0.270295	4.87745	1.07466e-06	0.000653953
ENSG00000260335		19.0945	1.31796	0.342374	3.84946	0.000118377	0.00794091
ENSG00000268041	ERFL	7.4578	1.31688	0.425734	3.09319	0.00198016	0.0398496
ENSG00000228427	LOC107985688	7.31318	1.31368	0.396036	3.31708	0.000909646	0.0250255
ENSG00000130812	ANGPTL6	13.4468	1.31063	0.320139	4.09395	4.24092e-05	0.00497199
ENSG00000050730	TNIP3	102.923	1.31048	0.684813	1.91363	0.0556678	0.272559
ENSG00000177272	KCNA3	304.735	1.30808	0.379925	3.443	0.000575303	0.019134
ENSG00000125813	PAX1	34.6645	1.30775	0.557859	2.34424	0.019066	0.14879
ENSG00000271926		3.26284	1.30763	0.488847	2.67493	0.00747458	0.0857429
ENSG00000166819	PLIN1	140.655	1.30693	0.636551	2.05314	0.0400591	0.228228
ENSG00000066294	CD84	493.644	1.30596	0.300952	4.33944	1.42843e-05	0.00282147
ENSG00000153064	BANK1	115.684	1.30555	0.330591	3.94915	7.84304e-05	0.00632342
ENSG00000125245	GPR18	20.1317	1.30474	0.459384	2.84019	0.0045086	0.0638752
ENSG00000135114	OASL	193.843	1.30431	0.433426	3.00929	0.0026186	0.0471236
ENSG00000123500	COL10A1	25.9973	1.30419	0.467091	2.79214	0.00523601	0.0702847
ENSG00000155629	PIK3AP1	294.297	1.30273	0.328907	3.96077	7.47091e-05	0.00614013
ENSG00000186810	CXCR3	62.9859	1.3011	0.343098	3.79222	0.000149307	0.00931914
ENSG00000070031	SCT	4.74515	1.3009	0.5767	2.25576	0.0240857	0.170598
ENSG00000179331	RAB39A	5.65257	1.30059	0.444124	2.92843	0.00340677	0.054564
ENSG00000181092	ADIPOQ	118.769	1.29956	1.06881	1.2159	0.224024	0.557507
ENSG00000182183	SHISAL2A	8.54783	1.29894	0.460718	2.81938	0.00481167	0.0665621
ENSG00000258919		5.36687	1.29742	0.528045	2.45703	0.0140092	0.124669
ENSG00000273174		3.09369	1.29569	0.506184	2.55972	0.0104757	0.104219
ENSG00000145536	ADAMTS16	26.469	1.29505	0.674691	1.91946	0.0549256	0.270532
ENSG00000251287	ALG1L2	2.64925	1.29496	0.489909	2.64326	0.00821108	0.0901069
ENSG00000163464	CXCR1	48.3182	1.29427	0.42119	3.0729	0.00211992	0.0417097
ENSG00000163599	CTLA4	57.0994	1.29175	0.353096	3.65835	0.00025384	0.0122178
ENSG00000108700	CCL8	31.4437	1.29137	0.428769	3.0118	0.00259703	0.0468749
ENSG00000007171	NOS2	8.55826	1.29053	0.476376	2.70906	0.00674735	0.0806032
ENSG00000211978	IGHV5-78	9.42568	1.28872	0.714708	1.80315	0.0713653	0.312027
ENSG00000122122	SASH3	304.886	1.28812	0.313477	4.10913	3.97151e-05	0.0048296
ENSG00000205413	SAMD9	471.493	1.28778	0.253401	5.08198	3.73516e-07	0.000381852
ENSG00000205639	MFSD2B	31.5612	1.28463	0.415888	3.08888	0.00200911	0.0402104
ENSG00000038945	MSR1	217.66	1.28433	0.400231	3.20897	0.0013321	0.0318775
ENSG00000183918	SH2D1A	71.0075	1.28372	0.346766	3.70198	0.000213926	0.011365
ENSG00000239862	IGKV1-37	36.8436	1.28163	0.733361	1.74761	0.0805312	0.332883
ENSG00000223749		63.3563	1.28148	0.482761	2.65447	0.00794325	0.0886135
ENSG00000187808	SOWAHD	24.4604	1.28089	0.309872	4.13361	3.57109e-05	0.00451831
ENSG00000285535		5.67881	1.28081	0.424099	3.02008	0.00252707	0.0461335
ENSG00000187054	TMPRSS11A	22.9609	1.28056	0.787201	1.62672	0.103797	0.380058
ENSG00000224397	PELATON	74.8078	1.28039	0.325556	3.93293	8.39169e-05	0.00662446
ENSG00000105374	NKG7	94.8569	1.27951	0.354035	3.61406	0.000301438	0.0138564
ENSG00000136250	AOAH	148.199	1.27941	0.349715	3.65843	0.000253762	0.0122178
ENSG00000131015	ULBP2	22.4715	1.27722	0.432862	2.95064	0.00317121	0.0524933
ENSG00000102854	MSLN	12.9026	1.27665	0.54772	2.33085	0.0197611	0.151987
ENSG00000143851	PTPN7	257.101	1.27593	0.292521	4.36185	1.28967e-05	0.00265818
ENSG00000164691	TAGAP	227.179	1.27541	0.289981	4.39824	1.09134e-05	0.00244224
ENSG00000272405		15.8215	1.27297	0.467708	2.72171	0.00649447	0.0787408
ENSG00000247774	PCED1B-AS1	129.895	1.27289	0.326895	3.89389	9.86507e-05	0.00714254
ENSG00000173535	TNFRSF10C	14.8781	1.27285	0.403843	3.15183	0.0016225	0.0357481
ENSG00000211957	IGHV3-35	27.7562	1.27262	0.778445	1.63483	0.102085	0.37682
ENSG00000167759	KLK13	1694.33	1.27243	0.429085	2.96545	0.00302239	0.0511592
ENSG00000112116	IL17F	9.33747	1.26948	0.770902	1.64674	0.0996109	0.372092
ENSG00000206072	SERPINB11	8.11538	1.26918	0.616349	2.05919	0.039476	0.225762
ENSG00000271590		7.92832	1.26885	0.358055	3.54373	0.00039451	0.0157387
ENSG00000225079	FTH1P22	4.06476	1.26845	0.576444	2.20047	0.0277733	0.185044
ENSG00000144057	ST6GAL2	36.4057	1.26792	0.486587	2.60575	0.0091674	0.095917
ENSG00000185966	LCE3E	790.952	1.26722	0.50415	2.51358	0.0119513	0.11304
ENSG00000226660	TRBV2	5.50617	1.26674	0.453389	2.79394	0.00520703	0.0699691
ENSG00000163508	EOMES	52.9408	1.26402	0.388227	3.25589	0.00113039	0.0288329
ENSG00000162511	LAPTM5	2716.04	1.26348	0.292032	4.32649	1.51503e-05	0.00288965
ENSG00000249695	LOC574538	2.43131	1.26342	0.749262	1.68622	0.0917527	0.355978
ENSG00000150551	LYPD1	44.8577	1.26299	0.413904	3.05141	0.00227768	0.0432488
ENSG00000125910	S1PR4	77.4864	1.26286	0.315249	4.00591	6.17779e-05	0.00561066
ENSG00000283283		48.0339	1.26285	0.463513	2.72452	0.00643952	0.0783347
ENSG00000163823	CCR1	173.784	1.26221	0.337966	3.73471	0.00018793	0.0106974
ENSG00000226979	LTA	14.7951	1.25957	0.377407	3.33743	0.000845582	0.0239456
ENSG00000101916	TLR8	89.917	1.25806	0.362833	3.46732	0.000525675	0.0183041
ENSG00000187260	WDR86	19.3149	1.25741	0.418099	3.00744	0.00263455	0.0472186
ENSG00000147434	CHRNA6	2.8313	1.25699	0.56944	2.20741	0.0272856	0.182939
ENSG00000177359	OVOS2	3.67071	1.25687	0.451874	2.78147	0.00541134	0.0716445
ENSG00000239961	LILRA4	19.9597	1.25667	0.410459	3.06163	0.00220135	0.0424777
ENSG00000055957	ITIH1	2.9507	1.25546	0.516028	2.43293	0.0149771	0.129712
ENSG00000184937	WT1	3.58232	1.25454	0.710608	1.76545	0.0774888	0.326363
ENSG00000086300	SNX10	345.603	1.25343	0.305394	4.10432	4.05502e-05	0.0048296
ENSG00000273445		5.52068	1.25318	0.44965	2.78702	0.00531951	0.0708104
ENSG00000168421	RHOH	118.489	1.25278	0.326993	3.83122	0.000127511	0.00841297
ENSG00000124479	NDP	17.4805	1.2527	0.42233	2.96616	0.00301548	0.0511072
ENSG00000248323	LUCAT1	90.3316	1.25243	0.278724	4.49343	7.0085e-06	0.00192606
ENSG00000253497	IGKV1-13	176.162	1.25216	0.742546	1.6863	0.0917374	0.355978
ENSG00000173369	C1QB	940.817	1.25209	0.377612	3.3158	0.000913803	0.025059
ENSG00000277324		3.98385	1.25176	0.379229	3.30081	0.000964067	0.0260461
ENSG00000257335	MGAM	11.9633	1.25067	0.482672	2.59114	0.00956588	0.0983634
ENSG00000155961	RAB39B	20.3569	1.2505	0.357248	3.50038	0.000464603	0.0172087
ENSG00000198286	CARD11	153.848	1.24587	0.312267	3.98975	6.61418e-05	0.00584931
ENSG00000136541	ERMN	30.3283	1.24418	0.314128	3.96075	7.47156e-05	0.00614013
ENSG00000005844	ITGAL	401.482	1.24359	0.30751	4.04408	5.25287e-05	0.0053822
ENSG00000286848		3.72968	1.24355	0.692627	1.79541	0.0725892	0.314974
ENSG00000013588	GPRC5A	194.855	1.24346	0.379785	3.27412	0.00105991	0.0276701
ENSG00000143839	REN	5.08082	1.24325	0.6197	2.00622	0.0448328	0.242917
ENSG00000256448		6.92179	1.2426	0.37608	3.30408	0.000952894	0.0257971
ENSG00000181847	TIGIT	94.5494	1.24197	0.358246	3.4668	0.0005267	0.0183103
ENSG00000143119	CD53	763.337	1.24164	0.27901	4.45017	8.58037e-06	0.00217126
ENSG00000198203	SULT1C2	25.6277	1.24127	0.685153	1.81167	0.0700373	0.30857
ENSG00000105246	EBI3	24.1784	1.24102	0.443519	2.79811	0.00514026	0.0695104
ENSG00000243544	RN7SL172P	2.45425	1.23994	0.500777	2.47602	0.0132854	0.120918
ENSG00000288547	C3orf36	6.53106	1.23821	0.392473	3.1549	0.00160553	0.0355273
ENSG00000234685		3.77553	1.23753	0.473805	2.61191	0.00900386	0.094817
ENSG00000163131	CTSS	1880.64	1.23616	0.307644	4.01815	5.86569e-05	0.00559385
ENSG00000197405	C5AR1	191.079	1.23588	0.310273	3.98319	6.79954e-05	0.00591097
ENSG00000272908		10.1228	1.23523	0.344458	3.586	0.000335784	0.0144235
ENSG00000081041	CXCL2	51.0931	1.23513	0.438825	2.81464	0.00488322	0.0671913
ENSG00000218336	TENM3	190.889	1.2343	0.335364	3.68047	0.0002328	0.0118054
ENSG00000146094	DOK3	248.545	1.23421	0.249064	4.9554	7.21831e-07	0.000542604
ENSG00000135074	ADAM19	401.716	1.23306	0.287223	4.29304	1.76241e-05	0.0030035
ENSG00000225614	ZNF469	249.296	1.23277	0.333186	3.69995	0.000215643	0.0114027
ENSG00000233038		2.87438	1.23274	0.680906	1.81044	0.070228	0.309184
ENSG00000288803		6.01552	1.23252	0.543896	2.26609	0.0234461	0.1679
ENSG00000113302	IL12B	3.48208	1.23234	0.690741	1.78409	0.0744093	0.319509
ENSG00000285417		27.1285	1.23215	0.290822	4.2368	2.26725e-05	0.00330787
ENSG00000265531	FCGR1CP	16.7546	1.23118	0.52851	2.32953	0.0198309	0.152203
ENSG00000141968	VAV1	262.75	1.23097	0.272579	4.51603	6.3011e-06	0.00183004
ENSG00000211891	IGHE	24.0526	1.23056	0.703172	1.75001	0.0801158	0.332025
ENSG00000152270	PDE3B	97.382	1.23042	0.281606	4.36932	1.24634e-05	0.00258976
ENSG00000255819		5.16213	1.23022	0.428059	2.87395	0.00405373	0.0606944
ENSG00000096996	IL12RB1	78.3063	1.23017	0.315355	3.90092	9.58293e-05	0.00701778
ENSG00000181773	GPR3	3.60497	1.22988	0.439497	2.79837	0.00513613	0.0694916
ENSG00000270467		3.10059	1.22922	0.947153	1.29781	0.194353	0.521991
ENSG00000107249	GLIS3	82.3194	1.22802	0.323773	3.79285	0.000148929	0.00931914
ENSG00000282431	TRBD1	5.24544	1.22751	0.501421	2.44806	0.0143627	0.126799
ENSG00000105639	JAK3	372.741	1.22497	0.308922	3.96531	7.33017e-05	0.00609441
ENSG00000167613	LAIR1	325.896	1.22421	0.331938	3.68808	0.000225955	0.0116311
ENSG00000079385	CEACAM1	109.962	1.22161	0.451859	2.70351	0.00686106	0.0813712
ENSG00000211801	TRAV21	4.30393	1.22125	0.443195	2.75556	0.00585922	0.0740236
ENSG00000233912		5.26409	1.2188	0.588512	2.07099	0.0383601	0.221511
ENSG00000276116		23.6002	1.21827	0.324909	3.74957	0.000177136	0.0103598
ENSG00000231528	FAM225A	79.6675	1.21764	0.339211	3.58964	0.000331134	0.01432
ENSG00000251002	TRD-AS1	5.59517	1.21746	0.422136	2.88405	0.00392598	0.0595138
ENSG00000246084	LINC02325	5.7791	1.21619	0.348222	3.49257	0.000478392	0.0173524
ENSG00000261448	LOC102723692	4.42069	1.21589	0.499626	2.43361	0.0149491	0.129643
ENSG00000198574	SH2D1B	5.45738	1.21571	0.553822	2.19514	0.0281538	0.186655
ENSG00000240505	TNFRSF13B	37.0545	1.21528	0.536139	2.26672	0.0234072	0.167699
ENSG00000228863		12.7434	1.21523	0.451573	2.69112	0.00712134	0.0832202
ENSG00000178199	ZC3H12D	105.175	1.21434	0.256939	4.72618	2.28786e-06	0.00102482
ENSG00000189233	NUGGC	68.3413	1.21268	0.42501	2.8533	0.00432672	0.062248
ENSG00000107742	SPOCK2	523.975	1.21122	0.295951	4.09265	4.26468e-05	0.00497702
ENSG00000168062	BATF2	27.6215	1.21055	0.359965	3.36297	0.000771101	0.0226783
ENSG00000174885	NLRP6	5.99967	1.20927	0.401228	3.01392	0.00257898	0.0466657
ENSG00000287277	LOC107984203	4.13101	1.20864	0.648628	1.86338	0.0624092	0.289092
ENSG00000057149	SERPINB3	8472.3	1.20686	0.430449	2.80372	0.00505173	0.0687133
ENSG00000134539	KLRD1	45.6197	1.20679	0.361629	3.33709	0.000846618	0.0239456
ENSG00000267246		3.03579	1.20626	0.392679	3.07188	0.00212714	0.0417875
ENSG00000120659	TNFSF11	16.886	1.20599	0.420676	2.8668	0.00414648	0.0611951
ENSG00000082074	FYB1	809.027	1.20573	0.281962	4.27621	1.90102e-05	0.00309137
ENSG00000237592		220.977	1.20564	0.655716	1.83866	0.0659655	0.298616
ENSG00000204475	NCR3	16.0198	1.20271	0.360178	3.33922	0.000840141	0.0238406
ENSG00000128218	VPREB3	6.41057	1.20199	0.68534	1.75387	0.0794533	0.330405
ENSG00000158125	XDH	140.766	1.2015	0.353962	3.39442	0.000687753	0.0210128
ENSG00000137101	CD72	64.0127	1.19992	0.352218	3.40674	0.000657432	0.020491
ENSG00000143185	XCL2	9.52732	1.19885	0.448101	2.67539	0.0074642	0.0856624
ENSG00000130477	UNC13A	11.6875	1.1979	0.402339	2.97734	0.00290763	0.0499844
ENSG00000085514	PILRA	121.772	1.19741	0.302482	3.95861	7.53874e-05	0.00614114
ENSG00000259305	ZHX1-C8orf76	3.33361	1.19701	0.360645	3.31909	0.000903116	0.0249434
ENSG00000185862	EVI2B	379.296	1.19631	0.284266	4.20844	2.57141e-05	0.00357174
ENSG00000060982	BCAT1	379.696	1.19548	0.315327	3.79125	0.000149889	0.00932085
ENSG00000256262		10.9479	1.19265	0.430156	2.77261	0.0055609	0.072476
ENSG00000134242	PTPN22	130.45	1.19222	0.252193	4.72744	2.27371e-06	0.00102482
ENSG00000268027		24.4722	1.19155	0.372662	3.1974	0.00138674	0.0326491
ENSG00000115607	IL18RAP	34.21	1.19078	0.34443	3.45725	0.000545711	0.0187038
ENSG00000211698	TRGV4	3.55227	1.18996	0.540597	2.20119	0.0277224	0.18493
ENSG00000111536	IL26	8.8254	1.18937	0.473166	2.51364	0.0119492	0.11304
ENSG00000114948	ADAM23	144.304	1.18886	0.337609	3.5214	0.000429275	0.0164024
ENSG00000091490	SEL1L3	923.569	1.18846	0.328417	3.61876	0.000296015	0.013735
ENSG00000128165	ADM2	50.2385	1.18797	0.268541	4.4238	9.698e-06	0.00231646
ENSG00000078589	P2RY10	104.471	1.18702	0.296606	4.00203	6.28018e-05	0.00563189
ENSG00000244482	LILRA6	70.8919	1.18562	0.357543	3.31601	0.000913128	0.025059
ENSG00000089692	LAG3	49.0174	1.18512	0.302289	3.92048	8.83719e-05	0.00669974
ENSG00000185245	GP1BA	5.51597	1.18511	0.548374	2.16113	0.0306857	0.196017
ENSG00000111729	CLEC4A	9.09813	1.18459	0.322748	3.67034	0.000242233	0.0119475
ENSG00000184293	CLECL1P	13.5236	1.18274	0.368749	3.20744	0.00133922	0.0319588
ENSG00000266127	ZNF415P1	4.26055	1.18178	0.387192	3.05218	0.00227187	0.0432028
ENSG00000284543		2.55058	1.18125	0.71194	1.6592	0.0970749	0.366964
ENSG00000198959	TGM2	251.951	1.18108	0.367758	3.21158	0.00132009	0.0317392
ENSG00000128965	CHAC1	93.9892	1.18064	0.589001	2.00447	0.0450195	0.243379
ENSG00000237702	TRBV3-1	4.98003	1.18044	0.501679	2.35299	0.0186233	0.147149
ENSG00000117090	SLAMF1	120.32	1.17971	0.314182	3.75488	0.000173427	0.0102603
ENSG00000225506		4.19742	1.1793	0.437941	2.69283	0.00708483	0.0830996
ENSG00000258082		2.65193	1.17856	0.583486	2.01987	0.0433971	0.238628
ENSG00000223552		9.43039	1.17821	0.406035	2.90175	0.0037108	0.0574444
ENSG00000147138	GPR174	76.7382	1.17766	0.352685	3.33912	0.000840455	0.0238406
ENSG00000151388	ADAMTS12	354.156	1.17744	0.35728	3.29556	0.000982274	0.0263985
ENSG00000211792	TRAV14DV4	4.08157	1.17659	0.51577	2.28122	0.0225354	0.164283
ENSG00000243063	IGKV3-7	175.401	1.1765	0.697038	1.68786	0.0914385	0.355706
ENSG00000134013	LOXL2	866.977	1.17622	0.302752	3.88508	0.000102295	0.00724223
ENSG00000170681	CAVIN4	9.4616	1.17386	0.307286	3.82011	0.000133393	0.00866141
ENSG00000254415	SIGLEC14	63.9642	1.17239	0.386765	3.03128	0.00243517	0.0449048
ENSG00000211904	IGHJ2	55.6214	1.17214	0.833491	1.40631	0.159633	0.473857
ENSG00000287255	LOC101929667	4.28644	1.17157	0.426103	2.74949	0.00596879	0.0747188
ENSG00000234883	MIR155HG	40.9611	1.17084	0.359536	3.25651	0.00112789	0.0288329
ENSG00000264808		4.1776	1.17071	0.423829	2.76222	0.00574097	0.0733638
ENSG00000272282		8.56872	1.17047	0.372806	3.13963	0.00169159	0.0364027
ENSG00000127561	SYNGR3	13.8307	1.17004	0.315692	3.70626	0.000210344	0.0113196
ENSG00000122224	LY9	98.1188	1.16991	0.339549	3.44549	0.000570027	0.0190604
ENSG00000000938	FGR	252.076	1.1695	0.277057	4.22115	2.43056e-05	0.00343206
ENSG00000278961	LOC107983987	6.30543	1.16914	0.52374	2.23229	0.0255956	0.176565
ENSG00000211654	IGLV5-37	22.2469	1.16883	1.1686	1.0002	0.317212	0.653588
ENSG00000134827	TCN1	772.071	1.16805	0.656439	1.77937	0.0751784	0.321453
ENSG00000249685		6.66562	1.16789	0.291167	4.01107	6.0444e-05	0.00560077
ENSG00000266437	MIR4746	3.35958	1.16771	0.446773	2.61365	0.00895812	0.09453
ENSG00000164400	CSF2	3.13029	1.16625	0.597974	1.95034	0.0511353	0.260316
ENSG00000244575	IGKV1-27	369.72	1.16595	0.74971	1.5552	0.119897	0.409737
ENSG00000265625		3.03681	1.16591	0.354615	3.2878	0.00100972	0.0269659
ENSG00000287119		6.02838	1.1655	0.472796	2.46512	0.0136966	0.123173
ENSG00000112245	PTP4A1	3.7503	1.16394	0.486627	2.39185	0.0167635	0.137586
ENSG00000099869	IGF2-AS	2.8725	1.16382	0.687857	1.69195	0.0906553	0.354439
ENSG00000173404	INSM1	9.50333	1.16369	0.367215	3.16895	0.00152991	0.034632
ENSG00000233411		3.13603	1.16345	0.629904	1.84703	0.0647428	0.295271
ENSG00000157680	DGKI	31.7841	1.16282	0.307234	3.78481	0.000153824	0.00945059
ENSG00000290585		21.221	1.16275	0.269334	4.31713	1.5807e-05	0.00293302
ENSG00000270164	LINC01480	17.431	1.16245	0.384138	3.02614	0.00247701	0.0453167
ENSG00000140481	CCDC33	4.99007	1.16116	0.682482	1.70138	0.0888717	0.350955
ENSG00000235568	NFAM1	300.953	1.15835	0.29126	3.97704	6.97791e-05	0.0059741
ENSG00000155269	GPR78	15.5118	1.15812	0.381366	3.03677	0.00239129	0.0443516
ENSG00000021355	SERPINB1	1733.49	1.15781	0.324898	3.5636	0.00036581	0.015007
ENSG00000110944	IL23A	8.69088	1.15736	0.349383	3.3126	0.000924329	0.0252129
ENSG00000243742	RPLP0P2	35.0223	1.15693	0.270477	4.27738	1.89109e-05	0.00309137
ENSG00000227502	MROCKI	6.08657	1.15614	0.390383	2.96155	0.00306099	0.0513338
ENSG00000172350	ABCG4	74.5043	1.15613	0.380947	3.03489	0.00240625	0.0445645
ENSG00000105371	ICAM4	16.0338	1.15542	0.4131	2.79695	0.00515872	0.0696357
ENSG00000261644	CYLD-AS1	10.8189	1.15539	0.305058	3.78744	0.000152207	0.00941882
ENSG00000110934	BIN2	239.829	1.15467	0.262222	4.4034	1.06567e-05	0.00242236
ENSG00000287763		9.82246	1.15183	0.507311	2.27047	0.023179	0.166735
ENSG00000148346	LCN2	902.762	1.15155	0.496969	2.31714	0.0204961	0.155119
ENSG00000272081		4.48842	1.15107	0.439104	2.6214	0.00875694	0.0933606
ENSG00000134545	KLRC1	9.54589	1.15054	0.457973	2.51224	0.0119967	0.11335
ENSG00000227507	LTB	327.708	1.14853	0.324641	3.53785	0.000403404	0.0158618
ENSG00000104974	LILRA1	22.5523	1.1481	0.45972	2.49739	0.012511	0.116657
ENSG00000129450	SIGLEC9	45.6974	1.14797	0.341182	3.36469	0.000766291	0.0225892
ENSG00000211800	TRAV20	3.85209	1.1463	0.473844	2.41916	0.0155564	0.132353
ENSG00000165140	FBP1	215.748	1.14468	0.500705	2.28614	0.0222458	0.163283
ENSG00000116824	CD2	245.737	1.14384	0.304777	3.75305	0.000174696	0.0103115
ENSG00000175463	TBC1D10C	249.551	1.14378	0.307217	3.72305	0.000196834	0.0108654
ENSG00000284690	CD300H	4.82222	1.14376	0.707187	1.61734	0.105804	0.383512
ENSG00000116852	KIF21B	140.061	1.14347	0.259535	4.40583	1.05381e-05	0.00242236
ENSG00000260838		3.3162	1.14338	0.804937	1.42046	0.155475	0.467871
ENSG00000211803	TRAV23DV6	3.79446	1.14198	0.446913	2.55527	0.0106107	0.105041
ENSG00000117091	CD48	308.759	1.14088	0.308454	3.6987	0.000216705	0.0114197
ENSG00000126583	PRKCG	2.69398	1.14038	0.698471	1.63268	0.102535	0.377916
ENSG00000152822	GRM1	3.86523	1.13906	0.426872	2.66839	0.00762149	0.0867269
ENSG00000229474	PATL2	52.7011	1.13842	0.287485	3.95992	7.49748e-05	0.00614114
ENSG00000184330	S100A7A	7140.94	1.13795	0.685308	1.6605	0.0968142	0.366412
ENSG00000290541	CYP4F29P	10.9952	1.13698	0.597974	1.90139	0.0572513	0.276812
ENSG00000172602	RND1	35.2654	1.13359	0.418382	2.70946	0.0067393	0.0805627
ENSG00000291000		8.54316	1.13236	0.414724	2.73039	0.00632586	0.0775798
ENSG00000107551	RASSF4	715.257	1.13173	0.269829	4.19427	2.73756e-05	0.0037456
ENSG00000177575	CD163	803.009	1.13136	0.353304	3.20223	0.00136367	0.0323331
ENSG00000013725	CD6	240.145	1.13108	0.288908	3.91501	9.04001e-05	0.00681547
ENSG00000145649	GZMA	94.8272	1.13081	0.320121	3.53246	0.000411711	0.0160526
ENSG00000221955	SLC12A8	103.727	1.13072	0.337436	3.35092	0.000805438	0.0232603
ENSG00000178562	CD28	100.52	1.12981	0.31779	3.55519	0.000377706	0.0153436
ENSG00000211777	TRAV3	3.80923	1.12947	0.533824	2.11581	0.0343607	0.208758
ENSG00000185905	C16orf54	109.523	1.12904	0.297323	3.79735	0.000146253	0.00920672
ENSG00000110448	CD5	159.201	1.12823	0.30455	3.70458	0.000211739	0.0113214
ENSG00000186431	FCAR	7.10155	1.12794	0.610562	1.84738	0.0646921	0.295183
ENSG00000271503	CCL5	338.013	1.12712	0.348054	3.23834	0.00120229	0.0298581
ENSG00000135077	HAVCR2	205.308	1.12699	0.287154	3.9247	8.68384e-05	0.00669974
ENSG00000042980	ADAM28	245.889	1.12581	0.239973	4.69143	2.71304e-06	0.00114163
ENSG00000113088	GZMK	95.6366	1.12441	0.392614	2.86392	0.00418438	0.0613565
ENSG00000162399	BSND	2.80876	1.12406	0.642839	1.74859	0.0803617	0.332505
ENSG00000288928		15.2888	1.12396	0.294612	3.81503	0.000136165	0.00872205
ENSG00000106302	HYAL4	46.1097	1.12322	0.514549	2.18293	0.0290409	0.190071
ENSG00000179715	PCED1B	106.232	1.12229	0.280322	4.00357	6.23944e-05	0.00563189
ENSG00000217643		3.03095	1.12205	0.557339	2.01323	0.0440902	0.240486
ENSG00000124813	RUNX2	212.307	1.12191	0.23138	4.84878	1.24221e-06	0.000675495
ENSG00000122641	INHBA	467.044	1.12069	0.376787	2.97433	0.00293633	0.0503669
ENSG00000291196	KRT16P3	12.1183	1.11998	0.428973	2.61083	0.00903231	0.0949991
ENSG00000167895	TMC8	369.645	1.11922	0.246151	4.54689	5.44454e-06	0.00165657
ENSG00000079263	SP140	118.853	1.11863	0.289538	3.86349	0.000111779	0.00764068
ENSG00000255282	WTAPP1	3.66428	1.11845	0.588402	1.90082	0.057325	0.277011
ENSG00000110446	SLC15A3	417.38	1.11696	0.30877	3.61744	0.000297529	0.013735
ENSG00000140030	GPR65	91.6801	1.11602	0.273557	4.07967	4.50989e-05	0.00501177
ENSG00000244627		2.60299	1.11551	0.437707	2.54853	0.0108177	0.106134
ENSG00000171403	KRT9	100.519	1.11546	0.423792	2.63208	0.00848626	0.0916703
ENSG00000163993	S100P	210.963	1.11525	0.404295	2.7585	0.00580674	0.0738084
ENSG00000105251	SHD	4.59792	1.11397	0.675219	1.64979	0.0989857	0.370949
ENSG00000253755		7161.97	1.1134	0.590766	1.88468	0.0594734	0.282959
ENSG00000149380	P4HA3	117.697	1.1125	0.469977	2.36713	0.0179267	0.143633
ENSG00000111537	IFNG	8.2412	1.11123	0.576653	1.92703	0.053976	0.267528
ENSG00000180644	PRF1	93.1234	1.11116	0.309411	3.59123	0.000329127	0.01432
ENSG00000290086		3.97631	1.11008	0.409259	2.71242	0.00667947	0.0802105
ENSG00000180044	C3orf80	28.5682	1.10987	0.436912	2.54026	0.0110771	0.107646
ENSG00000240864	IGKV1-16	638.931	1.10985	0.819415	1.35444	0.175596	0.498367
ENSG00000263325		4.99229	1.10811	0.482729	2.2955	0.0217043	0.160928
ENSG00000288757		2.95083	1.10671	0.378259	2.92579	0.00343579	0.0548482
ENSG00000145700	ANKRD31	22.989	1.10607	0.364736	3.03252	0.00242524	0.0448188
ENSG00000279406		12.2333	1.10539	0.381802	2.89519	0.00378925	0.0583149
ENSG00000203710	CR1	65.4969	1.10509	0.405429	2.72572	0.00641614	0.0781327
ENSG00000137673	MMP7	383.736	1.10467	0.610592	1.80917	0.0704245	0.309316
ENSG00000211767	TRBJ2-3	6.06559	1.10459	0.462705	2.38725	0.0169749	0.13852
ENSG00000112818	MEP1A	3.23629	1.10447	0.650803	1.69709	0.0896797	0.353001
ENSG00000290461		3.3146	1.10446	0.549375	2.01039	0.0443901	0.24149
ENSG00000233191		5.41787	1.10421	0.53037	2.08196	0.0373465	0.2189
ENSG00000241794	SPRR2A	5665.26	1.10412	0.608967	1.81311	0.0698151	0.308409
ENSG00000256288	LINC02617	2.64417	1.1035	0.722022	1.52834	0.126428	0.421448
ENSG00000254788	CKLF-CMTM1	2.50864	1.10272	0.420659	2.62142	0.00875649	0.0933606
ENSG00000170909	OSCAR	101.983	1.10212	0.281107	3.92063	8.83193e-05	0.00669974
ENSG00000159496	RGL4	11.8077	1.10199	0.355596	3.09901	0.00194171	0.0394312
ENSG00000159556	ISL2	8.74124	1.10156	0.574981	1.91582	0.0553886	0.271765
ENSG00000162746	FCRLB	30.7828	1.10149	0.30614	3.598	0.000320679	0.0141309
ENSG00000140557	ST8SIA2	13.7039	1.1014	0.4184	2.63241	0.00847814	0.09166
ENSG00000035720	STAP1	29.619	1.09918	0.408883	2.68826	0.0071826	0.0835272
ENSG00000130768	SMPDL3B	55.6925	1.09896	0.325891	3.37216	0.000745822	0.0222164
ENSG00000043462	LCP2	464.179	1.09793	0.254345	4.31672	1.58368e-05	0.00293302
ENSG00000189420	ZFP92	33.2284	1.09745	0.280889	3.90706	9.34249e-05	0.00690102
ENSG00000128340	RAC2	703.847	1.09698	0.27036	4.05747	4.96075e-05	0.00527914
ENSG00000117560	FASLG	25.9075	1.09683	0.286918	3.82282	0.000131936	0.00864624
ENSG00000211752	TRBV27	5.75184	1.09429	0.433848	2.52228	0.0116597	0.111276
ENSG00000141506	PIK3R5	256.005	1.09411	0.23637	4.62881	3.67776e-06	0.00133357
ENSG00000187323	DCC	19.9101	1.09409	0.482401	2.26801	0.0233283	0.167291
ENSG00000189013	KIR2DL4	2.58568	1.09367	0.710108	1.54015	0.123523	0.416538
ENSG00000241886		7.61094	1.09321	0.348399	3.13782	0.00170209	0.0364509
ENSG00000253435	IGKV2-4	4.01534	1.09198	1.01653	1.07423	0.28272	0.62013
ENSG00000270863	DDX55P1	2.69158	1.09166	0.565073	1.93188	0.0533738	0.266171
ENSG00000259687		3.40834	1.09063	0.387213	2.81661	0.00485336	0.0669774
ENSG00000142347	MYO1F	545.715	1.08988	0.252784	4.31151	1.62143e-05	0.00296003
ENSG00000147889	CDKN2A	27.2306	1.08937	0.312278	3.48847	0.000485788	0.0174572
ENSG00000274752	TRBV12-3	7.26283	1.08798	0.427569	2.54456	0.0109415	0.106897
ENSG00000255655		2.62225	1.08792	0.395677	2.74951	0.00596845	0.0747188
ENSG00000289691		3.7329	1.0876	0.463842	2.34476	0.0190396	0.148675
ENSG00000120280	TASL	50.9111	1.08687	0.260039	4.17966	2.91941e-05	0.00390651
ENSG00000142185	TRPM2	128.204	1.08671	0.289374	3.75537	0.000173083	0.0102603
ENSG00000104894	CD37	454.715	1.08633	0.302759	3.58808	0.000333119	0.0143331
ENSG00000230185		3.81771	1.08603	0.413328	2.62751	0.00860115	0.0923739
ENSG00000231298	MANCR	2.71414	1.08584	0.468684	2.31679	0.0205152	0.155172
ENSG00000147168	IL2RG	146.013	1.08551	0.278712	3.89475	9.82992e-05	0.00713731
ENSG00000253228		2.76129	1.08525	0.366946	2.95753	0.00310113	0.0516342
ENSG00000171889	MIR31HG	37.1849	1.085	0.475144	2.28353	0.0223994	0.163596
ENSG00000198821	CD247	135.092	1.08454	0.280228	3.8702	0.000108747	0.00749154
ENSG00000211817	TRAV38-2DV8	3.40162	1.08356	0.527104	2.05569	0.0398121	0.227277
ENSG00000106366	SERPINE1	566.249	1.08314	0.376626	2.87592	0.00402855	0.0605301
ENSG00000289723		2.60135	1.08282	0.51153	2.11683	0.0342747	0.208619
ENSG00000239998	LILRA2	33.8477	1.08277	0.399925	2.70742	0.0067808	0.0808697
ENSG00000180138	CSNK1A1L	5.22369	1.08132	0.487369	2.21869	0.0265076	0.179751
ENSG00000288745		3.31859	1.08047	0.376774	2.86769	0.00413477	0.0611951
ENSG00000273341		3.54762	1.08041	0.523257	2.06478	0.038944	0.223859
ENSG00000078053	AMPH	48.4405	1.07933	0.394238	2.73776	0.00618584	0.0765964
ENSG00000187116	LILRA5	24.1669	1.07887	0.504953	2.13658	0.0326322	0.202775
ENSG00000290997	ULK4P3	2.56747	1.0783	0.482638	2.23418	0.0254713	0.176063
ENSG00000266389		3.08629	1.07816	0.531197	2.02967	0.0423896	0.235265
ENSG00000257604		3.00744	1.07773	0.411607	2.61835	0.00883554	0.0937875
ENSG00000101082	SLA2	51.1529	1.07694	0.272272	3.95538	7.6412e-05	0.00618018
ENSG00000100219	XBP1	5818.36	1.07667	0.277746	3.87647	0.000105984	0.00738078
ENSG00000168229	PTGDR	28.3849	1.07606	0.315951	3.40578	0.000659755	0.0205384
ENSG00000184613	NELL2	248.859	1.07548	0.462474	2.3255	0.0200454	0.15329
ENSG00000153563	CD8A	204.247	1.0753	0.30869	3.48341	0.000495061	0.0176468
ENSG00000211829		37.6971	1.07518	0.346302	3.10474	0.00190446	0.0391272
ENSG00000276953	TRBV12-4	3.59753	1.07478	0.514411	2.08934	0.0366768	0.216837
ENSG00000171094	ALK	5.08682	1.07464	0.644459	1.66751	0.0954125	0.3638
ENSG00000287005	LOC124909475	2.77654	1.07392	0.41167	2.6087	0.00908873	0.0954354
ENSG00000118849	RARRES1	224.285	1.07372	0.413928	2.59398	0.00948718	0.0981276
ENSG00000149781	FERMT3	506.899	1.07366	0.254173	4.22411	2.39886e-05	0.00343206
ENSG00000100055	CYTH4	567.066	1.07312	0.249391	4.30296	1.68528e-05	0.00297593
ENSG00000230155		7.79882	1.07198	0.354222	3.0263	0.00247564	0.0453167
ENSG00000081237	PTPRC	1382.93	1.07134	0.262053	4.08824	4.34654e-05	0.00500086
ENSG00000187288	CIDEC	32.5935	1.07048	0.944658	1.13319	0.257134	0.59476
ENSG00000214269		5.2343	1.0704	0.3713	2.88285	0.00394095	0.0595992
ENSG00000181408	UTS2R	16.7486	1.07011	0.467393	2.28954	0.0220482	0.162488
ENSG00000172382	PRSS27	413.419	1.06976	0.366928	2.91546	0.00355167	0.0560331
ENSG00000111913	RIPOR2	236.356	1.06898	0.274685	3.89167	9.9556e-05	0.00715679
ENSG00000155307	SAMSN1	157.85	1.06878	0.287198	3.72141	0.000198113	0.0108656
ENSG00000276566	IGKV1D-13	499.576	1.06753	0.722392	1.47776	0.139471	0.443248
ENSG00000122862	SRGN	997.583	1.0669	0.281739	3.78685	0.00015257	0.00941882
ENSG00000278177		2.55657	1.06669	0.473452	2.25301	0.0242582	0.171316
ENSG00000101670	LIPG	172.895	1.06645	0.419506	2.54216	0.0110168	0.107383
ENSG00000235994		2.56883	1.0664	0.528719	2.01695	0.0437007	0.239583
ENSG00000007350	TKTL1	14.3938	1.06615	0.475637	2.24153	0.0249919	0.173862
ENSG00000281958	TRBJ1-4	2.52743	1.0634	0.511637	2.07842	0.0376705	0.219813
ENSG00000172183	ISG20	245.75	1.06179	0.284702	3.7295	0.000191862	0.0108013
ENSG00000171860	C3AR1	200.102	1.06056	0.327554	3.23782	0.00120446	0.0298581
ENSG00000151651	ADAM8	331.103	1.05971	0.230091	4.6056	4.11278e-06	0.00145992
ENSG00000258137	GPR84-AS1	2.4986	1.05946	0.506942	2.08991	0.036626	0.216687
ENSG00000130037	KCNA5	9.48695	1.0593	0.4205	2.51915	0.0117638	0.111811
ENSG00000167984	NLRC3	133.315	1.05918	0.294987	3.59059	0.000329934	0.01432
ENSG00000258689	LINC01269	6.55939	1.05685	0.439536	2.40447	0.0161958	0.134827
ENSG00000285946	LCE7A	22.7702	1.05566	0.506116	2.0858	0.0369969	0.217874
ENSG00000230099	TRBV5-4	5.15649	1.05565	0.439625	2.40126	0.0163388	0.13533
ENSG00000158825	CDA	177.446	1.0529	0.382063	2.75584	0.00585411	0.0740236
ENSG00000131042	LILRB2	197.546	1.05274	0.356879	2.94984	0.00317939	0.0525417
ENSG00000019169	MARCO	395.387	1.05221	0.441938	2.3809	0.0172703	0.140056
ENSG00000070915	SLC12A3	8.67622	1.04985	0.483765	2.17018	0.0299935	0.193579
ENSG00000111796	KLRB1	118.298	1.04806	0.355627	2.94708	0.00320788	0.0528949
ENSG00000093072	ADA2	1159.33	1.04801	0.30947	3.38648	0.00070796	0.0214893
ENSG00000140932	CMTM2	4.11761	1.0474	0.494823	2.11671	0.0342847	0.208631
ENSG00000286646		14.4257	1.04703	0.317854	3.29407	0.00098747	0.0265063
ENSG00000211714	TRBV7-3	4.35556	1.04606	0.58832	1.77805	0.0753957	0.321764
ENSG00000163202	LCE3D	2127.45	1.04556	0.50496	2.07058	0.038398	0.22153
ENSG00000101336	HCK	424.73	1.04527	0.257945	4.0523	5.07176e-05	0.00531246
ENSG00000025434	NR1H3	378.229	1.04448	0.302039	3.45812	0.000543969	0.0187038
ENSG00000110031	LPXN	340.049	1.04364	0.242492	4.30381	1.67888e-05	0.00297593
ENSG00000009790	TRAF3IP3	248.721	1.04342	0.279819	3.72892	0.000192302	0.0108013
ENSG00000289108	LOC124901661	7.37169	1.04331	0.586483	1.77894	0.0752504	0.321497
ENSG00000186832	KRT16	48132.3	1.04291	0.554859	1.87959	0.0601635	0.284876
ENSG00000051523	CYBA	1767.65	1.04158	0.2572	4.0497	5.12834e-05	0.00532805
ENSG00000110324	IL10RA	714.003	1.03875	0.249956	4.15572	3.24262e-05	0.00419641
ENSG00000185527	PDE6G	17.5026	1.03754	0.448632	2.31267	0.0207407	0.156404
ENSG00000169442	CD52	391.854	1.0369	0.279181	3.71406	0.000203958	0.0110769
ENSG00000281106	TMEM272	4.02508	1.03677	0.4768	2.17443	0.0296728	0.192384
ENSG00000259354		5.11391	1.036	0.428184	2.41951	0.0155414	0.132314
ENSG00000261786		18.6294	1.03441	0.344883	2.99931	0.00270593	0.0478602
ENSG00000157734	SNX22	43.006	1.0329	0.356173	2.9	0.00373163	0.0576446
ENSG00000162510	MATN1	3.82948	1.03265	0.37452	2.75727	0.0058286	0.0738925
ENSG00000271204		5.28415	1.0324	0.383183	2.69428	0.00705411	0.0828154
ENSG00000176076	KCNE5	2.48951	1.0317	0.487037	2.11832	0.0341478	0.208194
ENSG00000104059	ENTREP2	8.31443	1.03159	0.46425	2.22206	0.0262793	0.179345
ENSG00000234224	TMEM229A	7.54599	1.03018	0.795359	1.29524	0.195237	0.523472
ENSG00000130876	SLC7A10	2.95698	1.02905	0.6496	1.58413	0.113164	0.397343
ENSG00000186827	TNFRSF4	61.1325	1.02751	0.276569	3.71519	0.000203052	0.0110653
ENSG00000270681		14.8845	1.02693	0.3353	3.06271	0.00219339	0.0424366
ENSG00000073737	DHRS9	201.057	1.02666	0.328233	3.12784	0.00176094	0.0371952
ENSG00000272555		4.54181	1.02526	0.499726	2.05165	0.0402036	0.228745
ENSG00000115414	FN1	9345.82	1.02495	0.312134	3.28368	0.0010246	0.0272495
ENSG00000232368		8.79216	1.02386	0.398093	2.57191	0.010114	0.101634
ENSG00000183813	CCR4	117.883	1.02323	0.279854	3.65631	0.000255873	0.0122464
ENSG00000164483	SAMD3	22.4035	1.02298	0.316907	3.22801	0.00124654	0.0305163
ENSG00000148680	HTR7	54.1894	1.02145	0.404385	2.52592	0.0115394	0.110583
ENSG00000171310	CHST11	389.456	1.02132	0.230708	4.42688	9.56071e-06	0.00230521
ENSG00000258572	LOC101929107	11.4795	1.02112	0.491133	2.07911	0.0376073	0.219813
ENSG00000282608	ADORA3	21.3018	1.02075	0.329453	3.0983	0.00194633	0.0394482
ENSG00000126860	EVI2A	167.494	1.02065	0.278956	3.65882	0.000253376	0.0122178
ENSG00000143226	FCGR2A	176.468	1.02037	0.289345	3.52647	0.000421133	0.0162343
ENSG00000059377	TBXAS1	153.747	1.02021	0.277106	3.68165	0.000231731	0.0117745
ENSG00000288935		3.05708	1.01995	0.352506	2.89344	0.0038105	0.0585062
ENSG00000160654	CD3G	111.117	1.01786	0.282616	3.60156	0.000316308	0.0140595
ENSG00000163519	TRAT1	48.8334	1.01753	0.291754	3.48762	0.000487345	0.0174572
ENSG00000211697	TRGV5	2.506	1.01696	0.520295	1.95459	0.0506316	0.259068
ENSG00000196209	SIRPB2	83.2013	1.01687	0.304929	3.33477	0.00085369	0.0239617
ENSG00000134940	ACRV1	3.40893	1.01676	0.605886	1.67814	0.0933199	0.359035
ENSG00000288056		4.67097	1.01673	0.402339	2.52705	0.0115024	0.11031
ENSG00000185338	SOCS1	124.768	1.01632	0.29052	3.49828	0.000468265	0.0172087
ENSG00000260988		3.37008	1.01616	0.466702	2.17733	0.0294559	0.191754
ENSG00000289545		2.92689	1.01615	0.443078	2.2934	0.0218252	0.161637
ENSG00000166922	SCG5	2.61753	1.01585	0.399654	2.54183	0.0110272	0.107383
ENSG00000211779	TRAV5	3.26564	1.01387	0.486499	2.08401	0.037159	0.218381
ENSG00000091106	NLRC4	24.9881	1.0132	0.391632	2.58713	0.00967782	0.0989963
ENSG00000134755	DSC2	3784.73	1.01294	0.397841	2.54609	0.0108936	0.106592
ENSG00000251158	LOC728506	3.90859	1.01229	0.500682	2.02181	0.0431955	0.237878
ENSG00000159753	CARMIL2	105.905	1.01202	0.303067	3.33925	0.000840057	0.0238406
ENSG00000138964	PARVG	341.521	1.01158	0.234905	4.30635	1.65971e-05	0.00297593
ENSG00000121454	LHX4	4.30122	1.01085	0.571194	1.76972	0.0767744	0.32482
ENSG00000277440		2.65386	1.00865	0.440048	2.29213	0.0218979	0.161854
ENSG00000205744	DENND1C	149.75	1.00798	0.249938	4.03291	5.50911e-05	0.00546191
ENSG00000145416	MARCHF1	232.404	1.00793	0.254013	3.96802	7.24723e-05	0.00609292
ENSG00000165474	GJB2	15111.6	1.00755	0.439572	2.29212	0.0218988	0.161854
ENSG00000182866	LCK	242.993	1.00736	0.291205	3.45927	0.00054164	0.0186801
ENSG00000185479	KRT6B	29359.4	1.00632	0.593049	1.69686	0.0897234	0.353073
ENSG00000253154		4.49428	1.00621	0.849777	1.18409	0.236379	0.57248
ENSG00000132744	ACY3	5.5805	1.00618	0.547128	1.83902	0.0659127	0.298476
ENSG00000123338	NCKAP1L	709.97	1.00568	0.253324	3.96994	7.18912e-05	0.00606401
ENSG00000167664	TMIGD2	8.76314	1.00494	0.441799	2.27465	0.0229267	0.165573
ENSG00000104814	MAP4K1	211.044	1.00469	0.27255	3.68627	0.000227565	0.0116311
ENSG00000123329	ARHGAP9	287.122	1.00464	0.253375	3.96503	7.33854e-05	0.00609441
ENSG00000185811	IKZF1	473.184	1.00445	0.264444	3.79834	0.000145668	0.00920672
ENSG00000205045	SLFN12L	119.277	1.00438	0.252313	3.9807	6.87138e-05	0.00594306
ENSG00000101194	SLC17A9	308.522	1.00366	0.265543	3.77965	0.000157049	0.0095796
ENSG00000139832	RAB20	92.4732	1.00351	0.296875	3.38024	0.000724235	0.0217765
ENSG00000184489	PTP4A3	503.798	1.00272	0.281475	3.56238	0.000367514	0.0150287
ENSG00000005001	PRSS22	486.426	1.00241	0.34929	2.86984	0.00410683	0.0611615
ENSG00000259926		3.86167	1.00119	0.496858	2.01505	0.0438996	0.240159
ENSG00000267123	SCAT1	3.4175	1.00085	0.661135	1.51384	0.130065	0.427992
ENSG00000170627	GTSF1	6.949	1.00008	0.423753	2.36006	0.018272	0.145301
ENSG00000251682		2.76603	0.999126	0.433197	2.3064	0.0210882	0.15795
ENSG00000160185	UBASH3A	42.193	0.997794	0.327417	3.04747	0.0023078	0.0435618
ENSG00000223969	LOC124906608	3.08406	0.997505	0.432458	2.30659	0.0210775	0.15793
ENSG00000257446	ZNF878	5.86623	0.996845	0.471048	2.11623	0.0343256	0.208681
ENSG00000236213		8.10656	0.996789	0.392179	2.54167	0.0110324	0.107383
ENSG00000227591	HSD11B1-AS1	3.8503	0.996086	0.510171	1.95246	0.0508841	0.259736
ENSG00000241106	HLA-DOB	101.077	0.995679	0.290892	3.42285	0.000619681	0.0198968
ENSG00000174837	ADGRE1	16.9027	0.995072	0.502361	1.98079	0.0476149	0.250554
ENSG00000167286	CD3D	132.338	0.993919	0.288928	3.44002	0.000581668	0.0192818
ENSG00000180549	FUT7	41.1508	0.993155	0.315226	3.15061	0.00162929	0.0358242
ENSG00000150637	CD226	86.1193	0.992527	0.241383	4.11183	3.92531e-05	0.0048296
ENSG00000260644	HERC2P5	2.51228	0.992036	0.677819	1.46357	0.143311	0.448372
ENSG00000183484	GPR132	101.633	0.99155	0.263354	3.76508	0.000166494	0.00991901
ENSG00000211794	TRAV12-3	5.76462	0.990981	0.44735	2.21522	0.0267447	0.180927
ENSG00000266378		8.322	0.990905	0.365243	2.713	0.0066677	0.0801567
ENSG00000234965	SHISA8	14.0868	0.989751	0.417174	2.37252	0.0176674	0.142264
ENSG00000112799	LY86	75.2314	0.988798	0.312618	3.16296	0.00156173	0.0349209
ENSG00000135502	SLC26A10P	8.06667	0.988405	0.413831	2.38843	0.0169207	0.138299
ENSG00000183150	GPR19	9.64941	0.987035	0.282256	3.49695	0.000470614	0.0172087
ENSG00000159189	C1QC	1253.71	0.986969	0.336765	2.93074	0.00338161	0.054499
ENSG00000072818	ACAP1	395.624	0.986903	0.252497	3.90858	9.28397e-05	0.00690102
ENSG00000109943	CRTAM	23.4899	0.985866	0.3695	2.66811	0.00762804	0.0867269
ENSG00000167208	SNX20	213.539	0.985482	0.247916	3.97507	7.03578e-05	0.0059741
ENSG00000127533	F2RL3	30.944	0.985235	0.313678	3.14091	0.00168423	0.0363309
ENSG00000153707	PTPRD	153.383	0.984019	0.322733	3.04902	0.00229588	0.0434653
ENSG00000186265	BTLA	31.9652	0.983867	0.304347	3.23272	0.00122618	0.0301623
ENSG00000115008	IL1A	52.0886	0.98378	0.366507	2.68421	0.00727025	0.0841164
ENSG00000162551	ALPL	197.772	0.983373	0.338386	2.90607	0.00366004	0.0569459
ENSG00000223511		2.47691	0.983255	0.555505	1.77002	0.076724	0.324708
ENSG00000224442		5.61087	0.982296	0.475822	2.06442	0.038978	0.223915
ENSG00000198216	CACNA1E	13.1703	0.981642	0.514633	1.90746	0.0564611	0.274916
ENSG00000286545		7.17236	0.981503	0.355419	2.76153	0.00575305	0.0734631
ENSG00000233214		2.8269	0.980837	0.568557	1.72513	0.0845033	0.341298
ENSG00000183682	BMP8A	60.1571	0.980715	0.358173	2.7381	0.00617944	0.0765556
ENSG00000101160	CTSZ	4142.43	0.980673	0.272215	3.60257	0.00031509	0.0140297
ENSG00000128578	STRIP2	76.0683	0.979999	0.240681	4.07178	4.66551e-05	0.00506655
ENSG00000288156		38.0094	0.979299	0.249063	3.93193	8.42667e-05	0.00662446
ENSG00000041982	TNC	5217.91	0.97923	0.321877	3.04225	0.00234815	0.0439876
ENSG00000279369		32.9999	0.978648	0.283723	3.44931	0.000562023	0.018943
ENSG00000203805	PLPP4	44.2772	0.978571	0.444613	2.20095	0.0277396	0.184965
ENSG00000276557	TRBV18	4.79699	0.978298	0.431938	2.2649	0.0235186	0.168184
ENSG00000277851		2.59313	0.977543	0.421194	2.32088	0.0202931	0.154177
ENSG00000170542	SERPINB9	296.653	0.977434	0.273026	3.58	0.000343592	0.0145267
ENSG00000102575	ACP5	1332.79	0.97741	0.265912	3.67569	0.000237211	0.0118643
ENSG00000100373	UPK3A	3.57453	0.976409	0.430367	2.26878	0.0232815	0.167225
ENSG00000143184	XCL1	11.1812	0.976096	0.395002	2.47112	0.0134692	0.122073
ENSG00000120457	KCNJ5	118.592	0.976037	0.372037	2.62349	0.00870328	0.0931418
ENSG00000135046	ANXA1	7500.83	0.976007	0.255711	3.81683	0.000135175	0.00868041
ENSG00000112299	VNN1	79.2728	0.975917	0.292882	3.33212	0.000861866	0.0241266
ENSG00000162892	IL24	30.7468	0.975747	1.15824	0.842437	0.399543	0.723755
ENSG00000255163		8.3218	0.975442	0.369984	2.63644	0.00837802	0.0910484
ENSG00000232114		2.60674	0.975173	0.491891	1.9825	0.0474235	0.250037
ENSG00000158869	FCER1G	420.346	0.974619	0.285496	3.41377	0.000640701	0.0202411
ENSG00000123610	TNFAIP6	262.04	0.974508	0.376142	2.5908	0.0095754	0.0983634
ENSG00000242512	LINC01206	14.5933	0.974472	0.505375	1.92822	0.0538282	0.267134
ENSG00000254211	LINC01485	9.24278	0.974095	0.416978	2.33609	0.0194868	0.150603
ENSG00000197930	ERO1A	1433.34	0.973592	0.196012	4.96699	6.79995e-07	0.000542604
ENSG00000134285	FKBP11	555.078	0.973245	0.229477	4.24114	2.22384e-05	0.00330237
ENSG00000170465	KRT6C	21596.1	0.973193	0.659925	1.4747	0.140293	0.444093
ENSG00000137841	PLCB2	395.125	0.972668	0.242619	4.00903	6.09675e-05	0.00560507
ENSG00000176971	FIBIN	435.965	0.971823	0.331339	2.93302	0.00335688	0.0543695
ENSG00000252874		4.32667	0.970039	0.375271	2.5849	0.00974064	0.0992628
ENSG00000050438	SLC4A8	42.9561	0.969346	0.215972	4.4883	7.17943e-06	0.00193149
ENSG00000224429	LINC00539	8.50876	0.968898	0.362258	2.67461	0.00748171	0.0857863
ENSG00000188282	RUFY4	11.2832	0.967782	0.359681	2.69067	0.00713093	0.0832202
ENSG00000185774	KCNIP4	3.17876	0.967361	0.712982	1.35678	0.17485	0.497089
ENSG00000258018		4.24311	0.966821	0.418125	2.31228	0.0207625	0.156487
ENSG00000204776		9.74761	0.9653	0.695603	1.38772	0.165223	0.482052
ENSG00000076662	ICAM3	361.496	0.965112	0.263207	3.66674	0.000245665	0.0120512
ENSG00000215853	RPTN	508.379	0.964797	0.525932	1.83445	0.0665867	0.30041
ENSG00000133106	EPSTI1	308.657	0.964635	0.279455	3.45184	0.000556773	0.0188619
ENSG00000125657	TNFSF9	28.2159	0.96414	0.290725	3.31632	0.000912099	0.025059
ENSG00000136286	MYO1G	355.536	0.96396	0.226518	4.25555	2.08535e-05	0.00316822
ENSG00000109667	SLC2A9	103.282	0.963914	0.235948	4.08527	4.40251e-05	0.00500086
ENSG00000159337	PLA2G4D	1828.19	0.96387	0.349119	2.76086	0.00576487	0.0735223
ENSG00000007129	CEACAM21	29.0443	0.963599	0.33457	2.88011	0.0039754	0.0599429
ENSG00000126882	FAM78A	272.264	0.963549	0.258131	3.73278	0.000189375	0.0107557
ENSG00000272583		2.42074	0.963327	0.543048	1.77393	0.076075	0.323185
ENSG00000175489	LRRC25	105.54	0.963104	0.316096	3.04687	0.00231238	0.0435849
ENSG00000286061	RCAN3AS	2.67258	0.962484	0.42192	2.2812	0.0225366	0.164283
ENSG00000169031	COL4A3	36.1691	0.962404	0.340408	2.8272	0.00469563	0.0654443
ENSG00000233264		11.0996	0.962348	0.352989	2.72628	0.00640521	0.0781032
ENSG00000162849	KIF26B	284.801	0.962017	0.239711	4.01323	5.98935e-05	0.00560077
ENSG00000077279	DCX	8.4796	0.961959	0.631401	1.52353	0.127626	0.424114
ENSG00000084710	EFR3B	76.1134	0.96193	0.273977	3.51099	0.000446443	0.016706
ENSG00000281103	TRG-AS1	52.6001	0.961572	0.285957	3.36265	0.000771974	0.0226783
ENSG00000162745	OLFML2B	1094.47	0.96091	0.31898	3.01244	0.00259156	0.0468423
ENSG00000126246	IGFLR1	33.1068	0.960785	0.245701	3.91039	9.21472e-05	0.00690102
ENSG00000111981	ULBP1	4.89076	0.960353	0.455369	2.10896	0.0349484	0.210762
ENSG00000177243	DEFB103B	32.4851	0.960064	0.528177	1.81769	0.0691111	0.307011
ENSG00000289880		3.01001	0.959484	0.547746	1.7517	0.0798261	0.331287
ENSG00000183098	GPC6	143.455	0.957979	0.388835	2.46372	0.0137505	0.123484
ENSG00000015285	WAS	220.436	0.957855	0.249794	3.83458	0.000125781	0.0083499
ENSG00000086730	LAT2	231.508	0.957313	0.229401	4.17309	3.00495e-05	0.00397931
ENSG00000159958	TNFRSF13C	148.8	0.956976	0.289213	3.3089	0.000936649	0.0254398
ENSG00000250155	SLC1A3-AS1	13.8379	0.956968	0.442156	2.16432	0.0304398	0.195184
ENSG00000211721	TRBV6-5	5.45971	0.956595	0.453308	2.11026	0.0348364	0.210551
ENSG00000167618	LAIR2	3.66416	0.956235	0.419435	2.27982	0.0226185	0.164322
ENSG00000162692	VCAM1	278.703	0.955886	0.27926	3.42293	0.000619505	0.0198968
ENSG00000253796		3.21889	0.955668	0.728118	1.31252	0.189346	0.516522
ENSG00000173372	C1QA	543.275	0.955377	0.327015	2.92151	0.00348344	0.0552294
ENSG00000196932	TMEM26	18.3799	0.954889	0.415898	2.29597	0.0216778	0.160797
ENSG00000248243		3.11363	0.953454	0.434955	2.19208	0.0283739	0.1876
ENSG00000253661	ZFHX4-AS1	5.0088	0.953332	0.621717	1.53339	0.125181	0.419108
ENSG00000287987		16.6319	0.953195	0.367776	2.59178	0.00954806	0.0982405
ENSG00000286607		2.82764	0.953086	0.568719	1.67585	0.0937679	0.360108
ENSG00000187905	LRRC74B	2.85745	0.952789	0.523983	1.81836	0.0690093	0.306791
ENSG00000168071	CCDC88B	501.361	0.952544	0.212944	4.47322	7.70508e-06	0.00203012
ENSG00000272858		5.36348	0.952206	0.31568	3.01637	0.00255823	0.0463711
ENSG00000224593		13.592	0.95209	0.364376	2.61293	0.0089769	0.0946432
ENSG00000202347	RNU1-16P	3.76126	0.950813	0.360945	2.63423	0.00843283	0.0913127
ENSG00000127507	ADGRE2	263.499	0.950723	0.252176	3.77007	0.0001632	0.00981427
ENSG00000242147	LINC02677	12.7706	0.950606	0.381986	2.48859	0.0128252	0.118206
ENSG00000260350		4.56508	0.950184	0.418127	2.27248	0.0230576	0.166087
ENSG00000282780	TRBJ1-6	3.57523	0.949741	0.540953	1.75568	0.0791427	0.329865
ENSG00000255987		5.77428	0.949417	0.387863	2.44782	0.0143725	0.126833
ENSG00000291212		9.66732	0.948815	0.400671	2.36807	0.0178812	0.143571
ENSG00000156127	BATF	71.5488	0.948776	0.292272	3.24621	0.00116954	0.0293229
ENSG00000162594	IL23R	7.97618	0.947937	0.382684	2.47708	0.0132464	0.120696
ENSG00000157017	GHRL	17.0723	0.947708	0.290789	3.25909	0.00111771	0.0287143
ENSG00000211751	TRBC1	301.035	0.947541	0.303491	3.12214	0.00179542	0.0376063
ENSG00000277734	TRAC	532.24	0.947268	0.274702	3.44834	0.000564035	0.018943
ENSG00000188596	CFAP54	27.2867	0.947033	0.392153	2.41496	0.0157369	0.132911
ENSG00000117407	ARTN	19.7277	0.946749	0.301277	3.14245	0.00167538	0.0362879
ENSG00000211734	TRBV5-1	9.84497	0.946291	0.440829	2.14662	0.0318239	0.200115
ENSG00000171631	P2RY6	170.534	0.946007	0.277562	3.40827	0.000653759	0.0204264
ENSG00000211724	TRBV6-6	3.06654	0.945606	0.503743	1.87716	0.0604961	0.285447
ENSG00000091844	RGS17	21.1197	0.945292	0.281884	3.35348	0.000798014	0.0230981
ENSG00000196549	MME	445.572	0.944892	0.399634	2.3644	0.0180595	0.14436
ENSG00000218018		4.1264	0.943851	0.484246	1.94912	0.0512814	0.260714
ENSG00000247982	LINC00926	82.4225	0.94373	0.27554	3.42502	0.000614756	0.0197883
ENSG00000180767	CHST13	12.4824	0.943627	0.459573	2.05327	0.0400466	0.228207
ENSG00000115232	ITGA4	396.05	0.943499	0.27778	3.39657	0.00068235	0.0209514
ENSG00000251179	TMEM92-AS1	6.52795	0.943412	0.318435	2.96266	0.00304997	0.0512996
ENSG00000226329		3.04528	0.94264	0.519272	1.81531	0.0694763	0.307796
ENSG00000225205	PDK1-AS1	43.8777	0.942018	0.327412	2.87716	0.00401272	0.0603632
ENSG00000145879	SPINK7	63.4412	0.940684	0.621014	1.51475	0.129835	0.427453
ENSG00000179362		12.0496	0.940316	0.389464	2.41438	0.0157619	0.132951
ENSG00000078725	BRINP1	18.7317	0.940081	0.476247	1.97394	0.0483891	0.252777
ENSG00000198851	CD3E	347.429	0.939529	0.283184	3.31774	0.000907501	0.0249956
ENSG00000164485	IL22RA2	17.6359	0.93891	0.399306	2.35135	0.0187052	0.14753
ENSG00000239906		5.91904	0.938788	0.381206	2.46268	0.0137903	0.123668
ENSG00000279166		7.92483	0.936862	0.330082	2.83827	0.00453587	0.0641193
ENSG00000147689	FAM83A	1023.33	0.936174	0.324981	2.8807	0.00396793	0.0598656
ENSG00000258583	LINC01500	2.5819	0.935716	0.664871	1.40737	0.159319	0.473143
ENSG00000291143		24.8886	0.934313	0.329662	2.83416	0.00459469	0.0646276
ENSG00000198246	SLC29A3	160.451	0.934223	0.263987	3.5389	0.000401794	0.0158473
ENSG00000233930	KRTAP5-AS1	8.53711	0.933873	0.481355	1.94009	0.0523684	0.263523
ENSG00000179163	FUCA1	754.025	0.933679	0.275203	3.3927	0.000692086	0.0210827
ENSG00000095752	IL11	19.3525	0.933605	0.281202	3.32005	0.000900013	0.0249434
ENSG00000202533		5.45514	0.932091	0.370742	2.51412	0.0119328	0.112997
ENSG00000279296		3.16944	0.93184	0.507004	1.83794	0.0660719	0.298879
ENSG00000211795	TRAV8-6	5.19874	0.931824	0.396675	2.34909	0.0188196	0.147906
ENSG00000160791	CCR5	201.67	0.931679	0.281693	3.30742	0.00094158	0.0255195
ENSG00000226822		3.47301	0.931476	0.41899	2.22315	0.026206	0.178988
ENSG00000180353	HCLS1	1080.18	0.931208	0.24914	3.73768	0.000185722	0.0106428
ENSG00000178015	GPR150	6.9411	0.930577	0.417385	2.22954	0.0257779	0.177296
ENSG00000222057	RNU4-62P	8.52961	0.930163	0.362986	2.56253	0.0103912	0.103783
ENSG00000279633		3.20001	0.929965	0.414928	2.24127	0.0250086	0.173876
ENSG00000188060	RAB42	83.6956	0.929584	0.340511	2.72997	0.00633404	0.0776428
ENSG00000232884		13.9215	0.929351	0.431371	2.15441	0.0312079	0.198066
ENSG00000166317	SYNPO2L	2.42893	0.928836	0.535184	1.73554	0.0826445	0.337656
ENSG00000134516	DOCK2	425.997	0.928625	0.250566	3.7061	0.000210473	0.0113196
ENSG00000112149	CD83	233.289	0.927651	0.256665	3.61425	0.00030122	0.0138564
ENSG00000155926	SLA	380.055	0.927557	0.221696	4.18391	2.86536e-05	0.00385436
ENSG00000135916	ITM2C	1645.97	0.926104	0.286001	3.23811	0.00120324	0.0298581
ENSG00000180539	LINC02908	35.8191	0.926097	0.268618	3.44763	0.000565521	0.0189464
ENSG00000265975		3.59961	0.926021	0.462005	2.00435	0.0450322	0.243379
ENSG00000266970	SOCS3-DT	4.90901	0.925428	0.549391	1.68446	0.0920926	0.35673
ENSG00000049247	UTS2	4.66506	0.924641	0.483487	1.91244	0.0558192	0.273131
ENSG00000264067		3.34871	0.923917	0.72292	1.27803	0.201237	0.530065
ENSG00000221502	MIR1245A	22.7545	0.922466	0.392055	2.3529	0.0186277	0.147149
ENSG00000211656	IGLV2-33	3.45457	0.922296	0.99817	0.923987	0.355493	0.687312
ENSG00000182885	ADGRG3	30.0234	0.922223	0.34911	2.64164	0.00825061	0.0903854
ENSG00000114013	CD86	169.821	0.921487	0.268819	3.42791	0.000608257	0.0197566
ENSG00000290592	LOC107985211	9.59461	0.920885	0.574654	1.6025	0.109044	0.389892
ENSG00000272825		9.93031	0.920093	0.315811	2.91343	0.00357486	0.05626
ENSG00000237166		4.35621	0.920077	0.530586	1.73408	0.0829047	0.338078
ENSG00000289851		5.062	0.919838	0.423636	2.17129	0.029909	0.193229
ENSG00000213654	GPSM3	434.504	0.919353	0.235253	3.90793	9.30897e-05	0.00690102
ENSG00000188676	IDO2	12.7398	0.918163	0.306725	2.99344	0.00275853	0.0484553
ENSG00000012779	ALOX5	344.663	0.918017	0.211003	4.35073	1.35683e-05	0.00272818
ENSG00000214050	FBXO16	12.1886	0.91796	0.395579	2.32054	0.0203115	0.154225
ENSG00000105122	RASAL3	263.614	0.917501	0.253303	3.62215	0.00029217	0.0136016
ENSG00000151490	PTPRO	62.0917	0.91696	0.261113	3.51173	0.000445197	0.016706
ENSG00000198113	TOR4A	227.129	0.916703	0.215466	4.25452	2.09496e-05	0.00316822
ENSG00000142549	IGLON5	3.03524	0.916221	0.571081	1.60436	0.108634	0.388892
ENSG00000211772	TRBC2	491.384	0.914938	0.310674	2.94501	0.00322941	0.0531128
ENSG00000213714	FAM209B	5.0231	0.914424	0.375878	2.43277	0.0149838	0.129712
ENSG00000144810	COL8A1	157.266	0.913352	0.343086	2.66217	0.00776397	0.0875691
ENSG00000134571	MYBPC3	10.6982	0.912542	0.363646	2.50942	0.0120928	0.113766
ENSG00000175779	LINC02694	12.3437	0.912421	0.235347	3.87691	0.00010579	0.00738078
ENSG00000113532	ST8SIA4	201.499	0.911487	0.236054	3.86134	0.000112766	0.00766508
ENSG00000225383	SFTA1P	4.8139	0.911314	0.544224	1.67452	0.0940281	0.360566
ENSG00000170458	CD14	889.689	0.909675	0.313283	2.90369	0.00368798	0.0571789
ENSG00000205420	KRT6A	88819.1	0.909621	0.591525	1.53776	0.124108	0.417739
ENSG00000106236	NPTX2	181.733	0.909602	0.296361	3.06923	0.00214611	0.0419589
ENSG00000133048	CHI3L1	2197.19	0.909512	0.359753	2.52816	0.0114662	0.110111
ENSG00000007264	MATK	108.903	0.909341	0.264117	3.44294	0.000575421	0.019134
ENSG00000211810	TRAV29DV5	5.37052	0.908877	0.449352	2.02264	0.0431103	0.237511
ENSG00000259343		27.6066	0.908844	0.335829	2.70627	0.00680438	0.0810624
ENSG00000291221		4.58214	0.908822	0.403148	2.25431	0.0241765	0.170975
ENSG00000185477	GPRIN3	241.541	0.908778	0.238025	3.818	0.00013454	0.00866141
ENSG00000105255	FSD1	5.63027	0.908655	0.450301	2.01789	0.0436031	0.239441
ENSG00000229272		6.37661	0.908344	0.373709	2.43062	0.0150731	0.130122
ENSG00000148734	NPFFR1	19.8546	0.907973	0.458013	1.98242	0.0474328	0.250037
ENSG00000234455		4.04781	0.907033	0.541933	1.6737	0.0941896	0.361131
ENSG00000198879	SFMBT2	223.306	0.906479	0.246351	3.67963	0.000233574	0.0118124
ENSG00000198794	SCAMP5	193.488	0.906444	0.337287	2.68745	0.00719989	0.0836051
ENSG00000243811	APOBEC3D	6.98054	0.906097	0.359626	2.51955	0.0117504	0.111744
ENSG00000223711		3.73336	0.905347	0.437512	2.06931	0.038517	0.222066
ENSG00000266709	MGC12916	17.2241	0.905241	0.289	3.13233	0.00173426	0.0368447
ENSG00000264853		7.21788	0.905078	0.320639	2.82273	0.00476167	0.0659971
ENSG00000289339		7.53909	0.905018	0.305023	2.96704	0.00300678	0.0510275
ENSG00000169508	GPR183	208.047	0.90361	0.257872	3.5041	0.000458149	0.0169947
ENSG00000110848	CD69	90.3573	0.903445	0.296782	3.04414	0.00233347	0.0437555
ENSG00000152495	CAMK4	70.8467	0.903376	0.250222	3.6103	0.000305849	0.0139587
ENSG00000087303	NID2	376.879	0.903142	0.306794	2.94381	0.00324203	0.0532076
ENSG00000156113	KCNMA1	214.643	0.902239	0.325989	2.7677	0.00564542	0.0726784
ENSG00000186919	ZACN	3.01114	0.900553	0.366819	2.45504	0.0140871	0.12515
ENSG00000280003		3.6882	0.900224	0.512032	1.75814	0.0787237	0.329122
ENSG00000288695		3.3334	0.90002	0.455456	1.97609	0.0481449	0.252187
ENSG00000211710	TRBV4-1	4.28999	0.899846	0.551263	1.63233	0.102609	0.377958
ENSG00000188120	DAZ1	8.58621	0.899167	1.62144	0.554547	0.579204	0.83696
ENSG00000198178	CLEC4C	8.52512	0.898767	0.404077	2.22425	0.0261316	0.178898
ENSG00000229953		4.00983	0.898726	0.619831	1.44995	0.147072	0.453914
ENSG00000196460	RFX8	32.5173	0.898156	0.31228	2.87612	0.00402594	0.0605264
ENSG00000246627	CACNA1C-AS1	2.44013	0.896373	0.52919	1.69386	0.0902919	0.353785
ENSG00000290064		2.76354	0.894865	0.680266	1.31546	0.188354	0.515192
ENSG00000261286	ATP2C2-AS1	24.4177	0.894858	0.250144	3.57737	0.000347073	0.0145527
ENSG00000227076		2.82842	0.894826	0.459523	1.94729	0.0514996	0.26126
ENSG00000254802		3.07322	0.894348	0.398928	2.24188	0.0249692	0.173791
ENSG00000225528	TMA7B	5.96799	0.893984	0.363147	2.46177	0.0138253	0.123764
ENSG00000229228	LINC00582	5.09747	0.893695	0.718742	1.24342	0.213715	0.544687
ENSG00000137462	TLR2	254.481	0.893113	0.239541	3.72843	0.000192679	0.0108013
ENSG00000175040	CHST2	330.941	0.892721	0.296908	3.00673	0.00264075	0.0472967
ENSG00000121742	GJB6	4308.06	0.892154	0.380296	2.34595	0.0189788	0.148408
ENSG00000253372		8.33657	0.892073	0.308463	2.892	0.00382801	0.0585981
ENSG00000211785	TRAV12-1	5.42667	0.891721	0.505342	1.76459	0.0776329	0.326662
ENSG00000115221	ITGB6	293.59	0.891329	0.331262	2.69071	0.00713007	0.0832202
ENSG00000259935		3.77113	0.891147	0.406912	2.19003	0.0285223	0.188033
ENSG00000223872		4.01624	0.890084	0.561846	1.58421	0.113145	0.397329
ENSG00000158859	ADAMTS4	272.975	0.889875	0.447743	1.98747	0.0468704	0.248221
ENSG00000122986	HVCN1	125.701	0.888546	0.291092	3.05246	0.00226972	0.0431961
ENSG00000005961	ITGA2B	15.3348	0.888264	0.220264	4.03271	5.51363e-05	0.00546191
ENSG00000121207	LRAT	17.062	0.888066	0.455283	1.95058	0.0511068	0.260306
ENSG00000226608		1652.68	0.887372	0.296599	2.99182	0.00277321	0.0485087
ENSG00000166736	HTR3A	64.9939	0.887259	0.646681	1.37202	0.170057	0.48926
ENSG00000086991	NOX4	63.4976	0.886004	0.354394	2.50005	0.0124175	0.115996
ENSG00000153976	HS3ST3A1	49.2429	0.885192	0.327201	2.70535	0.00682328	0.0811491
ENSG00000281162		26.1327	0.88507	0.372667	2.37496	0.0175509	0.141637
ENSG00000253043	RNU7-181P	2.52355	0.884858	0.434209	2.03786	0.0415638	0.233057
ENSG00000280604		3.72381	0.88473	0.399817	2.21284	0.0269089	0.181557
ENSG00000226791	LINC02611	15.5477	0.884542	0.358861	2.46486	0.0137068	0.123221
ENSG00000146216	TTBK1	2.69519	0.884303	0.54679	1.61726	0.105822	0.383521
ENSG00000135047	CTSL	1895.35	0.884199	0.251748	3.51224	0.000444341	0.016706
ENSG00000168412	MTNR1A	3.0642	0.884033	0.510543	1.73155	0.0833528	0.339427
ENSG00000137573	SULF1	666.723	0.883968	0.284947	3.10221	0.00192079	0.0392432
ENSG00000006118	TMEM132A	282.79	0.883916	0.284403	3.10797	0.00188379	0.038796
ENSG00000197057	DTHD1	13.4453	0.883885	0.401409	2.20196	0.0276684	0.184683
ENSG00000160991	ORAI2	551.157	0.883805	0.227688	3.88165	0.000103751	0.00732502
ENSG00000223513		2.9845	0.883763	0.420067	2.10386	0.0353903	0.212625
ENSG00000225684	FAM225B	25.5529	0.883195	0.341617	2.58534	0.00972831	0.0992358
ENSG00000287797	LOC124904219	2.69109	0.882221	0.623455	1.41505	0.157053	0.469983
ENSG00000132688	NES	858.615	0.881928	0.255691	3.44919	0.000562267	0.018943
ENSG00000136490	LIMD2	440.675	0.881182	0.263599	3.34289	0.000829098	0.0237202
ENSG00000198223	CSF2RA	78.0891	0.880936	0.241031	3.65487	0.000257317	0.0122696
ENSG00000283511		3.51462	0.880597	0.451213	1.95162	0.050983	0.260077
ENSG00000283994		4.94433	0.878735	0.414474	2.12012	0.0339958	0.207792
ENSG00000231407		6.51506	0.878303	0.429677	2.0441	0.0409437	0.231302
ENSG00000124203	ZNF831	66.7664	0.878141	0.306746	2.86276	0.00419968	0.0614398
ENSG00000259652		3.90572	0.877827	0.414361	2.11851	0.034132	0.208147
ENSG00000103187	COTL1	1561.7	0.87781	0.251753	3.48679	0.000488862	0.0174746
ENSG00000167850	CD300C	30.003	0.877525	0.337222	2.60222	0.00926229	0.0966049
ENSG00000273216		4.86816	0.875497	0.337915	2.59088	0.00957305	0.0983634
ENSG00000008118	CAMK1G	5.2234	0.875424	0.516153	1.69606	0.0898754	0.353204
ENSG00000228612		29.1324	0.875416	0.327727	2.67117	0.0075587	0.0863205
ENSG00000273403		5.73976	0.875127	0.416344	2.10193	0.0355591	0.213042
ENSG00000254708		4.24039	0.874678	0.271685	3.21945	0.00128435	0.0311732
ENSG00000269951		3.17755	0.874023	0.427878	2.04269	0.0410827	0.231786
ENSG00000143333	RGS16	224.667	0.873839	0.292606	2.9864	0.00282281	0.0491119
ENSG00000138435	CHRNA1	7.02605	0.873667	0.730216	1.19645	0.231521	0.566544
ENSG00000265612	MIR4539	2.72121	0.873177	0.874252	0.99877	0.317906	0.654258
ENSG00000277247		5.14537	0.873167	0.49575	1.7613	0.078187	0.327645
ENSG00000100721	TCL1A	30.4917	0.873119	0.787462	1.10878	0.267527	0.605781
ENSG00000065675	PRKCQ	89.5481	0.871764	0.287408	3.03319	0.00241983	0.0447511
ENSG00000139725	RHOF	198.259	0.871379	0.217716	4.00237	6.27105e-05	0.00563189
ENSG00000100365	NCF4	279.845	0.870913	0.247555	3.51806	0.000434715	0.0165334
ENSG00000277634		3.59662	0.870837	0.454902	1.91434	0.0555766	0.272347
ENSG00000163563	MNDA	208.547	0.869859	0.251839	3.45402	0.000552295	0.0187707
ENSG00000136231	IGF2BP3	14.176	0.86981	0.410829	2.11721	0.0342424	0.208572
ENSG00000123095	BHLHE41	437.872	0.869547	0.255999	3.39668	0.000682086	0.0209514
ENSG00000248599	FLJ42969	5.3778	0.868907	0.50774	1.71132	0.0870215	0.347081
ENSG00000213809	KLRK1	8.03205	0.868808	0.441114	1.96957	0.0488871	0.25411
ENSG00000239713	APOBEC3G	191.293	0.867664	0.253085	3.42835	0.000607251	0.0197566
ENSG00000241657	TRBV11-2	3.93151	0.86732	0.501595	1.72913	0.0837864	0.339899
ENSG00000011600	TYROBP	510.532	0.866935	0.284078	3.05175	0.00227515	0.0432329
ENSG00000234572	LINC01800	2.77154	0.866846	0.497183	1.74352	0.0812435	0.334718
ENSG00000103449	SALL1	15.3031	0.866743	0.471754	1.83728	0.0661693	0.299049
ENSG00000253837	LOXL2-AS1	2.50669	0.866718	0.459828	1.88488	0.0594465	0.28293
ENSG00000153283	CD96	159.245	0.866373	0.266207	3.25451	0.0011359	0.0288702
ENSG00000235078		4.04337	0.865865	0.312587	2.77	0.00560568	0.0726784
ENSG00000007312	CD79B	146.347	0.865413	0.356197	2.42959	0.0151159	0.130122
ENSG00000125337	KIF25	8.73215	0.865383	0.327622	2.64141	0.0082562	0.0904079
ENSG00000204446	LINC02872	2.55776	0.865267	0.463696	1.86602	0.0620385	0.288605
ENSG00000276758		4.30254	0.864987	0.813735	1.06298	0.287789	0.625187
ENSG00000267074		12.9782	0.864047	0.31942	2.70505	0.00682947	0.0811849
ENSG00000232034		3.36975	0.863828	0.444812	1.942	0.0521366	0.26308
ENSG00000113722	CDX1	9.26918	0.86375	0.368308	2.34519	0.0190175	0.148548
ENSG00000281406	BLACAT1	13.2397	0.863118	0.349702	2.46815	0.0135812	0.122567
ENSG00000130066	SAT1	4159.09	0.863031	0.214222	4.02868	5.60916e-05	0.00547547
ENSG00000240122		9.68828	0.862405	0.489521	1.76173	0.0781148	0.32755
ENSG00000188011	RTP5	2.94552	0.862073	0.632304	1.36338	0.172762	0.493842
ENSG00000249244		2.6374	0.861876	0.412878	2.08749	0.0368443	0.217475
ENSG00000289332		79.2486	0.860753	0.423356	2.03317	0.0420357	0.234318
ENSG00000140968	IRF8	658.704	0.860485	0.271334	3.17131	0.00151753	0.0345369
ENSG00000205089	CCNI2	7.45524	0.859877	0.303642	2.83187	0.0046276	0.0647931
ENSG00000226632		3.86862	0.859202	0.377565	2.27564	0.0228675	0.165331
ENSG00000237264		662.415	0.858595	0.246162	3.48793	0.000486779	0.0174572
ENSG00000255833	TIFAB	51.0864	0.858316	0.322764	2.65927	0.00783103	0.0879364
ENSG00000167851	CD300A	116.234	0.85822	0.245579	3.49468	0.000474637	0.0173049
ENSG00000124215	CDH26	42.6323	0.857293	0.24363	3.51883	0.000433455	0.0165334
ENSG00000265692	LINC01970	3.52238	0.856362	0.413452	2.07125	0.0383354	0.221511
ENSG00000289298		4.69876	0.856033	0.508997	1.6818	0.0926071	0.35732
ENSG00000087086	FTL	19504.5	0.85581	0.288368	2.96777	0.00299965	0.0509402
ENSG00000283128		3.11724	0.855741	0.420668	2.03424	0.041927	0.233955
ENSG00000162676	GFI1	40.9478	0.855711	0.290715	2.94347	0.00324558	0.0532076
ENSG00000167749	KLK4	18.3582	0.854813	0.475699	1.79696	0.0723416	0.314387
ENSG00000197977	ELOVL2	26.8561	0.85445	0.350055	2.4409	0.0146508	0.128315
ENSG00000170231	FABP6	6.81218	0.853893	0.464201	1.83949	0.0658432	0.298224
ENSG00000273112		2.57177	0.853847	0.632092	1.35083	0.17675	0.500265
ENSG00000289707	LOC105377225	6.58645	0.853767	1.36125	0.627193	0.530533	0.809408
ENSG00000234699		3.80404	0.852932	0.43847	1.94525	0.0517454	0.262246
ENSG00000227748		2.8213	0.852925	0.600061	1.4214	0.155201	0.467598
ENSG00000275491	LINC01730	5.46223	0.852515	0.366496	2.32612	0.020012	0.153154
ENSG00000167703	SLC43A2	530.276	0.852504	0.264181	3.22697	0.00125107	0.0305979
ENSG00000267121	FMNL1-DT	122.836	0.851519	0.241394	3.52751	0.000419494	0.0161955
ENSG00000279384		5.2452	0.850564	0.391369	2.1733	0.0297574	0.19264
ENSG00000289912		2.56483	0.850245	0.435706	1.95142	0.0510071	0.260077
ENSG00000068831	RASGRP2	183.441	0.85003	0.258993	3.28205	0.00103055	0.0273507
ENSG00000121904	CSMD2	72.0032	0.849842	0.295947	2.8716	0.00408403	0.0610037
ENSG00000161911	TREML1	9.82912	0.849531	0.397904	2.13501	0.0327599	0.203223
ENSG00000113263	ITK	158.613	0.849527	0.284324	2.98788	0.00280916	0.0489424
ENSG00000229023		3.88264	0.849513	0.492118	1.72624	0.0843048	0.340928
ENSG00000126778	SIX1	27.8217	0.848823	0.521209	1.62857	0.103405	0.379552
ENSG00000179172	HNRNPCL1	4.52569	0.847692	0.387578	2.18715	0.0287312	0.188721
ENSG00000172543	CTSW	94.9386	0.847649	0.302254	2.80443	0.00504057	0.0686883
ENSG00000169474	SPRR1A	3211.2	0.84748	0.510215	1.66103	0.0967079	0.366172
ENSG00000140368	PSTPIP1	166.076	0.847457	0.217366	3.89875	9.66912e-05	0.00706066
ENSG00000115363	EVA1A	71.6958	0.845478	0.301934	2.80021	0.00510693	0.0691983
ENSG00000164176	EDIL3	511.495	0.845427	0.310815	2.72003	0.00652751	0.0789915
ENSG00000276853		3.17428	0.84531	0.369457	2.28798	0.0221386	0.162873
ENSG00000252577	SCARNA20	4.07528	0.845052	0.381034	2.21779	0.0265693	0.180026
ENSG00000227200		2.74584	0.844692	0.452525	1.86662	0.0619546	0.288545
ENSG00000224796	RPL32P1	4.01982	0.843104	0.446234	1.88938	0.0588415	0.281482
ENSG00000271605	MILR1	68.5709	0.843036	0.286901	2.93842	0.00329894	0.0537377
ENSG00000160408	ST6GALNAC6	8.09275	0.842351	0.338225	2.4905	0.0127562	0.117868
ENSG00000237711	MTCO3P11	5.4248	0.84187	0.33664	2.5008	0.0123912	0.115793
ENSG00000278709	NKILA	14.8517	0.841745	0.307844	2.73433	0.00625083	0.0770664
ENSG00000069011	PITX1	201.207	0.841701	0.467018	1.80229	0.0715004	0.312431
ENSG00000169896	ITGAM	358.25	0.840461	0.26248	3.202	0.00136475	0.0323331
ENSG00000249947		3.80554	0.83983	0.401912	2.08959	0.0366551	0.216809
ENSG00000211887	TRAJ2	2.60672	0.839705	0.565795	1.48411	0.137779	0.440609
ENSG00000258667	HIF1A-AS3	8.97875	0.839487	0.316049	2.65619	0.00790279	0.0884711
ENSG00000231105	ECE1-AS1	6.67319	0.838735	0.386366	2.17083	0.0299438	0.193405
ENSG00000026559	KCNG1	14.0207	0.83869	0.275354	3.04586	0.00232018	0.0436344
ENSG00000222041	CYTOR	135.07	0.837443	0.273112	3.06631	0.00216722	0.042124
ENSG00000259230	LINC02323	13.7196	0.837283	0.428081	1.9559	0.0504771	0.258909
ENSG00000166927	MS4A7	467.801	0.836845	0.289903	2.88663	0.00389388	0.059244
ENSG00000074317	SNCB	4.96527	0.836804	0.499501	1.67528	0.093879	0.36021
ENSG00000259436		6.13243	0.836788	0.413285	2.02472	0.0428958	0.23705
ENSG00000180340	FZD2	95.4004	0.836766	0.267003	3.13393	0.00172484	0.0367057
ENSG00000187474	FPR3	337.211	0.836654	0.282999	2.95639	0.00311265	0.0517588
ENSG00000233077	LINC01271	2.66503	0.836527	0.438704	1.90681	0.0565449	0.275117
ENSG00000272476		10.6912	0.836138	0.269115	3.10699	0.00189002	0.038893
ENSG00000174600	CMKLR1	427.259	0.836051	0.279463	2.99164	0.00277486	0.0485087
ENSG00000249992	TMEM158	135.009	0.835425	0.241527	3.45893	0.00054232	0.0186801
ENSG00000152952	PLOD2	395.921	0.8352	0.221157	3.7765	0.00015905	0.00967857
ENSG00000143536	CRNN	185.823	0.834491	0.543437	1.53558	0.124641	0.41844
ENSG00000154545	MAGED4	140.002	0.834321	0.271719	3.07053	0.00213676	0.0418799
ENSG00000289720	ITCH	3.37076	0.831658	0.414025	2.00872	0.0445673	0.241991
ENSG00000180448	ARHGAP45	731.537	0.831602	0.223968	3.71303	0.000204793	0.0110892
ENSG00000167100	SAMD14	34.3879	0.831099	0.2536	3.27721	0.0010484	0.0275385
ENSG00000189377	CXCL17	21.9646	0.831016	0.511716	1.62398	0.10438	0.381093
ENSG00000144959	NCEH1	175.68	0.830911	0.258158	3.21862	0.00128811	0.0312347
ENSG00000118473	SGIP1	143.779	0.830667	0.294663	2.81904	0.00481679	0.0665621
ENSG00000174946	GPR171	64.268	0.830415	0.27098	3.06449	0.0021804	0.0422275
ENSG00000137078	SIT1	81.4965	0.829862	0.313299	2.64879	0.00807817	0.0894161
ENSG00000196242	OR2C3	2.74148	0.829791	0.745095	1.11367	0.26542	0.603603
ENSG00000273669		6.73635	0.829247	0.351536	2.35893	0.0183279	0.1457
ENSG00000174130	TLR6	120.001	0.829152	0.203966	4.06515	4.80014e-05	0.00517646
ENSG00000256271	CACNA1C-AS2	3.59002	0.828993	0.425792	1.94694	0.0515415	0.26142
ENSG00000111181	SLC6A12	15.5252	0.828858	0.333758	2.48341	0.0130131	0.119507
ENSG00000005381	MPO	4.8881	0.828286	0.543842	1.52303	0.127752	0.424312
ENSG00000215529	EFCAB8	5.95332	0.82778	0.351643	2.35403	0.0185709	0.146946
ENSG00000291233		13.8018	0.827441	0.357866	2.31215	0.0207693	0.156492
ENSG00000163216	SPRR2D	4113.19	0.826977	0.468128	1.76656	0.0773013	0.32621
ENSG00000165617	DACT1	106.741	0.826878	0.356888	2.31691	0.0205085	0.155168
ENSG00000133246	PRAM1	52.3891	0.826838	0.288177	2.8692	0.00411513	0.0611835
ENSG00000110876	SELPLG	416.99	0.826567	0.248191	3.33037	0.00086732	0.0242262
ENSG00000227376		261.806	0.826262	0.255433	3.23474	0.00121752	0.0300278
ENSG00000171608	PIK3CD	418.022	0.825348	0.185668	4.44528	8.7776e-06	0.00219939
ENSG00000169385	RNASE2	5.0396	0.824966	0.703575	1.17254	0.240982	0.57752
ENSG00000054967	RELT	234.698	0.824703	0.185822	4.43812	9.07476e-06	0.00220888
ENSG00000090932	DLL3	2.60252	0.82462	0.559052	1.47503	0.140204	0.444002
ENSG00000174125	TLR1	128.122	0.823993	0.228401	3.60765	0.000308983	0.0140297
ENSG00000226564		1795.33	0.823422	0.247381	3.32856	0.000872955	0.024357
ENSG00000186517	ARHGAP30	1153.3	0.82337	0.210594	3.90975	9.23913e-05	0.00690102
ENSG00000062038	CDH3	2369.03	0.823271	0.342098	2.40654	0.0161046	0.134642
ENSG00000128271	ADORA2A	7.53012	0.822759	0.318114	2.58637	0.00969941	0.099084
ENSG00000288742		4.36951	0.822411	0.598318	1.37454	0.169275	0.48809
ENSG00000211789	TRAV12-2	6.85745	0.822042	0.444313	1.85014	0.0642932	0.294165
ENSG00000073849	ST6GAL1	1439.24	0.821782	0.287802	2.85538	0.00429859	0.0621048
ENSG00000205611	LOC101928906	4.37054	0.821564	0.54332	1.51212	0.130504	0.428882
ENSG00000230204		371.613	0.82151	0.270174	3.04066	0.00236057	0.0441203
ENSG00000288844		5.50599	0.821459	0.430113	1.90987	0.0561505	0.274187
ENSG00000264672	SEPTIN4-AS1	8.40888	0.821195	0.251984	3.25892	0.00111836	0.0287143
ENSG00000164746	C7orf57	3.87801	0.821073	0.484578	1.69441	0.0901875	0.353638
ENSG00000249664		2.63518	0.820983	0.579351	1.41707	0.156462	0.469349
ENSG00000117009	KMO	40.7724	0.820812	0.450735	1.82105	0.0685987	0.305337
ENSG00000198555		2.70128	0.820631	0.526193	1.55956	0.118863	0.407991
ENSG00000261208		10.7947	0.819718	0.328106	2.49834	0.0124777	0.116469
ENSG00000278030	TRBV7-9	11.9635	0.819456	0.468064	1.75073	0.0799917	0.331672
ENSG00000224083	MTCO1P11	3.93541	0.819279	0.43684	1.87547	0.0607286	0.285996
ENSG00000177301	KCNA2	77.3974	0.818675	0.291743	2.80616	0.00501365	0.0684503
ENSG00000091181	IL5RA	24.9348	0.818271	0.399938	2.04599	0.0407571	0.230713
ENSG00000105851	PIK3CG	221.131	0.818006	0.26169	3.12585	0.00177289	0.037355
ENSG00000252516	RNA5SP82	3.50711	0.817248	0.438918	1.86196	0.0626089	0.289726
ENSG00000286656		15.6697	0.817072	0.281204	2.90562	0.00366523	0.0569459
ENSG00000228203	GRASLND	21.3584	0.816948	0.33791	2.41765	0.0156211	0.132507
ENSG00000105427	CNFN	3070.1	0.816633	0.346943	2.3538	0.0185827	0.146982
ENSG00000289611		2.67745	0.815606	0.593903	1.3733	0.16966	0.488706
ENSG00000238009		6.50415	0.815288	0.315905	2.5808	0.00985723	0.0999886
ENSG00000196735	HLA-DQA1	1702.67	0.81517	0.310152	2.62829	0.00858153	0.0922704
ENSG00000164430	CGAS	126.683	0.815113	0.214585	3.79856	0.000145537	0.00920672
ENSG00000223612		149.018	0.814856	0.224424	3.63088	0.000282462	0.0132462
ENSG00000230615	LOC107984948	11.7305	0.814478	0.415226	1.96153	0.0498174	0.256855
ENSG00000265800		5.71976	0.813538	0.327171	2.48658	0.0128976	0.118703
ENSG00000235621	LINC00494	5.4552	0.813312	0.59154	1.37491	0.169161	0.487914
ENSG00000160593	JAML	562.189	0.812935	0.227513	3.57313	0.000352737	0.0146589
ENSG00000275703		2.6232	0.812704	0.418151	1.94357	0.0519479	0.262709
ENSG00000175538	KCNE3	92.4848	0.811621	0.260064	3.12085	0.00180331	0.0376237
ENSG00000263934		3.65132	0.811618	0.323268	2.51067	0.0120502	0.113574
ENSG00000275162		3.29782	0.81156	0.429312	1.89037	0.0587079	0.28109
ENSG00000211448	DIO2	1733.41	0.811074	0.334526	2.42455	0.0153274	0.13124
ENSG00000128422	KRT17	27145.1	0.810515	0.534107	1.51751	0.129137	0.426584
ENSG00000106538	RARRES2	859.3	0.810309	0.2811	2.88263	0.00394367	0.0596052
ENSG00000255847		3.25878	0.810276	0.502452	1.61265	0.106822	0.385752
ENSG00000102962	CCL22	305.89	0.810175	0.333459	2.42961	0.0151149	0.130122
ENSG00000258352		5.33048	0.810108	0.431638	1.87682	0.0605423	0.285593
ENSG00000211807	TRAV26-1	3.3577	0.809033	0.434197	1.86329	0.062422	0.289092
ENSG00000227470	RPL39P16	2.56033	0.808878	0.465126	1.73905	0.0820255	0.336522
ENSG00000169469	SPRR1B	8963.5	0.808694	0.440688	1.83507	0.066495	0.300049
ENSG00000153132	CLGN	7.86937	0.80858	0.440114	1.8372	0.0661797	0.299049
ENSG00000184524	CEND1	3.50567	0.808285	0.383632	2.10693	0.0351236	0.211569
ENSG00000168243	GNG4	15.7995	0.808251	0.388648	2.07965	0.0375578	0.219657
ENSG00000173559	NABP1	812.904	0.808185	0.210885	3.83234	0.000126931	0.00840439
ENSG00000274963	RN7SL600P	17.9051	0.807301	0.306351	2.63521	0.00840847	0.0912155
ENSG00000267474		3.8536	0.807187	0.370971	2.17588	0.0295643	0.191957
ENSG00000254288		5.68548	0.806458	0.379382	2.12572	0.033527	0.206081
ENSG00000211858	TRAJ31	6.32288	0.806025	0.522026	1.54403	0.122581	0.414681
ENSG00000234663		9.26861	0.805887	0.41774	1.92916	0.0537113	0.266804
ENSG00000154978	VOPP1	930.739	0.805343	0.217565	3.70161	0.000214232	0.011365
ENSG00000270130		2.87376	0.805322	0.404391	1.99144	0.0464321	0.247129
ENSG00000228956		11.9475	0.804653	0.36356	2.21326	0.0268799	0.181553
ENSG00000256235	SMIM3	209.078	0.804173	0.24227	3.31933	0.00090234	0.0249434
ENSG00000237738	RNF216-IT1	2.92261	0.803917	0.411089	1.95558	0.0505147	0.258988
ENSG00000170456	DENND5B	247.425	0.802612	0.26294	3.05245	0.00226983	0.0431961
ENSG00000197646	PDCD1LG2	88.6357	0.802389	0.260583	3.07921	0.00207554	0.0411955
ENSG00000242574	HLA-DMB	755.907	0.802273	0.241276	3.32513	0.000883785	0.0246054
ENSG00000159374	M1AP	7.8904	0.802013	0.388875	2.06239	0.0391702	0.224565
ENSG00000287042		3.54493	0.801847	0.419292	1.91238	0.0558273	0.273131
ENSG00000289085		9.50418	0.80175	0.404299	1.98306	0.0473602	0.249883
ENSG00000181418	DDN	4.9474	0.801431	0.398104	2.01312	0.0441019	0.240486
ENSG00000225192		2.79871	0.801117	0.465915	1.71945	0.0855328	0.34339
ENSG00000124225	PMEPA1	1551.17	0.800795	0.234462	3.41546	0.000636738	0.0201908
ENSG00000154589	LY96	108.753	0.800424	0.264379	3.02756	0.00246536	0.0452332
ENSG00000157542	KCNJ6	4.58419	0.800047	0.885835	0.903156	0.366443	0.696531
ENSG00000165917	RAPSN	11.6157	0.799186	0.327512	2.44018	0.0146801	0.128406
ENSG00000211699	TRGV3	4.61921	0.799006	0.441305	1.81055	0.0702101	0.309183
ENSG00000207525		2.81766	0.798737	0.419685	1.90318	0.0570168	0.276149
ENSG00000279598		2.56386	0.798194	0.46603	1.71275	0.0867584	0.346519
ENSG00000273328		6.15351	0.797378	0.415397	1.91956	0.0549137	0.270525
ENSG00000244731	C4A	328.785	0.797298	0.328157	2.42963	0.0151144	0.130122
ENSG00000256553	TRAV1-2	4.78004	0.797176	0.491913	1.62056	0.105111	0.382078
ENSG00000227039	ITGB2-AS1	116.232	0.797105	0.301366	2.64497	0.00816977	0.0899246
ENSG00000214894	LINC00243	6.44469	0.796171	0.328617	2.4228	0.0154015	0.131649
ENSG00000092929	UNC13D	438.077	0.79595	0.170432	4.67019	3.00926e-06	0.0011859
ENSG00000129910	CDH15	4.083	0.795865	0.422061	1.88566	0.0593402	0.282792
ENSG00000130635	COL5A1	10576	0.795561	0.323436	2.45972	0.0139047	0.124154
ENSG00000166707	ZCCHC18	13.0931	0.795398	0.288841	2.75376	0.00589151	0.0742481
ENSG00000197641	SERPINB13	2228.26	0.795215	0.329972	2.40995	0.0159548	0.133871
ENSG00000254017	IGHEP2	4.27536	0.795176	0.472765	1.68197	0.0925751	0.35732
ENSG00000211706	TRBV6-1	4.80936	0.794922	0.477574	1.6645	0.0960129	0.364931
ENSG00000185275		229.069	0.794538	0.341035	2.32979	0.0198174	0.152148
ENSG00000105464	GRIN2D	56.8888	0.794279	0.258648	3.07088	0.00213427	0.0418631
ENSG00000243650	RN7SL834P	7.11118	0.79417	0.31756	2.50085	0.0123895	0.115793
ENSG00000102524	TNFSF13B	260.43	0.793954	0.249076	3.1876	0.0014346	0.0332415
ENSG00000260997		22.0907	0.79342	0.291555	2.72134	0.00650175	0.0787918
ENSG00000128815	WDFY4	354.78	0.793329	0.264801	2.99594	0.002736	0.0482253
ENSG00000178752	ERFE	8.4284	0.793051	0.620673	1.27773	0.201345	0.530131
ENSG00000254842		2.62414	0.792862	0.614819	1.28959	0.197194	0.525634
ENSG00000213453		9.56684	0.792273	0.246918	3.20865	0.0013336	0.0318775
ENSG00000204262	COL5A2	7725.2	0.791987	0.318128	2.48953	0.0127914	0.118036
ENSG00000224790		3.53938	0.791645	0.347219	2.27996	0.0226101	0.164322
ENSG00000211804	TRDV1	3.64471	0.790702	0.560884	1.40974	0.158616	0.472169
ENSG00000290002		3.01439	0.790329	0.479237	1.64914	0.0991189	0.37111
ENSG00000240954	RPL4P1	3.38395	0.789811	0.416181	1.89776	0.0577281	0.277941
ENSG00000211695	TRGV9	2.8834	0.789402	0.515665	1.53084	0.125808	0.420149
ENSG00000145685	LHFPL2	869.673	0.789327	0.286348	2.75653	0.0058418	0.0740051
ENSG00000103888	CEMIP	582.439	0.788562	0.33494	2.35434	0.0185558	0.146919
ENSG00000064201	TSPAN32	53.0428	0.788187	0.290646	2.71184	0.00669101	0.0802105
ENSG00000291059	CLEC4OP	5.51958	0.788169	0.400331	1.96879	0.0489767	0.254284
ENSG00000170819	BFSP2	6.12337	0.787802	0.465387	1.69279	0.0904957	0.354039
ENSG00000138378	STAT4	89.4561	0.787726	0.242346	3.25042	0.00115235	0.0290648
ENSG00000201217		4.09093	0.787563	0.377997	2.08352	0.0372041	0.218503
ENSG00000254087	LYN	652.235	0.787531	0.202591	3.88729	0.000101372	0.00719682
ENSG00000145757	SPATA9	5.32583	0.78671	0.388023	2.02748	0.0426131	0.23619
ENSG00000241112		5.66959	0.786615	0.335191	2.34676	0.0189372	0.148367
ENSG00000284977	LOC105376244	8.89152	0.786451	0.344465	2.28311	0.022424	0.163653
ENSG00000241163	LINC00877	19.1271	0.786271	0.353145	2.22648	0.0259821	0.178269
ENSG00000291097	HLA-L	25.3018	0.785558	0.245757	3.19648	0.00139114	0.0326491
ENSG00000066336	SPI1	598.235	0.785418	0.230214	3.41168	0.000645628	0.0203214
ENSG00000102879	CORO1A	1214.01	0.784995	0.245844	3.19305	0.00140777	0.0328882
ENSG00000077984	CST7	120.993	0.784428	0.277461	2.82717	0.00469618	0.0654443
ENSG00000227495	KIF1C-AS1	5.88455	0.78405	0.426495	1.83835	0.0660101	0.298652
ENSG00000285210		5.63543	0.783581	0.303044	2.5857	0.00971826	0.0992326
ENSG00000135898	GPR55	53.4456	0.783558	0.302253	2.59239	0.00953103	0.0982254
ENSG00000225756	DBH-AS1	16.7653	0.783432	0.328032	2.38828	0.0169276	0.138311
ENSG00000136295	TTYH3	1635.8	0.782955	0.208998	3.74624	0.000179504	0.0104267
ENSG00000235090		3.06952	0.782453	0.376636	2.07748	0.0377575	0.220047
ENSG00000158473	CD1D	17.9746	0.782387	0.355659	2.19983	0.0278193	0.185254
ENSG00000111886	GABRR2	24.5828	0.781074	0.336316	2.32244	0.0202094	0.153809
ENSG00000105928	GSDME	159.018	0.780217	0.267952	2.91178	0.00359379	0.0562985
ENSG00000104093	DMXL2	457.199	0.78016	0.200622	3.8887	0.000100783	0.00718239
ENSG00000271857		11.7884	0.779088	0.299302	2.60302	0.00924075	0.0964768
ENSG00000128606	LRRC17	210.199	0.778767	0.413162	1.8849	0.059444	0.28293
ENSG00000198771	RCSD1	340.136	0.778708	0.271708	2.86598	0.00415724	0.0611951
ENSG00000224389	C4B	200.902	0.778582	0.340658	2.28553	0.022282	0.163316
ENSG00000258565		5.52098	0.77817	0.345815	2.25025	0.024433	0.172027
ENSG00000023171	GRAMD1B	68.0731	0.778022	0.218069	3.56777	0.000360029	0.0148413
ENSG00000288700		2.74444	0.777559	0.460518	1.68845	0.0913256	0.355537
ENSG00000232453	LINC02777	8.19187	0.777252	0.292164	2.66033	0.00780642	0.0878928
ENSG00000115085	ZAP70	266.793	0.777211	0.282307	2.75307	0.00590386	0.0743174
ENSG00000274767		4.01055	0.776978	0.720909	1.07778	0.281134	0.619523
ENSG00000257524		19.91	0.776959	0.234547	3.31259	0.000924347	0.0252129
ENSG00000280219		25.6733	0.776706	0.238809	3.25242	0.00114428	0.0289305
ENSG00000141293	SKAP1	93.7583	0.776278	0.262533	2.95688	0.0031077	0.0517101
ENSG00000269210	LOC375196	3.17624	0.775903	0.457813	1.69481	0.0901122	0.353506
ENSG00000259287		4.54074	0.775577	0.367642	2.1096	0.0348932	0.210762
ENSG00000279086		6.58276	0.775295	0.317895	2.43884	0.0147345	0.128703
ENSG00000211647	IGLV5-48	9.72072	0.775085	0.785515	0.986723	0.323779	0.659426
ENSG00000145850	TIMD4	6.10563	0.775069	0.542095	1.42977	0.152784	0.46343
ENSG00000102445	RUBCNL	176.503	0.774631	0.279854	2.76798	0.00564047	0.0726784
ENSG00000184922	FMNL1	759.701	0.774107	0.199609	3.87812	0.000105266	0.00737094
ENSG00000100385	IL2RB	367.073	0.773856	0.247037	3.13255	0.00173292	0.0368447
ENSG00000171124	FUT3	197.624	0.773817	0.348153	2.22264	0.0262403	0.179127
ENSG00000174343	CHRNA9	106.263	0.773681	0.405172	1.90951	0.0561961	0.274253
ENSG00000272382		3.21613	0.773314	0.469991	1.64538	0.0998914	0.372579
ENSG00000182674	KCNB2	2.76636	0.773296	0.832428	0.928964	0.352908	0.685585
ENSG00000077420	APBB1IP	268.154	0.773243	0.270933	2.854	0.00431721	0.0622429
ENSG00000283992	SLURP2	14.124	0.773134	0.379319	2.03822	0.0415282	0.233057
ENSG00000260810		4.14314	0.773076	0.380646	2.03096	0.0422593	0.23495
ENSG00000211791	TRAV13-2	4.78088	0.772663	0.516689	1.49541	0.134807	0.436292
ENSG00000168461	RAB31	2079.54	0.772607	0.202327	3.81861	0.000134206	0.00866141
ENSG00000274184		4.48963	0.772603	0.332628	2.32272	0.0201942	0.153809
ENSG00000107099	DOCK8	621.817	0.772402	0.191248	4.03875	5.37373e-05	0.00542853
ENSG00000122223	CD244	30.3829	0.772107	0.279963	2.75789	0.00581754	0.0738623
ENSG00000167996	FTH1	14332.3	0.771698	0.245499	3.14339	0.00167005	0.0362879
ENSG00000280135		16.8945	0.771399	0.342718	2.25083	0.0243963	0.171816
ENSG00000230191		2.65442	0.771222	0.384297	2.00684	0.0447669	0.242662
ENSG00000258404		2.52419	0.770957	0.604331	1.27572	0.202055	0.531025
ENSG00000282173	TRBJ1-5	3.15485	0.770506	0.487611	1.58017	0.114069	0.398984
ENSG00000143167	GPA33	3.24856	0.770321	0.498511	1.54524	0.122287	0.414073
ENSG00000276966	H4C5	2.43937	0.769856	0.502318	1.53261	0.125373	0.419518
ENSG00000221539	SNORD99	7.95719	0.769505	0.295069	2.60788	0.00911052	0.0954652
ENSG00000233058		17.8865	0.769427	0.246709	3.11876	0.00181613	0.0377986
ENSG00000243224	TWF2-DT	4.56955	0.767496	0.330484	2.32234	0.0202146	0.153809
ENSG00000118257	NRP2	621.343	0.767375	0.223312	3.43634	0.000589641	0.0194955
ENSG00000212658	KRTAP29-1	2.71988	0.767332	1.14212	0.671848	0.50168	0.791783
ENSG00000130203	APOE	8233.6	0.766735	0.34162	2.24441	0.0248061	0.173147
ENSG00000023902	PLEKHO1	792.308	0.766491	0.226473	3.38447	0.000713155	0.0215702
ENSG00000090339	ICAM1	756.301	0.76628	0.245461	3.1218	0.00179746	0.0376063
ENSG00000146285	SCML4	48.8801	0.765986	0.308924	2.47953	0.0131555	0.120426
ENSG00000198553	KCNRG	6.84052	0.765717	0.335019	2.28559	0.0222782	0.163316
ENSG00000231507	LINC01353	3.59042	0.765549	0.398032	1.92333	0.0544381	0.269116
ENSG00000287261	HPS1-AS1	4.92731	0.765188	0.337305	2.26854	0.0232965	0.167225
ENSG00000204252	HLA-DOA	539.527	0.76514	0.265849	2.8781	0.00400076	0.0602467
ENSG00000107798	LIPA	1778.75	0.765061	0.227622	3.3611	0.000776331	0.022754
ENSG00000269919		3.65517	0.764984	0.376509	2.03178	0.0421756	0.234637
ENSG00000101445	PPP1R16B	344.093	0.764833	0.263696	2.90043	0.0037265	0.0576446
ENSG00000144290	SLC4A10	11.2556	0.763944	0.474365	1.61046	0.107298	0.38619
ENSG00000289365		5.14376	0.76367	0.476164	1.6038	0.108759	0.389146
ENSG00000183273	CCDC60	3.14085	0.763664	0.601264	1.2701	0.20405	0.53324
ENSG00000260360		3.97855	0.763304	0.271198	2.81456	0.00488434	0.0671913
ENSG00000237181	PRKAR1B-AS1	18.4652	0.76318	0.294324	2.59299	0.00951445	0.0982254
ENSG00000228022	HCG20	3.35593	0.7628	0.461893	1.65147	0.0986435	0.370101
ENSG00000239264	TXNDC5	230.126	0.762615	0.260974	2.92219	0.00347585	0.0552117
ENSG00000128594	LRRC4	41.0127	0.762551	0.31937	2.38768	0.0169553	0.138418
ENSG00000272529		5.73917	0.761968	0.33955	2.24405	0.0248291	0.173194
ENSG00000189430	NCR1	4.39463	0.761828	0.57138	1.33331	0.182429	0.508121
ENSG00000282416		65.3732	0.761639	0.272497	2.79504	0.0051893	0.0698411
ENSG00000081181	ARG2	99.4393	0.760402	0.391452	1.94252	0.0520746	0.26308
ENSG00000214212	C19orf38	30.3059	0.76022	0.309495	2.45632	0.0140367	0.12487
ENSG00000170290	SLN	20.0602	0.760156	0.501651	1.51531	0.129694	0.427388
ENSG00000183246	RIMBP3C	3.65389	0.760131	0.428576	1.77362	0.076126	0.323248
ENSG00000114251	WNT5A	651.794	0.758789	0.276686	2.74242	0.0060989	0.0758291
ENSG00000188305	PEAK3	7.28101	0.758709	0.325862	2.32831	0.0198955	0.152562
ENSG00000197993	KEL	7.41746	0.758285	0.382515	1.98237	0.0474384	0.250037
ENSG00000184557	SOCS3	1239.61	0.758077	0.38977	1.94493	0.0517829	0.262333
ENSG00000286813		5.77192	0.757914	0.387737	1.95471	0.050617	0.259068
ENSG00000102359	SRPX2	206.714	0.757376	0.255667	2.96235	0.003053	0.0512996
ENSG00000238266	LINC00707	6.00996	0.757255	0.438496	1.72694	0.0841786	0.340697
ENSG00000174939	ASPHD1	16.8064	0.75692	0.334891	2.2602	0.0238089	0.169312
ENSG00000265148	TSPOAP1-AS1	66.1263	0.756849	0.260815	2.90186	0.00370957	0.0574444
ENSG00000157399	ARSL	14.8689	0.755866	0.344917	2.19144	0.0284197	0.187833
ENSG00000274849		8.21182	0.755807	0.28457	2.65596	0.00790831	0.0884942
ENSG00000104368	PLAT	878.54	0.755792	0.43444	1.73969	0.0819129	0.336311
ENSG00000276115		10.4097	0.755792	0.296722	2.54714	0.010861	0.106354
ENSG00000170044	ZPLD1	3.91446	0.755306	0.519321	1.45441	0.145832	0.452288
ENSG00000289252		8.47754	0.755152	0.590844	1.27809	0.201218	0.530065
ENSG00000165478	HEPACAM	3.98059	0.755116	0.82237	0.918219	0.358504	0.689574
ENSG00000290977	KRT16P6	8.43212	0.754621	0.348859	2.16311	0.0305327	0.19548
ENSG00000162493	PDPN	922.742	0.754573	0.264629	2.85144	0.00435222	0.0625225
ENSG00000116701	NCF2	622.282	0.753899	0.213678	3.52819	0.000418405	0.0161779
ENSG00000161791	FMNL3	694.689	0.753604	0.210761	3.57563	0.000349382	0.0145749
ENSG00000176049	JAKMIP2	25.5485	0.75348	0.31353	2.40321	0.0162518	0.134902
ENSG00000089820	ARHGAP4	616.141	0.753363	0.226174	3.3309	0.000865662	0.0242063
ENSG00000211747	TRBV20-1	20.0893	0.752271	0.373613	2.0135	0.0440616	0.240484
ENSG00000132518	GUCY2D	8.95731	0.752215	0.310988	2.41879	0.0155723	0.132379
ENSG00000106948	AKNA	758.425	0.75178	0.197974	3.79736	0.000146246	0.00920672
ENSG00000186451	SPATA12	4.21422	0.751618	0.440253	1.70724	0.0877773	0.348898
ENSG00000235713	LOC100128334	3.11048	0.751457	0.569688	1.31907	0.187146	0.513979
ENSG00000164733	CTSB	17799.3	0.751175	0.215823	3.48052	0.000500444	0.0177891
ENSG00000197540	GZMM	48.821	0.750931	0.274577	2.73487	0.00624058	0.0770664
ENSG00000132965	ALOX5AP	192.859	0.750232	0.209733	3.57708	0.000347458	0.0145527
ENSG00000181631	P2RY13	113.914	0.750189	0.238684	3.14302	0.00167216	0.0362879
ENSG00000051108	HERPUD1	2509.34	0.749166	0.207387	3.61241	0.000303364	0.013895
ENSG00000228668	TRGV5P	3.82816	0.749145	0.545137	1.37423	0.16937	0.488273
ENSG00000199218		2.47801	0.748902	0.413173	1.81256	0.0698991	0.308469
ENSG00000211776	TRAV2	3.95202	0.747724	0.48291	1.54837	0.121533	0.41267
ENSG00000156414	TDRD9	21.6308	0.747509	0.416361	1.79534	0.0726	0.314974
ENSG00000290678	LOC388242	2.72424	0.747325	0.428458	1.74422	0.0811209	0.334401
ENSG00000059804	SLC2A3	536.635	0.746183	0.238264	3.13175	0.00173768	0.0368732
ENSG00000159399	HK2	1709.57	0.746119	0.278785	2.67633	0.00744344	0.0855009
ENSG00000140937	CDH11	939.413	0.745801	0.289533	2.57588	0.00999866	0.100891
ENSG00000291237	SOD2	7954.57	0.745014	0.292647	2.54578	0.0109034	0.106647
ENSG00000258354		2.80757	0.744639	0.415043	1.79413	0.0727928	0.315186
ENSG00000167261	DPEP2	102.478	0.744436	0.289167	2.57442	0.0100408	0.101192
ENSG00000291034	GYG2P1	2.81775	0.744303	1.26073	0.590374	0.55494	0.822355
ENSG00000289029		3.02443	0.743805	0.609317	1.22072	0.222193	0.555059
ENSG00000234964		10260.3	0.743444	0.331688	2.2414	0.0250003	0.173866
ENSG00000153898	MCOLN2	108.491	0.743327	0.231993	3.2041	0.00135488	0.032212
ENSG00000187498	COL4A1	4010.29	0.742626	0.309626	2.39846	0.0164641	0.136014
ENSG00000172673	THEMIS	49.1079	0.742566	0.308625	2.40604	0.0161263	0.134718
ENSG00000188383		3.87051	0.742535	0.491733	1.51004	0.131034	0.43004
ENSG00000094963	FMO2	459.342	0.742044	0.384298	1.93091	0.0534945	0.266332
ENSG00000100368	CSF2RB	821.658	0.741996	0.202174	3.67009	0.000242464	0.0119475
ENSG00000257894		11.3229	0.741983	0.489094	1.51706	0.129252	0.42669
ENSG00000108950	FAM20A	490.735	0.741971	0.254545	2.91489	0.00355814	0.0561006
ENSG00000163395	IGFN1	28.4702	0.741266	0.421076	1.76041	0.0783381	0.328009
ENSG00000074370	ATP2A3	1042.36	0.74074	0.286795	2.58282	0.00979971	0.0997343
ENSG00000286525		2.43401	0.73893	0.555384	1.33048	0.183359	0.509379
ENSG00000010671	BTK	262.429	0.737586	0.215222	3.4271	0.000610069	0.0197566
ENSG00000127084	FGD3	345.231	0.736597	0.170584	4.31809	1.57388e-05	0.00293302
ENSG00000255026		23.6672	0.736563	0.350324	2.10252	0.0355078	0.21303
ENSG00000188373	GPR15LG	716.087	0.736136	0.455063	1.61766	0.105736	0.383375
ENSG00000117122	MFAP2	381.794	0.736065	0.298911	2.46249	0.0137978	0.123691
ENSG00000286136		10.765	0.73487	0.240222	3.05913	0.00221981	0.0427213
ENSG00000214402	LCNL1	25.0243	0.734371	0.381212	1.92641	0.054053	0.267613
ENSG00000259706	HSP90B2P	39.6754	0.734255	0.203668	3.60515	0.000311974	0.0140297
ENSG00000124107	SLPI	1745.81	0.734223	0.305401	2.40413	0.0162111	0.134827
ENSG00000133466	C1QTNF6	974.431	0.734216	0.308681	2.37856	0.0173803	0.140616
ENSG00000213658	LAT	26.0669	0.734166	0.242854	3.02308	0.00250218	0.0457117
ENSG00000185669	SNAI3	31.1764	0.733045	0.261034	2.80824	0.00498134	0.0681183
ENSG00000106565	TMEM176B	1075.02	0.732807	0.281002	2.60784	0.00911159	0.0954652
ENSG00000104921	FCER2	26.3092	0.731996	0.47006	1.55724	0.119413	0.408939
ENSG00000231645	KRT17P6	28.3938	0.731757	0.548469	1.33418	0.182145	0.507606
ENSG00000172731	LRRC20	226.625	0.731371	0.278821	2.62308	0.00871388	0.0931418
ENSG00000278979		5.35538	0.731292	0.329638	2.21847	0.0265229	0.179807
ENSG00000236263		19.0819	0.731083	0.221285	3.3038	0.00095384	0.0257971
ENSG00000183837	PNMA3	28.4765	0.730517	0.333229	2.19224	0.0283623	0.187599
ENSG00000211820	TRAV41	3.02572	0.73039	0.538733	1.35575	0.175177	0.497686
ENSG00000171657	GPR82	16.5192	0.73005	0.305013	2.3935	0.0166884	0.137145
ENSG00000224557	HLA-DPB2	7.2289	0.729644	0.649093	1.1241	0.260971	0.59809
ENSG00000168961	LGALS9	437.373	0.728901	0.23629	3.08478	0.00203706	0.0407105
ENSG00000179300	RTL3	3.14586	0.728734	0.496003	1.46921	0.141775	0.446168
ENSG00000119699	TGFB3	502.811	0.728422	0.262673	2.77311	0.00555227	0.0724744
ENSG00000285820		9.90817	0.728059	0.539765	1.34885	0.177387	0.500815
ENSG00000230138		10.4038	0.726175	0.30487	2.38192	0.0172227	0.139961
ENSG00000252361	RNU6-118P	6.05336	0.72617	0.305451	2.37737	0.0174367	0.140978
ENSG00000211806	TRAV25	2.56529	0.725999	0.507029	1.43187	0.152181	0.462084
ENSG00000163220	S100A9	40522.9	0.725986	0.544191	1.33407	0.182182	0.507656
ENSG00000136167	LCP1	3063.84	0.725849	0.229087	3.16845	0.00153255	0.034632
ENSG00000069188	SDK2	119.662	0.725596	0.234541	3.09369	0.00197683	0.0398453
ENSG00000271795		12.9806	0.724878	0.288723	2.51063	0.0120515	0.113574
ENSG00000124635	H2BC11	14.7176	0.724671	0.314536	2.30394	0.0212262	0.158579
ENSG00000265123	RN7SL200P	4.36578	0.723715	0.43593	1.66016	0.0968816	0.366504
ENSG00000254016	ALG1L10P	2.86824	0.7229	0.404659	1.78644	0.0740278	0.318532
ENSG00000137648	TMPRSS4	668.091	0.722727	0.38922	1.85686	0.0633314	0.291679
ENSG00000117601	SERPINC1	3.69707	0.722416	0.375008	1.9264	0.0540541	0.267613
ENSG00000125430	HS3ST3B1	152.863	0.722144	0.179965	4.01269	6.00302e-05	0.00560077
ENSG00000272398	CD24	4734.37	0.721909	0.300183	2.40489	0.0161772	0.134827
ENSG00000125869	LAMP5	33.4866	0.721893	0.27753	2.60113	0.00929169	0.0967075
ENSG00000196754	S100A2	4899.05	0.721822	0.375041	1.92465	0.0542735	0.268406
ENSG00000260517		6.26123	0.721639	0.354354	2.03649	0.0417009	0.233113
ENSG00000229820		3.83006	0.721094	0.395046	1.82534	0.0679497	0.303611
ENSG00000062716	VMP1	3033.29	0.720963	0.176453	4.08586	4.39138e-05	0.00500086
ENSG00000261114		16.5487	0.720447	0.247197	2.91447	0.00356294	0.0561415
ENSG00000219507		1519.46	0.72004	0.248876	2.89317	0.00381373	0.0585062
ENSG00000258810		9.41994	0.719992	0.348324	2.06702	0.0387324	0.222855
ENSG00000259605		29.2443	0.719979	0.265119	2.71568	0.00661398	0.079823
ENSG00000224672		3.61321	0.719674	0.365181	1.97073	0.0487545	0.253575
ENSG00000165449	SLC16A9	38.5386	0.719506	0.395884	1.81747	0.0691458	0.307077
ENSG00000239280		6.95501	0.719486	0.308659	2.33101	0.019753	0.151971
ENSG00000228742	LINC02577	5.62066	0.71901	0.694638	1.03509	0.300629	0.637912
ENSG00000008513	ST3GAL1	578.288	0.71884	0.212317	3.38568	0.000710014	0.0215261
ENSG00000152315	KCNK13	15.2808	0.71852	0.306354	2.34539	0.019007	0.148512
ENSG00000289412		7.56115	0.718392	0.313533	2.29128	0.0219472	0.161977
ENSG00000204516	MICB	76.4605	0.718342	0.24682	2.91039	0.00360981	0.0564042
ENSG00000242960		48.7452	0.716903	0.291538	2.45904	0.013931	0.124188
ENSG00000177822		9.6044	0.716712	0.521078	1.37544	0.168995	0.487546
ENSG00000288990		5.5475	0.716697	0.370916	1.93223	0.0533305	0.266091
ENSG00000227992		4.34152	0.716305	0.381278	1.8787	0.060286	0.284962
ENSG00000163219	ARHGAP25	346.804	0.716233	0.210908	3.39595	0.000683919	0.0209588
ENSG00000277957		4.01764	0.716006	0.427345	1.67548	0.0938409	0.36021
ENSG00000278771	RN7SL3	18.6969	0.715509	0.320498	2.23249	0.0255827	0.176565
ENSG00000136542	GALNT5	205.676	0.715475	0.318945	2.24326	0.0248803	0.173409
ENSG00000257954		3.05913	0.715378	0.442281	1.61747	0.105776	0.383464
ENSG00000290382	ZNF876P	4.11859	0.71534	0.376162	1.90168	0.0572127	0.27673
ENSG00000248791	LOC100422687	3.42369	0.715231	0.439041	1.62908	0.103297	0.37924
ENSG00000285761		3.87267	0.714876	0.393957	1.8146	0.0695847	0.308114
ENSG00000223361	FTH1P10	1499.7	0.714695	0.238255	2.99971	0.00270238	0.0478306
ENSG00000133216	EPHB2	241.848	0.71381	0.257307	2.77415	0.00553458	0.0723339
ENSG00000254859		5.23288	0.713006	0.443702	1.60695	0.108066	0.387858
ENSG00000227158	LOC644909	2.66208	0.712633	0.557329	1.27866	0.201017	0.530032
ENSG00000291188		5.09469	0.712155	0.358081	1.98881	0.0467223	0.248022
ENSG00000232869	TRBV29-1	9.61266	0.711967	0.406343	1.75213	0.0797511	0.331105
ENSG00000259767		3.93886	0.711687	0.360617	1.97353	0.0484357	0.252876
ENSG00000211790	TRAV8-4	4.71998	0.711195	0.397215	1.79046	0.0733806	0.316747
ENSG00000229054	RPS29P14	5.84844	0.710547	0.350201	2.02897	0.0424616	0.235592
ENSG00000164932	CTHRC1	1454.75	0.710317	0.374104	1.89872	0.0576019	0.277667
ENSG00000167311	ART5	6.78228	0.71023	0.529897	1.34032	0.180143	0.504668
ENSG00000183760	ACP7	726.441	0.709811	0.359858	1.97248	0.0485553	0.253003
ENSG00000126759	CFP	33.5335	0.709737	0.271048	2.61849	0.00883192	0.0937875
ENSG00000255422		4.44807	0.709452	0.469401	1.5114	0.130687	0.429372
ENSG00000128285	MCHR1	34.4486	0.70935	0.293276	2.41871	0.0155756	0.132379
ENSG00000146192	FGD2	369.525	0.709227	0.186933	3.79403	0.000148224	0.00930788
ENSG00000225885		3.29576	0.709213	0.690972	1.0264	0.304704	0.64279
ENSG00000224003		14.946	0.708801	0.308679	2.29624	0.0216623	0.160757
ENSG00000240898	RPL21P125	3.29696	0.70799	0.382179	1.85251	0.0639528	0.293185
ENSG00000100767	PAPLN	807.369	0.707639	0.268239	2.63809	0.00833738	0.0908829
ENSG00000289594		5.89728	0.707473	0.474202	1.49192	0.13572	0.437768
ENSG00000110719	TCIRG1	1045.48	0.707221	0.190875	3.70515	0.000211262	0.0113196
ENSG00000272872		20.1693	0.707139	0.434631	1.62699	0.10374	0.380058
ENSG00000125347	IRF1	1032.75	0.706468	0.225592	3.13161	0.00173848	0.0368732
ENSG00000230306		3.66403	0.706122	0.339919	2.07732	0.0377717	0.220052
ENSG00000225411		3.21859	0.705976	0.475488	1.48474	0.137613	0.440298
ENSG00000203914	HSP90B3P	6.23565	0.705563	0.291982	2.41646	0.0156721	0.132609
ENSG00000235386		106.252	0.704901	0.299262	2.35547	0.0184995	0.146699
ENSG00000221963	APOL6	1206.64	0.704243	0.207029	3.40166	0.000669783	0.0207495
ENSG00000115718	PROC	7.81765	0.703766	0.375743	1.873	0.061069	0.286555
ENSG00000124334	IL9R	11.3904	0.703513	0.310928	2.26262	0.0236589	0.168809
ENSG00000162390	ACOT11	157.495	0.703091	0.225094	3.12355	0.00178684	0.037556
ENSG00000206195	DUXAP8	46.4592	0.702788	0.412668	1.70303	0.0885618	0.350378
ENSG00000167094	TTC16	7.7091	0.702441	0.406702	1.72716	0.0841385	0.340686
ENSG00000228839	PIK3IP1-DT	7.79623	0.702133	0.284051	2.47185	0.0134414	0.121951
ENSG00000211787	TRAV8-3	5.74979	0.701939	0.441394	1.59028	0.111772	0.394132
ENSG00000249661		3.41685	0.701938	0.391179	1.79441	0.072747	0.315186
ENSG00000283648		7.45772	0.701917	0.459549	1.5274	0.12666	0.422058
ENSG00000135253	KCP	69.0462	0.701795	0.226412	3.09963	0.0019376	0.039411
ENSG00000152969	JAKMIP1	3.88024	0.701507	0.5281	1.32836	0.184059	0.510154
ENSG00000130755	GMFG	379.14	0.700566	0.233882	2.99539	0.00274098	0.0482798
ENSG00000287527		5.34557	0.700477	0.375079	1.86755	0.0618253	0.28816
ENSG00000267679	EIF5AP2	5.45411	0.700087	0.361843	1.93478	0.0530172	0.265273
ENSG00000253210	DENND3-AS1	20.4288	0.699861	0.258963	2.70256	0.00688082	0.0814901
ENSG00000119608	PROX2	3.41784	0.699798	0.484584	1.44412	0.148705	0.456584
ENSG00000239899		2.80104	0.699747	0.518122	1.35054	0.176842	0.500323
ENSG00000069493	CLEC2D	277.488	0.699152	0.198413	3.52371	0.000425544	0.0163304
ENSG00000233012	HDAC1P2	3.26127	0.698784	0.406595	1.71862	0.0856827	0.343726
ENSG00000291231		23.8402	0.698518	0.549287	1.27168	0.203487	0.532619
ENSG00000225889		57.0462	0.698237	0.233349	2.99225	0.00276934	0.0484786
ENSG00000226453		20.1893	0.697813	0.319049	2.18716	0.0287305	0.188721
ENSG00000164093	PITX2	27.0625	0.697779	0.402083	1.73541	0.0826683	0.337656
ENSG00000166278	C2	274.588	0.697701	0.306424	2.27691	0.0227914	0.165155
ENSG00000234975	FTH1P2	1806.09	0.697525	0.252689	2.76041	0.00577291	0.0735458
ENSG00000177300	CLDN22	8.31528	0.696802	0.427606	1.62954	0.103198	0.37912
ENSG00000025708	TYMP	2827.54	0.69652	0.255673	2.72426	0.00644449	0.0783579
ENSG00000232187		1244.9	0.696058	0.255052	2.72909	0.00635101	0.0777763
ENSG00000115155	OTOF	8.45379	0.695737	0.312023	2.22977	0.025763	0.177241
ENSG00000290999		18.8732	0.695364	0.233966	2.97207	0.00295795	0.0506697
ENSG00000203804		12.1108	0.695095	0.27188	2.55663	0.0105692	0.104823
ENSG00000204110		2.70492	0.694912	0.519952	1.33649	0.181389	0.506273
ENSG00000112486	CCR6	6.70004	0.694512	0.370419	1.87494	0.0608014	0.286056
ENSG00000106178	CCL24	27.7873	0.694389	0.341984	2.03047	0.0423089	0.235072
ENSG00000205362	MT1A	11.0656	0.693215	0.572759	1.21031	0.226161	0.560261
ENSG00000204472	AIF1	343.099	0.693154	0.249535	2.77778	0.00547309	0.0720666
ENSG00000286835		6.55031	0.692587	0.258233	2.68203	0.00731776	0.0844691
ENSG00000246859	STARD4-AS1	5.14668	0.691746	0.339015	2.04046	0.0413048	0.232225
ENSG00000197471	SPN	399.489	0.691738	0.206518	3.34952	0.000809519	0.0233255
ENSG00000002933	TMEM176A	560.387	0.691418	0.27054	2.5557	0.0105975	0.105041
ENSG00000162571	TTLL10	4.15139	0.691407	0.374164	1.84787	0.0646209	0.295083
ENSG00000139410	SDSL	50.2701	0.691077	0.262322	2.63446	0.00842723	0.0913127
ENSG00000105339	DENND3	394.96	0.690802	0.21186	3.26065	0.00111159	0.0286248
ENSG00000173406	DAB1	13.3199	0.690496	0.413507	1.66985	0.0949483	0.362788
ENSG00000211805	TRAV24	2.56671	0.690281	0.594006	1.16208	0.245204	0.582212
ENSG00000213478		3.41927	0.690178	0.380362	1.81453	0.0695964	0.308114
ENSG00000154310	TNIK	133.678	0.69016	0.222379	3.10353	0.0019123	0.0392252
ENSG00000231880		3.46017	0.689848	0.438081	1.5747	0.115325	0.401234
ENSG00000282851	BISPR	45.4358	0.689619	0.248576	2.77428	0.00553243	0.0723339
ENSG00000151012	SLC7A11	210.933	0.689177	0.268295	2.56873	0.0102073	0.102426
ENSG00000164465	DCBLD1	223.056	0.688886	0.17371	3.96574	7.317e-05	0.00609441
ENSG00000135838	NPL	609.023	0.688183	0.208804	3.29583	0.000981303	0.0263985
ENSG00000230107		3.5993	0.687633	0.392354	1.75258	0.0796738	0.330945
ENSG00000159860		3.35948	0.687478	0.369943	1.85833	0.0631217	0.291167
ENSG00000267757	EML2-AS1	13.3491	0.687458	0.283307	2.42655	0.0152432	0.130953
ENSG00000205622		9.79208	0.687047	0.447168	1.53644	0.12443	0.418172
ENSG00000180879	SSR4	2467.97	0.686826	0.212996	3.22459	0.00126154	0.030795
ENSG00000187037	GPR141	44.7684	0.68619	0.234164	2.93038	0.00338548	0.054499
ENSG00000136378	ADAMTS7	158.597	0.685405	0.268349	2.55416	0.0106445	0.105283
ENSG00000250995		11.471	0.685357	0.317887	2.15598	0.0310853	0.197729
ENSG00000261220		12.4999	0.684952	0.279089	2.45425	0.014118	0.125157
ENSG00000175857	GAPT	56.1642	0.684871	0.271579	2.52181	0.0116754	0.111384
ENSG00000136010	ALDH1L2	376.486	0.684804	0.278602	2.458	0.0139712	0.12446
ENSG00000128641	MYO1B	1539.97	0.684549	0.170906	4.00542	6.19065e-05	0.00561066
ENSG00000266786		33.0154	0.68451	0.257975	2.6534	0.00796864	0.0887418
ENSG00000110079	MS4A4A	236.255	0.683967	0.314712	2.17331	0.0297567	0.19264
ENSG00000211689	TRGC1	5.59636	0.683893	0.462155	1.47979	0.138929	0.442296
ENSG00000283063	TRBV6-3	5.37227	0.683752	0.431482	1.58466	0.113044	0.397138
ENSG00000233682		7.77558	0.683617	0.529243	1.29169	0.196465	0.524579
ENSG00000187191	DAZ3	5.38279	0.68354	1.57882	0.432944	0.665055	0.881524
ENSG00000015413	DPEP1	34.2436	0.683535	0.570203	1.19876	0.230622	0.565873
ENSG00000290915	KLKP1	6.19802	0.683322	0.316673	2.15782	0.0309421	0.197015
ENSG00000260144	LOC646665	8.87348	0.683317	0.293427	2.32874	0.0198726	0.152432
ENSG00000248394		4.23544	0.683114	0.371716	1.83773	0.0661023	0.29891
ENSG00000172243	CLEC7A	406.99	0.682856	0.226198	3.01884	0.00253743	0.0461907
ENSG00000131386	GALNT15	235.378	0.681923	0.358219	1.90365	0.0569558	0.276149
ENSG00000183160	TMEM119	1072	0.681826	0.299868	2.27375	0.0229809	0.165811
ENSG00000234636		5.53554	0.681723	0.326345	2.08896	0.036711	0.216888
ENSG00000236972		200.489	0.681648	0.339185	2.00966	0.0444667	0.241702
ENSG00000157303	SUSD3	56.8435	0.681485	0.250922	2.71592	0.00660919	0.079823
ENSG00000287356		6.98491	0.681439	0.384144	1.77392	0.076077	0.323185
ENSG00000172965	MIR4435-2HG	187.789	0.680829	0.241924	2.81422	0.00488955	0.0671913
ENSG00000167083	GNGT2	19.346	0.680801	0.292143	2.33037	0.0197867	0.152078
ENSG00000089351	GRAMD1A	624.724	0.680294	0.17691	3.84543	0.000120339	0.00805139
ENSG00000002587	HS3ST1	60.0649	0.67989	0.262986	2.58527	0.00973022	0.0992358
ENSG00000134326	CMPK2	81.6863	0.679868	0.265555	2.56018	0.0104618	0.104161
ENSG00000238832	LOC124901856	5.30337	0.679446	0.304422	2.23192	0.02562	0.17659
ENSG00000078098	FAP	776.492	0.679427	0.328106	2.07075	0.0383819	0.22153
ENSG00000262380		4.24909	0.679015	0.368763	1.84133	0.0655727	0.297516
ENSG00000146072	TNFRSF21	633.496	0.67886	0.236229	2.87373	0.00405653	0.0607007
ENSG00000100346	CACNA1I	19.0264	0.678724	0.308669	2.19887	0.027887	0.185415
ENSG00000124126	PREX1	786.874	0.678567	0.204529	3.31771	0.000907579	0.0249956
ENSG00000291006	LOC730101	87.0015	0.678536	0.237429	2.85784	0.00426529	0.0619037
ENSG00000237359		2.59793	0.678427	0.669374	1.01352	0.31081	0.648441
ENSG00000197859	ADAMTSL2	38.6598	0.678374	0.256057	2.64931	0.00806574	0.0893535
ENSG00000227456	LINC00310	8.63681	0.678324	0.360951	1.87927	0.0602081	0.284876
ENSG00000113273	ARSB	273.948	0.678048	0.183963	3.68579	0.000227998	0.0116311
ENSG00000162843	WDR64	3.12071	0.677667	0.649032	1.04412	0.29643	0.633926
ENSG00000256694		8.51701	0.677229	0.473402	1.43056	0.152558	0.462962
ENSG00000198400	NTRK1	7.70068	0.67715	0.365861	1.85084	0.0641926	0.293863
ENSG00000019186	CYP24A1	58.0728	0.676583	0.405152	1.66995	0.0949294	0.362788
ENSG00000199331		7.75406	0.676475	0.348786	1.93951	0.0524391	0.263692
ENSG00000186564	FOXD2	7.42873	0.676237	0.357769	1.89015	0.0587376	0.281128
ENSG00000258947	TUBB3	18.934	0.675785	0.253664	2.6641	0.00771951	0.0874852
ENSG00000257605		11.2607	0.67469	0.273439	2.46743	0.0136088	0.122729
ENSG00000245954	LINC02273	9.02895	0.674309	0.377558	1.78598	0.074103	0.318735
[truncated: 23,559 more rows]

## Sheet: DTvsIN
ENSEMBL	symbol	baseMean	log2FoldChange	lfcSE	stat	pvalue	padj
ENSG00000256377		6.68469	5.70077	1.76345	3.23273	0.00122613	0.0167566
ENSG00000167916	KRT24	28.9016	5.52149	1.33434	4.13801	3.50339e-05	0.00106157
ENSG00000187766	KRTAP10-8	8.09106	5.11943	3.01214	1.6996	0.0892067	0.294847
ENSG00000214659		5.59955	4.60253	0.63126	7.29103	3.07595e-13	1.11846e-10
ENSG00000235808		2.38649	4.51773	0.624537	7.23373	4.69898e-13	1.62528e-10
ENSG00000163735	CXCL5	119.466	4.4993	0.764848	5.88261	4.03843e-09	5.35224e-07
ENSG00000163209	SPRR3	218.573	4.28208	1.28672	3.3279	0.000875027	0.0130619
ENSG00000286054		2.30426	3.97493	1.46213	2.71859	0.00655603	0.0545125
ENSG00000223642		1.45869	3.97472	0.943024	4.21486	2.49929e-05	0.000806122
ENSG00000197915	HRNR	1234.4	3.9671	1.12351	3.53098	0.000414026	0.00735115
ENSG00000260126		1.31415	3.87996	2.05513	1.88794	0.0590334	0.230557
ENSG00000228980	LINC01205	1.78629	3.82571	1.60492	2.38374	0.0171379	0.104355
ENSG00000166509	CLEC3A	1.23405	3.78953	0.931582	4.06784	4.74507e-05	0.00134985
ENSG00000237174		1.47695	3.75494	1.91296	1.96289	0.0496591	0.207641
ENSG00000280809	LINC00836	2.30382	3.72107	1.72252	2.16025	0.0307532	0.15262
ENSG00000279774	LOC440742	1.43544	3.6979	2.083	1.77528	0.0758525	0.26932
ENSG00000286057		2.40498	3.69518	1.23387	2.99479	0.00274636	0.030051
ENSG00000289611		2.67745	3.68694	0.798833	4.61541	3.92325e-06	0.000183313
ENSG00000260505		1.82793	3.63395	1.87172	1.9415	0.0521972	0.214119
ENSG00000285613		1.23421	3.63129	1.57982	2.29855	0.0215305	0.121232
ENSG00000130561	SAG	2.59514	3.61647	1.41565	2.55464	0.0106298	0.0757488
ENSG00000256463	SALL3	1.34159	3.56044	1.42045	2.50656	0.0121913	0.083459
ENSG00000271860	LOC101927314	2.95815	3.53427	1.0484	3.3711	0.000748674	0.0116371
ENSG00000215156		2.21603	3.51803	1.01974	3.44994	0.000560705	0.00932601
ENSG00000241956	LOC102546299	1.87699	3.50699	1.67725	2.09091	0.036536	0.170349
ENSG00000164287	CDC20B	1.89177	3.49596	1.28071	2.7297	0.00633928	0.0533907
ENSG00000188155	KRTAP10-6	5.70943	3.47709	2.14328	1.62232	0.104735	0.323267
ENSG00000253877	LINC01608	1.64097	3.47067	1.38931	2.49812	0.0124852	0.0846536
ENSG00000270816	LINC00221	1.69656	3.45113	1.584	2.17875	0.0293505	0.148393
ENSG00000289740	TALAM1	424.382	3.44895	0.395266	8.72566	2.64628e-18	2.14439e-15
ENSG00000278873	PRO1804	4.93654	3.44713	0.572513	6.02104	1.73296e-09	2.57331e-07
ENSG00000266984		1.81624	3.42517	0.891041	3.84401	0.000121042	0.00282318
ENSG00000280376		2.04606	3.41917	0.67086	5.09669	3.45643e-07	2.4818e-05
ENSG00000223812		1.58726	3.41749	1.34781	2.5356	0.0112255	0.0787285
ENSG00000281880	PAX6-AS1	1.37044	3.39799	1.54089	2.20521	0.0274395	0.142196
ENSG00000228918		2.68688	3.39793	0.936071	3.62999	0.000283431	0.0054722
ENSG00000186474	KLK12	34.0144	3.39726	0.949581	3.57764	0.000346707	0.0064228
ENSG00000197079	KRT35	72.892	3.39082	1.84702	1.83583	0.0663827	0.248318
ENSG00000179059	ZFP42	2.36726	3.35454	1.22102	2.74732	0.00600839	0.0514149
ENSG00000261501		1.22957	3.33112	1.86711	1.78411	0.0744058	0.266351
ENSG00000237268		2.12846	3.28361	0.909387	3.61079	0.000305264	0.00578351
ENSG00000173157	ADAMTS20	1.49973	3.27261	1.43507	2.28045	0.0225808	0.125201
ENSG00000232900	LOC101929413	1.61267	3.26323	1.10685	2.94821	0.00319616	0.0330233
ENSG00000178690	DYNAP	3.70872	3.25017	1.01673	3.19668	0.00139018	0.0183815
ENSG00000230982		1.79938	3.24968	0.699162	4.64796	3.35237e-06	0.00015953
ENSG00000251726	RNU7-41P	2.55558	3.23607	0.749237	4.31915	1.56631e-05	0.000558088
ENSG00000241131	LINC02032	1.40766	3.23021	1.99172	1.62182	0.104841	0.323419
ENSG00000286329		3.81491	3.22427	1.17764	2.73791	0.00618308	0.0523946
ENSG00000254166	PCAT2	6.31051	3.21064	0.912998	3.51659	0.000437123	0.0076529
ENSG00000284650	LOC124904027	1.60339	3.2106	1.21052	2.65225	0.0079958	0.0625074
ENSG00000221859	KRTAP10-10	8.4682	3.19721	1.94975	1.63981	0.101045	0.316494
ENSG00000171401	KRT13	408.194	3.1616	0.798596	3.95894	7.52827e-05	0.00193141
ENSG00000230081	HSPE1P28	1.49457	3.11326	0.753284	4.13291	3.58192e-05	0.00107731
ENSG00000257764		5.99229	3.10077	0.548639	5.65175	1.58818e-08	1.74096e-06
ENSG00000252126	RNU6-313P	1.39866	3.09201	0.780567	3.96124	7.45613e-05	0.00192071
ENSG00000229314	ORM1	2.13368	3.08583	1.03072	2.99385	0.0027548	0.0301201
ENSG00000250241	PCDH10-DT	2.28441	3.05428	1.50884	2.02426	0.0429431	0.189447
ENSG00000240871	KRTAP4-7	169.982	3.05207	1.77723	1.71732	0.0859204	0.288592
ENSG00000176204	LRRTM4	3.50071	3.03523	0.962108	3.15477	0.00160626	0.0204108
ENSG00000288057		1.35246	3.02901	1.49218	2.02992	0.0423648	0.187918
ENSG00000249343	LINC01333	1.30666	2.98678	1.8074	1.65253	0.098426	0.311778
ENSG00000250546	LINC02994	1.27255	2.97507	1.50206	1.98066	0.0476292	0.202511
ENSG00000232624	C10orf126	1.49093	2.96731	1.33375	2.22479	0.0260951	0.137337
ENSG00000289472		7.48639	2.9602	0.564879	5.24042	1.60213e-07	1.32092e-05
ENSG00000267784		1.30382	2.95291	0.961848	3.07004	0.00214033	0.0250429
ENSG00000285773		1.70004	2.9316	0.959565	3.05513	0.00224961	0.0258838
ENSG00000278818		2.54475	2.92307	0.729722	4.00573	6.18256e-05	0.00165268
ENSG00000148677	ANKRD1	2.26221	2.86873	0.99098	2.89484	0.00379347	0.0372286
ENSG00000284848	LINC02359	2.29779	2.86048	1.30121	2.19832	0.0279263	0.143838
ENSG00000290064		2.76354	2.85992	0.837371	3.41536	0.000636984	0.0102416
ENSG00000178997	EXD1	1.94376	2.85848	1.14564	2.49511	0.012592	0.0852143
ENSG00000266602		1.42934	2.79178	1.2802	2.18074	0.0292028	0.148102
ENSG00000270137		3.31238	2.78729	0.577757	4.82432	1.40478e-06	7.96768e-05
ENSG00000256040	PAPPA-AS1	1.45311	2.78369	0.976778	2.84987	0.00437368	0.0409827
ENSG00000268987		2.23009	2.78344	0.964788	2.88503	0.00391374	0.0380403
ENSG00000237419	LOC101928932	1.50345	2.75764	1.07853	2.55684	0.0105628	0.0754999
ENSG00000286896	LOC105377451	2.14299	2.75375	0.848845	3.24412	0.00117816	0.0163185
ENSG00000203688	LINC02487	3.769	2.75371	0.813278	3.38594	0.000709337	0.0111458
ENSG00000235535	TRDN-AS1	2.0672	2.75341	1.17712	2.3391	0.01933	0.112855
ENSG00000260573	LOC124903770	1.30183	2.75291	1.45472	1.89239	0.0584387	0.229309
ENSG00000253642		1.33806	2.74952	1.88659	1.4574	0.145007	0.388791
ENSG00000152670	DDX4	2.61445	2.74142	1.11684	2.45462	0.0141035	0.0914504
ENSG00000283503	LINC01902	1.27711	2.73321	1.41409	1.93284	0.0532563	0.216768
ENSG00000241369	LINC01192	1.62827	2.72514	1.68025	1.62186	0.104833	0.323419
ENSG00000212722	KRTAP4-9	141.996	2.70485	1.95217	1.38556	0.16588	0.419575
ENSG00000275119		1.70058	2.70153	1.00166	2.69705	0.00699575	0.0570062
ENSG00000285486		1.63571	2.69897	1.36504	1.97721	0.0480179	0.20357
ENSG00000260896	ARLNC1	2.41079	2.69745	1.1564	2.33263	0.0196676	0.114025
ENSG00000162753	SLC9C2	2.25537	2.6932	1.03694	2.59727	0.0093968	0.0698615
ENSG00000245526	MIR9-2HG	2.20572	2.69262	0.914656	2.94385	0.00324152	0.0333223
ENSG00000232555		1.47338	2.69004	1.05719	2.54451	0.010943	0.077263
ENSG00000273976	GOLGA6L1	1.50376	2.68095	1.94874	1.37573	0.168904	0.424047
ENSG00000254587		1.41878	2.68055	1.55125	1.72799	0.0839898	0.285418
ENSG00000070019	GUCY2C	59.4731	2.6805	0.72413	3.70169	0.000214168	0.00436681
ENSG00000223784		1.93122	2.67839	0.951891	2.81376	0.00489658	0.0443554
ENSG00000285367		1.66066	2.66247	1.08275	2.459	0.0139323	0.0907317
ENSG00000184601	C14orf180	4.85957	2.65921	1.32508	2.00683	0.0447674	0.194709
ENSG00000227115	LINC01630	2.47443	2.65802	1.0405	2.55455	0.0106324	0.0757488
ENSG00000290901	LOC121676924	1.41246	2.6474	1.02584	2.58071	0.00985966	0.0719262
ENSG00000238085		32.3493	2.64303	0.20468	12.913	3.80182e-38	1.34784e-34
ENSG00000253218		1.49646	2.63468	0.765642	3.44114	0.000579279	0.00950231
ENSG00000204887	KRTAP1-4	1.92123	2.63372	1.89208	1.39197	0.163933	0.416544
ENSG00000213416	KRTAP4-12	93.6121	2.603	1.81387	1.43505	0.151272	0.39863
ENSG00000286457		1.49709	2.5938	1.2005	2.16059	0.0307267	0.152564
ENSG00000212658	KRTAP29-1	2.71988	2.58782	1.29508	1.9982	0.0456955	0.19725
ENSG00000288794		2.12988	2.58261	0.760032	3.39803	0.000678728	0.0107542
ENSG00000198443	KRTAP4-1	90.3424	2.576	1.84989	1.39251	0.163768	0.41633
ENSG00000234208		1.37405	2.56643	1.05926	2.42285	0.0153992	0.0973374
ENSG00000278920		2.06711	2.56421	1.09994	2.33123	0.0197413	0.114243
ENSG00000263745	LOC105371956	2.38043	2.56205	0.84891	3.01804	0.00254415	0.0283526
ENSG00000224834		174.835	2.56041	0.281154	9.1068	8.48513e-20	8.02184e-17
ENSG00000139287	TPH2	1.90972	2.55552	1.46912	1.73949	0.0819492	0.281052
ENSG00000222000		1.35457	2.55436	1.62485	1.57206	0.115938	0.342692
ENSG00000205457	TP53TG3C	2.49374	2.55206	0.880271	2.89918	0.00374139	0.0368833
ENSG00000285843	SCYGR9	1.64455	2.55178	1.92493	1.32565	0.184957	0.446219
ENSG00000289880		3.01001	2.54918	0.667221	3.8206	0.000133129	0.00303017
ENSG00000238169	LINC01053	1.76259	2.53314	1.43816	1.76137	0.0781751	0.273997
ENSG00000188582	PAQR9	2.02456	2.53306	1.39499	1.81582	0.0693977	0.25522
ENSG00000229989		2.07074	2.53156	0.733838	3.44975	0.000561115	0.00932601
ENSG00000198090	KRTAP4-6	128.386	2.52595	1.90216	1.32794	0.184198	0.445094
ENSG00000249439	HMGN1P14	2.12045	2.51541	1.07994	2.32922	0.0198476	0.114601
ENSG00000251538	LINC02201	1.4512	2.51228	1.28217	1.95939	0.0500672	0.208581
ENSG00000279439		1.79063	2.51062	0.751273	3.34182	0.000832302	0.0126164
ENSG00000284902		1.32674	2.50662	0.924169	2.7123	0.00668177	0.0552503
ENSG00000202347	RNU1-16P	3.76126	2.50464	0.50781	4.93224	8.1292e-07	5.14644e-05
ENSG00000289443		2.76553	2.50046	0.684885	3.65091	0.000261309	0.0051349
ENSG00000279080		3.00085	2.49841	1.01756	2.45529	0.0140773	0.091301
ENSG00000251680		1.3938	2.49786	0.976442	2.55812	0.0105238	0.0753144
ENSG00000261509	TP53TG3B	1.3228	2.48807	0.956367	2.60159	0.00927939	0.0692584
ENSG00000285838		2.359	2.48037	0.761754	3.25612	0.00112945	0.0158034
ENSG00000241743		14.2798	2.47428	0.683973	3.6175	0.000297461	0.00566974
ENSG00000225933		4.1419	2.47089	0.566996	4.35785	1.31344e-05	0.000490154
ENSG00000243319	FGF14-IT1	1.71508	2.46626	1.21639	2.02753	0.0426085	0.188461
ENSG00000278879		13.5774	2.46358	0.468872	5.25427	1.48616e-07	1.23972e-05
ENSG00000184811	TRARG1	24.6227	2.46063	0.949141	2.59249	0.00952849	0.0703219
ENSG00000204873	KRTAP9-3	151.744	2.45356	1.82793	1.34226	0.17951	0.439381
ENSG00000272234		4.91197	2.44878	0.439641	5.56997	2.5479e-08	2.62776e-06
ENSG00000287362		1.64823	2.44624	0.823267	2.97138	0.00296466	0.0315867
ENSG00000263781		9.26876	2.44127	0.32098	7.60568	2.83399e-14	1.36233e-11
ENSG00000249395	CASC9	2.06698	2.4391	1.40044	1.74167	0.0815659	0.280494
ENSG00000279502		5.04999	2.43158	0.572635	4.2463	2.17329e-05	0.000722612
ENSG00000224593		13.592	2.43017	0.417262	5.8241	5.74226e-09	7.20628e-07
ENSG00000218596		2.5019	2.42921	0.626675	3.87635	0.000106035	0.00255077
ENSG00000265123	RN7SL200P	4.36578	2.42457	0.539955	4.49033	7.11135e-06	0.000298361
ENSG00000226766		1.77238	2.42349	0.754522	3.21196	0.00131834	0.0176871
ENSG00000183055		71.8393	2.40996	0.405912	5.93715	2.90011e-09	4.02445e-07
ENSG00000178522	AMBN	3.02568	2.40257	1.21335	1.98011	0.0476909	0.202643
ENSG00000228559		3.07439	2.38759	0.691229	3.45413	0.000552074	0.00925409
ENSG00000200840	RNU6-82P	1.40224	2.38752	0.744149	3.20839	0.00133479	0.0178365
ENSG00000254043		1.79734	2.38173	0.937272	2.54113	0.0110496	0.0778025
ENSG00000242493	RN7SL37P	1.3899	2.38167	0.821379	2.8996	0.00373637	0.0368723
ENSG00000248837	LOC105374524	1.52406	2.38013	0.962751	2.47221	0.0134279	0.0886502
ENSG00000211638	IGLV8-61	471.034	2.37819	0.892613	2.6643	0.00771489	0.06112
ENSG00000258083	OR9A4	1.52599	2.36911	1.41183	1.67804	0.0933398	0.302342
ENSG00000168334	XIRP1	2.34686	2.3577	0.833021	2.8303	0.0046504	0.0426843
ENSG00000205439	KRTAP12-3	3.91429	2.34191	2.33043	1.00493	0.314931	0.593047
ENSG00000197099		3.6724	2.33849	0.807026	2.89766	0.00375959	0.037037
ENSG00000286293		1.8172	2.32806	1.17194	1.9865	0.0469781	0.200722
ENSG00000270111		1.22918	2.32759	2.16421	1.07549	0.282156	0.560321
ENSG00000201649	RNY4P34	2.63478	2.32369	0.761884	3.04993	0.00228898	0.0261774
ENSG00000264895		50.3558	2.32084	0.317544	7.30873	2.69681e-13	1.00641e-10
ENSG00000234062		2.76843	2.3197	0.662284	3.50258	0.000460771	0.00800261
ENSG00000118785	SPP1	365.656	2.3196	0.708239	3.27516	0.00105601	0.015058
ENSG00000213942	RPL31P10	51.0892	2.31928	0.16328	14.2043	8.61398e-46	4.07183e-42
ENSG00000186960	LINC01551	2.1259	2.30814	1.39623	1.65312	0.0983063	0.311631
ENSG00000241158	ADAMTS9-AS1	2.89412	2.30679	0.790532	2.91802	0.00352258	0.0354156
ENSG00000225900		1.68814	2.30559	0.607926	3.79256	0.000149103	0.00329608
ENSG00000229235	RPL37P18	1.49974	2.30554	0.73706	3.12802	0.00175986	0.0217961
ENSG00000286302		1.27356	2.30184	0.924468	2.48991	0.0127777	0.0860432
ENSG00000244541	LINC01213	1.61553	2.29275	0.957414	2.39473	0.0166325	0.102395
ENSG00000204909	SPINK9	1.35158	2.28414	0.768542	2.97204	0.00295825	0.0315302
ENSG00000213512	GBP7	1.32572	2.28411	0.855365	2.67033	0.00757766	0.0602801
ENSG00000102243	VGLL1	1.44736	2.27577	0.947555	2.40173	0.0163179	0.100962
ENSG00000211657	IGLV3-32	3.21741	2.2672	0.955294	2.37331	0.0176297	0.10625
ENSG00000240405	SAMMSON	4.51784	2.26049	0.937295	2.41172	0.0158776	0.0992772
ENSG00000263655		1.8183	2.25978	1.28081	1.76433	0.0776758	0.27294
ENSG00000275465	LOC158434	1.45385	2.25853	1.1744	1.92314	0.0544622	0.219349
ENSG00000108417	KRT37	4.05112	2.25712	1.07935	2.09119	0.036511	0.170325
ENSG00000263724	DLGAP1-AS3	1.28707	2.25703	1.22984	1.83523	0.0664721	0.248488
ENSG00000260653	MIR3147HG	3.07172	2.25531	0.922442	2.44494	0.0144877	0.0931956
ENSG00000111783	RFX4	1.47371	2.25473	1.04042	2.16712	0.0302254	0.151131
ENSG00000279358		1.5979	2.25406	1.57928	1.42727	0.153502	0.401976
ENSG00000242318	RPL21P48	3.33534	2.25145	0.511445	4.40213	1.07193e-05	0.000418187
ENSG00000271933		1.57967	2.2505	0.669429	3.36182	0.000774308	0.0119483
ENSG00000174898	CATSPERD	2.4316	2.24975	1.05816	2.1261	0.0334949	0.161418
ENSG00000286848		3.72968	2.24478	0.777919	2.88562	0.00390639	0.0380384
ENSG00000119547	ONECUT2	1.93661	2.24243	0.660632	3.39437	0.000687863	0.0108626
ENSG00000145113	MUC4	48.9275	2.24165	0.894926	2.50484	0.0122505	0.0837277
ENSG00000231298	MANCR	2.71414	2.23506	0.579386	3.85763	0.00011449	0.00269089
ENSG00000169402	RSPH10B2	4.79974	2.23389	0.640532	3.48755	0.000487469	0.00835889
ENSG00000257259	LINC02388	1.69982	2.23124	1.33541	1.67083	0.094756	0.304988
ENSG00000273768	LOC124904613	2.01179	2.2308	0.605416	3.68474	0.000228937	0.00459526
ENSG00000198083	KRTAP9-9	83.4874	2.21837	2.02249	1.09685	0.272707	0.55042
ENSG00000204571	KRTAP5-11	29.9938	2.2167	1.80173	1.23032	0.218579	0.488945
ENSG00000226045		1.34427	2.21448	0.764594	2.89628	0.0037761	0.0371
ENSG00000248242		1.3456	2.21081	0.964297	2.29266	0.0218673	0.122521
ENSG00000176887	SOX11	17.6552	2.2098	0.639474	3.45565	0.000548974	0.00921847
ENSG00000276700	RNA5-8SN4	123.41	2.20914	0.302452	7.30412	2.79086e-13	1.02798e-10
ENSG00000251562	MALAT1	84542.6	2.20533	0.212576	10.3743	3.24487e-25	5.4136e-22
ENSG00000288765		3.3018	2.19766	0.643427	3.41555	0.000636528	0.0102401
ENSG00000241595	KRTAP9-4	144.682	2.18871	1.96597	1.1133	0.265581	0.543424
ENSG00000207109	SNORD38C	1.36099	2.18785	0.710293	3.0802	0.00206861	0.0244255
ENSG00000237222	LINC01968	2.0915	2.18592	0.840361	2.60117	0.0092906	0.0693062
ENSG00000227688	HNRNPA3P2	1.72195	2.18054	0.676937	3.22118	0.00127663	0.0172623
ENSG00000166596	CFAP52	3.39556	2.16837	0.825538	2.62661	0.00862399	0.0659815
ENSG00000254907		1.84934	2.16607	0.702328	3.08413	0.00204152	0.0242468
ENSG00000242593		1.47424	2.15997	1.01041	2.13773	0.0325387	0.158176
ENSG00000180777	ANKRD30B	1.88248	2.15688	0.968617	2.22676	0.0259632	0.136914
ENSG00000278732		1.42642	2.15455	0.902655	2.38691	0.0169908	0.1037
ENSG00000226652		1.2393	2.15423	0.991039	2.1737	0.0297274	0.149774
ENSG00000258090		15.6467	2.15305	0.297431	7.23882	4.52589e-13	1.58473e-10
ENSG00000274364		3.32953	2.15282	0.486016	4.42952	9.44417e-06	0.000375102
ENSG00000257272		1.34269	2.14832	0.82102	2.61665	0.00887978	0.0671417
ENSG00000197585		1.45397	2.14677	1.23137	1.7434	0.0812644	0.280183
ENSG00000262406	MMP12	99.4167	2.1448	0.796287	2.6935	0.00707051	0.057446
ENSG00000267083	KRT18P61	3.50891	2.14268	0.526911	4.0665	4.77241e-05	0.00135626
ENSG00000258171		1.24531	2.13661	1.23943	1.72387	0.0847317	0.286842
ENSG00000177257	DEFB4A	309.403	2.13614	0.998428	2.13951	0.0323946	0.15773
ENSG00000204880	KRTAP4-8	99.2266	2.13288	1.93683	1.10122	0.2708	0.548524
ENSG00000162624	LHX8	2.32833	2.13055	0.996658	2.13769	0.0325416	0.158176
ENSG00000289252		8.47754	2.12979	0.6595	3.2294	0.0012405	0.0169231
ENSG00000230876	LINC00486	2.46206	2.12328	0.710141	2.98994	0.00279036	0.0303685
ENSG00000239886	KRTAP9-2	135.411	2.1163	1.9548	1.08262	0.278978	0.556965
ENSG00000204544	MUC21	5.76728	2.1116	1.191	1.77296	0.0762353	0.270003
ENSG00000279481		1.43788	2.11086	0.761693	2.77127	0.00558386	0.0488342
ENSG00000133640	LRRIQ1	9.76326	2.10571	0.439366	4.79261	1.64622e-06	9.01352e-05
ENSG00000131668	BARX1	1.64295	2.10443	1.25397	1.67821	0.0933057	0.302342
ENSG00000225535	LINC01393	4.40915	2.09778	0.704678	2.97694	0.00291143	0.0311792
ENSG00000234665		11.8907	2.09355	0.618628	3.38418	0.000713923	0.0111993
ENSG00000256995		1.35888	2.09264	1.14349	1.83004	0.0672441	0.249892
ENSG00000234788	HSPA8P3	2.1747	2.09161	0.731744	2.85838	0.00425806	0.0403094
ENSG00000227917		1.41569	2.08989	1.39355	1.49969	0.133695	0.37189
ENSG00000172156	CCL11	9.31969	2.08394	0.887669	2.34766	0.0188918	0.111302
ENSG00000187272	KRTAP9-8	176.89	2.07831	1.7735	1.17187	0.241248	0.515279
ENSG00000289528		8.5441	2.07603	0.445406	4.661	3.14683e-06	0.000152034
ENSG00000256288	LINC02617	2.64417	2.07384	0.829147	2.50117	0.0123783	0.0841858
ENSG00000289474		27.0825	2.07378	0.828917	2.5018	0.0123564	0.084122
ENSG00000277586	NEFL	13.2081	2.06885	0.545325	3.7938	0.000148361	0.00329074
ENSG00000267934		2.5323	2.06289	0.68548	3.00942	0.00261749	0.0289876
ENSG00000226520		6.41267	2.05975	0.531261	3.8771	0.000105708	0.00254507
ENSG00000241416		1.67621	2.05934	0.828857	2.48455	0.0129716	0.0869537
ENSG00000198271	KRTAP4-5	31.1843	2.05838	1.8492	1.11312	0.265656	0.54343
ENSG00000177752	YIPF7	1.87745	2.05525	0.801878	2.56305	0.0103758	0.0744862
ENSG00000286984		1.35571	2.05317	1.11696	1.83818	0.0660354	0.24741
ENSG00000236044		284.247	2.0531	0.378927	5.41819	6.02069e-08	5.61707e-06
ENSG00000260469		2.68644	2.0347	0.759707	2.67826	0.00740047	0.0592915
ENSG00000173702	MUC13	1.4248	2.03022	1.19824	1.69434	0.0902009	0.296474
ENSG00000221083	LOC124900452	1.86172	2.0289	0.731479	2.77369	0.00554244	0.0485768
ENSG00000229331		3.42601	2.02757	0.642485	3.15582	0.00160048	0.0203646
ENSG00000201428		2.137	2.02368	0.647589	3.12494	0.00177839	0.0219299
ENSG00000181092	ADIPOQ	118.769	2.02357	1.15621	1.75018	0.0800874	0.277784
ENSG00000199218		2.47801	2.02031	0.532566	3.79353	0.000148519	0.00329074
ENSG00000230863		1.44623	2.01687	0.854964	2.35901	0.0183236	0.109088
ENSG00000279288		1.28306	2.01615	1.09089	1.84817	0.0645776	0.244174
ENSG00000241520		1.2767	2.01168	0.729285	2.75843	0.00580803	0.050323
ENSG00000254366		2.13999	2.01001	0.991858	2.02651	0.0427127	0.188753
ENSG00000256347		1.31485	2.00765	0.775128	2.59009	0.00959506	0.0707551
ENSG00000288876		2.50692	2.00589	0.655864	3.05839	0.0022253	0.0257071
ENSG00000267165		1.90203	2.00524	0.611179	3.28094	0.00103461	0.0148051
ENSG00000261467		1.99451	2.00135	0.861903	2.32202	0.0202321	0.116205
ENSG00000245662		1.39543	2.00115	1.01243	1.97659	0.0480877	0.203774
ENSG00000279717		3.25561	1.99346	0.788894	2.52691	0.0115071	0.0802076
ENSG00000166342	NETO1	7.37014	1.99218	0.635104	3.13679	0.00170811	0.0213395
ENSG00000262202		1.53534	1.99149	0.657658	3.02815	0.00246054	0.0276928
ENSG00000273274	ZBTB8B	2.1946	1.98876	0.965641	2.05952	0.0394446	0.179514
ENSG00000285847		2.02223	1.98411	0.800908	2.47733	0.013237	0.0880039
ENSG00000165164	CFAP47	1.99432	1.98253	1.01052	1.96189	0.0497753	0.207991
ENSG00000177725		2.79219	1.98172	0.494656	4.00627	6.16858e-05	0.0016505
ENSG00000237887		13.1453	1.98099	0.47554	4.16577	3.10305e-05	0.000967127
ENSG00000277087		1.41829	1.97886	1.04855	1.88724	0.0591279	0.230672
ENSG00000204572	KRTAP5-10	41.0258	1.97806	1.14027	1.73472	0.0827903	0.282978
ENSG00000137948	BRDT	1.37801	1.97625	1.30543	1.51387	0.130059	0.366092
ENSG00000105388	CEACAM5	193.611	1.97484	0.583313	3.38556	0.000710333	0.0111553
ENSG00000270863	DDX55P1	2.69158	1.97461	0.65618	3.00925	0.0026189	0.0289918
ENSG00000262953		1.58577	1.97405	0.692086	2.85232	0.00434011	0.0407867
ENSG00000254180		2.07409	1.97289	0.889714	2.21744	0.0265927	0.138976
ENSG00000250170		3.82451	1.97283	0.568027	3.47312	0.000514437	0.00875778
ENSG00000270072		4.5049	1.97259	0.55913	3.52795	0.000418787	0.00741426
ENSG00000279340		1.40539	1.96884	0.690885	2.84974	0.00437555	0.0409839
ENSG00000147481	SNTG1	1.97676	1.96062	0.890535	2.20162	0.0276919	0.142933
ENSG00000213209		4.83606	1.95758	0.410774	4.76559	1.883e-06	9.98383e-05
ENSG00000243489	KRTAP10-11	5.79696	1.95561	2.07676	0.941662	0.346366	0.623326
ENSG00000201501		2.1983	1.95492	0.681472	2.86868	0.00412193	0.0394065
ENSG00000212659	KRTAP9-6	3.5078	1.94972	2.35476	0.827991	0.407676	0.67486
ENSG00000267526		2.52132	1.94266	0.589577	3.29501	0.000984171	0.0142697
ENSG00000286804		1.62327	1.94013	1.07023	1.81282	0.0698588	0.256246
ENSG00000282100		11.3421	1.93908	0.442516	4.38194	1.17627e-05	0.000450219
ENSG00000235613	NSRP1P1	35.0437	1.93369	0.371059	5.21128	1.87545e-07	1.50259e-05
ENSG00000204086	RPA4	4.2442	1.93203	0.498235	3.87774	0.000105431	0.00254271
ENSG00000140274	DUOXA2	1.75834	1.93073	0.929821	2.07646	0.0378515	0.174475
ENSG00000206557	TRIM71	3.98302	1.92681	0.714969	2.69495	0.00703996	0.0573098
ENSG00000272788		1.49473	1.92642	0.70585	2.72922	0.00634842	0.0533907
ENSG00000278931		8.08514	1.91953	0.536249	3.57955	0.00034419	0.0063832
ENSG00000175868	CALCB	3.61122	1.91834	0.750774	2.55515	0.0106141	0.0757204
ENSG00000259926		3.86167	1.91716	0.572768	3.34718	0.000816372	0.0124283
ENSG00000245651	LOC283387	2.0343	1.91432	0.888142	2.15542	0.0311292	0.153813
ENSG00000162891	IL20	11.3235	1.91217	0.775336	2.46625	0.0136535	0.0895559
ENSG00000288928		15.2888	1.91216	0.331756	5.76376	8.22594e-09	9.88577e-07
ENSG00000249550	LINC01234	1.79901	1.91012	0.989305	1.93077	0.0535113	0.217278
ENSG00000174697	LEP	32.6702	1.90897	1.03345	1.84719	0.0647194	0.244515
ENSG00000226928		7.28225	1.90727	0.552748	3.45052	0.00055951	0.00932363
ENSG00000210194		21.6479	1.90673	0.326278	5.84387	5.10019e-09	6.51584e-07
ENSG00000228742	LINC02577	5.62066	1.9055	0.770026	2.47459	0.013339	0.0883563
ENSG00000196301		5.44648	1.90131	0.952833	1.99543	0.0459964	0.198043
ENSG00000260084		1.75566	1.89841	1.24652	1.52296	0.127768	0.362159
ENSG00000259563		1.83007	1.89742	0.707058	2.68353	0.00728485	0.0586635
ENSG00000231863		6.02079	1.89723	0.585459	3.24058	0.00119288	0.0164795
ENSG00000221611	LOC124903100	2.90341	1.88931	0.633385	2.98287	0.00285555	0.0307826
ENSG00000235051		1.23742	1.88495	0.805307	2.34066	0.0192498	0.1125
ENSG00000212420	RNU6-1111P	1.94407	1.88172	0.594127	3.1672	0.00153913	0.0197737
ENSG00000234948	LINC01524	3.99235	1.88083	0.897932	2.09462	0.0362046	0.169445
ENSG00000099953	MMP11	578.148	1.87998	0.605286	3.10594	0.00189677	0.0229506
ENSG00000207627	MIR581	3.25863	1.87983	0.614232	3.06045	0.00221002	0.0256208
ENSG00000289932		1.3172	1.87981	1.07785	1.74403	0.0811538	0.280078
ENSG00000176054	RPL23P2	45.8454	1.87925	0.302918	6.20383	5.51048e-10	9.08652e-08
ENSG00000244183		1.61528	1.87727	0.779637	2.40787	0.0160458	0.0999627
ENSG00000231035	RPL7L1P9	2.97573	1.87723	0.474675	3.95477	7.66089e-05	0.00195746
ENSG00000182585	EPGN	190.248	1.87498	0.671364	2.79279	0.00522559	0.0465039
ENSG00000251144		1.33652	1.87239	1.01898	1.83753	0.0661324	0.247643
ENSG00000276494		1.33085	1.87227	0.847979	2.20792	0.0272496	0.141444
ENSG00000257531		10.5873	1.86989	0.458155	4.08136	4.47733e-05	0.00128659
ENSG00000259471	LINC01169	1.35833	1.8692	1.42649	1.31035	0.190077	0.4539
ENSG00000177462	OR2T8	1.30186	1.86863	0.842389	2.21825	0.0265381	0.13887
ENSG00000278972		6.99787	1.86678	0.386909	4.82485	1.40108e-06	7.96768e-05
ENSG00000248461	LINC02119	1.34871	1.85762	1.3694	1.35652	0.174934	0.43318
ENSG00000187288	CIDEC	32.5935	1.85661	1.02843	1.80527	0.0710317	0.258647
ENSG00000237359		2.59793	1.85483	0.775649	2.39133	0.0167875	0.102969
ENSG00000289208		1.82689	1.84473	0.731421	2.52211	0.0116653	0.0809122
ENSG00000185559	DLK1	15.8457	1.83854	0.871457	2.10973	0.0348816	0.165526
ENSG00000163736	PPBP	3.39323	1.83567	1.03045	1.78143	0.0748418	0.267304
ENSG00000255910		2.14815	1.83409	0.829742	2.21043	0.0270751	0.140693
ENSG00000280060		2.4322	1.8311	0.557891	3.28218	0.0010301	0.0147663
ENSG00000275557		4.85221	1.82697	0.566317	3.22605	0.00125513	0.0170439
ENSG00000236963		2.49452	1.82494	0.808612	2.25688	0.0240156	0.130535
ENSG00000179546	HTR1D	2.07871	1.82466	0.815639	2.23709	0.0252802	0.134952
ENSG00000138207	RBP4	36.0316	1.82449	0.66163	2.75756	0.00582341	0.0503855
ENSG00000267852		2.88751	1.82361	0.627948	2.90408	0.00368335	0.0364887
ENSG00000105610	KLF1	1.28204	1.82131	0.734263	2.48047	0.0131211	0.0875831
ENSG00000178752	ERFE	8.4284	1.81928	0.683635	2.66119	0.00778659	0.0614478
ENSG00000133115	STOML3	1.89592	1.81796	0.728919	2.49404	0.0126297	0.0853854
ENSG00000155026	RSPH10B	3.2012	1.81141	0.660319	2.74324	0.00608362	0.0519241
ENSG00000207606	MIR554	2.338	1.80789	0.649459	2.78368	0.00537459	0.0474725
ENSG00000280323		1.32746	1.80779	0.956997	1.88903	0.0588883	0.230198
ENSG00000253301	LINC01606	2.14215	1.80697	0.93694	1.92859	0.0537823	0.218035
ENSG00000262380		4.24909	1.80442	0.449611	4.01328	5.98806e-05	0.00160827
ENSG00000234219		2.84268	1.80175	0.619641	2.90774	0.00364054	0.0362545
ENSG00000279217		2.92165	1.80133	1.38242	1.30302	0.192566	0.456855
ENSG00000282996		1.54399	1.80079	0.856234	2.10315	0.0354528	0.167195
ENSG00000184571	PIWIL3	1.88454	1.80018	0.939998	1.91509	0.0554808	0.221814
ENSG00000254985		2.58309	1.79985	0.650588	2.76649	0.00566629	0.049418
ENSG00000109163	GNRHR	2.72888	1.79949	0.946642	1.90092	0.0573129	0.226142
ENSG00000221843	SPATA31H1	1.48003	1.79918	1.3168	1.36633	0.171837	0.428898
ENSG00000207208	RNU6-790P	2.66202	1.79858	0.549245	3.27464	0.00105799	0.0150711
ENSG00000264966	MIR5094	3.12218	1.79779	0.544736	3.3003	0.000965801	0.0140544
ENSG00000171396	KRTAP4-4	74.3593	1.79585	1.84976	0.970855	0.33162	0.60881
ENSG00000279476		12.1323	1.79557	0.36134	4.9692	6.723e-07	4.38339e-05
ENSG00000266371		5.26849	1.79475	0.631125	2.84373	0.00445881	0.0414626
ENSG00000159217	IGF2BP1	2.12585	1.79391	1.05166	1.70579	0.088047	0.292548
ENSG00000170290	SLN	20.0602	1.78507	0.549288	3.24978	0.00115493	0.0160726
ENSG00000289085		9.50418	1.78454	0.454338	3.92779	8.57303e-05	0.00214729
ENSG00000225761		3.60827	1.78421	0.490905	3.63453	0.000278486	0.00540248
ENSG00000235349		1.71681	1.7839	0.743792	2.39839	0.0164673	0.101642
ENSG00000267659	LINC01482	2.63868	1.78373	0.768905	2.31983	0.0203502	0.116614
ENSG00000259905	PWRN1	5.54436	1.78059	0.839065	2.12211	0.0338285	0.162342
ENSG00000260862	LOC101928446	1.56794	1.77865	0.813369	2.18676	0.0287598	0.146686
ENSG00000253709	IGHV1-14	2.22878	1.77847	1.4407	1.23444	0.217038	0.486996
ENSG00000274422		371.113	1.77796	0.280994	6.32742	2.49299e-10	4.54952e-08
ENSG00000229268	PES1P2	1.6442	1.77743	0.555015	3.20248	0.00136249	0.0180913
ENSG00000227101	LOC107984195	1.29985	1.7747	1.29658	1.36875	0.171077	0.427648
ENSG00000155052	CNTNAP5	1.27498	1.77438	1.33109	1.33303	0.182522	0.44321
ENSG00000276533		3.04296	1.77307	0.557614	3.17974	0.00147407	0.0191413
ENSG00000269994	LINC02893	4.16983	1.77059	0.66994	2.64292	0.00821956	0.0637297
ENSG00000170373	CST1	5.52274	1.76907	1.5381	1.15016	0.250076	0.525795
ENSG00000229276		2.19118	1.768	0.780666	2.26474	0.0235287	0.128637
ENSG00000251629	LINC02241	1.78805	1.76751	0.889979	1.98601	0.0470317	0.200921
ENSG00000174501	ANKRD36C	312.841	1.76513	0.234438	7.52918	5.10588e-14	2.29862e-11
ENSG00000258454		2.06564	1.76016	0.494588	3.55884	0.000372498	0.00679408
ENSG00000082556	OPRK1	1.2323	1.75784	0.774604	2.26934	0.0232479	0.127703
ENSG00000259135		2.04393	1.75651	0.612694	2.86686	0.00414571	0.0395096
ENSG00000280092		1.99083	1.7557	0.609214	2.88191	0.00395271	0.0382617
ENSG00000179428	IL6-AS1	3.80726	1.75523	0.628165	2.79422	0.00520247	0.0463855
ENSG00000211858	TRAJ31	6.32288	1.75304	0.58246	3.00972	0.00261489	0.0289724
ENSG00000204967	PCDHA4	6.46229	1.75206	0.560426	3.1263	0.00177022	0.0218576
ENSG00000199805	RNU1-134P	1.63693	1.74891	0.597348	2.92779	0.00341377	0.03457
ENSG00000187689	AMTN	1.73532	1.74567	1.1757	1.48479	0.137598	0.377843
ENSG00000263584	MIR4480	2.18479	1.74348	0.697459	2.49975	0.012428	0.0843661
ENSG00000112319	EYA4	14.5317	1.74216	0.557912	3.12265	0.0017923	0.0220344
ENSG00000205362	MT1A	11.0656	1.74097	0.630101	2.76301	0.00572711	0.0498145
ENSG00000287284		3.13953	1.74068	0.563744	3.08771	0.00201705	0.0240065
ENSG00000165973	NELL1	7.87938	1.74023	0.618801	2.81227	0.00491933	0.0445189
ENSG00000231881		2.56288	1.73415	0.855063	2.0281	0.0425505	0.1883
ENSG00000285827		1.92069	1.73386	0.763999	2.26946	0.0232407	0.127703
ENSG00000239577	RN7SL388P	2.1961	1.73255	0.550922	3.14481	0.00166194	0.02094
ENSG00000290977	KRT16P6	8.43212	1.731	0.400667	4.32029	1.55825e-05	0.000556612
ENSG00000288863		2.42718	1.7302	0.569837	3.03631	0.0023949	0.0271262
ENSG00000267430	LOC100422317	2.12262	1.72929	0.621986	2.78027	0.00543145	0.0478284
ENSG00000250011		1.25063	1.72911	0.835672	2.06913	0.0385339	0.176616
ENSG00000205057	CLLU1-AS1	5.32866	1.72854	0.719179	2.40349	0.0162392	0.100733
ENSG00000168843	FSTL5	3.60628	1.72763	0.686214	2.51762	0.011815	0.081711
ENSG00000255358		8.80924	1.7266	0.461959	3.73756	0.000185812	0.0039124
ENSG00000205334	LINC01460	1.59214	1.72616	1.2678	1.36154	0.173344	0.431337
ENSG00000132204		5.31253	1.7244	0.95961	1.79698	0.0723391	0.261594
ENSG00000256146		2.52692	1.72401	0.848766	2.0312	0.0422349	0.187565
ENSG00000222276	RNU2-33P	2.4809	1.72368	0.609241	2.82922	0.00466609	0.0427869
ENSG00000211626	IGKV6D-41	3.74152	1.72073	1.05567	1.62998	0.103105	0.320173
ENSG00000228414	REL-DT	1.82135	1.71942	0.868115	1.98063	0.0476325	0.202511
ENSG00000271917		2.10707	1.71911	0.676842	2.5399	0.0110884	0.0780174
ENSG00000186191	BPIFB4	1.74335	1.71908	1.15505	1.48832	0.136667	0.376434
ENSG00000261476		2.97769	1.70501	0.545275	3.12689	0.00176667	0.0218367
ENSG00000249853	HS3ST5	1.98783	1.70319	0.798112	2.13402	0.0328414	0.159249
ENSG00000186487	MYT1L	2.17397	1.70314	1.13115	1.50567	0.132153	0.369597
ENSG00000183019	MCEMP1	8.55723	1.70231	0.831687	2.04681	0.0406765	0.182972
ENSG00000206769	RNU6-116P	1.58198	1.70155	0.883247	1.92647	0.0540455	0.218669
ENSG00000221837	KRTAP10-9	5.5597	1.70106	2.06317	0.824489	0.409662	0.67631
ENSG00000254503	HMGB3P29	1.74147	1.7004	1.19365	1.42453	0.154292	0.403097
ENSG00000265477		1.68647	1.69873	0.630762	2.69315	0.00707811	0.0574767
ENSG00000215277	RNF212B	1.43765	1.69803	0.923207	1.83927	0.0658748	0.247004
ENSG00000259398		7.93546	1.69633	0.446849	3.7962	0.000146931	0.00326844
ENSG00000140527	WDR93	3.39934	1.69491	0.59067	2.86947	0.0041116	0.0393299
ENSG00000180211	RPL23P6	53.5568	1.68991	0.191626	8.81877	1.15723e-18	9.9459e-16
ENSG00000278177		2.55657	1.68986	0.565227	2.98969	0.00279257	0.0303808
ENSG00000250321		397.274	1.68916	0.114558	14.745	3.31398e-49	1.87982e-45
ENSG00000273079	GRIN2B	3.57307	1.68792	0.699453	2.4132	0.015813	0.0989824
ENSG00000165682	CLEC1B	1.25306	1.68572	1.19553	1.41002	0.158532	0.409089
ENSG00000289326		1.57049	1.68378	0.739998	2.27539	0.0228826	0.126485
ENSG00000254101	LINC02055	5.02999	1.68141	0.858202	1.95922	0.050087	0.2086
ENSG00000181378	CFAP65	2.9985	1.68138	0.926897	1.81399	0.0696788	0.255911
ENSG00000235026	DPP10-AS1	2.28205	1.68056	0.961586	1.74769	0.0805172	0.278589
ENSG00000258137	GPR84-AS1	2.4986	1.67996	0.614717	2.73289	0.00627807	0.053041
ENSG00000265185		1.32718	1.67881	0.892041	1.88199	0.0598379	0.232316
ENSG00000288867	PPIAL4C	18.4323	1.67605	0.27051	6.1959	5.79522e-10	9.50081e-08
ENSG00000244057	LCE3C	77.9188	1.67512	1.07691	1.55549	0.11983	0.349425
ENSG00000272330		2.34765	1.67469	0.565659	2.9606	0.00307045	0.0321937
ENSG00000257674		1.67954	1.67406	0.554646	3.01825	0.00254242	0.0283443
ENSG00000288597		3.79251	1.67192	0.596125	2.80465	0.00503711	0.0452383
ENSG00000234293	BACH1-IT3	1.3175	1.66827	0.66281	2.51696	0.0118372	0.0817733
ENSG00000211491		1.90071	1.66621	0.863917	1.92867	0.0537723	0.218026
ENSG00000244040	IL12A-AS1	16.6295	1.6637	0.921784	1.80487	0.0710949	0.258778
ENSG00000241420	RN7SL505P	1.78052	1.6633	0.625168	2.66057	0.00780089	0.0614609
ENSG00000262074		1.62056	1.66322	0.698341	2.38167	0.0172342	0.10479
ENSG00000244128	LINC01322	3.16994	1.66056	0.902377	1.8402	0.0657385	0.246656
ENSG00000102891	MT4	35.0371	1.65998	0.710633	2.33592	0.0194956	0.113518
ENSG00000259286		2.37647	1.65815	0.71069	2.33316	0.0196397	0.113934
ENSG00000288562		1.56199	1.65234	1.42441	1.16002	0.24604	0.52115
ENSG00000205864	KRTAP5-6	4.5215	1.65142	1.52861	1.08034	0.27999	0.557817
ENSG00000179046	TRIML2	1.45747	1.64984	0.77413	2.13121	0.0330714	0.160073
ENSG00000212721	KRTAP4-11	38.3646	1.64876	1.72502	0.955796	0.339175	0.616748
ENSG00000256422	LINC02552	1.9876	1.64758	1.41961	1.16059	0.245808	0.520891
ENSG00000185467	KPNA7	1.94568	1.64592	0.776547	2.11954	0.034045	0.16294
ENSG00000255650	FAM222A-AS1	2.09251	1.64591	0.858167	1.91794	0.0551188	0.220921
ENSG00000235885	LOC101927661	1.26869	1.64339	0.973702	1.68777	0.091455	0.298969
ENSG00000271204		5.28415	1.64192	0.438676	3.7429	0.000181911	0.00385027
ENSG00000171711	DEFB4A	1130.38	1.64005	0.872236	1.88029	0.0600692	0.232807
ENSG00000286125	ZIM2-AS1	4.54525	1.63957	0.55354	2.96197	0.00305681	0.0320986
ENSG00000237803	PIRAT1	1.84705	1.63908	0.952093	1.72155	0.0851502	0.287302
ENSG00000248752		1.5271	1.63841	0.902423	1.81556	0.0694372	0.255299
ENSG00000242358		25.8986	1.63672	0.257699	6.35128	2.13526e-10	3.95819e-08
ENSG00000247228	LOC400541	1.69272	1.63634	0.941033	1.73888	0.0820563	0.281277
ENSG00000171872	KLF17	1.23257	1.63501	0.960694	1.70191	0.0887728	0.293755
ENSG00000270951		3.40832	1.63416	0.524599	3.11506	0.00183907	0.0224633
ENSG00000236501		10.083	1.6298	0.452667	3.60043	0.000317691	0.00596711
ENSG00000279416		2.31797	1.62942	0.539267	3.02154	0.00251491	0.028104
ENSG00000284718	SCYGR7	20.497	1.62803	1.79946	0.904729	0.365609	0.639947
ENSG00000280176		2.07099	1.62707	0.666666	2.44061	0.0146625	0.0940003
ENSG00000272381		1.94688	1.62671	1.13624	1.43167	0.152239	0.399995
ENSG00000251003		5.81122	1.6263	0.594041	2.73769	0.00618726	0.0524066
ENSG00000133863	TEX15	5.21392	1.62507	0.674296	2.41003	0.0159512	0.0995836
ENSG00000288744		1.67818	1.62496	0.616619	2.63527	0.00840695	0.0647409
ENSG00000224185		1.83096	1.62257	0.765525	2.11955	0.0340439	0.16294
ENSG00000289826		2.46044	1.62199	1.39202	1.16521	0.243935	0.518939
ENSG00000200834		6.42984	1.61887	0.485585	3.33385	0.000856523	0.0128533
ENSG00000265142	MIR133A1HG	2.30557	1.61799	0.891795	1.81431	0.0696299	0.255809
ENSG00000242795		2.79695	1.61017	0.616826	2.61041	0.00904343	0.0681067
ENSG00000250461		222.254	1.60945	0.27156	5.92666	3.0915e-09	4.23581e-07
ENSG00000241985		7.40091	1.60733	0.418434	3.84131	0.000122381	0.00284133
ENSG00000127530	OR7C1	20.1205	1.6059	0.468072	3.43088	0.000601627	0.00979525
ENSG00000170465	KRT6C	21596.1	1.60491	0.712804	2.25154	0.0243514	0.131729
ENSG00000284862	CCDC39	3.64385	1.60287	0.540336	2.96644	0.0030127	0.0318631
ENSG00000256195	LOC101928940	1.62814	1.60212	0.769391	2.08233	0.0373128	0.172741
ENSG00000254794		2.17031	1.60131	0.671721	2.38389	0.0171306	0.104355
ENSG00000224451	ATP5PBP1	2.69239	1.60086	0.500696	3.19726	0.00138738	0.0183707
ENSG00000274275		2.48956	1.59947	0.650485	2.45888	0.013937	0.0907317
ENSG00000255469		1.23177	1.59892	0.941953	1.69745	0.0896123	0.295592
ENSG00000188558	OR2G6	1.97306	1.59659	0.894333	1.78523	0.0742245	0.265869
ENSG00000280441		104.821	1.59258	0.3816	4.17344	3.00036e-05	0.000939252
ENSG00000249098		2.52595	1.59109	0.542369	2.93359	0.00335067	0.0341472
ENSG00000236972		200.489	1.58958	0.367209	4.32881	1.4992e-05	0.00054097
ENSG00000227165	WDR11-DT	1.61327	1.58692	0.734192	2.16145	0.0306608	0.152354
ENSG00000289017		15.5136	1.58483	0.401254	3.94968	7.82548e-05	0.00199234
ENSG00000267388		1.45656	1.58358	0.819296	1.93285	0.0532544	0.216768
ENSG00000060718	COL11A1	231.082	1.58338	0.634219	2.49657	0.0125399	0.084923
ENSG00000242860	RN7SL180P	2.01106	1.58302	0.864576	1.83097	0.0671044	0.249602
ENSG00000138675	FGF5	4.97803	1.58257	0.979633	1.61548	0.106207	0.326037
ENSG00000229704		5.5227	1.58218	0.452149	3.49924	0.000466592	0.00807411
ENSG00000248493		3.02569	1.5816	0.636399	2.48523	0.0129468	0.0868285
ENSG00000237360		1.73341	1.58028	0.869277	1.81792	0.0690761	0.254313
ENSG00000224347	SCEL-AS1	1.93463	1.58009	0.732774	2.15632	0.0310588	0.153636
ENSG00000258857		1.90341	1.57619	0.752215	2.0954	0.0361352	0.16926
ENSG00000116329	OPRD1	1.62501	1.57591	1.14224	1.37967	0.167688	0.422292
ENSG00000270641	TSIX	17.1821	1.57545	0.73944	2.1306	0.0331218	0.160225
ENSG00000233559		3.37204	1.57527	0.709386	2.22061	0.0263776	0.138382
ENSG00000170477	KRT4	34.8415	1.57466	0.672622	2.34108	0.0192283	0.112399
ENSG00000250069		1.81849	1.57186	0.702138	2.23867	0.0251772	0.134605
ENSG00000254422		1.29299	1.57017	0.718087	2.18661	0.0287713	0.146686
ENSG00000243081		1.75445	1.56855	0.867264	1.80861	0.0705112	0.257537
ENSG00000243648	RPS10P11	2.52731	1.56739	0.530274	2.9558	0.00311859	0.0325661
ENSG00000240003	RPL7P24	2.20333	1.56703	0.61535	2.54656	0.010879	0.0768685
ENSG00000271461	CKAP2LP1	3.10884	1.56552	0.52655	2.97316	0.00294747	0.031439
ENSG00000162779	AXDND1	9.11301	1.56477	0.667593	2.34389	0.0190836	0.112037
ENSG00000260372	AQP4-AS1	3.1024	1.56459	0.978171	1.59951	0.109708	0.332529
ENSG00000261529		2.2735	1.56456	0.674257	2.32042	0.0203183	0.116512
ENSG00000143536	CRNN	185.823	1.56369	0.587521	2.66151	0.00777921	0.0614066
ENSG00000239801		1.3419	1.56369	0.765934	2.04155	0.0411966	0.184672
ENSG00000134940	ACRV1	3.40893	1.56284	0.67419	2.3181	0.0204441	0.116926
ENSG00000262265		19.0876	1.56127	0.297838	5.24203	1.58823e-07	1.31327e-05
ENSG00000225383	SFTA1P	4.8139	1.55699	0.604892	2.57399	0.0100533	0.0729423
ENSG00000228768		1.94623	1.55684	0.689451	2.25809	0.0239402	0.130215
ENSG00000251234		2.04366	1.55667	0.492487	3.16082	0.00157323	0.0201146
ENSG00000272430		1.74702	1.55166	0.556114	2.79019	0.00526776	0.0467912
ENSG00000244668		1.4842	1.55003	0.73763	2.10136	0.0356092	0.167544
ENSG00000254605		2.32963	1.54859	0.623184	2.48497	0.0129561	0.0868705
ENSG00000164796	CSMD3	2.02664	1.54818	1.10144	1.4056	0.159843	0.410925
ENSG00000242808	SOX2-OT	15.0825	1.54805	0.407051	3.80309	0.000142902	0.00320648
ENSG00000249335		3.05787	1.54421	0.613529	2.51692	0.0118384	0.0817733
ENSG00000251056	ANKRD20A17P	5.0949	1.54394	0.621777	2.48311	0.013024	0.0872016
ENSG00000182898	TCHHL1	55.8621	1.54292	1.60369	0.962104	0.335997	0.613662
ENSG00000253972	MAL2-AS1	2.0707	1.54231	0.585875	2.63249	0.00847615	0.0651139
ENSG00000250337	PURPL	2.41321	1.53842	0.898981	1.7113	0.0870265	0.290621
ENSG00000126733	DACH2	2.21042	1.53733	0.674326	2.2798	0.0226196	0.125325
ENSG00000289627		2.95965	1.53685	0.597915	2.57035	0.0101595	0.0734312
ENSG00000243806	RPL7P18	17.1974	1.53489	0.396971	3.8665	0.00011041	0.00262265
ENSG00000266421	MIR4451	6.88246	1.53363	0.376959	4.06843	4.73308e-05	0.00134779
ENSG00000237738	RNF216-IT1	2.92261	1.53345	0.493681	3.10616	0.00189537	0.0229434
ENSG00000224237		15.5448	1.53212	1.0256	1.49387	0.135209	0.37414
ENSG00000187054	TMPRSS11A	22.9609	1.53144	0.851641	1.79823	0.072141	0.261308
ENSG00000260792	LINC02280	1.6244	1.5312	0.818195	1.87144	0.0612841	0.235959
ENSG00000180815	MAP3K15	3.24773	1.53116	0.675611	2.26633	0.0234315	0.128319
ENSG00000243620	LOC124909494	2.11989	1.52904	0.800356	1.91045	0.0560755	0.223202
ENSG00000279078	SND1-IT1	16.8731	1.52718	0.307841	4.96094	7.01533e-07	4.55306e-05
ENSG00000289707	LOC105377225	6.58645	1.52583	1.47593	1.03381	0.301223	0.57901
ENSG00000205592	MUC19	2.17651	1.52529	0.81333	1.87537	0.0607424	0.234743
ENSG00000273090		1.41724	1.52527	0.851985	1.79026	0.0734129	0.263929
ENSG00000215853	RPTN	508.379	1.52373	0.568264	2.68137	0.00733221	0.0588944
ENSG00000288881		3.24043	1.52261	0.406955	3.74147	0.00018295	0.00386074
ENSG00000225419	RPL21P3	6.47549	1.52241	0.276833	5.49939	3.81115e-08	3.75667e-06
ENSG00000231870	KRT17P3	78.6215	1.52175	0.472458	3.22092	0.00127779	0.0172657
ENSG00000252546	RNA5SP466	1.4171	1.52159	0.963864	1.57863	0.11442	0.340018
ENSG00000153802	TMPRSS11D	495.662	1.52089	0.613337	2.47969	0.0131496	0.0877113
ENSG00000225528	TMA7B	5.96799	1.52077	0.412929	3.68289	0.000230604	0.00462546
ENSG00000251363		1.5448	1.51852	1.04556	1.45234	0.146406	0.390885
ENSG00000243103	RN7SL452P	3.67406	1.5176	0.464406	3.26784	0.00108372	0.0153606
ENSG00000205325		1.32697	1.5156	1.09325	1.38632	0.165649	0.419177
ENSG00000241112		5.66959	1.51554	0.389552	3.89047	0.000100051	0.00243575
ENSG00000287002		1.96948	1.51523	0.623576	2.4299	0.0151031	0.0958289
ENSG00000233056	ERVH48-1	2.09631	1.51413	0.885294	1.71031	0.0872087	0.290819
ENSG00000241772		24.4292	1.51368	0.338112	4.47688	7.57426e-06	0.000313151
ENSG00000228484	LOC101927692	1.9591	1.51179	0.923775	1.63653	0.101728	0.317684
ENSG00000279208		2.58734	1.5104	0.744706	2.02819	0.0425411	0.1883
ENSG00000270442	PPIGP1	2.59435	1.51038	0.603362	2.50327	0.012305	0.0839334
ENSG00000184774	MGAT4EP	1.52873	1.50999	0.806405	1.8725	0.0611373	0.235685
ENSG00000249532	MIR302CHG	5.10719	1.50999	0.491735	3.07075	0.00213524	0.025004
ENSG00000196224	KRTAP5-3	48.9677	1.50751	1.35494	1.1126	0.265879	0.543486
ENSG00000279670		22.5728	1.50578	0.258797	5.81841	5.94101e-09	7.42286e-07
ENSG00000255342		2.08679	1.50569	0.552042	2.72749	0.00638177	0.0534827
ENSG00000164161	HHIP	3.83531	1.50124	0.982939	1.52729	0.126688	0.360485
ENSG00000270000		2.02932	1.50033	0.632287	2.37286	0.017651	0.106288
ENSG00000086548	CEACAM6	287.431	1.49968	0.638182	2.34993	0.0187771	0.110949
ENSG00000248559		4.9784	1.49924	0.448907	3.33975	0.000838531	0.0126704
ENSG00000229820		3.83006	1.49893	0.462887	3.23823	0.00120272	0.0165913
ENSG00000175874	CREG2	9.57323	1.49687	0.61589	2.43042	0.0150815	0.0957861
ENSG00000283152	MIR3120	1.61131	1.4964	0.713837	2.09627	0.0360582	0.169094
ENSG00000231878		65.9237	1.49568	0.213798	6.99578	2.6379e-12	7.95915e-10
ENSG00000233524		4.30057	1.49531	0.55817	2.67895	0.00738532	0.0592204
ENSG00000286536		1.75983	1.49478	0.707681	2.11222	0.0346673	0.164834
ENSG00000251555		1.55046	1.49475	0.682861	2.18896	0.0286	0.14622
ENSG00000139223	ANP32D	2.1749	1.48983	0.516999	2.88169	0.00395546	0.0382753
ENSG00000241641		7.35071	1.48972	0.456166	3.26575	0.00109175	0.0154358
ENSG00000235295	LINC01634	2.55547	1.4892	0.932393	1.59718	0.110226	0.333252
ENSG00000237406	NDUFA9P1	12.7266	1.48595	0.369681	4.01954	5.8313e-05	0.00157155
ENSG00000133107	TRPC4	8.28458	1.48484	0.469708	3.16119	0.00157127	0.0201146
ENSG00000249207		1.58234	1.48222	1.0137	1.46218	0.143693	0.387249
ENSG00000143546	S100A8	32468.5	1.47967	0.590613	2.5053	0.0122346	0.0836542
ENSG00000164794	KCNV1	2.31891	1.47913	0.944789	1.56556	0.117451	0.345627
ENSG00000201616	RNU1-91P	1.7159	1.47847	0.545968	2.70798	0.00676938	0.0557855
ENSG00000214067		2.29706	1.47833	0.594232	2.48779	0.0128538	0.0863885
ENSG00000269635		2.16744	1.47748	0.653646	2.26037	0.0237985	0.129702
ENSG00000246283		1.86745	1.47318	0.537473	2.74094	0.00612637	0.0521286
ENSG00000234323	LINC01505	2.16622	1.47193	0.729701	2.01716	0.0436784	0.191529
ENSG00000243007		7.47129	1.46928	0.337091	4.3587	1.30838e-05	0.000488911
ENSG00000221639	LOC124900180	6.60593	1.46891	0.395018	3.71858	0.000200347	0.00415673
ENSG00000196557	CACNA1H	414.057	1.46657	0.49262	2.97707	0.00291013	0.0311792
ENSG00000260971		4.47827	1.46652	0.428339	3.42375	0.000617643	0.00997585
ENSG00000112116	IL17F	9.33747	1.46587	0.83566	1.75415	0.0794047	0.276566
ENSG00000243175	RPSAP36	16.7385	1.46554	0.357104	4.10396	4.06144e-05	0.00118387
ENSG00000006059	KRT33A	19.7808	1.46497	0.966573	1.51563	0.129613	0.365489
ENSG00000257279	LOC100506551	1.3207	1.46299	0.862664	1.6959	0.0899041	0.296013
ENSG00000250365	HEATR5A-DT	2.44433	1.46244	0.515332	2.83785	0.00454185	0.0420967
ENSG00000216035	MIR938	1.75558	1.46189	0.573547	2.54887	0.0108074	0.0765572
ENSG00000222001	LOC101928881	4.19533	1.46062	1.05358	1.38634	0.165643	0.419177
ENSG00000271947		3.11781	1.4604	0.572824	2.54947	0.0107886	0.0764991
ENSG00000260851		2.0838	1.45893	0.733041	1.99024	0.0465647	0.199507
ENSG00000229721	RPS8P7	3.33962	1.4589	0.575904	2.53324	0.0113015	0.0791105
ENSG00000276704		1.41401	1.45585	0.656372	2.21803	0.0265527	0.13889
ENSG00000257839		5.46885	1.45335	0.35988	4.03841	5.38136e-05	0.00148759
ENSG00000250302	LINC01618	4.75449	1.45282	0.480269	3.02501	0.00248625	0.0278716
ENSG00000239280		6.95501	1.45003	0.358554	4.0441	5.25241e-05	0.00146079
ENSG00000170044	ZPLD1	3.91446	1.45003	0.586144	2.47385	0.0133667	0.0884112
ENSG00000188501	LCTL	5.63736	1.44987	0.805482	1.80001	0.0718598	0.260645
ENSG00000283045		5.63905	1.4498	0.39554	3.66536	0.000246987	0.00488498
ENSG00000251609		2.20306	1.44934	0.520134	2.78648	0.00532832	0.0471519
ENSG00000146166	LGSN	1.55023	1.44823	0.943103	1.5356	0.124637	0.357173
ENSG00000259590		6.60324	1.44819	1.1108	1.30374	0.192323	0.456821
ENSG00000278886		4.37835	1.44735	0.53036	2.72899	0.00635295	0.0533907
ENSG00000254484		2.10092	1.44602	0.620326	2.33106	0.01975	0.114262
ENSG00000288031		2.96687	1.44426	0.460884	3.13367	0.00172632	0.0215029
ENSG00000259843		1.36095	1.44231	0.958581	1.50463	0.13242	0.369986
ENSG00000255909		56.9328	1.44226	0.185554	7.77277	7.67903e-15	4.0332e-12
ENSG00000135443	KRT85	150.132	1.44074	1.19551	1.20513	0.228154	0.499865
ENSG00000186439	TRDN	4.95067	1.43955	0.85497	1.68374	0.0922324	0.30047
ENSG00000198695	ND6	1303.56	1.43935	0.200179	7.19035	6.46254e-13	2.18203e-10
ENSG00000269867		4.06588	1.43828	0.470855	3.0546	0.00225359	0.0259086
ENSG00000187094	CCK	2.13666	1.43693	0.719101	1.99822	0.0456924	0.19725
ENSG00000239198	RPL5P22	6.94492	1.43433	0.277477	5.16919	2.3511e-07	1.78294e-05
ENSG00000218682		3.67581	1.43363	0.537598	2.66673	0.00765927	0.0608142
ENSG00000223537		1.61607	1.43132	1.00098	1.42991	0.152742	0.400746
ENSG00000145700	ANKRD31	22.989	1.43062	0.397642	3.59776	0.000320969	0.00601276
ENSG00000249695	LOC574538	2.43131	1.42922	0.825967	1.73037	0.083565	0.284522
ENSG00000207688	MIR548AA2	1.42941	1.42839	0.680923	2.09772	0.0359296	0.168631
ENSG00000286647	LOC124900989	2.62809	1.42806	1.04307	1.3691	0.170968	0.427542
ENSG00000211658	IGLV3-27	258.997	1.42576	1.02031	1.39738	0.1623	0.414475
ENSG00000185479	KRT6B	29359.4	1.42554	0.640568	2.22543	0.0260523	0.137214
ENSG00000219608		1.34428	1.42518	0.658765	2.16341	0.0305094	0.152021
ENSG00000269971		1.6995	1.42382	0.590273	2.41214	0.015859	0.0991825
ENSG00000200816	SNORA38	1.745	1.42378	0.848166	1.67865	0.0932196	0.302342
ENSG00000241598	KRTAP5-4	34.5626	1.42352	1.5157	0.939178	0.347639	0.624252
ENSG00000273691		40.1552	1.41827	0.270081	5.25127	1.51056e-07	1.25638e-05
ENSG00000106013	ANKRD7	2.97731	1.41248	0.789199	1.78976	0.0734921	0.26408
ENSG00000121933	TMIGD3	18.023	1.40966	0.533286	2.64334	0.00820924	0.0636671
ENSG00000210127		10.731	1.40955	0.325283	4.3333	1.46888e-05	0.000532742
ENSG00000148123	PLPPR1	3.09679	1.4092	0.667862	2.11001	0.0348571	0.165487
ENSG00000205240	OR7E36P	2.85181	1.40885	0.438797	3.21071	0.00132405	0.0177387
ENSG00000288811	FAM247A	2.45605	1.40813	0.478688	2.94164	0.00326478	0.033474
ENSG00000088926	F11	1.32011	1.40471	1.42436	0.986206	0.324032	0.601712
ENSG00000267586	LINC00907	5.4204	1.40147	0.509597	2.75015	0.00595688	0.0511812
ENSG00000222790	RNU4-14P	1.53442	1.40109	0.73143	1.91555	0.0554226	0.221694
ENSG00000288923		3.88202	1.40082	0.431516	3.24628	0.00116923	0.016208
ENSG00000205786	LINC01531	2.29098	1.40077	0.926986	1.5111	0.130763	0.367271
ENSG00000289213		2.39331	1.40072	0.536676	2.60999	0.0090545	0.068172
ENSG00000174715		9.65685	1.40015	0.327945	4.26947	1.9594e-05	0.000670358
ENSG00000243504	RPS23P1	2.84818	1.39788	0.435484	3.20993	0.00132765	0.0177618
ENSG00000172139	SLC9C1	2.12178	1.39267	0.698528	1.99373	0.046182	0.198396
ENSG00000054938	CHRDL2	36.59	1.3925	0.596228	2.33553	0.019516	0.113518
ENSG00000286310		2.15373	1.39076	0.657476	2.1153	0.034404	0.164077
ENSG00000163833	FBXO40	2.99896	1.39074	0.921131	1.50982	0.13109	0.367897
ENSG00000242971	RN7SL233P	5.36426	1.39071	0.5203	2.6729	0.0075199	0.060028
ENSG00000286662		2.33868	1.38961	0.866922	1.60292	0.108952	0.331354
ENSG00000266801		1.72831	1.38955	0.592363	2.34577	0.0189877	0.111686
ENSG00000164687	FABP5	1769.26	1.38901	0.354703	3.91598	9.00364e-05	0.00223218
ENSG00000288899		34.0163	1.38848	0.270508	5.13286	2.8537e-07	2.09139e-05
ENSG00000199226	LOC124900488	2.62209	1.38732	0.57706	2.40412	0.0162115	0.100589
ENSG00000182870	GALNT9	2.03247	1.38709	0.747905	1.85463	0.0636491	0.24163
ENSG00000143552	NUP210L	3.60905	1.38558	0.583728	2.37367	0.0176122	0.10619
ENSG00000250620	LINC02515	3.53446	1.38478	0.666704	2.07705	0.0377971	0.174338
ENSG00000163554	SPTA1	8.51042	1.38361	0.676974	2.04381	0.0409722	0.18384
ENSG00000171446	KRT27	626.06	1.38356	1.11993	1.23539	0.216684	0.48678
ENSG00000229992		1.25672	1.38196	0.786214	1.75774	0.0787921	0.275277
ENSG00000002079	MYH16	3.6221	1.38142	0.568076	2.43175	0.0150259	0.0955528
ENSG00000172000	ZNF556	4.48517	1.38089	0.578148	2.38848	0.0169183	0.103494
ENSG00000172995	ARPP21	2.62502	1.38055	0.854014	1.61655	0.105976	0.325469
ENSG00000270339	PPIAL4H	1.52244	1.3801	0.6876	2.00713	0.0447356	0.194613
ENSG00000131015	ULBP2	22.4715	1.3792	0.469416	2.93812	0.00330205	0.033787
ENSG00000205867	KRTAP5-2	51.8622	1.37835	1.33055	1.03592	0.300238	0.578128
ENSG00000291090	CCDC144BP	29.1063	1.37742	0.387278	3.55666	0.000375599	0.00683306
ENSG00000250423	KIAA1210	1.55648	1.37733	0.878607	1.56762	0.116969	0.344852
ENSG00000229227		2.40108	1.37612	0.652973	2.10747	0.0350771	0.166218
ENSG00000254340	LOC124901882	1.34699	1.37389	0.717277	1.91543	0.0554378	0.221704
ENSG00000268295		8.09021	1.37277	0.315647	4.34908	1.3671e-05	0.000504265
ENSG00000177688	SUMO4	11.5588	1.37202	0.280224	4.89614	9.77384e-07	6.00012e-05
ENSG00000269489		1.59883	1.37046	0.697554	1.96467	0.0494526	0.207053
ENSG00000242170	RN7SL329P	4.12814	1.36952	0.505805	2.70761	0.00677696	0.0558257
ENSG00000277829		1.76754	1.36943	0.64713	2.11616	0.0343315	0.163897
ENSG00000279885		3.09179	1.36911	0.583061	2.34814	0.0188676	0.111229
ENSG00000241129	RPL22P19	1.41966	1.36896	0.789115	1.73481	0.0827749	0.282978
ENSG00000277112		8.54236	1.36867	0.445251	3.07394	0.00211252	0.0247891
ENSG00000278909		5.24276	1.36843	0.512657	2.66928	0.00760136	0.0604401
ENSG00000259746		36.302	1.36719	0.225671	6.05832	1.37554e-09	2.08626e-07
ENSG00000221406		4.5538	1.36479	0.479779	2.84461	0.00444653	0.0414203
ENSG00000206192		1.83452	1.3642	0.992628	1.37434	0.169338	0.424771
ENSG00000235683		3.99578	1.36378	0.532082	2.5631	0.0103741	0.0744862
ENSG00000243260	RN7SL558P	7.55811	1.36221	0.357548	3.80987	0.00013904	0.0031347
ENSG00000259380		1.94791	1.3621	0.754097	1.80627	0.0708761	0.258379
ENSG00000084453	SLCO1A2	1.56888	1.36171	0.829938	1.64074	0.100852	0.316166
ENSG00000270547	LINC01235	83.0225	1.3605	0.466286	2.91773	0.00352585	0.0354234
ENSG00000290127		1.72414	1.35959	0.576734	2.3574	0.0184036	0.109403
ENSG00000271590		7.92832	1.35872	0.393122	3.45623	0.000547796	0.00921506
ENSG00000188338	SLC38A3	8.61466	1.35806	0.645862	2.1027	0.0354918	0.16727
ENSG00000286828		4.23985	1.35692	0.444732	3.05109	0.00228014	0.0261253
ENSG00000140519	RHCG	1149.93	1.35617	0.661894	2.04892	0.0404703	0.182376
ENSG00000244256	RN7SL130P	2.455	1.35483	0.546465	2.47926	0.0131654	0.087755
ENSG00000287771		1.51943	1.35372	0.678428	1.99538	0.046002	0.198043
ENSG00000266127	ZNF415P1	4.26055	1.35343	0.431264	3.13829	0.00169938	0.02127
ENSG00000141431	ASXL3	10.7587	1.35272	0.560674	2.41267	0.0158362	0.0990838
ENSG00000182591	KRTAP11-1	30.0149	1.35209	1.39317	0.970514	0.33179	0.608893
ENSG00000013588	GPRC5A	194.855	1.34859	0.410499	3.28526	0.0010189	0.0146393
ENSG00000291034	GYG2P1	2.81775	1.34797	1.37576	0.979801	0.327184	0.604098
ENSG00000276742		1.29228	1.34793	0.846147	1.59302	0.111156	0.334529
ENSG00000279981		9.0789	1.34721	0.368726	3.65367	0.000258514	0.00508811
ENSG00000169836	TACR3	1.53928	1.34432	0.802144	1.67591	0.0937567	0.303207
ENSG00000286607		2.82764	1.34292	0.635688	2.11255	0.0346396	0.164785
ENSG00000284643	SCYGR2	6.80059	1.34261	2.1098	0.636369	0.524536	0.76062
ENSG00000230067		13.2101	1.34253	0.261747	5.12912	2.91096e-07	2.12786e-05
ENSG00000258424		1.58722	1.34149	0.718525	1.867	0.061901	0.237344
ENSG00000239247	RN7SL589P	4.39694	1.34059	0.542783	2.46985	0.0135171	0.0890321
ENSG00000234709		25.8952	1.33917	0.279698	4.78792	1.68522e-06	9.2093e-05
ENSG00000239263		3.53556	1.33885	0.504992	2.65122	0.00802005	0.0626624
ENSG00000272804	KRTAP10-7	48.9901	1.33773	1.95538	0.684128	0.493895	0.740752
ENSG00000233532	LINC00460	1.35992	1.3363	0.736836	1.81357	0.0697439	0.256079
ENSG00000221502	MIR1245A	22.7545	1.33573	0.426963	3.12844	0.00175738	0.0217844
ENSG00000271596		1.6472	1.33359	0.72969	1.82761	0.0676074	0.250749
ENSG00000166573	GALR1	6.90531	1.33316	0.615224	2.16694	0.0302391	0.151131
ENSG00000238713		1.28482	1.333	0.844182	1.57904	0.114326	0.339887
ENSG00000289981		2.02497	1.33241	0.488591	2.72705	0.00639029	0.0535109
ENSG00000224132		1.64828	1.33238	0.830907	1.60353	0.108818	0.331076
ENSG00000134755	DSC2	3784.73	1.33216	0.429736	3.09994	0.00193559	0.0233057
ENSG00000252755	RNU6-703P	1.42749	1.33071	0.692218	1.92239	0.0545569	0.219637
ENSG00000234469	CLDN34	2.19199	1.32991	0.612638	2.17079	0.0299472	0.150516
ENSG00000233342		2.32417	1.32821	0.804043	1.65191	0.0985523	0.312062
ENSG00000162892	IL24	30.7468	1.32795	1.25179	1.06084	0.288763	0.56662
ENSG00000254017	IGHEP2	4.27536	1.32669	0.531115	2.49793	0.0124921	0.0846799
ENSG00000258613	RPL21P7	3.0178	1.32662	0.704864	1.88209	0.0598242	0.232316
ENSG00000290531		2.7486	1.32644	0.652524	2.03279	0.0420739	0.187155
ENSG00000149948	HMGA2	8.08741	1.32618	0.58708	2.25893	0.0238874	0.130038
ENSG00000181355		1.56554	1.32244	0.605637	2.18355	0.0289951	0.147455
ENSG00000184995	IFNE	10.3773	1.32086	0.576193	2.2924	0.0218827	0.122583
ENSG00000258711		2.41366	1.31923	0.861154	1.53193	0.125539	0.358652
ENSG00000279957		1.80365	1.3181	0.57294	2.30059	0.0214147	0.120773
ENSG00000253372		8.33657	1.3174	0.348082	3.78474	0.000153872	0.00338849
ENSG00000259719		3.12017	1.31729	0.617701	2.13258	0.0329595	0.159658
ENSG00000253585		2.16483	1.31693	0.873972	1.50684	0.131853	0.368907
ENSG00000137558	PI15	165.663	1.31614	0.466346	2.82225	0.00476883	0.0434201
ENSG00000165478	HEPACAM	3.98059	1.31559	0.913075	1.44084	0.14963	0.395896
ENSG00000240233	RN7SL587P	7.89366	1.31172	0.437082	3.00108	0.00269021	0.0295506
ENSG00000183273	CCDC60	3.14085	1.31169	0.670266	1.95697	0.0503507	0.209269
ENSG00000233942		1.55585	1.31127	0.977328	1.34169	0.179696	0.439438
ENSG00000215274	GAGE10	1.29712	1.31027	1.20983	1.08302	0.2788	0.556854
ENSG00000289400	LOC124902559	1.61615	1.30999	0.690746	1.89649	0.0578957	0.227918
ENSG00000277440		2.65386	1.30976	0.502453	2.60674	0.00914098	0.0685501
ENSG00000187672	ERC2	10.6657	1.30947	0.42323	3.094	0.00197478	0.0235925
ENSG00000225195		3.98259	1.30917	0.47061	2.78186	0.0054049	0.0476364
ENSG00000124875	CXCL6	70.7353	1.30893	0.742225	1.76352	0.0778123	0.273167
ENSG00000269964	MEI4	2.89414	1.30765	0.777218	1.68248	0.0924759	0.301056
ENSG00000136872	ALDOB	1.38293	1.30731	1.40271	0.931988	0.351343	0.627721
ENSG00000237818	RPS3AP29	1.41519	1.3072	0.75705	1.7267	0.0842223	0.285798
ENSG00000227098		1.44036	1.30479	0.834523	1.56351	0.117932	0.346073
ENSG00000289702		2.73749	1.30328	0.565103	2.30627	0.0210958	0.119377
ENSG00000175311	ANKS4B	1.30545	1.30274	0.996535	1.30727	0.191121	0.455229
ENSG00000265828	MIR3939	1.69535	1.3015	0.675883	1.92563	0.0541503	0.21876
ENSG00000278893		3.00313	1.30089	0.664045	1.95905	0.0501074	0.208655
ENSG00000260105		5.56549	1.29999	0.52765	2.46374	0.0137497	0.0899247
ENSG00000184507	NUTM1	1.66482	1.29984	0.695261	1.86958	0.0615426	0.236514
ENSG00000200164		6.17039	1.29907	0.479724	2.70795	0.00677011	0.0557855
ENSG00000165970	SLC6A5	1.36826	1.29857	1.22073	1.06377	0.287434	0.565174
ENSG00000233384	CNIH3-AS2	1.61321	1.29751	0.79278	1.63666	0.101701	0.317636
ENSG00000070729	CNGB1	64.0273	1.29716	0.774262	1.67535	0.093866	0.303457
ENSG00000264067		3.34871	1.29667	0.792205	1.63678	0.101676	0.317591
ENSG00000279701		1.24692	1.29599	0.994949	1.30256	0.192724	0.457064
ENSG00000280164		2.25049	1.29473	0.528818	2.44835	0.0143513	0.0925914
ENSG00000170523	KRT83	27.4841	1.29393	1.37155	0.943408	0.345472	0.622452
ENSG00000259594		1.83687	1.29235	0.993938	1.30023	0.193523	0.458262
ENSG00000286314		13.8901	1.29234	0.369771	3.49498	0.000474103	0.00818411
ENSG00000253133		5.71072	1.29081	0.296017	4.3606	1.29704e-05	0.000486314
ENSG00000277825		2.02802	1.28988	0.716634	1.79991	0.0718744	0.260645
ENSG00000232354		1.53569	1.28977	0.975498	1.32216	0.186114	0.44786
ENSG00000189410	SH2D5	36.7057	1.28939	0.636486	2.0258	0.0427854	0.188928
ENSG00000271198		6.47901	1.28893	0.322229	4.00005	6.33284e-05	0.00168492
ENSG00000244411	KRTAP5-7	43.8928	1.28778	1.12085	1.14894	0.250582	0.526328
ENSG00000253475		6.71535	1.28746	0.475093	2.70991	0.00673017	0.0555532
ENSG00000228886		7.41789	1.28568	0.404349	3.17963	0.00147464	0.0191413
ENSG00000227906	SNAP25-AS1	2.012	1.28537	0.829325	1.5499	0.121165	0.351708
ENSG00000221864	KRTAP12-2	19.4702	1.28468	2.05646	0.624706	0.532164	0.765712
ENSG00000271789		12.2542	1.28412	0.262786	4.88658	1.02602e-06	6.21797e-05
ENSG00000291031	BCORP1	4.75345	1.28154	1.41323	0.906818	0.364503	0.638758
ENSG00000199400	RNY4P19	1.54666	1.27908	0.719915	1.7767	0.0756172	0.268922
ENSG00000264235	MYL12-AS1	6.91028	1.279	0.314902	4.06158	4.8741e-05	0.00137826
ENSG00000092054	MYH7	1.3263	1.27854	1.18886	1.07543	0.28218	0.56033
ENSG00000242737		3.03474	1.27843	0.590782	2.16397	0.030467	0.151848
ENSG00000289310		1.68313	1.27812	0.750863	1.7022	0.0887186	0.293701
ENSG00000232811		1.76971	1.27659	0.69567	1.83505	0.0664977	0.248523
ENSG00000247151	CSTF3-DT	1.51017	1.27649	0.966265	1.32106	0.186482	0.448221
ENSG00000286625		1.91345	1.27637	1.11067	1.14919	0.250477	0.526186
ENSG00000271182		1.93971	1.27565	0.768694	1.6595	0.0970153	0.308958
ENSG00000277459		2.85929	1.27564	0.550593	2.31685	0.0205119	0.117149
ENSG00000289044		1.55788	1.2748	0.658128	1.937	0.052745	0.215592
ENSG00000006788	MYH13	1.86387	1.27435	0.751093	1.69666	0.0897609	0.295743
ENSG00000157005	SST	1.44313	1.27353	1.10259	1.15503	0.248077	0.523396
ENSG00000250290		3.63029	1.27334	0.559711	2.27499	0.0229065	0.126502
ENSG00000248785		65.2665	1.27321	0.266039	4.78579	1.70312e-06	9.27139e-05
ENSG00000276596	LOC124904138	1.36275	1.27226	0.727584	1.74861	0.0803587	0.278355
ENSG00000287951	LOC124900774	1.6948	1.27187	0.676802	1.87923	0.0602131	0.233142
ENSG00000205445	KRTAP10-2	36.9105	1.27168	1.80812	0.703313	0.481861	0.731339
ENSG00000251073	NUDT19P5	5.61804	1.26991	0.436139	2.9117	0.00359465	0.0359049
ENSG00000200257	RNU6-97P	3.63616	1.26964	0.471182	2.69458	0.00704767	0.0573396
ENSG00000279946		6.64082	1.26927	0.430516	2.94824	0.00319585	0.0330233
ENSG00000184254	ALDH1A3	551.199	1.26847	0.458789	2.76481	0.00569554	0.0495816
ENSG00000242512	LINC01206	14.5933	1.2679	0.549096	2.30906	0.0209402	0.118758
ENSG00000275383		2.65098	1.26644	0.636562	1.9895	0.046646	0.199727
ENSG00000252062	RNU6-469P	1.45583	1.26637	0.79138	1.6002	0.109553	0.332386
ENSG00000287093		1.65606	1.26595	0.670092	1.88922	0.0588624	0.230175
ENSG00000227617	CERS6-AS1	3.43122	1.26574	0.454276	2.78628	0.00533166	0.047152
ENSG00000231817	LINC01198	4.61533	1.26571	0.713324	1.77438	0.0759996	0.269546
ENSG00000260088	DDX59-AS1	1.84337	1.26514	0.616506	2.05212	0.0401585	0.181533
ENSG00000273388		2.00931	1.26509	0.946904	1.33603	0.181539	0.441996
ENSG00000171403	KRT9	100.519	1.26355	0.458342	2.75679	0.00583721	0.0504741
ENSG00000288153		1.42472	1.26317	0.726049	1.73978	0.0818968	0.280987
ENSG00000261039	LINC02544	24.4078	1.26284	0.674768	1.87152	0.0612725	0.235959
ENSG00000255621		3.95032	1.26263	0.426108	2.96317	0.00304489	0.032068
ENSG00000241566	IGKV2D-24	88.8826	1.26234	0.854082	1.47801	0.139405	0.380739
ENSG00000230562		174.882	1.26234	0.193701	6.51694	7.17549e-11	1.46411e-08
ENSG00000254417		1.52028	1.26115	0.781247	1.61427	0.106468	0.326555
ENSG00000223305	RN7SKP30	1.65518	1.26066	0.58494	2.1552	0.031146	0.153815
ENSG00000125207	PIWIL1	2.72465	1.25986	0.880453	1.43092	0.152453	0.40029
ENSG00000200879	SNORD14E	3.28934	1.25966	0.420706	2.99415	0.0027521	0.0301022
ENSG00000171509	RXFP1	4.06887	1.25932	0.630083	1.99865	0.0456458	0.197168
ENSG00000255442		1.9696	1.25883	1.00395	1.25388	0.209885	0.478172
ENSG00000233780	LINC00367	4.28071	1.25791	0.378812	3.32068	0.000897968	0.0133245
ENSG00000206768		2.96986	1.25784	0.533146	2.35928	0.0183103	0.109077
ENSG00000178172	SPINK6	1.58696	1.25729	1.16062	1.08329	0.27868	0.556692
ENSG00000189377	CXCL17	21.9646	1.25689	0.555329	2.26333	0.0236155	0.128929
ENSG00000155761	SPAG17	52.8817	1.25541	0.337925	3.71504	0.000203173	0.00419999
ENSG00000263883	EEF1DP7	5.16084	1.25513	0.510878	2.45681	0.0140177	0.0910959
ENSG00000253661	ZFHX4-AS1	5.0088	1.25482	0.679689	1.84617	0.0648677	0.244847
ENSG00000276524	LINC03065	2.29999	1.25457	0.523971	2.39436	0.0166494	0.102443
ENSG00000226521		2.32612	1.25371	0.539481	2.32392	0.0201299	0.115712
ENSG00000133110	POSTN	9059.58	1.25298	0.422699	2.96423	0.00303437	0.0319929
ENSG00000257366		1.84026	1.25287	0.624159	2.0073	0.0447179	0.194613
ENSG00000081181	ARG2	99.4393	1.25137	0.42372	2.95329	0.00314408	0.0327719
ENSG00000204644	ZFP57	22.849	1.25096	1.30275	0.960248	0.33693	0.614258
ENSG00000151790	TDO2	234.036	1.25076	0.594652	2.10334	0.035436	0.167171
ENSG00000235482	RPL21P135	1.57811	1.25039	0.741312	1.68673	0.0916551	0.299174
ENSG00000227207	RPL31P12	1.60835	1.25039	0.673765	1.85583	0.0634784	0.241277
ENSG00000222810	RNU2-68P	3.19688	1.24949	0.549638	2.2733	0.0230081	0.126907
ENSG00000161850	KRT82	42.846	1.24574	1.18751	1.04904	0.294161	0.571812
ENSG00000242094		7.1046	1.24522	0.365533	3.40659	0.000657789	0.0104869
ENSG00000116147	TNR	5.37768	1.2439	0.728322	1.7079	0.0876558	0.291829
ENSG00000274312		3.28959	1.24378	0.462191	2.69105	0.00712277	0.0577189
ENSG00000286274		1.92105	1.24373	1.07049	1.16183	0.245303	0.520383
ENSG00000269902		3.15952	1.24281	0.517126	2.4033	0.0162479	0.100745
ENSG00000256797	KLRF2	1.64489	1.24181	0.721636	1.72083	0.0852823	0.287505
ENSG00000163288	GABRB1	1.9466	1.24074	0.753951	1.64565	0.0998348	0.314473
ENSG00000229092		4.25337	1.24001	1.02963	1.20432	0.228467	0.500242
ENSG00000280383		23.4167	1.23996	0.271258	4.57113	4.85102e-06	0.000218042
ENSG00000270095		1.49378	1.23967	0.73858	1.67846	0.0932583	0.302342
ENSG00000282870		49.5221	1.23925	0.197167	6.28525	3.27334e-10	5.62657e-08
ENSG00000279537		2.71801	1.23907	0.50566	2.4504	0.0142699	0.0921927
ENSG00000227260	LINC01985	3.71129	1.23767	0.577121	2.14456	0.0319883	0.1566
ENSG00000266538		18.662	1.23757	0.281445	4.39721	1.09651e-05	0.0004266
ENSG00000249138	SLED1	8.4527	1.23672	0.394008	3.13882	0.00169628	0.0212593
ENSG00000163221	S100A12	177.148	1.23645	0.760853	1.62508	0.104145	0.322146
ENSG00000223931		41.3021	1.23592	0.750708	1.64634	0.099694	0.314169
ENSG00000239291	RPS2P47	10.4934	1.23463	0.359908	3.43041	0.000602672	0.00980665
ENSG00000264659		1.67723	1.2332	0.819984	1.50393	0.1326	0.370195
ENSG00000290845		1.30431	1.23269	0.797106	1.54645	0.121995	0.352956
ENSG00000284716		3.20461	1.23232	0.515577	2.39018	0.01684	0.103179
ENSG00000252118	RNU6ATAC39P	5.58529	1.23056	0.472375	2.60504	0.00918633	0.0687811
ENSG00000253228		2.76129	1.23015	0.416969	2.95022	0.00317544	0.032965
ENSG00000251377		2.22617	1.22862	0.781205	1.57272	0.115783	0.342475
ENSG00000289404		24.5806	1.2285	0.332173	3.69839	0.000216974	0.00440817
ENSG00000041982	TNC	5217.91	1.22761	0.34768	3.53088	0.000414186	0.00735115
ENSG00000196156	KRTAP4-3	58.6985	1.22727	1.85916	0.66012	0.509177	0.751445
ENSG00000186723	OR10H1	1.52843	1.22693	1.02737	1.19425	0.23238	0.504807
ENSG00000264853		7.21788	1.2266	0.35865	3.42006	0.00062607	0.0100972
ENSG00000280274		3.87428	1.22624	0.590522	2.07654	0.0378445	0.174471
ENSG00000104321	TRPA1	6.15648	1.22596	0.776198	1.57944	0.114235	0.339687
ENSG00000242715	CCDC169	5.12539	1.22566	0.460611	2.66094	0.00779239	0.0614593
ENSG00000268744		2.38332	1.22536	0.546423	2.24251	0.0249286	0.133766
ENSG00000185758	CLDN24	2.86072	1.22512	0.571836	2.14243	0.0321587	0.157039
ENSG00000279296		3.16944	1.22434	0.563394	2.17315	0.029769	0.149886
ENSG00000254991		1.75033	1.22384	0.737556	1.65933	0.0970502	0.308958
ENSG00000264546		4.0737	1.22329	0.525045	2.32988	0.0198126	0.114492
ENSG00000207233	SNORA37	1.29482	1.2226	0.769081	1.58969	0.111906	0.33578
ENSG00000206120		2.63468	1.22247	0.591595	2.06639	0.0387919	0.17754
ENSG00000270894		3.5503	1.222	0.47777	2.55772	0.0105359	0.0753456
ENSG00000234925		127.455	1.22189	0.127805	9.56059	1.17092e-21	1.50953e-18
ENSG00000162614	NEXN	258.128	1.22127	0.344038	3.5498	0.00038552	0.00697329
ENSG00000237637		1.55635	1.22063	0.755275	1.61614	0.106063	0.3257
ENSG00000230837	RPL31P2	16.572	1.21965	0.29466	4.13919	3.48537e-05	0.00105951
ENSG00000259512		3.64668	1.21855	0.471984	2.58176	0.00982985	0.0718356
ENSG00000283982	LOC101929563	2.58829	1.21852	0.801088	1.52108	0.12824	0.362989
ENSG00000237301		1.92168	1.21835	0.665362	1.83111	0.0670836	0.249557
ENSG00000250562		2.12869	1.21808	0.487029	2.50105	0.0123827	0.0841858
ENSG00000131482	G6PC1	2.31379	1.21752	0.891975	1.36497	0.172263	0.429651
ENSG00000272922		2.32252	1.21751	0.631012	1.92946	0.0536738	0.217782
ENSG00000248801	C8orf34-AS1	7.31037	1.21737	0.646869	1.88194	0.0598445	0.232316
ENSG00000270077		9.36412	1.21733	0.442996	2.74794	0.00599716	0.0513716
ENSG00000242142		8.16447	1.21725	0.413852	2.94125	0.00326887	0.0334941
ENSG00000162009	SSTR5	1.56531	1.21512	0.777122	1.56362	0.117908	0.346073
ENSG00000207296	RNU6-140P	8.44701	1.2146	0.779902	1.55737	0.119382	0.34874
ENSG00000236535		3.24423	1.21411	0.486866	2.49373	0.0126409	0.0854027
ENSG00000279020	C18orf15	1.82804	1.21307	0.763394	1.58905	0.11205	0.336007
ENSG00000261327		33.0692	1.21272	0.419265	2.8925	0.00382191	0.0374688
ENSG00000234964		10260.3	1.21175	0.358273	3.38218	0.000719122	0.0112621
ENSG00000185774	KCNIP4	3.17876	1.21153	0.781562	1.55014	0.121108	0.351609
ENSG00000196754	S100A2	4899.05	1.21099	0.405108	2.98929	0.00279624	0.0303858
ENSG00000201581		4.76609	1.21079	0.523258	2.31395	0.0206705	0.117817
ENSG00000285517		11.6486	1.21044	0.394179	3.07079	0.00213492	0.025004
ENSG00000147588	PMP2	24.2995	1.20994	0.482415	2.50809	0.0121387	0.083234
ENSG00000260465		2.22747	1.20898	0.500056	2.41769	0.0156193	0.098203
ENSG00000180616	SSTR2	38.8717	1.20784	0.382578	3.15711	0.00159341	0.0203203
ENSG00000231848	LOC124907760	4.38553	1.20753	0.346383	3.48612	0.000490085	0.00839866
ENSG00000250548	LINC01303	5.77273	1.20734	0.54792	2.20349	0.0275599	0.142586
ENSG00000199562	RNU6-37P	10.2222	1.20732	0.455861	2.64845	0.00808623	0.0629913
ENSG00000196912	ANKRD36B	264.43	1.20668	0.244422	4.93688	7.93817e-07	5.04804e-05
ENSG00000166819	PLIN1	140.655	1.2054	0.687831	1.75246	0.0796948	0.277066
ENSG00000205420	KRT6A	88819.1	1.20523	0.638921	1.88636	0.0592468	0.230931
ENSG00000255346	NOX5	1.60368	1.203	0.776947	1.54837	0.121534	0.35234
ENSG00000251533	LINC00605	3.20252	1.20257	0.563516	2.13405	0.0328391	0.159249
ENSG00000267222		7.46369	1.20185	0.375474	3.20089	0.00137004	0.0181734
ENSG00000117152	RGS4	78.9476	1.2014	0.563119	2.13348	0.0328853	0.159353
ENSG00000148680	HTR7	54.1894	1.20121	0.437651	2.74468	0.00605693	0.0517742
ENSG00000140015	KCNH5	5.16285	1.2003	0.681296	1.76178	0.0781058	0.273858
ENSG00000259735		2.56681	1.19838	0.513191	2.33515	0.0195354	0.113561
ENSG00000124102	PI3	10350.6	1.19815	0.6499	1.8436	0.0652417	0.245605
ENSG00000158516	CPA2	1.58115	1.19815	0.704307	1.70118	0.0889092	0.294138
ENSG00000168243	GNG4	15.7995	1.19696	0.424661	2.81863	0.00482298	0.0438006
ENSG00000153822	KCNJ16	3.26085	1.1964	0.808087	1.48054	0.13873	0.379719
ENSG00000279653		2.1591	1.19504	0.582313	2.05223	0.0401474	0.181533
ENSG00000225689		1.93674	1.19475	0.707817	1.68794	0.0914224	0.29893
ENSG00000171889	MIR31HG	37.1849	1.1934	0.514078	2.32143	0.0202637	0.116269
ENSG00000214810		12.3935	1.19287	0.275518	4.32955	1.49417e-05	0.000539843
ENSG00000087494	PTHLH	81.94	1.19262	0.51266	2.32633	0.0200007	0.115156
ENSG00000270533		4.72186	1.19214	0.466804	2.55383	0.0106545	0.0758685
ENSG00000279107		6.50042	1.19202	0.543286	2.1941	0.0282285	0.144783
ENSG00000290323		3.35803	1.19187	1.48312	0.803623	0.421615	0.685892
ENSG00000280038		2.91661	1.19142	0.692245	1.72109	0.0852336	0.287477
ENSG00000278075		2.21751	1.19122	0.590874	2.01603	0.043797	0.19187
ENSG00000279598		2.56386	1.18979	0.533516	2.23009	0.0257413	0.136234
ENSG00000281344		51.5583	1.18938	0.409493	2.90452	0.00367814	0.0364684
ENSG00000279235		4.29752	1.18912	0.470569	2.52698	0.011505	0.0802076
ENSG00000251221	LINC01337	2.22423	1.1887	0.578893	2.05341	0.040033	0.181289
ENSG00000261315		7.35403	1.18713	0.455253	2.60762	0.00911736	0.0684742
ENSG00000251453		1.9695	1.18675	0.570352	2.08073	0.037459	0.173257
ENSG00000149635	OCSTAMP	1.87725	1.18382	0.751328	1.57564	0.11511	0.341171
ENSG00000234350	ERICH2-DT	4.32869	1.18273	0.541487	2.18423	0.0289454	0.147255
ENSG00000233560	KRT8P39	6.02187	1.18179	0.44998	2.62632	0.00863133	0.0659843
ENSG00000239415		4.51136	1.18177	0.398045	2.96895	0.00298821	0.0316829
ENSG00000138100	TRIM54	1.70408	1.18047	0.705558	1.6731	0.0943069	0.304223
ENSG00000280269		4.16897	1.17961	0.483998	2.43722	0.0148008	0.0945876
ENSG00000254373		44.0341	1.1788	0.191332	6.16099	7.22936e-10	1.13911e-07
ENSG00000278090		1.35581	1.17754	0.910117	1.29383	0.195724	0.460597
ENSG00000279474		6.40801	1.17707	0.424167	2.77501	0.00552004	0.0484404
ENSG00000235994		2.56883	1.17696	0.583446	2.01726	0.043668	0.191512
ENSG00000233674		3.08923	1.17488	0.48059	2.44467	0.0144984	0.0932437
ENSG00000151023	ENKUR	9.57742	1.17464	0.540913	2.17159	0.0298863	0.150285
ENSG00000007933	FMO3	79.1871	1.1723	0.442639	2.64843	0.00808657	0.0629913
ENSG00000259316		4.12421	1.17228	0.44528	2.63268	0.00847129	0.0651088
ENSG00000261395		3.03511	1.17198	0.515954	2.27149	0.0231174	0.127361
ENSG00000170160	CCDC144A	81.7287	1.17171	0.373019	3.14116	0.0016828	0.0211128
ENSG00000235262		1.41061	1.1716	0.721592	1.62363	0.104455	0.322718
ENSG00000271384		4.42237	1.17096	0.567416	2.06368	0.0390483	0.178253
ENSG00000142224	IL19	26.9785	1.17086	1.00544	1.16452	0.244214	0.519224
ENSG00000257851	HNRNPA3P10	28.1083	1.16883	0.184994	6.31823	2.64584e-10	4.76838e-08
ENSG00000222489	SNORA79B	2.27142	1.16871	0.471838	2.47694	0.0132515	0.0880039
ENSG00000236714	LINC01844	2.58574	1.16856	0.809442	1.44366	0.148834	0.394434
ENSG00000261742	LINC00922	1.8695	1.16821	1.11137	1.05114	0.293196	0.570813
ENSG00000249352		1.95651	1.16752	0.644579	1.81129	0.0700962	0.256731
ENSG00000185940	KRTAP5-5	31.4914	1.16711	1.0945	1.06634	0.28627	0.563985
ENSG00000204897	KRT25	935.887	1.16686	1.50333	0.776181	0.437642	0.697881
ENSG00000166670	MMP10	65.213	1.16644	1.34098	0.869846	0.384385	0.655366
ENSG00000186714	CCDC73	1.91313	1.16553	0.571822	2.03827	0.041523	0.185607
ENSG00000273618		1.23575	1.1649	0.963793	1.20866	0.226794	0.498129
ENSG00000267333		3.34485	1.16392	0.521368	2.23243	0.0255863	0.135871
ENSG00000273584		2.57091	1.16383	0.607276	1.91648	0.0553035	0.221323
ENSG00000278996		89.8245	1.16336	0.380211	3.05978	0.00221503	0.0256208
ENSG00000257966		1.64291	1.16297	0.611666	1.90131	0.0572619	0.226066
ENSG00000288971		8.76456	1.16251	0.294129	3.95239	7.7376e-05	0.0019735
ENSG00000258412		2.13394	1.16242	0.495671	2.34515	0.0190193	0.111816
ENSG00000235529	AGAP1-IT1	2.25223	1.16226	0.49779	2.33484	0.0195517	0.113609
ENSG00000235672		1.74283	1.16199	0.564681	2.05778	0.0396109	0.179981
ENSG00000197753	LHFPL5	1.83034	1.16192	0.672496	1.72778	0.0840279	0.285481
ENSG00000248787		7.33187	1.16143	0.457452	2.53891	0.0111198	0.078185
ENSG00000279114		5.38259	1.16141	0.488509	2.37745	0.0174329	0.105445
ENSG00000130876	SLC7A10	2.95698	1.16125	0.716458	1.62082	0.105057	0.323712
ENSG00000134443	GRP	3.2661	1.16112	0.981578	1.18291	0.236843	0.509894
ENSG00000270823		1.51232	1.16108	0.628506	1.84737	0.0646941	0.244484
ENSG00000210100		4.78689	1.16085	0.3682	3.15276	0.00161733	0.0205238
ENSG00000256356		34.5301	1.16079	0.199997	5.80403	6.47378e-09	8.01788e-07
ENSG00000124399	NDUFB4P12	13.0758	1.16074	0.2824	4.11026	3.95206e-05	0.00116309
ENSG00000276966	H4C5	2.43937	1.1599	0.566528	2.04738	0.0406206	0.182841
ENSG00000101977	MCF2	4.97772	1.15914	0.449518	2.57864	0.00991909	0.0722644
ENSG00000126778	SIX1	27.8217	1.15879	0.564733	2.05193	0.0401764	0.181533
ENSG00000233833		4.99616	1.15807	0.33737	3.43262	0.000597772	0.00976613
ENSG00000253284		14.9967	1.15787	0.279261	4.14622	3.38016e-05	0.00103306
ENSG00000284692		1.49652	1.15705	1.21526	0.952101	0.341046	0.618383
ENSG00000289172		2.36976	1.15693	0.801874	1.44278	0.149082	0.394833
ENSG00000134827	TCN1	772.071	1.15661	0.709054	1.6312	0.102848	0.319633
ENSG00000245008	LOC101929538	1.55026	1.15644	0.681426	1.69709	0.0896795	0.295592
ENSG00000289229		1.35165	1.15572	0.672026	1.71976	0.0854768	0.287784
ENSG00000284725	SCYGR6	17.5178	1.15439	1.76197	0.655171	0.512357	0.753385
ENSG00000286863		2.00896	1.15371	0.605436	1.90559	0.056703	0.22461
ENSG00000279602		5.41029	1.15334	0.544367	2.11869	0.0341169	0.163092
ENSG00000156413	FUT6	6.88413	1.15324	0.633018	1.82182	0.0684824	0.253035
ENSG00000231699		2.26373	1.1522	0.586565	1.96432	0.0494931	0.207161
ENSG00000214772		4.85163	1.15184	0.456209	2.52481	0.0115762	0.0805503
ENSG00000104237	RP1	7.70458	1.15097	0.440729	2.61151	0.00901441	0.0679422
ENSG00000153684	GOLGA8F	1.49789	1.15013	0.864232	1.33081	0.18325	0.44408
ENSG00000286409		1.35756	1.15001	0.855495	1.34426	0.178863	0.438605
ENSG00000265735		375.232	1.14935	0.242061	4.74819	2.0525e-06	0.000106813
ENSG00000170959	DCDC1	4.65418	1.14876	0.617208	1.86122	0.0627135	0.239521
ENSG00000147378	FATE1	1.52067	1.14852	0.765627	1.50011	0.133586	0.37189
ENSG00000233868		43.5619	1.14805	0.142925	8.03253	9.54844e-16	5.64193e-13
ENSG00000288745		3.31859	1.14738	0.42035	2.72959	0.0063414	0.0533907
ENSG00000272219		8.1578	1.14736	0.354683	3.23489	0.00121689	0.0166892
ENSG00000199856	LOC124904381	1.71361	1.14712	0.565266	2.02935	0.0424226	0.188116
ENSG00000282995		7.65663	1.14647	0.509298	2.25107	0.0243809	0.131863
ENSG00000188293	IGFL1	53.7361	1.14643	0.575991	1.99036	0.0465515	0.1995
ENSG00000224367		6.51454	1.14566	0.458099	2.50091	0.0123874	0.0841914
ENSG00000213981		2.65594	1.14564	0.693272	1.65251	0.0984297	0.311778
ENSG00000258535		3.68134	1.1449	0.53454	2.14184	0.0322066	0.157165
ENSG00000279589		5.70376	1.14464	0.39059	2.93054	0.00338368	0.0343848
ENSG00000275084		1.96456	1.14412	0.617159	1.85385	0.0637609	0.241895
ENSG00000210135		4.66927	1.14405	0.451109	2.53608	0.0112102	0.0786601
ENSG00000231742	LINC01273	3.00539	1.14344	0.655483	1.74443	0.0810849	0.279905
ENSG00000205456	TP53TG3D	7.90613	1.14304	0.489109	2.33699	0.0194398	0.113354
ENSG00000287631		2.25144	1.14081	0.663047	1.72056	0.0853315	0.287528
ENSG00000272473		1.37309	1.1396	0.884901	1.28783	0.197805	0.46338
ENSG00000239948	RN7SL368P	3.20736	1.13945	0.552477	2.06243	0.0391665	0.178581
ENSG00000171303	KCNK3	22.0121	1.1394	0.386262	2.9498	0.00317975	0.0329732
ENSG00000213137		1.68331	1.13747	0.644058	1.76609	0.0773801	0.272526
ENSG00000170324	FRMPD2	1.82432	1.13653	0.936879	1.21311	0.225089	0.496738
ENSG00000243680		45.0783	1.13616	0.167288	6.79163	1.10876e-11	2.7829e-09
ENSG00000234184	LINC01781	2.03419	1.13204	0.850915	1.33037	0.183395	0.444264
ENSG00000163421	PROK2	16.1025	1.13077	0.655078	1.72616	0.0843195	0.285993
ENSG00000205105		29.7238	1.13047	0.14771	7.65332	1.9586e-14	9.66622e-12
ENSG00000153303	FRMD1	3.72047	1.13008	0.569124	1.98566	0.0470714	0.20103
ENSG00000237064	EIF3IP1	1.26315	1.12979	0.706025	1.60021	0.109552	0.332386
ENSG00000270190		1.44163	1.12689	0.551526	2.04323	0.0410299	0.184041
ENSG00000186832	KRT16	48132.3	1.12629	0.599316	1.87929	0.0602048	0.233142
ENSG00000142609	CFAP74	4.64443	1.12566	0.632137	1.78072	0.0749587	0.267545
ENSG00000244694	PTCHD4	7.34707	1.12479	0.422381	2.66297	0.00774538	0.061276
ENSG00000183242	WT1-AS	1.7708	1.12452	0.940187	1.19606	0.231672	0.503732
ENSG00000265727	RN7SL648P	3.73443	1.12445	0.436652	2.57516	0.0100195	0.0728088
ENSG00000138772	ANXA3	279.236	1.12441	0.387627	2.90076	0.00372257	0.0367616
ENSG00000251676	SNHG27	4.47238	1.12342	0.531044	2.11548	0.0343887	0.164032
ENSG00000179363	TMEM31	1.92134	1.12313	0.601968	1.86577	0.0620735	0.237845
ENSG00000229184	ATP5PDP2	1.73472	1.1231	0.547769	2.05031	0.040334	0.181926
ENSG00000287255	LOC101929667	4.28644	1.12224	0.46562	2.4102	0.0159439	0.0995596
ENSG00000078725	BRINP1	18.7317	1.12215	0.516422	2.17294	0.0297848	0.149939
ENSG00000266903		7.22721	1.12177	0.424046	2.64539	0.00815964	0.0634105
ENSG00000275389		1.67569	1.12157	0.652078	1.71999	0.0854345	0.287676
ENSG00000266965		2.51794	1.12106	0.544535	2.05874	0.0395191	0.179743
ENSG00000234354		111.955	1.12099	0.25918	4.32514	1.52437e-05	0.000547574
ENSG00000241429	EEF1A1P25	58.2495	1.12075	0.19575	5.72542	1.0318e-08	1.19445e-06
ENSG00000248483	POU5F2	13.1203	1.12004	0.310711	3.60476	0.00031244	0.00588799
ENSG00000227560	RPS15AP30	2.83699	1.11884	0.570413	1.96146	0.0498249	0.208066
ENSG00000279179		3.23545	1.11831	0.534991	2.09033	0.0365885	0.17051
ENSG00000235597	LINC01102	4.71141	1.11742	0.664269	1.68218	0.0925339	0.301107
ENSG00000290376	HERC2P3	31.3877	1.11655	0.414284	2.69512	0.00703624	0.0572959
ENSG00000165449	SLC16A9	38.5386	1.11635	0.429558	2.59884	0.00935386	0.0695945
ENSG00000267672		4.81897	1.11536	0.470162	2.37228	0.0176788	0.106388
ENSG00000260183		1.80049	1.11515	0.618097	1.80417	0.0712048	0.259044
ENSG00000285917		3.30495	1.11446	0.968981	1.15014	0.250087	0.525795
ENSG00000210196		20.2804	1.11418	0.309407	3.60102	0.000316968	0.00595776
ENSG00000234167	ELOBP4	3.86785	1.11354	0.513709	2.16765	0.030185	0.151131
ENSG00000227117	HORMAD2-AS1	1.24067	1.11319	0.959563	1.1601	0.246007	0.52115
ENSG00000179002	TAS1R2	1.76021	1.11277	1.00518	1.10704	0.268278	0.546068
ENSG00000232134	RPS15AP12	112.527	1.1113	0.113183	9.81861	9.36242e-23	1.26446e-19
ENSG00000279159		5.36715	1.11129	0.527119	2.10823	0.0350114	0.166053
ENSG00000188383		3.87051	1.1108	0.546568	2.03232	0.0421214	0.187219
ENSG00000132321	IQCA1	37.0094	1.11017	0.285263	3.89175	9.95224e-05	0.00242496
ENSG00000168454	TXNDC2	1.39355	1.10934	0.79351	1.39801	0.16211	0.414286
ENSG00000256682		1.50896	1.10914	0.758811	1.46169	0.143827	0.387341
ENSG00000287960	LOC105372268	1.67752	1.10895	0.573634	1.93321	0.0532105	0.216667
ENSG00000227240		2.38965	1.10874	0.812558	1.3645	0.17241	0.429724
ENSG00000279591		6.39515	1.10828	0.357056	3.10395	0.00190958	0.0230663
ENSG00000235297		524.988	1.10815	0.117102	9.46311	2.98919e-21	3.53247e-18
ENSG00000210107		45.3022	1.10564	0.250267	4.41785	9.96853e-06	0.000392132
ENSG00000254485		3.26186	1.1056	0.528894	2.09039	0.0365827	0.17051
ENSG00000284906		1.23229	1.10549	0.823764	1.342	0.179596	0.439381
ENSG00000253558	LOC100422441	5.85649	1.10527	0.37442	2.95194	0.0031578	0.0328305
ENSG00000260368		9.07434	1.10514	0.341353	3.23752	0.00120574	0.0166079
ENSG00000255003		3.15355	1.10509	0.624434	1.76974	0.0767703	0.27132
ENSG00000272861		3.03196	1.10489	0.460348	2.40013	0.0163894	0.101294
ENSG00000224255	PDCL3P6	2.34181	1.10484	0.520346	2.12327	0.0337311	0.162177
ENSG00000279616		1.73133	1.10471	0.649323	1.70133	0.088882	0.294082
ENSG00000253043	RNU7-181P	2.52355	1.10396	0.487626	2.26394	0.0235775	0.128778
ENSG00000227805	RPL21P90	2.65334	1.10376	0.521605	2.11609	0.0343375	0.163898
ENSG00000249022		1.78282	1.10375	0.718579	1.53602	0.124535	0.356989
ENSG00000289970		1.39142	1.10351	0.712023	1.54983	0.121182	0.351717
ENSG00000264017	RN7SL336P	6.75836	1.10163	0.434722	2.5341	0.0112736	0.0789611
ENSG00000257178		5.0128	1.10084	0.545659	2.01745	0.0436481	0.191457
ENSG00000227300		187.965	1.10081	0.529183	2.08021	0.0375066	0.173449
ENSG00000274156		1.64087	1.10062	0.553982	1.98675	0.04695	0.200681
ENSG00000170703	TTLL6	1.33653	1.10003	0.864682	1.27217	0.203311	0.470141
ENSG00000135577	NMBR	1.44747	1.09909	0.751145	1.46321	0.143409	0.386816
ENSG00000269560		3.54645	1.0988	0.540476	2.03302	0.0420507	0.187107
ENSG00000266995		7.10591	1.09875	0.634236	1.73241	0.0832014	0.283693
ENSG00000260907		2.19456	1.09871	0.57837	1.89967	0.057477	0.226649
ENSG00000279384		5.2452	1.09855	0.435223	2.5241	0.0115996	0.0806341
ENSG00000079112	CDH17	3.76538	1.09653	0.779055	1.40751	0.159275	0.410145
ENSG00000145107	TM4SF19	28.7027	1.09591	0.493816	2.21926	0.0264688	0.138609
ENSG00000253677		2.99571	1.09577	0.458542	2.38968	0.016863	0.103297
ENSG00000128655	PDE11A	9.02155	1.09576	0.594675	1.84262	0.0653848	0.245758
ENSG00000164935	DCSTAMP	12.0012	1.09519	1.16815	0.937549	0.348476	0.625062
ENSG00000165474	GJB2	15111.6	1.09395	0.474794	2.30406	0.0212193	0.119837
ENSG00000131355	ADGRE3	4.96352	1.09302	0.690371	1.58324	0.113367	0.337919
ENSG00000249378	LINC01060	5.82932	1.09074	0.547554	1.99203	0.0463675	0.198982
ENSG00000261670		2.38194	1.09038	0.875879	1.2449	0.213168	0.48232
ENSG00000244289	RPS3AP35	1.84937	1.09	0.747829	1.45755	0.144965	0.388791
ENSG00000224773	HSPA8P7	27.7886	1.08966	0.238577	4.56732	4.94005e-06	0.000220993
ENSG00000272293		10.3971	1.08945	0.319487	3.40999	0.000649646	0.0103863
ENSG00000166736	HTR3A	64.9939	1.08834	0.69894	1.55713	0.119439	0.348835
ENSG00000182050	MGAT4C	5.46684	1.0879	0.649861	1.67405	0.0941212	0.303866
ENSG00000234983		1.34003	1.08761	0.869369	1.25104	0.21092	0.479474
ENSG00000107890	ANKRD26	480.052	1.0873	0.130482	8.33294	7.88602e-17	5.32532e-14
ENSG00000239559		67.235	1.08598	0.184841	5.87519	4.22364e-09	5.57167e-07
ENSG00000223525		2.66145	1.08581	0.634088	1.7124	0.0868227	0.290307
ENSG00000247903		1.58767	1.08545	0.663379	1.63624	0.101789	0.317804
ENSG00000228187	LOC100421400	2.33345	1.08481	0.436915	2.48288	0.0130324	0.0872372
ENSG00000228446		5.67695	1.08387	0.369112	2.93642	0.00332019	0.0338975
ENSG00000224064	RPL32P6	1.90361	1.08368	0.64195	1.6881	0.0913914	0.298863
ENSG00000263740	RN7SL4P	639.567	1.08335	0.253761	4.26918	1.96193e-05	0.000670411
ENSG00000243238	IGKV2-30	622.956	1.08306	0.828538	1.30719	0.191147	0.455229
ENSG00000258068		2.77621	1.08276	0.49333	2.1948	0.0281781	0.144701
ENSG00000226721	EEF1DP2	120.7	1.08204	0.204407	5.29354	1.1997e-07	1.02488e-05
ENSG00000121742	GJB6	4308.06	1.08199	0.410778	2.63399	0.0084388	0.0649149
ENSG00000141255	SPATA22	2.12263	1.08172	0.75518	1.4324	0.152028	0.399687
ENSG00000227496	LOC102723834	16.7393	1.08131	0.496218	2.1791	0.0293242	0.148358
ENSG00000128422	KRT17	27145.1	1.08117	0.576903	1.87409	0.0609182	0.235134
ENSG00000272055	RNU6-6P	4.13418	1.08087	0.436437	2.47659	0.0132646	0.0880039
ENSG00000239804		1.25469	1.08034	0.71225	1.5168	0.129317	0.36498
ENSG00000224543		79.3828	1.07962	0.183509	5.88321	4.02385e-09	5.35224e-07
ENSG00000288694		6.70918	1.07924	0.451724	2.38915	0.0168874	0.103358
ENSG00000273492		3.82455	1.07829	0.654901	1.6465	0.0996607	0.314169
ENSG00000236058	RPL17P36	13.1806	1.07772	0.202598	5.31951	1.04047e-07	9.2218e-06
ENSG00000215319		29.9746	1.07759	0.216433	4.97885	6.39618e-07	4.24844e-05
ENSG00000289332		79.2486	1.07723	0.458129	2.35136	0.0187049	0.110648
ENSG00000260691	ANKRD20A1	26.6186	1.07656	0.296802	3.62719	0.000286527	0.00552822
ENSG00000242182	RN7SL745P	2.41811	1.07654	0.625783	1.72031	0.085377	0.287584
ENSG00000089048	ESF1	942.736	1.0755	0.154284	6.97092	3.1488e-12	9.30273e-10
ENSG00000257890		1.51823	1.07544	0.830074	1.2956	0.195114	0.460041
ENSG00000013293	SLC7A14	2.3198	1.07461	0.726254	1.47966	0.138963	0.380138
ENSG00000173809	TDRD12	14.5485	1.07445	0.500011	2.14886	0.0316459	0.155507
ENSG00000095752	IL11	19.3525	1.07373	0.307829	3.48806	0.000486542	0.00834803
ENSG00000272576		6.58635	1.07291	0.354352	3.02782	0.00246325	0.0277014
ENSG00000288793		1.92819	1.07268	0.81359	1.31845	0.187352	0.449702
ENSG00000273507		6.11219	1.07254	0.40968	2.61799	0.00884486	0.0670262
ENSG00000291259		9.51219	1.07174	0.349638	3.06527	0.0021747	0.025299
ENSG00000286563		4.04827	1.07147	0.546441	1.96081	0.0499017	0.208217
ENSG00000134343	ANO3	7.1352	1.07129	0.408432	2.62295	0.00871727	0.066373
ENSG00000275216		18.7255	1.07005	0.510139	2.09758	0.0359427	0.168664
ENSG00000286650		2.01672	1.06981	0.536958	1.99235	0.0463327	0.198863
ENSG00000171049	FPR2	22.4228	1.06902	0.61562	1.73649	0.0824775	0.282345
ENSG00000021355	SERPINB1	1733.49	1.06787	0.350941	3.04287	0.00234334	0.0266594
ENSG00000284240	LINC02801	2.11467	1.06745	0.646906	1.65008	0.0989261	0.312819
ENSG00000282988		5.60463	1.0673	0.5526	1.93141	0.0534329	0.217148
ENSG00000257564		19.0051	1.06667	0.192053	5.55405	2.79122e-08	2.82731e-06
ENSG00000223379		1.57482	1.06657	0.659176	1.61804	0.105654	0.324988
ENSG00000135976	ANKRD36	660.88	1.06615	0.185726	5.74045	9.44254e-09	1.11124e-06
ENSG00000255129		1.93199	1.06542	0.56045	1.901	0.0573019	0.22613
ENSG00000218416	GPC1-AS1	1.91533	1.0654	0.652003	1.63403	0.102252	0.318409
ENSG00000179219	LINC00311	2.74364	1.06487	0.517928	2.05602	0.0397802	0.180433
ENSG00000266533	MIR3619	1.5243	1.06399	0.687707	1.54716	0.121825	0.352825
ENSG00000223575		4.14614	1.06358	0.571201	1.862	0.0626032	0.239196
ENSG00000271200		4.41532	1.06333	0.432944	2.45604	0.0140476	0.0911918
ENSG00000114948	ADAM23	144.304	1.06294	0.36476	2.91409	0.00356727	0.035702
ENSG00000232407		2.15096	1.06251	0.606611	1.75154	0.0798524	0.277405
ENSG00000117598	PLPPR5	3.09821	1.06242	0.688083	1.54403	0.122581	0.353928
ENSG00000157680	DGKI	31.7841	1.06166	0.332571	3.19229	0.00141148	0.0185593
ENSG00000136881	BAAT	2.50596	1.06165	0.502932	2.11092	0.034779	0.165199
ENSG00000130173	ANGPTL8	2.06046	1.06045	0.792819	1.33757	0.181038	0.441403
ENSG00000205611	LOC101928906	4.37054	1.0603	0.596572	1.77733	0.0755141	0.268657
ENSG00000118946	PCDH17	156.81	1.0592	0.337113	3.14196	0.0016782	0.0210701
ENSG00000279884		1.96656	1.05911	0.60637	1.74664	0.0807004	0.278921
ENSG00000240750	RN7SL559P	2.51321	1.05889	0.511279	2.07106	0.0383532	0.176055
ENSG00000123201	GUCY1B2	28.9016	1.05835	1.04875	1.00916	0.3129	0.590844
ENSG00000224822		17.2208	1.05803	0.386036	2.74076	0.00612964	0.0521286
ENSG00000279176		1.83269	1.05744	0.802798	1.3172	0.187773	0.450154
ENSG00000260571		2.16582	1.05688	0.532536	1.98462	0.0471872	0.201403
ENSG00000280623	LOC124900476	2.1586	1.05655	0.864893	1.2216	0.22186	0.493406
ENSG00000199627	RNU6-1010P	3.2177	1.05476	0.483957	2.17945	0.029298	0.148271
ENSG00000229336		10.0239	1.05329	0.370319	2.84427	0.00445128	0.0414333
ENSG00000246379	GNAO1-DT	5.99517	1.05264	0.451845	2.32966	0.0198244	0.114513
ENSG00000290461		3.3146	1.05262	0.598948	1.75745	0.0788404	0.275398
ENSG00000258337		2.86693	1.05228	0.509848	2.06391	0.0390263	0.17821
ENSG00000172014		1.26723	1.05213	0.872704	1.20559	0.227975	0.499831
ENSG00000255409		1.80712	1.0518	0.618457	1.70068	0.0890031	0.294311
ENSG00000206976		1.48001	1.05097	0.640207	1.64162	0.100669	0.315839
ENSG00000279752		1.62974	1.05089	0.671432	1.56515	0.117548	0.345733
ENSG00000287972		9.02089	1.0504	0.610523	1.72049	0.0853439	0.287528
ENSG00000244346		3.95375	1.0498	0.369153	2.84382	0.00445764	0.0414626
ENSG00000230751		3.17377	1.04926	0.579201	1.81156	0.0700541	0.256685
ENSG00000284930	LOC101928143	2.09605	1.04748	0.60882	1.72051	0.0853398	0.287528
ENSG00000224261	RPSAP18	33.5043	1.04667	0.157904	6.62852	3.39072e-11	7.57226e-09
ENSG00000102854	MSLN	12.9026	1.0465	0.591598	1.76894	0.076904	0.271456
ENSG00000235090		3.06952	1.04499	0.427275	2.44572	0.0144565	0.0930972
ENSG00000164749	HNF4G	1.31812	1.04424	1.10442	0.945513	0.344397	0.621558
ENSG00000179097	HTR1F	7.20851	1.04378	0.386209	2.70263	0.00687927	0.056325
ENSG00000103449	SALL1	15.3031	1.04356	0.511931	2.03848	0.0415023	0.185561
ENSG00000258445		6.37912	1.04353	0.33487	3.11622	0.00183188	0.022385
ENSG00000261596		13.1476	1.04332	0.28038	3.72107	0.00019838	0.00412713
ENSG00000226519		1.92758	1.04309	0.672252	1.55163	0.12075	0.351043
ENSG00000287286		1.63552	1.04157	0.580878	1.7931	0.0729567	0.26289
ENSG00000260750		1.95036	1.04052	1.21788	0.854368	0.392901	0.662638
ENSG00000250343		3.55138	1.03999	0.536396	1.93884	0.0525208	0.215011
ENSG00000240695		136.203	1.0399	0.0840659	12.37	3.79745e-35	1.07703e-31
ENSG00000239797	RPL21P39	146.914	1.03968	0.141326	7.3566	1.88649e-13	7.4312e-11
ENSG00000159197	KCNE2	1.60669	1.03922	0.646336	1.60786	0.107865	0.32906
ENSG00000224984		15.4258	1.03885	0.319715	3.24929	0.00115693	0.0160847
ENSG00000253906		1.59487	1.03787	1.22113	0.849925	0.395367	0.664361
ENSG00000280353		2.94528	1.03758	0.606047	1.71205	0.0868872	0.290307
ENSG00000158825	CDA	177.446	1.03745	0.412851	2.51289	0.0119748	0.0824108
ENSG00000150636	CCDC102B	76.9763	1.03618	0.308049	3.36367	0.000769144	0.0118815
ENSG00000203356	LINC01562	3.82343	1.03568	0.581893	1.77984	0.0751019	0.267761
ENSG00000288869	SMANTIS	3.84476	1.03558	0.51638	2.00546	0.0449142	0.195137
ENSG00000121101	TEX14	7.94678	1.03529	0.372938	2.77604	0.00550252	0.0483166
ENSG00000124140	SLC12A5	4.658	1.03504	0.434509	2.3821	0.0172142	0.104724
ENSG00000243284	VSIG8	34.4556	1.03438	0.537854	1.92315	0.0544607	0.219349
ENSG00000261704		8.35165	1.03423	1.00578	1.02829	0.303812	0.581463
ENSG00000281974		1.60613	1.03397	0.765765	1.35025	0.176936	0.436029
ENSG00000291119	DPY19L2P4	3.29034	1.03394	0.446296	2.3167	0.0205198	0.117164
ENSG00000227118		11.1647	1.0337	0.308246	3.35348	0.000798021	0.0121948
ENSG00000272489		3.88571	1.03351	0.393999	2.62313	0.00871248	0.0663543
ENSG00000226781		38.7394	1.03307	0.154803	6.67344	2.4988e-11	5.66969e-09
ENSG00000228354		4.40751	1.03299	0.330498	3.12555	0.00177473	0.0218943
ENSG00000274849		8.21182	1.03246	0.320046	3.22599	0.00125539	0.0170439
ENSG00000236990		1.36964	1.03235	1.02875	1.0035	0.31562	0.593881
ENSG00000199683	RN7SKP185	1.61203	1.03232	0.694067	1.48734	0.136924	0.376806
ENSG00000275029		6.52358	1.03231	0.291283	3.54402	0.000394078	0.00707396
ENSG00000186481		3.11685	1.0315	0.524981	1.96484	0.0494328	0.207
ENSG00000219487		25.6244	1.03146	0.171138	6.02709	1.66937e-09	2.49193e-07
ENSG00000280474		2.07843	1.03102	0.592625	1.73975	0.0819033	0.280987
ENSG00000259419	HNRNPCP3	35.0815	1.03045	0.163869	6.28826	3.21045e-10	5.55212e-08
ENSG00000181773	GPR3	3.60497	1.03013	0.476475	2.16197	0.0306205	0.152279
ENSG00000182674	KCNB2	2.76636	1.0297	0.908291	1.13367	0.256934	0.534563
ENSG00000137673	MMP7	383.736	1.02949	0.659547	1.5609	0.118548	0.347233
ENSG00000282943		2.18934	1.02906	0.659882	1.55946	0.118887	0.347908
ENSG00000201076	RNU4-51P	1.3553	1.02884	0.653593	1.57413	0.115456	0.341862
ENSG00000289108	LOC124901661	7.37169	1.02853	0.637495	1.61339	0.106659	0.327033
ENSG00000143473	KCNH1	11.1864	1.0275	0.453857	2.26392	0.0235788	0.128778
ENSG00000278250		4.29105	1.02742	0.458735	2.23969	0.0251112	0.134446
ENSG00000289513		2.53153	1.02726	0.521994	1.96795	0.0490736	0.206135
ENSG00000225092		4.02008	1.02699	0.386594	2.65652	0.00789527	0.0619092
ENSG00000257017	HP	5.64824	1.02685	0.754018	1.36184	0.173248	0.431211
ENSG00000170484	KRT74	360.011	1.02681	0.847515	1.21156	0.225681	0.497113
ENSG00000277299		3.01106	1.02577	0.413421	2.48118	0.013095	0.087486
ENSG00000231341		28.5272	1.02522	0.193204	5.30639	1.11815e-07	9.66623e-06
ENSG00000102313	ITIH6	1.61227	1.02402	0.784042	1.30608	0.191524	0.455776
ENSG00000257246		20.6877	1.02396	0.36545	2.8019	0.00508019	0.0455226
ENSG00000283683	MYOCOS	1.36214	1.02324	0.679009	1.50696	0.13182	0.368907
ENSG00000205678	TECRL	5.78825	1.02272	0.786716	1.29999	0.193605	0.458348
ENSG00000226972		1.63533	1.02223	0.541545	1.88763	0.0590762	0.230565
ENSG00000264705		2.1552	1.02155	0.673817	1.51606	0.129505	0.365364
ENSG00000272979		6.44139	1.01993	0.342331	2.97937	0.00288838	0.0309987
ENSG00000236086		2.68152	1.01986	0.475758	2.14364	0.0320617	0.156809
ENSG00000258640	RPL21P5	2.4068	1.01975	0.573519	1.77805	0.0753955	0.268403
ENSG00000269570		3.2777	1.01964	0.466442	2.18601	0.0288152	0.14677
ENSG00000287094	LOC124901407	1.6956	1.0194	0.728699	1.39893	0.161835	0.413995
ENSG00000143977	SNRPG	248.66	1.01847	0.155872	6.53404	6.40195e-11	1.33509e-08
ENSG00000225051		4.6747	1.01803	0.472208	2.15589	0.0310922	0.153711
ENSG00000229051	LINC01788	1.7465	1.01791	1.11327	0.914344	0.360536	0.635502
ENSG00000287097		1.43501	1.01648	0.752378	1.35102	0.17669	0.435574
ENSG00000255836	LOC100419928	59.4584	1.01647	0.234776	4.32955	1.49417e-05	0.000539843
ENSG00000276523		1.65581	1.01621	0.646103	1.57283	0.115759	0.342475
ENSG00000235411		8.72147	1.01605	0.248566	4.08764	4.35777e-05	0.00125733
ENSG00000246363	LINC02458	2.14272	1.01596	0.598357	1.69792	0.0895225	0.295409
ENSG00000230184		1.83677	1.01567	0.615275	1.65076	0.0987882	0.312635
ENSG00000164047	CAMP	3.58651	1.01551	0.61841	1.64214	0.100561	0.315599
ENSG00000250111	LOC101929141	5.03642	1.01547	0.446863	2.27244	0.02306	0.127094
ENSG00000265411	RN7SL656P	2.62781	1.01435	0.672829	1.50759	0.131658	0.368763
ENSG00000286837		1.38822	1.01348	0.681934	1.48619	0.137229	0.377214
ENSG00000269976		6.0581	1.01319	0.418579	2.42056	0.0154968	0.0977362
ENSG00000196132	MYT1	1.70613	1.01265	0.732014	1.38337	0.166551	0.42041
ENSG00000280245		2.19299	1.01206	0.577198	1.75341	0.0795323	0.276723
ENSG00000288032		2.29837	1.01171	0.705061	1.43493	0.151307	0.398642
ENSG00000224442		5.61087	1.01081	0.518356	1.95004	0.0511716	0.21141
ENSG00000291258		3.82727	1.0107	0.467569	2.16161	0.0306481	0.152338
ENSG00000283498	MIR1244-2	1099.98	1.01066	0.118772	8.50927	1.75032e-17	1.32837e-14
ENSG00000206073	SERPINB4	6946.5	1.01035	0.711626	1.41978	0.155673	0.404915
ENSG00000275294		4.11482	1.0102	0.437103	2.31112	0.0208265	0.118349
ENSG00000251281		1.44267	1.00986	0.798559	1.2646	0.206013	0.473031
ENSG00000230479		6.95838	1.00811	0.469521	2.14711	0.0317843	0.155963
ENSG00000235912		127.127	1.00558	0.141136	7.12491	1.04149e-12	3.35668e-10
ENSG00000227769		4.66086	1.00552	0.647482	1.55296	0.120432	0.350507
ENSG00000170231	FABP6	6.81218	1.00485	0.507613	1.97956	0.0477526	0.202864
ENSG00000289397		2.19342	1.00453	0.651126	1.54276	0.122888	0.353973
ENSG00000276261		6.51866	1.00438	0.407597	2.46415	0.013734	0.0898601
ENSG00000225649	LOC100506474	2.47229	1.00379	0.563736	1.7806	0.0749786	0.267545
ENSG00000269821	KCNQ1OT1	320.613	1.00369	0.244614	4.10314	4.07584e-05	0.00118563
ENSG00000285737		3.79768	1.00361	0.444144	2.25965	0.0238428	0.129844
ENSG00000243004		9.18366	1.00239	0.280972	3.56757	0.000360309	0.00661002
ENSG00000254325		3.06437	1.0021	0.574476	1.74437	0.0810938	0.279905
ENSG00000165061	ZMAT4	2.13673	0.999658	0.747065	1.33811	0.180859	0.441174
ENSG00000289283		1.95231	0.998372	0.685794	1.45579	0.145451	0.389413
ENSG00000260934		1.77684	0.998075	0.755458	1.32115	0.18645	0.448221
ENSG00000243824	RPL12P6	114.475	0.997932	0.179437	5.56147	2.67513e-08	2.73907e-06
ENSG00000274421		5.78913	0.997633	0.386945	2.57823	0.00993077	0.0723123
ENSG00000227868	TEX46	1.58674	0.996957	0.771902	1.29156	0.19651	0.461452
ENSG00000242244		2.39312	0.996077	0.700251	1.42246	0.154894	0.403824
ENSG00000268287		1.35966	0.995361	0.68913	1.44437	0.148634	0.394202
ENSG00000137463	MGARP	4.13059	0.995008	0.536405	1.85496	0.0636023	0.241549
ENSG00000224208		5.13488	0.994305	0.350195	2.83929	0.00452144	0.0419213
ENSG00000249502		2.24197	0.994085	0.675691	1.47121	0.141234	0.383868
ENSG00000251972	RNU6-123P	2.04063	0.993662	0.453752	2.18988	0.0285332	0.14597
ENSG00000206937	SNORA70B	1.35404	0.993007	0.649511	1.52885	0.126301	0.359942
ENSG00000256651	LOC100420580	1.25809	0.992872	0.769659	1.29001	0.197046	0.462212
ENSG00000157111	TMEM171	24.5564	0.992053	0.373439	2.65653	0.00789493	0.0619092
ENSG00000246465	LOC124903670	3.00243	0.99156	0.588079	1.6861	0.0917764	0.299432
ENSG00000185290	NUPR2	4.19454	0.991464	0.511704	1.93757	0.0526753	0.215481
ENSG00000173077	DELEC1	8.02063	0.990976	0.440998	2.24712	0.0246323	0.132871
ENSG00000213735		7.61184	0.990958	0.249537	3.97119	7.15154e-05	0.00186083
ENSG00000243838	PSMC1P7	8.02339	0.990826	0.523905	1.89123	0.0585935	0.229512
ENSG00000284830	LOC101928718	2.30016	0.990533	0.506809	1.95445	0.0506479	0.210011
ENSG00000155886	SLC24A2	14.3725	0.990386	0.735356	1.34681	0.178041	0.437536
ENSG00000255815	KRT8P11	4.92128	0.989537	0.662851	1.49285	0.135477	0.374548
ENSG00000231416	RPL34P5	12.0714	0.988724	0.261561	3.78008	0.000156775	0.00343355
ENSG00000272858		5.36348	0.988692	0.349519	2.82873	0.00467338	0.042826
ENSG00000135046	ANXA1	7500.83	0.988665	0.276206	3.57945	0.00034432	0.0063832
ENSG00000266111		3.1558	0.988165	0.477534	2.06931	0.0385174	0.176597
ENSG00000286281		1.70639	0.988124	0.615966	1.60419	0.108673	0.33092
ENSG00000171772	SYCE1	10.3073	0.987858	0.615754	1.60431	0.108646	0.330874
ENSG00000113492	AGXT2	1.32697	0.986145	0.931369	1.05881	0.289685	0.567247
ENSG00000258583	LINC01500	2.5819	0.985748	0.725621	1.35849	0.174309	0.432675
ENSG00000223023		1.3445	0.985198	0.784315	1.25613	0.20907	0.477121
ENSG00000287886		2.93625	0.985073	0.644932	1.52741	0.12666	0.360459
ENSG00000272006		1.53563	0.984655	0.692051	1.42281	0.154792	0.40378
ENSG00000226247		15.2871	0.98435	0.200049	4.92055	8.63003e-07	5.4032e-05
ENSG00000149124	GLYAT	4.35497	0.984217	0.68014	1.44708	0.147875	0.393133
ENSG00000287929		12.3254	0.984097	0.426102	2.30953	0.0209141	0.118709
ENSG00000248546		4.79302	0.983848	0.345085	2.85103	0.00435782	0.0408989
ENSG00000284671		3.66321	0.982108	0.408376	2.40491	0.0161764	0.100503
ENSG00000287001	LOC105372436	4.40972	0.981357	0.536025	1.8308	0.0671299	0.249632
ENSG00000228748		1.64791	0.980903	0.508034	1.93078	0.0535099	0.217278
ENSG00000077935	SMC1B	4.30033	0.980825	0.635998	1.54218	0.123029	0.354232
ENSG00000130433	CACNG6	2.36264	0.98034	0.929333	1.05489	0.291478	0.569012
ENSG00000238132		3.51049	0.979807	0.529066	1.85195	0.0640323	0.242695
ENSG00000185686	PRAME	3.09714	0.979537	0.713138	1.37356	0.169579	0.42515
ENSG00000129988	LBP	11.3437	0.979313	0.919735	1.06478	0.286977	0.564714
ENSG00000279977		2.81575	0.978415	0.516602	1.89394	0.0582327	0.22882
ENSG00000226276		3.74049	0.978097	0.425641	2.29794	0.0215653	0.12138
ENSG00000249173	LINC01093	3.24863	0.977081	1.03919	0.940235	0.347097	0.624009
ENSG00000249850	KRT18P31	1.84971	0.976566	0.60228	1.62145	0.104922	0.32349
ENSG00000280042		3.99753	0.976261	0.430208	2.26928	0.0232515	0.127703
ENSG00000264558		1.65442	0.975935	0.592635	1.64677	0.0996048	0.314046
ENSG00000261557		12.4428	0.975727	0.257833	3.78434	0.00015412	0.00338998
ENSG00000287665		9.84453	0.975036	0.294763	3.30786	0.000940113	0.0138081
ENSG00000283399	LOC100887080	1.52272	0.974724	0.66135	1.47384	0.140525	0.382405
ENSG00000279289		10.9085	0.974559	0.413156	2.35882	0.0183334	0.109123
ENSG00000207445	SNORD15B	1.62243	0.974124	0.664156	1.46671	0.142455	0.385747
ENSG00000156097	GPR61	1.3132	0.973777	0.762455	1.27716	0.201546	0.468045
ENSG00000237170		2.93291	0.972512	0.449668	2.16274	0.0305615	0.152091
ENSG00000185055	EFCAB10	1.50049	0.972197	0.652597	1.48974	0.136294	0.375899
ENSG00000142621	FHAD1	35.8829	0.971842	0.435614	2.23097	0.025683	0.136077
ENSG00000241186	CRIPTO	2.6387	0.970955	0.780414	1.24415	0.213443	0.482748
ENSG00000226869	LHFPL3-AS1	31.3472	0.970879	0.365773	2.65432	0.00794688	0.0622451
ENSG00000205871	RPS3AP47	74.3921	0.970766	0.148945	6.5176	7.14414e-11	1.46411e-08
ENSG00000150873	C2orf50	4.62898	0.970672	0.453137	2.14212	0.032184	0.157109
ENSG00000202382		4.36933	0.9706	0.374777	2.58981	0.009603	0.0707797
ENSG00000280407		1.63986	0.969529	0.800093	1.21177	0.2256	0.497105
ENSG00000279147		1.85771	0.968663	0.582535	1.66284	0.0963442	0.30788
ENSG00000258500		2.25353	0.968662	0.619484	1.56366	0.117897	0.346073
ENSG00000137757	CASP5	11.2884	0.968543	0.618326	1.56639	0.117256	0.345355
ENSG00000142661	MYOM3	145.616	0.968152	0.309959	3.12349	0.00178723	0.0220006
ENSG00000260838		3.3162	0.967774	0.870269	1.11204	0.266121	0.543667
ENSG00000215771	LRRC37A14P	1.44316	0.967452	0.770395	1.25579	0.209193	0.477324
ENSG00000211597	IGKJ1	40.7456	0.967261	0.637439	1.51742	0.129162	0.364759
ENSG00000227748		2.8213	0.966057	0.65775	1.46873	0.141906	0.384773
ENSG00000262198		8.38341	0.965476	0.451186	2.13986	0.0323658	0.157644
ENSG00000263934		3.65132	0.964143	0.364145	2.64769	0.00810431	0.0630602
ENSG00000162840		15.4874	0.963837	0.552902	1.74323	0.0812929	0.280183
ENSG00000163993	S100P	210.963	0.962817	0.436723	2.20464	0.0274794	0.142299
ENSG00000235927	NEXN-AS1	2.23909	0.962275	0.53399	1.80205	0.0715381	0.259857
ENSG00000213104		155.009	0.962066	0.169313	5.68216	1.33003e-08	1.491e-06
ENSG00000243353	RPS29P19	2.3576	0.961715	0.547643	1.7561	0.0790719	0.275915
ENSG00000266289		2.80821	0.961261	0.513216	1.87301	0.0610667	0.23545
ENSG00000081479	LRP2	6.82664	0.960943	0.6721	1.42976	0.152785	0.400823
ENSG00000262133		7.73063	0.960271	0.409882	2.3428	0.0191397	0.112133
ENSG00000256540		3.36759	0.959159	0.579324	1.65565	0.0977925	0.310662
ENSG00000287963		2.15805	0.957702	0.768824	1.24567	0.212885	0.481948
ENSG00000237949	LOC102724768	2.07015	0.957625	0.561327	1.706	0.0880077	0.292514
ENSG00000279599		2.1417	0.956615	0.531596	1.79952	0.0719369	0.260805
ENSG00000253417	LINC02159	34.7458	0.956489	0.561981	1.702	0.0887562	0.293734
ENSG00000241293	PPATP1	6.10981	0.956436	0.302597	3.16076	0.00157357	0.0201146
ENSG00000140379	BCL2A1	76.9501	0.956232	0.392314	2.43741	0.0147928	0.0945577
ENSG00000249635	LOC101929577	4.28086	0.955843	0.372814	2.56386	0.0103515	0.0744208
ENSG00000250197	HMGN1P15	3.04253	0.955619	0.477343	2.00195	0.0452898	0.196109
ENSG00000261560		17.0382	0.955117	0.337325	2.83144	0.00463383	0.042623
ENSG00000289965		1.68489	0.95472	0.698522	1.36677	0.171697	0.428682
ENSG00000132639	SNAP25	25.8163	0.95454	0.39532	2.4146	0.0157525	0.0987422
ENSG00000279307	NDUFAF2P1	60.0634	0.954166	0.16382	5.82447	5.72957e-09	7.20628e-07
ENSG00000229605	RPL21P93	170.379	0.954118	0.173142	5.51062	3.57575e-08	3.546e-06
ENSG00000231300		8.91821	0.953799	0.28095	3.39491	0.000686519	0.0108474
ENSG00000226012		1.37379	0.952865	0.958078	0.994558	0.319951	0.59756
ENSG00000173908	KRT28	115.56	0.952787	1.50533	0.632942	0.526772	0.762115
ENSG00000286846		4.84319	0.952433	0.454998	2.09327	0.0363253	0.169841
ENSG00000273979		2.27839	0.952283	0.561872	1.69484	0.0901061	0.296263
ENSG00000135773	CAPN9	5.03698	0.951645	0.626786	1.51829	0.12894	0.364489
ENSG00000277589		5.04966	0.950417	0.362777	2.61984	0.00879709	0.0668013
ENSG00000227836		6.41926	0.950376	0.465172	2.04306	0.0410461	0.184055
ENSG00000205869	KRTAP5-1	33.3836	0.950337	1.69302	0.561327	0.574575	0.794466
ENSG00000238266	LINC00707	6.00996	0.948577	0.482583	1.96562	0.0493419	0.206732
ENSG00000183196	CHST6	50.8536	0.948508	0.404235	2.34642	0.0189545	0.111579
ENSG00000288792		4.02757	0.94756	0.513136	1.8466	0.0648045	0.244706
ENSG00000179674	ARL14	3.26337	0.946857	0.608461	1.55615	0.119672	0.349156
ENSG00000284922	LRTOMT	2.9018	0.946487	0.42664	2.21847	0.0265229	0.138838
ENSG00000287534		2.11465	0.946478	0.663529	1.42643	0.153744	0.402334
ENSG00000266783		3.44241	0.945669	0.425435	2.22283	0.0262273	0.137777
ENSG00000124493	GRM4	2.79617	0.945498	0.703727	1.34356	0.179091	0.43878
ENSG00000250551		4.04304	0.945352	0.478593	1.97527	0.0482371	0.204031
ENSG00000212257	RNU6-1176P	1.91531	0.945213	0.648944	1.45654	0.145243	0.389172
ENSG00000287720		2.60021	0.944529	0.873968	1.08074	0.279814	0.557549
ENSG00000115008	IL1A	52.0886	0.944168	0.396436	2.38164	0.0172358	0.10479
ENSG00000264107		2.0204	0.943995	0.575852	1.6393	0.10115	0.316543
ENSG00000254506		1.38438	0.9437	0.732692	1.28799	0.19775	0.463359
ENSG00000135346	CGA	10.2549	0.943594	0.953515	0.989595	0.322372	0.599941
ENSG00000106302	HYAL4	46.1097	0.943307	0.555847	1.69706	0.0896849	0.295592
ENSG00000255462		1.91914	0.943054	0.57066	1.65257	0.0984187	0.311778
ENSG00000287684		2.23623	0.942924	0.62187	1.51627	0.129451	0.365285
ENSG00000265625		3.03681	0.94264	0.384689	2.45039	0.01427	0.0921927
ENSG00000276085	CCL3L1	13.2906	0.940998	0.644801	1.45936	0.144465	0.388189
ENSG00000236345	SCAT8	2.63429	0.939941	0.969614	0.969397	0.332347	0.609392
ENSG00000230581	ACTG1P14	6.13296	0.939577	0.37663	2.49469	0.0126067	0.0852705
ENSG00000203647		1.58729	0.939061	0.667803	1.40619	0.159667	0.41079
ENSG00000215089	KRT18P11	2.24311	0.938641	0.746124	1.25802	0.208384	0.476089
ENSG00000204022	LIPJ	3.05554	0.938413	0.426886	2.19827	0.0279296	0.143838
ENSG00000275769		1.95656	0.937964	0.526007	1.78318	0.074557	0.26669
ENSG00000255983		6.0215	0.936756	0.742931	1.26089	0.207348	0.474618
ENSG00000225779		2.3856	0.935493	0.649111	1.44119	0.149531	0.395762
ENSG00000231758		1.75131	0.934872	0.863644	1.08247	0.279042	0.557024
ENSG00000078328	RBFOX1	7.87338	0.933888	0.448672	2.08145	0.0373928	0.172979
ENSG00000249007		1.26451	0.93345	0.9556	0.976821	0.328658	0.605521
ENSG00000177464	GPR4	84.6441	0.933334	0.347625	2.68489	0.00725539	0.0584927
ENSG00000164746	C7orf57	3.87801	0.933312	0.53181	1.75497	0.0792644	0.276281
ENSG00000289331		8.06825	0.93285	0.319768	2.91727	0.00353105	0.0354631
ENSG00000272273	IER3-AS1	3.39946	0.932699	0.475198	1.96276	0.0496742	0.207674
ENSG00000255725		64.1215	0.932589	0.136647	6.82482	8.80382e-12	2.33359e-09
ENSG00000271811		77.3759	0.932528	0.346655	2.69007	0.00714366	0.0578385
ENSG00000264311		3.0016	0.931486	0.464576	2.00503	0.0449603	0.195272
ENSG00000286511		12.5907	0.93143	0.275953	3.37532	0.000737294	0.0114896
ENSG00000156194	PPEF2	2.39048	0.931372	0.624619	1.4911	0.135934	0.37541
ENSG00000156234	CXCL13	283.06	0.93115	0.788829	1.18042	0.237833	0.510978
ENSG00000278022		1.23875	0.931058	0.808815	1.15114	0.249676	0.525428
ENSG00000159261	CLDN14	3.36825	0.930785	0.659664	1.411	0.158245	0.40872
ENSG00000287759		4.97594	0.930635	0.581894	1.59932	0.109749	0.332529
ENSG00000227339	THRAP3P1	5.06911	0.930158	0.30816	3.01842	0.00254096	0.0283392
ENSG00000154548	SRSF12	15.1682	0.930137	0.322351	2.88548	0.00390816	0.0380384
ENSG00000256268		2.20856	0.930071	0.594697	1.56394	0.117832	0.346065
ENSG00000169933	FRMPD4	2.55829	0.929118	0.577171	1.60978	0.107446	0.328345
ENSG00000213169	RPL8P4	32.4714	0.929088	0.169465	5.48247	4.19422e-08	4.03243e-06
ENSG00000232300		29.1405	0.928918	0.331275	2.80407	0.00504617	0.0452842
ENSG00000118407	FILIP1	116.243	0.928323	0.363932	2.55081	0.0107472	0.0763365
ENSG00000225972	MTND1P23	852.919	0.927236	0.307949	3.01101	0.00260384	0.0289148
ENSG00000283023		15.2026	0.927056	0.334449	2.77189	0.00557322	0.0487563
ENSG00000267013	LINC01929	10.2876	0.926093	0.696219	1.33017	0.183461	0.444295
ENSG00000273017		22.3809	0.925551	0.261207	3.54336	0.000395061	0.00708711
ENSG00000140873	ADAMTS18	64.5847	0.925251	0.506638	1.82626	0.0678114	0.251311
ENSG00000222057	RNU4-62P	8.52961	0.925124	0.395167	2.3411	0.019227	0.112399
ENSG00000213152	RPL7AP60	9.07375	0.924354	0.377742	2.44705	0.0144029	0.0928401
ENSG00000258984	UBE2F-SCLY	1.59316	0.924324	0.585111	1.57974	0.114166	0.339599
ENSG00000019505	SYT13	4.42744	0.924261	0.735078	1.25736	0.208622	0.476481
ENSG00000235459	RPS26P31	6.37932	0.923932	0.390808	2.36416	0.0180711	0.108106
ENSG00000287782		2.3192	0.923515	0.477082	1.93576	0.0528971	0.215959
ENSG00000236312		35.0378	0.92254	0.176442	5.22856	1.70831e-07	1.38432e-05
ENSG00000232362		14.5374	0.922262	0.228248	4.04062	5.33103e-05	0.00147655
ENSG00000254288		5.68548	0.922193	0.417998	2.20621	0.027369	0.141908
ENSG00000266368		3.40615	0.921989	0.44491	2.0723	0.0382371	0.175824
ENSG00000272656		3.4217	0.921665	0.438573	2.10151	0.0355961	0.167537
ENSG00000261857	MIA	1.62302	0.921602	0.675879	1.36356	0.172705	0.430246
ENSG00000265702	LOC105371855	3.80026	0.921087	0.524162	1.75726	0.0788741	0.275417
ENSG00000279649		9.58759	0.920859	0.354616	2.59678	0.0094103	0.069941
ENSG00000230628		1.60627	0.920798	0.610726	1.50771	0.131629	0.368752
ENSG00000085224	ATRX	2850.47	0.920561	0.0973537	9.45584	3.20451e-21	3.63546e-18
ENSG00000077279	DCX	8.4796	0.920534	0.683685	1.34643	0.178164	0.437686
ENSG00000099985	OSM	19.9389	0.920517	0.56989	1.61526	0.106255	0.326149
ENSG00000185960	SHOX	2.05555	0.92048	1.2529	0.73468	0.462535	0.716735
ENSG00000279623		2.14499	0.919751	0.527894	1.7423	0.0814554	0.2804
ENSG00000166143	PPP1R14D	3.22453	0.919686	0.575752	1.59736	0.110185	0.333233
ENSG00000288804		2.3984	0.919563	0.503369	1.82681	0.0677276	0.25113
ENSG00000188107	EYS	2.95291	0.919461	0.918368	1.00119	0.316735	0.595074
ENSG00000232489		3.86559	0.91933	0.458022	2.00717	0.0447311	0.194613
ENSG00000286138		3.59664	0.918947	0.512916	1.79161	0.073195	0.263413
ENSG00000232748		1.66302	0.918716	0.722076	1.27233	0.203257	0.470141
ENSG00000273261		6.26173	0.918549	0.401029	2.29048	0.0219936	0.122961
ENSG00000265246	LOC124903956	1.41815	0.918468	0.942702	0.974293	0.329911	0.606958
ENSG00000271334	LINC02104	3.01918	0.918362	0.534324	1.71874	0.085662	0.288012
ENSG00000228551		4.28704	0.918296	0.361352	2.54128	0.0110447	0.0777876
ENSG00000253435	IGKV2-4	4.01534	0.918058	1.09843	0.835795	0.40327	0.671291
ENSG00000207973	MIR589	2.70563	0.917673	0.457297	2.00673	0.0447779	0.194724
ENSG00000230333		6.60723	0.917306	0.478733	1.91611	0.0553506	0.221452
ENSG00000146938	NLGN4X	100.464	0.916943	0.276931	3.31109	0.00092933	0.0136852
ENSG00000272087		2.09752	0.916842	0.74535	1.23008	0.218666	0.48903
ENSG00000157399	ARSL	14.8689	0.916651	0.375931	2.43835	0.0147545	0.094398
ENSG00000213261	EEF1B2P6	1141.69	0.916313	0.109095	8.39924	4.49386e-17	3.18637e-14
ENSG00000263698		3.48485	0.916067	0.542032	1.69006	0.0910167	0.29805
ENSG00000187175	KRTAP12-1	24.9697	0.915497	1.58716	0.576815	0.564065	0.787652
ENSG00000225764	P3H2-AS1	5.77459	0.914466	0.478732	1.91019	0.0561093	0.223257
ENSG00000261186	LINC01238	5.09664	0.914267	0.390534	2.34107	0.0192286	0.112399
ENSG00000163746	PLSCR2	2.44715	0.913722	0.605165	1.50987	0.131076	0.367897
ENSG00000070886	EPHA8	4.74167	0.913231	0.569208	1.60439	0.108628	0.330855
ENSG00000288045		2.42086	0.913071	0.530581	1.72089	0.0852707	0.2875
ENSG00000290544		2.75689	0.912737	0.661623	1.37954	0.167728	0.422319
ENSG00000288719		4.49223	0.912435	0.475554	1.91868	0.0550252	0.220725
ENSG00000259038		3.57128	0.912278	0.453682	2.01083	0.0443434	0.193606
ENSG00000149054	ZNF215	83.6614	0.911184	0.369738	2.46441	0.013724	0.0898313
ENSG00000232915		4.87213	0.911071	0.421635	2.16081	0.0307104	0.15253
ENSG00000211942	IGHV3-13	178.64	0.910105	0.85717	1.06175	0.288347	0.566311
ENSG00000164100	NDST3	1.56038	0.90925	0.669797	1.3575	0.174623	0.432961
ENSG00000183347	GBP6	339.768	0.909008	0.419447	2.16716	0.0302227	0.151131
ENSG00000238061		2.55729	0.908604	0.561882	1.61707	0.105863	0.325307
ENSG00000248773		4.20121	0.908547	0.428557	2.12002	0.0340047	0.162885
ENSG00000138696	BMPR1B	58.4399	0.907559	0.230289	3.94095	8.11579e-05	0.00205335
ENSG00000157542	KCNJ6	4.58419	0.907503	0.960043	0.945274	0.344519	0.621693
ENSG00000144057	ST6GAL2	36.4057	0.906994	0.525025	1.72753	0.0840733	0.285601
ENSG00000196104	SPOCK3	1.6425	0.906758	1.06768	0.849282	0.395724	0.66467
ENSG00000128253	RFPL2	4.69033	0.905874	0.527213	1.71823	0.0857544	0.288211
ENSG00000289433		4.1762	0.905519	0.491372	1.84284	0.0653525	0.245758
ENSG00000255222		2.95546	0.904916	0.479848	1.88584	0.059317	0.231092
ENSG00000271980		2.57888	0.904536	0.53185	1.70073	0.0889929	0.294311
ENSG00000225912	RPL26P36	562.553	0.904296	0.152926	5.91329	3.35346e-09	4.52909e-07
ENSG00000267711		3.31344	0.903544	0.511057	1.76799	0.0770627	0.271746
ENSG00000227964	LINC01429	2.23293	0.903476	0.833394	1.08409	0.278324	0.556222
ENSG00000234394	LINC03025	2.57498	0.903205	0.759521	1.18918	0.23437	0.507044
ENSG00000289984		6.23824	0.903169	0.406746	2.22048	0.0263864	0.138382
ENSG00000269951		3.17755	0.902543	0.473106	1.9077	0.0564303	0.22395
ENSG00000260360		3.97855	0.902356	0.308818	2.92197	0.00347824	0.0350942
ENSG00000274204		2.56871	0.901436	0.575719	1.56576	0.117406	0.345601
ENSG00000289851		5.062	0.901205	0.461866	1.95123	0.0510303	0.211103
ENSG00000243910	TUBA4B	7.33116	0.901124	0.36502	2.46869	0.0135607	0.0891918
ENSG00000107249	GLIS3	82.3194	0.900965	0.349516	2.57775	0.00994468	0.0723595
ENSG00000215086		70.4829	0.900917	0.177072	5.08785	3.62139e-07	2.56696e-05
ENSG00000229694	LINC00484	2.45196	0.900167	0.604687	1.48865	0.13658	0.376268
ENSG00000233072	RPS15AP6	7.05825	0.89994	0.321046	2.80315	0.00506062	0.0453776
ENSG00000165685	TMEM52B	3.17043	0.89953	0.601222	1.49617	0.13461	0.37327
ENSG00000273350		1.38304	0.89943	0.696876	1.29066	0.196821	0.461998
ENSG00000224985		1.91639	0.899099	0.523136	1.71867	0.0856741	0.288012
ENSG00000181322	NME9	2.02637	0.898957	0.635955	1.41355	0.157493	0.407705
ENSG00000259771		3.91797	0.898932	0.432359	2.07913	0.037605	0.173706
ENSG00000212452	SNORD69	3.78205	0.898133	0.459954	1.95266	0.0508599	0.210644
ENSG00000235899	LINC01564	2.39853	0.89795	0.570873	1.57294	0.115733	0.342475
ENSG00000223198	RNU2-22P	2.00362	0.897618	0.599357	1.49764	0.134228	0.372619
ENSG00000256006		12.4869	0.897523	0.29006	3.09427	0.001973	0.0235812
ENSG00000276002		1.54281	0.897504	0.786683	1.14087	0.253923	0.531065
ENSG00000115221	ITGB6	293.59	0.897347	0.357906	2.50722	0.0121686	0.0833635
ENSG00000233411		3.13603	0.89678	0.679565	1.31964	0.186956	0.449055
ENSG00000199933	RNY1P16	3.19841	0.896756	0.53282	1.68304	0.0923677	0.300876
ENSG00000225698	IGHV3-72	565.911	0.896551	0.77991	1.14956	0.250327	0.525957
ENSG00000210144		13.3526	0.896541	0.31509	2.84535	0.00443626	0.0413749
ENSG00000224308	LINC01527	3.13011	0.895834	0.607851	1.47377	0.140543	0.382405
ENSG00000232114		2.60674	0.89493	0.536562	1.6679	0.0953363	0.306133
ENSG00000224846		3.15983	0.894827	0.68861	1.29947	0.193784	0.458692
ENSG00000253430		4.00085	0.894779	0.452844	1.97591	0.0481651	0.203917
ENSG00000276168	RN7SL1	2776.14	0.894695	0.233436	3.83272	0.000126733	0.00291516
ENSG00000169474	SPRR1A	3211.2	0.894504	0.551101	1.62312	0.104564	0.322843
ENSG00000138083	SIX3	4.49342	0.894362	0.6383	1.40116	0.161166	0.412833
ENSG00000135114	OASL	193.843	0.893956	0.468049	1.90996	0.056138	0.223308
ENSG00000272181		8.56683	0.893332	0.345656	2.58445	0.00975337	0.071533
ENSG00000218357	LINC01644	3.0938	0.892787	0.64544	1.38322	0.166597	0.420488
ENSG00000182968	SOX1	9.14562	0.892753	0.357021	2.50056	0.0123996	0.084254
ENSG00000280219		25.6733	0.892693	0.260451	3.42749	0.000609193	0.0098731
ENSG00000233514		25.6189	0.89263	0.214899	4.15371	3.27122e-05	0.00100956
ENSG00000231419	LINC00689	5.07154	0.892609	0.652813	1.36733	0.171523	0.428346
ENSG00000229153	EPHA1-AS1	18.9145	0.892569	0.209502	4.26043	2.04036e-05	0.000693039
ENSG00000237343		1.53544	0.891821	0.622762	1.43204	0.152132	0.39985
ENSG00000202337	RNU6-8	3.19084	0.891295	0.504871	1.76539	0.077498	0.272646
ENSG00000132429	POPDC3	7.11507	0.890937	0.661451	1.34694	0.177998	0.437507
ENSG00000272033		2.80254	0.890283	0.555198	1.60354	0.108815	0.331076
ENSG00000104901	DKKL1	2.62549	0.890131	0.634103	1.40377	0.160389	0.411744
ENSG00000250130		12.8515	0.889716	0.276411	3.21882	0.0012872	0.0173516
ENSG00000115355	CCDC88A	1418.84	0.889548	0.17761	5.00844	5.4872e-07	3.69662e-05
ENSG00000215223		9.4518	0.888785	0.334375	2.65805	0.0078594	0.0617474
ENSG00000289321		2.588	0.888621	0.459522	1.93379	0.0531385	0.21657
ENSG00000225523	IGKV6D-21	116.908	0.888491	0.840042	1.05767	0.290204	0.567599
ENSG00000229587		4.40507	0.888184	0.359515	2.47051	0.0134921	0.0889709
ENSG00000225071		432.736	0.887872	0.259303	3.42406	0.000616919	0.00996983
ENSG00000234506		2.6669	0.887734	0.731017	1.21438	0.224602	0.49634
ENSG00000224331		2.5828	0.887672	0.449293	1.97571	0.0481878	0.203955
ENSG00000230267		3.92602	0.887664	0.613249	1.44748	0.147763	0.393048
ENSG00000243051	RN7SL269P	3.08562	0.886808	0.501133	1.76961	0.0767924	0.27132
ENSG00000102466	FGF14	10.8533	0.886801	0.361973	2.44991	0.0142893	0.0922544
ENSG00000261210	CLEC19A	1.58574	0.886788	0.931152	0.952357	0.340916	0.618383
ENSG00000241678	RPL21P94	3.16024	0.886176	0.55232	1.60446	0.108612	0.330847
ENSG00000160213	CSTB	4576.82	0.886122	0.284693	3.11255	0.00185476	0.0226082
ENSG00000287005	LOC124909475	2.77654	0.885366	0.447873	1.97683	0.0480613	0.203693
ENSG00000188175	HEPACAM2	2.28215	0.883765	0.708433	1.24749	0.212217	0.48132
ENSG00000213613	RPL11P3	31.598	0.883537	0.183761	4.80807	1.52392e-06	8.47478e-05
ENSG00000209042	SNORD12C	2.05543	0.883485	0.500755	1.76431	0.0776802	0.27294
ENSG00000197358	BNIP3P1	263.21	0.88342	0.237701	3.71652	0.000201982	0.00418147
ENSG00000235244	DANT2	14.3622	0.883009	0.310447	2.84431	0.00445075	0.0414333
ENSG00000244355	LY6G6D	3.64321	0.882695	1.59669	0.552829	0.580381	0.797456
ENSG00000257446	ZNF878	5.86623	0.882563	0.510536	1.7287	0.0838631	0.285229
ENSG00000183067	IGSF5	2.76963	0.882218	0.800608	1.10193	0.27049	0.548283
ENSG00000215455	KRTAP10-1	12.6642	0.881998	1.63405	0.539761	0.589362	0.802358
ENSG00000290905	AOX3P	1.30768	0.88078	0.817486	1.07742	0.281291	0.559229
ENSG00000236977	ANKRD44-IT1	9.54917	0.87958	0.345008	2.54945	0.0107894	0.0764991
ENSG00000277351		4.03955	0.879391	0.495146	1.77602	0.075729	0.269117
ENSG00000232254	CSF2RBP1	1.76088	0.87773	0.68969	1.27264	0.203144	0.469988
ENSG00000290124		26.0837	0.87762	0.215233	4.07754	4.55152e-05	0.00130526
ENSG00000197584	KCNMB2	2.20327	0.877188	0.634259	1.38301	0.166661	0.420612
ENSG00000197641	SERPINB13	2228.26	0.876695	0.356428	2.45967	0.0139065	0.0906287
ENSG00000143545	RAB13	452.732	0.876058	0.162108	5.40415	6.51178e-08	6.03553e-06
ENSG00000202343	LOC124901526	15.7694	0.876014	0.236364	3.70621	0.00021038	0.00430889
ENSG00000234362	LINC01914	5.24651	0.875587	0.608809	1.43819	0.150379	0.397206
ENSG00000255655		2.62225	0.875577	0.429312	2.03949	0.0414012	0.185209
ENSG00000280385		2.01547	0.875362	0.645099	1.35694	0.1748	0.433105
ENSG00000039139	DNAH5	12.3807	0.875265	0.472136	1.85384	0.0637616	0.241895
ENSG00000248394		4.23544	0.875145	0.414598	2.11083	0.0347873	0.165211
ENSG00000266304		3.09817	0.874857	0.649881	1.34618	0.178244	0.437818
ENSG00000271351		1.55666	0.874064	1.30483	0.669867	0.502942	0.747464
ENSG00000258659	TRIM34	2.67346	0.873839	0.464126	1.88276	0.0597329	0.232202
ENSG00000230634		1.5549	0.873724	0.675743	1.29298	0.196017	0.460904
ENSG00000205413	SAMD9	471.493	0.873684	0.273623	3.19302	0.00140792	0.0185512
ENSG00000241282		41.6818	0.873636	0.153149	5.70449	1.16694e-08	1.32815e-06
ENSG00000221539	SNORD99	7.95719	0.873346	0.325667	2.68171	0.00732464	0.058868
ENSG00000276573		2.70588	0.873275	0.507186	1.7218	0.0851053	0.287259
ENSG00000257604		3.00744	0.873246	0.446302	1.95663	0.0503914	0.209345
ENSG00000221947	XKR9	12.5258	0.873086	0.470037	1.85748	0.0632423	0.240633
ENSG00000274308	RPS2P49	4.25248	0.873059	0.425273	2.05294	0.0400785	0.181429
ENSG00000180785	OR51E1	23.6712	0.872667	0.421461	2.07058	0.0383983	0.176119
ENSG00000132958	TPTE2	6.91076	0.872513	0.560063	1.55788	0.119261	0.348618
ENSG00000237512	UNC5B-AS1	18.8721	0.871284	0.55156	1.57967	0.114182	0.339599
ENSG00000256385		27.5913	0.870929	0.20069	4.33968	1.4269e-05	0.000520176
ENSG00000256581		1.26758	0.869673	0.999198	0.870371	0.384098	0.655223
ENSG00000233862		2.10124	0.869656	0.676614	1.28531	0.198686	0.464537
ENSG00000259692		5.80598	0.869091	0.570612	1.52309	0.127737	0.362107
ENSG00000100012	SEC14L3	2.79453	0.868639	1.09603	0.792534	0.428049	0.691142
ENSG00000239672	NME1	465.007	0.868047	0.189059	4.59142	4.40248e-06	0.000199144
ENSG00000238000	PSME2P1	50.3621	0.868036	0.204214	4.25062	2.13179e-05	0.000713794
ENSG00000254862	LGR4-AS1	5.17373	0.867354	0.494411	1.75432	0.0793763	0.276541
ENSG00000272817		1.63894	0.866096	0.602541	1.4374	0.150603	0.397599
ENSG00000162746	FCRLB	30.7828	0.865354	0.330582	2.61767	0.0088533	0.0670308
ENSG00000285668		16.3464	0.864083	1.50661	0.573528	0.566287	0.788892
ENSG00000187950	OVCH1	3.50664	0.863544	0.578727	1.49214	0.135661	0.37494
ENSG00000066032	CTNNA2	3.59555	0.863272	0.562129	1.53572	0.124608	0.357126
ENSG00000189169	KRTAP10-12	17.9025	0.863222	1.89274	0.456069	0.64834	0.838803
ENSG00000062038	CDH3	2369.03	0.863123	0.369521	2.33579	0.0195023	0.113518
ENSG00000124107	SLPI	1745.81	0.862976	0.329901	2.61587	0.00890015	0.0672419
ENSG00000280037		2.56769	0.862921	0.468791	1.84074	0.0656599	0.246394
ENSG00000162551	ALPL	197.772	0.862697	0.365556	2.35996	0.018277	0.108927
ENSG00000265218		6.87043	0.862549	0.579732	1.48784	0.136793	0.376611
ENSG00000106443	PHF14	987.135	0.861629	0.116619	7.38842	1.48582e-13	5.93535e-11
ENSG00000277010		2.57433	0.861322	0.948677	0.907919	0.363921	0.638421
ENSG00000283415		2.55644	0.86114	0.741262	1.16172	0.245349	0.520385
ENSG00000127914	AKAP9	3365.82	0.861052	0.108571	7.93074	2.17844e-15	1.18817e-12
ENSG00000258153		60.5997	0.860795	0.224246	3.83863	0.000123724	0.00285522
ENSG00000229334		5.17005	0.860743	0.398672	2.15903	0.0308481	0.152982
ENSG00000252759		2.46702	0.860727	0.512099	1.68078	0.0928053	0.301713
ENSG00000224228		6.13044	0.86045	0.603901	1.42482	0.154209	0.402956
ENSG00000278963		5.35119	0.860121	0.393293	2.18697	0.0287445	0.146681
ENSG00000104059	ENTREP2	8.31443	0.859951	0.502268	1.71214	0.0868716	0.290307
ENSG00000198959	TGM2	251.951	0.859718	0.397172	2.1646	0.0304183	0.151701
ENSG00000145864	GABRB2	25.062	0.858414	0.445619	1.92634	0.054062	0.218669
ENSG00000258895		49.545	0.858373	0.175041	4.90384	9.39818e-07	5.83263e-05
ENSG00000265527	MIR5690	1.40979	0.857987	0.664953	1.2903	0.196947	0.462154
ENSG00000276093		1.40922	0.857941	0.87321	0.982515	0.325846	0.60313
ENSG00000260644	HERC2P5	2.51228	0.857742	0.735132	1.16679	0.243297	0.518124
ENSG00000188120	DAZ1	8.58621	0.857721	1.75257	0.489407	0.624554	0.824119
ENSG00000226580		5.39862	0.857636	0.443599	1.93336	0.0531921	0.216666
ENSG00000253123	LOC100507403	11.5748	0.857452	0.467282	1.83498	0.0665089	0.248523
ENSG00000125813	PAX1	34.6645	0.857339	0.601952	1.42426	0.15437	0.403115
ENSG00000266805		10.2278	0.85716	0.332937	2.57454	0.0100374	0.072901
ENSG00000185904	LINC00839	57.1094	0.855998	0.290851	2.94308	0.00324962	0.0333692
ENSG00000234913		6.01397	0.855839	0.429206	1.99401	0.0461513	0.198309
ENSG00000180537	RNF182	13.3141	0.855706	0.418079	2.04676	0.040682	0.182972
ENSG00000230002	ALMS1-IT1	13.9686	0.85559	0.306625	2.79035	0.00526515	0.0467829
ENSG00000234036		151.465	0.855573	0.164271	5.20829	1.9059e-07	1.52268e-05
ENSG00000280032		32.2931	0.85553	0.316523	2.7029	0.00687373	0.0562959
ENSG00000271369		2.83023	0.855262	0.625598	1.36711	0.171591	0.428478
ENSG00000212549	RNA5SP354	1.68758	0.854891	0.73407	1.16459	0.244185	0.519224
ENSG00000260747		148.331	0.854489	0.122815	6.95752	3.46317e-12	9.92146e-10
ENSG00000278828	H3C10	11.7944	0.854431	0.344534	2.47997	0.0131395	0.0876854
ENSG00000226179		25.1903	0.854431	0.346563	2.46544	0.0136845	0.0896972
ENSG00000138347	MYPN	6.20905	0.854356	0.616105	1.3867	0.165532	0.419031
ENSG00000258016		124.955	0.853805	0.242064	3.52718	0.000420008	0.00743123
ENSG00000237135	DDX10P1	2.74148	0.853784	0.508914	1.67766	0.0934137	0.302422
ENSG00000139269	INHBE	2.53011	0.853778	1.10757	0.770855	0.440793	0.700108
ENSG00000241449		1.53695	0.853755	0.759069	1.12474	0.260699	0.538328
ENSG00000187546	AGMO	7.1843	0.853446	0.365977	2.33196	0.0197026	0.114112
ENSG00000267319		3.43517	0.853418	0.385218	2.21542	0.0267316	0.139496
ENSG00000111799	COL12A1	4439.43	0.853278	0.336267	2.5375	0.0111648	0.0784382
ENSG00000289380		5.17111	0.853021	0.407755	2.092	0.0364388	0.17017
ENSG00000290051		1.80308	0.852892	0.536814	1.5888	0.112105	0.336102
ENSG00000286091		1.40398	0.852802	1.38518	0.61566	0.538119	0.769998
ENSG00000159450	TCHH	3110.98	0.850435	0.907672	0.93694	0.348789	0.625307
ENSG00000278472		2.30787	0.850419	0.680863	1.24903	0.211654	0.480388
ENSG00000258565		5.52098	0.850112	0.380587	2.23369	0.0255038	0.135736
ENSG00000289023		5.20729	0.849933	0.561106	1.51474	0.129837	0.365757
ENSG00000256694		8.51701	0.84953	0.515292	1.64864	0.0992222	0.313239
ENSG00000121207	LRAT	17.062	0.849475	0.49287	1.72353	0.0847933	0.286902
ENSG00000269895		1.36103	0.848907	0.777891	1.09129	0.275144	0.553042
ENSG00000234377	OBI1-AS1	1.26343	0.848457	0.846331	1.00251	0.316097	0.594277
ENSG00000265465	MIR4768	4.12309	0.846799	0.433586	1.95301	0.0508182	0.210563
ENSG00000279544		5.12628	0.846592	0.388742	2.17777	0.0294229	0.148566
ENSG00000273489		3.79506	0.846038	0.45538	1.85787	0.0631871	0.240488
ENSG00000200170		14.3332	0.845342	0.328092	2.57654	0.0099796	0.0725561
ENSG00000128965	CHAC1	93.9892	0.845273	0.636092	1.32885	0.183896	0.444794
ENSG00000174945	AMZ1	16.062	0.845238	0.445745	1.89624	0.0579288	0.22797
ENSG00000215559		9.58459	0.845187	0.599245	1.41042	0.158416	0.408937
ENSG00000167634	NLRP7	20.6386	0.845064	0.713117	1.18503	0.236006	0.508904
ENSG00000239650		1.73559	0.844978	0.604368	1.39812	0.162078	0.414286
ENSG00000272663		2.12523	0.844786	0.534287	1.58115	0.113844	0.338809
ENSG00000255156	RNY1P9	4.78104	0.844144	0.52917	1.59522	0.110662	0.333894
ENSG00000159251	ACTC1	57.8943	0.843063	0.805235	1.04698	0.295109	0.572653
ENSG00000256955		1.80124	0.842368	0.683653	1.23216	0.21789	0.488326
ENSG00000237788	LOC100421569	4.54294	0.84223	0.369894	2.27695	0.0227893	0.126068
ENSG00000211749	TRBV23-1	2.01866	0.84212	0.74466	1.13088	0.258106	0.535471
ENSG00000213939	RPS12P29	67.6139	0.841844	0.308649	2.72751	0.00638139	0.0534827
ENSG00000211669	IGLV3-10	802.542	0.841824	0.861036	0.977687	0.328229	0.604967
ENSG00000222005	LINC01118	4.12074	0.841514	0.463898	1.81401	0.0696764	0.255911
ENSG00000254271		2.45181	0.84113	0.625426	1.34489	0.17866	0.438336
ENSG00000225401		1.94601	0.84076	0.574405	1.46371	0.143274	0.38664
ENSG00000267679	EIF5AP2	5.45411	0.840382	0.399075	2.10583	0.0352194	0.166585
ENSG00000274297		2.80732	0.840273	0.465142	1.80649	0.0708424	0.258348
ENSG00000175497	DPP10	5.7955	0.840052	0.639111	1.31441	0.188709	0.451697
ENSG00000211448	DIO2	1733.41	0.839569	0.361348	2.32344	0.0201556	0.115813
ENSG00000106819	ASPN	2257.04	0.839453	0.435094	1.92936	0.0536862	0.217801
ENSG00000270604	HCG17	1.59038	0.839186	0.476186	1.76231	0.0780172	0.273629
ENSG00000262837		1.47313	0.838391	0.668497	1.25414	0.20979	0.478109
ENSG00000226253		2.60235	0.837918	0.542804	1.54368	0.122665	0.353973
ENSG00000267737		2.9602	0.837906	0.494066	1.69594	0.0898975	0.296013
ENSG00000242970		2.91112	0.837562	0.54557	1.53521	0.124733	0.357342
ENSG00000213896	RPL31P8	2.91285	0.837542	0.702395	1.19241	0.233101	0.505483
ENSG00000113262	GRM6	3.46445	0.836945	1.30582	0.640933	0.521566	0.75887
ENSG00000175445	LPL	247.113	0.836896	0.503305	1.6628	0.0963521	0.30788
ENSG00000236493		29.317	0.836539	0.190838	4.38349	1.1679e-05	0.000448836
ENSG00000257225		2.54372	0.836427	0.491789	1.70078	0.0889838	0.294311
ENSG00000268390		1.76433	0.836417	0.717036	1.16649	0.243415	0.518261
ENSG00000226803		2.30331	0.835726	0.640499	1.3048	0.191959	0.45633
ENSG00000250073	ESAM-AS1	1.61748	0.835178	0.741483	1.12636	0.260013	0.537577
ENSG00000238832	LOC124901856	5.30337	0.83517	0.342249	2.44024	0.0146773	0.0940326
ENSG00000224672		3.61321	0.835107	0.409078	2.04144	0.0412074	0.184687
ENSG00000260439	LMF1-AS1	2.9498	0.8344	0.52834	1.57929	0.11427	0.339755
ENSG00000225569	CCT4P2	3.02629	0.834065	0.520529	1.60234	0.10908	0.331589
ENSG00000266821		3.44433	0.832435	0.557193	1.49398	0.135181	0.37414
ENSG00000215283		5.37925	0.832102	0.30135	2.76125	0.00575802	0.0500254
ENSG00000199872	RNU6-942P	4.61656	0.831936	0.384134	2.16574	0.0303308	0.151451
ENSG00000259305	ZHX1-C8orf76	3.33361	0.831793	0.383665	2.16802	0.0301571	0.151089
ENSG00000201136	RNU6-353P	3.3513	0.831543	0.554439	1.49979	0.133668	0.37189
ENSG00000244232	RN7SL698P	1.59848	0.831527	0.607362	1.36908	0.170974	0.427542
ENSG00000237828		88.5889	0.830924	0.172311	4.82224	1.41958e-06	8.01573e-05
ENSG00000279419		7.19407	0.830913	0.390621	2.12716	0.0334068	0.161191
ENSG00000153707	PTPRD	153.383	0.83067	0.348644	2.38258	0.0171919	0.104612
ENSG00000222267	RNU6-892P	3.35784	0.83052	0.446529	1.85995	0.0628933	0.23982
ENSG00000260552	COSMOC	6.38587	0.830397	0.365815	2.26999	0.0232081	0.127662
ENSG00000288757		2.95083	0.830231	0.407288	2.03844	0.0415063	0.185561
ENSG00000157856	DRC1	2.1254	0.830058	0.598237	1.38751	0.165287	0.418597
ENSG00000276390		3.91353	0.829145	0.386344	2.14613	0.0318626	0.156313
ENSG00000273557		3.29185	0.828964	0.421631	1.96609	0.049288	0.206723
ENSG00000184260	H2AC20	3.44695	0.828544	0.420325	1.9712	0.0487011	0.205262
ENSG00000273108		7.57098	0.828514	0.48044	1.72449	0.0846194	0.286587
ENSG00000221044	LOC124904152	1.36071	0.828489	0.557853	1.48514	0.137507	0.377722
ENSG00000119707	RBM25	4955.88	0.828438	0.159585	5.19121	2.08932e-07	1.62795e-05
ENSG00000139648	KRT71	1041.54	0.82833	1.26781	0.653357	0.513526	0.754038
ENSG00000253516		1.24941	0.828183	0.875795	0.945636	0.344334	0.621544
ENSG00000204929	LOC124906016	4.06491	0.827814	0.749528	1.10445	0.269399	0.547171
ENSG00000254691		1.48446	0.826602	0.678829	1.21769	0.223342	0.494759
ENSG00000071991	CDH19	97.5432	0.826593	0.377719	2.18838	0.0286419	0.146315
ENSG00000057149	SERPINB3	8472.3	0.825908	0.464936	1.77639	0.0756685	0.268995
ENSG00000263711	LINC02864	1.66674	0.825904	1.01726	0.811892	0.416853	0.68194
ENSG00000235726		5.69223	0.825711	0.403529	2.04622	0.0407343	0.183149
ENSG00000285373	LINC02478	2.03988	0.825642	0.523929	1.57587	0.115057	0.341164
ENSG00000233732		42.2768	0.825556	0.771489	1.07008	0.284583	0.562639
ENSG00000213468	FIRRE	9.34148	0.825309	0.350887	2.35207	0.0186695	0.110521
ENSG00000286614		1.3997	0.825128	0.876758	0.941112	0.346648	0.623675
ENSG00000255458	SMIM14-DT	7.55589	0.824737	0.43446	1.8983	0.057656	0.227243
ENSG00000235049	LINC00940	1.46351	0.824684	1.13261	0.728127	0.466536	0.720103
ENSG00000207175	RNU1-67P	5.7459	0.82422	0.45058	1.82924	0.0673633	0.25027
ENSG00000283047		6.8756	0.823929	0.353343	2.33181	0.0197107	0.114135
ENSG00000288580		1.726	0.823757	0.766586	1.07458	0.282563	0.560698
ENSG00000290056		1.26223	0.823726	0.907873	0.907314	0.364241	0.638598
ENSG00000200183	RNU6-238P	3.73454	0.823337	0.493888	1.66705	0.0955041	0.306413
ENSG00000290040		1.43763	0.823176	0.723019	1.13853	0.254901	0.532207
ENSG00000241123	KRTAP10-5	36.106	0.822896	1.87173	0.439645	0.660195	0.84607
ENSG00000134259	NGF	17.0171	0.822746	0.358653	2.29399	0.0217911	0.122166
ENSG00000285719	LOC107985253	2.87012	0.822621	0.69355	1.1861	0.235582	0.50853
ENSG00000267076		29.1449	0.822515	0.186372	4.4133	1.01806e-05	0.000399366
ENSG00000201208		3.34301	0.822337	0.492028	1.67132	0.0946579	0.304881
ENSG00000217094		150.424	0.822331	0.143846	5.71673	1.08595e-08	1.24695e-06
ENSG00000236256	DIAPH2-AS1	2.84135	0.822313	0.520916	1.57859	0.11443	0.340018
ENSG00000265590	CFAP298-TCP10L	23.4223	0.82226	0.235487	3.49175	0.000479872	0.00826798
ENSG00000198899	ATP6	101356	0.822071	0.164055	5.01095	5.41616e-07	3.65745e-05
ENSG00000237176	LOC100996696	3.87904	0.822053	0.386995	2.1242	0.0336537	0.161887
ENSG00000174527	MYO1H	18.2191	0.82162	0.498115	1.64946	0.0990538	0.313021
ENSG00000240138	EEF1GP4	2.3872	0.821601	0.593535	1.38425	0.166282	0.420141
ENSG00000251287	ALG1L2	2.64925	0.821365	0.52051	1.578	0.114565	0.340241
ENSG00000277135		5.03742	0.820162	0.514533	1.59399	0.110938	0.33421
ENSG00000119121	TRPM6	59.5539	0.81975	0.306669	2.67308	0.00751579	0.060012
ENSG00000257169		1.26265	0.819067	0.845456	0.968787	0.332651	0.609789
ENSG00000286679	LOC107985953	1.51971	0.818899	1.26899	0.645317	0.518722	0.757101
ENSG00000251348		2.15351	0.818823	0.599962	1.36479	0.172318	0.429652
ENSG00000104722	NEFM	6.78434	0.817801	0.510237	1.60279	0.108982	0.331387
ENSG00000237345	LOC791091	1.55424	0.817361	0.61189	1.3358	0.181615	0.442141
ENSG00000183145	RIPPLY3	6.3946	0.817277	0.42322	1.93109	0.0534715	0.217253
ENSG00000279742		3.25125	0.817228	0.542054	1.50765	0.131644	0.368759
ENSG00000280392		4.59288	0.817061	0.425293	1.92117	0.0547102	0.219932
ENSG00000291109	CES1P1	16.5554	0.81661	0.352995	2.31337	0.0207021	0.117949
ENSG00000224585		1.84535	0.816474	0.894199	0.913078	0.361202	0.635945
ENSG00000227192		3.62036	0.815637	0.377155	2.1626	0.0305716	0.152091
ENSG00000130600	H19	3034.29	0.815475	0.423491	1.9256	0.054154	0.21876
ENSG00000256671	LIMS4	27.1708	0.815461	0.21224	3.84217	0.000121951	0.00283972
ENSG00000205667	ARSH	6.15051	0.81524	0.509946	1.59868	0.109892	0.332745
ENSG00000151012	SLC7A11	210.933	0.815218	0.290054	2.81058	0.00494529	0.0447231
ENSG00000215184		7.45552	0.815199	0.372946	2.18584	0.0288276	0.146788
ENSG00000249738	LOC285626	3.81176	0.814993	0.522457	1.55992	0.118778	0.347691
ENSG00000260810		4.14314	0.814738	0.418492	1.94685	0.0515533	0.21243
ENSG00000108342	CSF3	25.4131	0.814372	1.13714	0.716159	0.473893	0.725967
ENSG00000259079		5.88035	0.813813	0.283024	2.87542	0.00403493	0.0387797
ENSG00000205642	VCX3B	2.63418	0.81355	0.652606	1.24662	0.212538	0.481543
ENSG00000091879	ANGPT2	273.777	0.812874	0.285762	2.84458	0.00444696	0.0414203
ENSG00000253520		11.1054	0.812538	0.31822	2.55338	0.0106682	0.075912
ENSG00000263904		1.46944	0.81223	0.696541	1.16609	0.243578	0.518529
ENSG00000284747		10.2471	0.811997	0.376218	2.15832	0.0309031	0.153123
ENSG00000279281		9.47571	0.811996	0.345735	2.34861	0.0188437	0.111181
ENSG00000267547		13.5089	0.811756	0.304884	2.6625	0.00775617	0.0612971
ENSG00000154678	PDE1C	30.1428	0.811659	0.454441	1.78606	0.0740892	0.265519
ENSG00000158125	XDH	140.766	0.811611	0.38214	2.12386	0.0336821	0.161996
ENSG00000289617		1.47761	0.811521	0.638029	1.27192	0.203402	0.470141
ENSG00000288700		2.74444	0.811172	0.50814	1.59635	0.11041	0.333491
ENSG00000250107	CACNA1G-AS1	3.92544	0.810855	0.596433	1.35951	0.173986	0.43229
ENSG00000197930	ERO1A	1433.34	0.810509	0.211725	3.82812	0.000129125	0.00295104
ENSG00000091844	RGS17	21.1197	0.810001	0.305111	2.65477	0.00793623	0.0621788
ENSG00000169427	KCNK9	4.1296	0.809827	0.65276	1.24062	0.214746	0.484459
ENSG00000247363	LOC100507250	2.9213	0.809823	0.477601	1.69561	0.0899607	0.296044
ENSG00000140795	MYLK3	5.11539	0.809785	0.547622	1.47873	0.139213	0.380454
ENSG00000226363		4.89548	0.809664	0.498052	1.62566	0.104021	0.32194
ENSG00000253384		5.63188	0.809633	0.283623	2.85461	0.00430893	0.0406283
ENSG00000249961	TERB1	3.04947	0.809128	0.601744	1.34464	0.178742	0.43846
ENSG00000286599		9.36658	0.809081	0.335083	2.41457	0.0157538	0.0987422
ENSG00000286723		1.60061	0.809035	0.795646	1.01683	0.309235	0.586854
ENSG00000251050		1.78005	0.808648	0.589234	1.37237	0.169948	0.425726
ENSG00000286825		2.4002	0.808399	0.514012	1.57273	0.115782	0.342475
ENSG00000255035		3.52419	0.807976	0.366669	2.20356	0.0275556	0.142586
ENSG00000241003	RPS15AP26	2.85362	0.807822	0.499288	1.61795	0.105674	0.324992
ENSG00000228612		29.1324	0.807561	0.354685	2.27684	0.0227958	0.126079
ENSG00000289470		5.72431	0.807421	0.557567	1.44812	0.147585	0.392774
ENSG00000210112		9.13653	0.806987	0.316247	2.55176	0.010718	0.0761861
ENSG00000252641	RNU6-678P	2.03462	0.806936	0.552866	1.45955	0.144414	0.388086
ENSG00000226887	ERVMER34-1	26.6062	0.806928	0.327215	2.46605	0.0136612	0.089586
ENSG00000288817		3.21222	0.806693	0.415729	1.94043	0.0523278	0.214437
ENSG00000225193		14.416	0.806368	0.280596	2.87377	0.00405599	0.0389293
ENSG00000127954	STEAP4	1744.72	0.806339	0.306633	2.62965	0.00854723	0.0654924
ENSG00000100985	MMP9	1328.62	0.80624	0.585649	1.37666	0.168617	0.423626
ENSG00000267042		6.17936	0.806129	0.504049	1.59931	0.109753	0.332529
ENSG00000258300		2.72457	0.805901	0.408319	1.9737	0.0484156	0.204499
ENSG00000198840	ND3	25945.2	0.805408	0.193609	4.15997	3.1829e-05	0.000985519
ENSG00000235078		4.04337	0.805092	0.344537	2.33674	0.0194528	0.113397
ENSG00000251682		2.76603	0.80464	0.469421	1.71411	0.0865082	0.289778
ENSG00000270318		17.4305	0.803513	0.786341	1.02184	0.306858	0.584473
ENSG00000269967		4.77488	0.803432	0.408683	1.9659	0.0493098	0.206732
ENSG00000210151	MIR12136	58.9154	0.803179	0.257611	3.11779	0.00182212	0.0222946
ENSG00000266402	SNHG25	6.46503	0.8029	0.371288	2.16247	0.030582	0.152116
ENSG00000225082		1.27015	0.802858	0.669208	1.19971	0.230251	0.502182
ENSG00000128641	MYO1B	1539.97	0.802637	0.184655	4.34668	1.38215e-05	0.000507238
ENSG00000267543		3.98204	0.802539	0.427759	1.87615	0.0606347	0.234473
ENSG00000181722	ZBTB20	773.035	0.802441	0.221355	3.62514	0.00028881	0.00555337
ENSG00000237417		4.006	0.802259	0.347651	2.30766	0.0210183	0.11904
ENSG00000173261	PLAC8L1	7.28211	0.802028	0.3868	2.0735	0.0381262	0.175428
ENSG00000240015		2.19595	0.801888	0.652007	1.22988	0.218743	0.489036
ENSG00000159648	SPMIP8	11.9499	0.801812	0.351247	2.28276	0.0224445	0.124745
ENSG00000278700		3.35147	0.801713	0.469407	1.70793	0.08765	0.291829
ENSG00000078053	AMPH	48.4405	0.801084	0.425653	1.88201	0.0598345	0.232316
ENSG00000280069		10.8765	0.801041	0.322271	2.48562	0.0129328	0.0867754
ENSG00000291276		4.30864	0.800271	0.557475	1.43553	0.151137	0.398455
ENSG00000198938	COX3	124353	0.799463	0.150589	5.30892	1.10277e-07	9.59413e-06
ENSG00000152404	CWF19L2	726.541	0.799385	0.158504	5.0433	4.57575e-07	3.13472e-05
ENSG00000101745	ANKRD12	5092.81	0.799184	0.135043	5.91799	3.25904e-09	4.44389e-07
ENSG00000258732		9.06169	0.799155	0.612568	1.3046	0.192029	0.456448
ENSG00000225265	TAF1A-AS1	12.5356	0.799024	0.245828	3.25034	0.00115268	0.0160492
ENSG00000152952	PLOD2	395.921	0.798939	0.238968	3.34329	0.000827917	0.0125771
ENSG00000251639		2.28141	0.798238	0.571876	1.39582	0.162767	0.415119
ENSG00000160161	CILP2	86.4421	0.79739	0.592979	1.34472	0.178716	0.438434
ENSG00000183117	CSMD1	17.3029	0.796831	0.551342	1.44526	0.148385	0.393896
ENSG00000241679		4.17761	0.796755	0.52016	1.53175	0.125584	0.358667
ENSG00000243560	RN7SL364P	5.89852	0.796704	0.488055	1.63241	0.102594	0.319298
ENSG00000166317	SYNPO2L	2.42893	0.79599	0.581626	1.36856	0.171137	0.427683
ENSG00000163220	S100A9	40522.9	0.795709	0.587794	1.35372	0.175825	0.434386
ENSG00000167105	TMEM92	20.6656	0.795653	0.321265	2.47662	0.0132632	0.0880039
ENSG00000224957	LINC01266	6.26053	0.79563	0.540789	1.47124	0.141227	0.383868
ENSG00000250075	LOC101927237	7.25328	0.795494	0.394143	2.01829	0.0435615	0.191341
ENSG00000281327		2.29408	0.795463	0.676217	1.17634	0.239458	0.512945
ENSG00000235957		91.4181	0.79509	0.138402	5.74479	9.20371e-09	1.0922e-06
ENSG00000103241	FOXF1	27.618	0.79461	0.340986	2.33033	0.0197885	0.114399
ENSG00000288775	LOC101928264	4.86889	0.794367	0.444384	1.78757	0.0738453	0.265114
ENSG00000281593		2.73575	0.794324	0.506818	1.56728	0.11705	0.344916
ENSG00000214359	RPL18P10	3.13343	0.794247	0.556907	1.42617	0.153818	0.40239
ENSG00000286330	LOC105370259	2.17677	0.794201	0.768128	1.03394	0.301163	0.578962
ENSG00000219693		14.988	0.793767	0.419131	1.89384	0.0582459	0.22882
ENSG00000243267	RN7SL614P	1.40402	0.793767	0.779576	1.0182	0.308581	0.586201
ENSG00000264717	NPY4R2	5.0963	0.793745	0.462234	1.71719	0.0859441	0.288604
ENSG00000170577	SIX2	27.5811	0.793739	0.334634	2.37196	0.0176938	0.106433
ENSG00000250057		1.81242	0.793737	0.687613	1.15434	0.248362	0.523554
ENSG00000214773		6.53524	0.793329	0.423203	1.87458	0.0608501	0.234976
ENSG00000287336		2.19522	0.793288	0.714756	1.10987	0.267054	0.544787
ENSG00000236048	SSBL5P	45.0007	0.792673	0.132164	5.99764	2.00206e-09	2.88235e-07
ENSG00000251031		1.30296	0.792482	0.815697	0.971539	0.33128	0.608573
ENSG00000064218	DMRT3	17.9977	0.792203	0.458971	1.72604	0.0843403	0.285995
ENSG00000279133		29.0529	0.791814	0.213677	3.70565	0.000210849	0.00431465
ENSG00000260326		8.15536	0.791723	0.269044	2.94272	0.00325338	0.0333858
ENSG00000254463	PPIAP41	14.9299	0.791721	0.307138	2.57774	0.0099449	0.0723595
ENSG00000007372	PAX6	6.1049	0.79102	0.663639	1.19194	0.233283	0.505668
ENSG00000256574	OR13A1	1.9343	0.790466	0.590208	1.3393	0.180473	0.440497
ENSG00000257179		83.1355	0.790369	0.136504	5.79007	7.03578e-09	8.67603e-07
ENSG00000269947		12.4902	0.790213	0.289532	2.72927	0.00634741	0.0533907
ENSG00000054267	ARID4B	1440.25	0.78943	0.103165	7.65213	1.97673e-14	9.66622e-12
ENSG00000099869	IGF2-AS	2.8725	0.78927	0.739489	1.06732	0.285828	0.563516
ENSG00000213519	RPL36P7	5.79432	0.789236	0.475622	1.65938	0.0970401	0.308958
ENSG00000261079		2.95437	0.789147	0.441761	1.78637	0.07404	0.265435
ENSG00000213606		7.03848	0.789112	0.635713	1.2413	0.214494	0.484392
ENSG00000183640	KRTAP8-1	6.13019	0.789056	2.21034	0.356983	0.721104	0.878709
ENSG00000246662	CIBAR1-DT	1.9268	0.789014	0.59887	1.31751	0.187669	0.450121
ENSG00000242759		12.3317	0.788531	0.378717	2.08211	0.0373325	0.172741
ENSG00000241560	ZBTB20-AS1	1.84995	0.787712	0.664325	1.18573	0.235728	0.50869
ENSG00000261804		6.74077	0.787566	0.464482	1.69558	0.0899657	0.296044
ENSG00000289629		6.05882	0.787443	0.344753	2.28408	0.0223669	0.124479
ENSG00000211594	IGKJ4	32.3088	0.787141	0.674234	1.16746	0.243025	0.517737
ENSG00000275479		4.20937	0.786732	0.376588	2.08911	0.0366981	0.17076
ENSG00000233954	UQCRHL	267.578	0.786677	0.132488	5.93772	2.8901e-09	4.02445e-07
ENSG00000234076		7.102	0.786568	0.329447	2.38754	0.0169615	0.103592
ENSG00000248791	LOC100422687	3.42369	0.786402	0.482857	1.62864	0.103388	0.320645
ENSG00000138182	KIF20B	455.805	0.786184	0.123527	6.36447	1.95965e-10	3.68077e-08
ENSG00000113356	POLR3G	201.261	0.785029	0.241598	3.24932	0.0011568	0.0160847
ENSG00000278576		8.8449	0.784846	0.288857	2.71707	0.00658617	0.054699
ENSG00000228423		3.81067	0.784747	0.457307	1.71602	0.0861584	0.289084
ENSG00000257696		2.05366	0.784707	0.566386	1.38546	0.165911	0.419595
ENSG00000270147		8.27107	0.784475	0.304408	2.57705	0.00996471	0.0724665
ENSG00000287743		2.5521	0.784383	0.592924	1.32291	0.185866	0.447637
ENSG00000215349		41.8089	0.784364	0.156439	5.01386	5.3348e-07	3.61112e-05
ENSG00000259196		1.5817	0.784255	0.699792	1.1207	0.262417	0.540043
ENSG00000134757	DSG3	6831.26	0.784071	0.321164	2.44134	0.0146327	0.0938518
ENSG00000259921		5.65091	0.783969	0.406972	1.92635	0.0540612	0.218669
ENSG00000138115	CYP2C8	7.8219	0.783908	0.395669	1.98122	0.0475665	0.202395
ENSG00000183715	OPCML	6.87156	0.783672	0.400262	1.95789	0.0502423	0.209011
ENSG00000276853		3.17428	0.783331	0.406224	1.92832	0.0538149	0.218136
ENSG00000250125	LINC02232	26.09	0.783036	0.555567	1.40944	0.158706	0.409277
ENSG00000277632	CCL3	53.601	0.78277	0.583276	1.34202	0.179588	0.439381
ENSG00000135218	CD36	2302.21	0.782691	0.349194	2.24142	0.0249989	0.134075
ENSG00000280721		10.6003	0.781546	0.429849	1.81819	0.0690353	0.25425
ENSG00000286193	CPLANE1-AS1	3.91249	0.781485	0.401032	1.94869	0.051333	0.211781
ENSG00000254013		16.2362	0.781436	0.18386	4.25017	2.13609e-05	0.000713794
ENSG00000138587	MNS1	77.1127	0.781428	0.193566	4.03701	5.41359e-05	0.0014934
ENSG00000259235		2.33317	0.781355	0.635331	1.22984	0.218757	0.489036
ENSG00000265321	MIR4263	3.38678	0.781201	0.394048	1.9825	0.047423	0.201984
ENSG00000248527	MTATP6P1	13360.2	0.780721	0.281966	2.76884	0.00562555	0.0491418
ENSG00000211933	IGHV6-1	214.613	0.780336	0.791404	0.986014	0.324126	0.601824
ENSG00000290545	INTS4P1	6.44856	0.780088	0.474834	1.64287	0.100411	0.315377
ENSG00000230838	LINC01614	13.4403	0.779854	0.837803	0.930833	0.35194	0.628201
ENSG00000254715	OR7E154P	11.0296	0.779777	0.459616	1.69659	0.0897751	0.295743
ENSG00000170681	CAVIN4	9.4616	0.779679	0.329267	2.36792	0.0178883	0.107375
ENSG00000291231		23.8402	0.779503	0.594133	1.312	0.18952	0.452903
ENSG00000290907		10.4138	0.779358	0.414125	1.88194	0.0598445	0.232316
ENSG00000167244	IGF2	642.661	0.778298	0.380396	2.04602	0.0407546	0.183183
ENSG00000270558		27.4462	0.777894	0.184984	4.2052	2.60846e-05	0.000835946
ENSG00000270953		4.91097	0.77775	0.535814	1.45153	0.146632	0.391231
ENSG00000226107	RPL36AP54	2.24663	0.777274	0.534235	1.45493	0.145689	0.389704
ENSG00000249142	TMEM183AP2	3.04536	0.777014	0.387949	2.00288	0.0451904	0.195917
ENSG00000150551	LYPD1	44.8577	0.776523	0.446413	1.73947	0.0819513	0.281052
ENSG00000268388	FENDRR	2.111	0.776181	0.708142	1.09608	0.273043	0.550982
ENSG00000235363		193.131	0.77542	0.162096	4.7837	1.72098e-06	9.35066e-05
ENSG00000237668		293.237	0.774764	0.13685	5.66141	1.50132e-08	1.6633e-06
ENSG00000270361		2.12331	0.774658	0.772254	1.00311	0.315806	0.594078
ENSG00000242683		3.35761	0.774604	0.410283	1.88797	0.0590296	0.230557
ENSG00000229083		60.8825	0.774603	0.166541	4.65114	3.30109e-06	0.000157885
ENSG00000284292		2.87704	0.774525	0.544783	1.42171	0.15511	0.404006
ENSG00000187191	DAZ3	5.38279	0.774512	1.70874	0.453265	0.650358	0.839804
ENSG00000221439	RNU4ATAC16P	1.24288	0.774431	0.764133	1.01348	0.310832	0.588899
ENSG00000127831	VIL1	4.17997	0.774076	0.579034	1.33684	0.181275	0.441703
ENSG00000142408	CACNG8	9.47118	0.773831	0.291703	2.65281	0.00798256	0.0624728
ENSG00000211944	IGHV3-16	114.024	0.773736	0.751823	1.02915	0.303411	0.581075
ENSG00000213411		5.85045	0.773094	0.395845	1.95302	0.0508171	0.210563
ENSG00000219553		9.63261	0.772891	0.286542	2.69731	0.00699028	0.0570036
ENSG00000279283		37.5519	0.772302	0.283474	2.72441	0.00644158	0.0538179
ENSG00000213123	DYNLT2B	44.9025	0.771836	0.181517	4.25214	2.11735e-05	0.000711521
ENSG00000169627	BOLA2	251.635	0.771729	0.147615	5.228	1.71358e-07	1.38463e-05
ENSG00000163032	VSNL1	602.686	0.771447	0.253487	3.04334	0.00233971	0.0266395
ENSG00000288888		1.89403	0.771314	0.663033	1.16331	0.244703	0.519598
ENSG00000181163	NPM1	2840.13	0.770832	0.126421	6.09735	1.07841e-09	1.65329e-07
ENSG00000266420	RN7SL118P	4.24085	0.770734	0.33569	2.29597	0.0216777	0.12176
ENSG00000196277	GRM7	1.83677	0.770161	0.726097	1.06069	0.288833	0.56662
ENSG00000265752		2.19663	0.770077	0.472596	1.62946	0.103215	0.320319
ENSG00000172137	CALB2	57.9594	0.770038	0.401002	1.92029	0.0548216	0.22024
ENSG00000274315		10.7245	0.769739	0.255996	3.00684	0.00263982	0.0291552
ENSG00000158023	CFAP251	148.151	0.769721	0.362824	2.12147	0.033882	0.162489
ENSG00000188512	CYCSP3	19.6532	0.76956	0.26814	2.86999	0.0041048	0.0392781
ENSG00000251230	MIR3945HG	34.722	0.769462	0.817723	0.94098	0.346715	0.62374
ENSG00000225357	RPF2P1	8.37818	0.769409	0.29597	2.59962	0.0093327	0.06951
ENSG00000227382		1.98995	0.769401	0.504276	1.52575	0.127071	0.360993
ENSG00000198886	ND4	184628	0.76921	0.170022	4.52418	6.06302e-06	0.000259758
ENSG00000267655		9.28618	0.769131	0.280894	2.73815	0.00617859	0.0523721
ENSG00000243663	RPS4XP14	32.3793	0.769105	0.207446	3.7075	0.000209316	0.00429879
ENSG00000225750		1.84112	0.768685	0.671638	1.14449	0.252419	0.528854
ENSG00000108848	LUC7L3	5834.46	0.768553	0.172729	4.44947	8.60826e-06	0.000347789
ENSG00000210154		54.885	0.768193	0.245613	3.12766	0.00176203	0.0218063
ENSG00000230435		1.80388	0.767396	0.683576	1.12262	0.261599	0.539167
ENSG00000273211		2.74853	0.766941	0.510521	1.50227	0.133027	0.371095
ENSG00000231967		1.92052	0.766922	0.575846	1.33182	0.18292	0.443569
ENSG00000276702		4.03036	0.766716	0.403286	1.90117	0.0572793	0.226083
ENSG00000267040	ATP8B1-AS1	69.9814	0.766514	0.222961	3.43788	0.000586285	0.00959504
ENSG00000253333		2.98833	0.766309	0.499201	1.53507	0.124766	0.357401
ENSG00000131097	HIGD1B	21.7341	0.764165	0.435676	1.75397	0.079435	0.276597
ENSG00000138778	CENPE	205.905	0.763805	0.18491	4.13068	3.61692e-05	0.00108554
ENSG00000267416	HEATR6-DT	9.05465	0.763758	0.258415	2.95555	0.00312113	0.0325806
[truncated: 26,363 more rows]

## Sheet: INvsNT
ENSEMBL	symbol	baseMean	log2FoldChange	lfcSE	stat	pvalue	padj
ENSG00000243802		88.2585	4.54196	0.209217	21.7093	1.67525e-104	2.37568e-100
ENSG00000167941	SOST	7.37784	4.22	0.925162	4.56137	5.08216e-06	0.00022771
ENSG00000259990		35.8607	4.10325	0.979449	4.18934	2.79763e-05	0.00084591
ENSG00000259303	IGHV2OR16-5	29.371	4.01039	0.886726	4.5227	6.10556e-06	0.000264376
ENSG00000137745	MMP13	132.375	3.93927	0.843109	4.67232	2.97814e-06	0.000147926
ENSG00000281990	IGHV1-69-2	30.521	3.93126	0.942473	4.17122	3.02972e-05	0.000899781
ENSG00000255128		4.07325	3.90336	0.915293	4.2646	2.00257e-05	0.00065359
ENSG00000211905	IGHJ1	1.9237	3.87197	1.0201	3.79568	0.000147238	0.00308189
ENSG00000196611	MMP1	1955.68	3.84	0.945643	4.06074	4.89185e-05	0.00130889
ENSG00000118113	MMP8	4.82035	3.75285	1.21895	3.07875	0.00207868	0.0213453
ENSG00000268266		2.10558	3.71875	1.23679	3.00677	0.00264042	0.0254115
ENSG00000117322	CR2	31.0256	3.71263	0.753184	4.92926	8.25434e-07	5.05636e-05
ENSG00000231747		58.8585	3.69732	0.162025	22.8194	2.94044e-115	8.33969e-111
ENSG00000253742	IGHV3-60	3.33586	3.68285	1.3072	2.81736	0.00484195	0.038804
ENSG00000253325	IGHV7-34-1	2.74166	3.60769	0.963156	3.7457	0.000179892	0.00353822
ENSG00000211951	IGHV2-26	193.786	3.56589	0.876733	4.06725	4.75715e-05	0.00127888
ENSG00000149968	MMP3	1529.35	3.53861	0.999506	3.54036	0.00039958	0.00643808
ENSG00000188403	IGHV1OR15-9	6.22737	3.5284	0.966582	3.65039	0.000261844	0.00469854
ENSG00000282122	IGHV7-4-1	181.685	3.52017	0.867705	4.05688	4.97335e-05	0.00132324
ENSG00000269495		1.38766	3.46403	0.872022	3.97241	7.11477e-05	0.00176081
ENSG00000261546		1.5955	3.45133	0.791513	4.36043	1.2981e-05	0.000479252
ENSG00000211900	IGHJ6	100.792	3.44685	0.781241	4.41202	1.0241e-05	0.000400629
ENSG00000225169		4.76179	3.37955	0.392306	8.61459	7.01894e-18	5.85503e-15
ENSG00000253870		6.07146	3.35651	1.03653	3.23821	0.00120283	0.0144676
ENSG00000244538		25.8093	3.34712	0.290731	11.5128	1.13768e-30	3.5852e-27
ENSG00000222037	IGLC6	105.615	3.33798	0.797149	4.1874	2.82164e-05	0.000850932
ENSG00000159186	ATP5POP1	2.62538	3.32785	0.503828	6.60513	3.97155e-11	8.53343e-09
ENSG00000253451	IGLV2-28	116.992	3.30129	0.829539	3.97967	6.90105e-05	0.00172144
ENSG00000278510		19.7507	3.28141	0.981349	3.34378	0.000826454	0.0109635
ENSG00000253131	IGHV7-56	17.5631	3.27397	1.00893	3.24498	0.0011746	0.0142246
ENSG00000211685	IGLC7	853.314	3.26836	0.781893	4.18007	2.91425e-05	0.000871878
ENSG00000211898	IGHD	124.727	3.25327	0.726026	4.48093	7.43175e-06	0.000308157
ENSG00000211639	IGLV4-60	43.075	3.24178	0.975249	3.32406	0.000887185	0.0115955
ENSG00000124557	BTN1A1	3.28583	3.21948	0.765316	4.20673	2.59093e-05	0.000798738
ENSG00000237729		19.6	3.18211	0.271323	11.7281	9.14572e-32	3.24239e-28
ENSG00000267601		1.36469	3.1793	0.816577	3.89344	9.88311e-05	0.00224603
ENSG00000290060		2.33609	3.17051	1.07698	2.94389	0.00324116	0.029507
ENSG00000136694	IL36A	23.5089	3.16812	1.14747	2.76097	0.00576297	0.0441636
ENSG00000128322	IGLL1	5.80609	3.16771	0.928786	3.4106	0.000648211	0.00918769
ENSG00000264781	MIR4537	6.99143	3.05966	0.875469	3.49488	0.000474276	0.00727891
ENSG00000242088		5.95013	3.05823	0.336782	9.08073	1.07852e-19	1.09246e-16
ENSG00000169495	HTRA4	22.3359	3.0531	0.613988	4.97257	6.60694e-07	4.24912e-05
ENSG00000124391	IL17C	2.58211	3.03728	0.928165	3.27235	0.00106657	0.0132502
ENSG00000211956	IGHV4-34	505.41	3.00589	0.811335	3.70488	0.000211495	0.00399362
ENSG00000188765		6.43339	2.98908	0.33983	8.79581	1.42017e-18	1.29932e-15
ENSG00000244251	RPL9P27	12.7218	2.90446	0.310609	9.35086	8.69354e-21	1.23283e-17
ENSG00000290038		2.36307	2.88543	0.725635	3.97642	6.9961e-05	0.00174208
ENSG00000211644	IGLV1-51	956.591	2.88209	0.747306	3.85664	0.000114958	0.0025373
ENSG00000213176	RPL13P6	2.99602	2.87477	0.464299	6.19163	5.95444e-10	9.2791e-08
ENSG00000237749		48.7588	2.87292	0.207469	13.8475	1.31805e-43	6.23041e-40
ENSG00000205846	CLEC6A	3.20234	2.8649	0.938348	3.05313	0.00226465	0.0228009
ENSG00000211784	TRAV10	1.90298	2.86409	0.635939	4.50371	6.67766e-06	0.000282253
ENSG00000287626		2.39735	2.85564	1.03759	2.75219	0.00591977	0.0450004
ENSG00000241755	IGKV1-9	1130.99	2.85413	0.691972	4.12464	3.71319e-05	0.00105103
ENSG00000274508		2.45657	2.85229	0.893907	3.19081	0.00141874	0.0163837
ENSG00000211649	IGLV7-46	276.584	2.8206	0.799751	3.52685	0.00042053	0.00669158
ENSG00000211640	IGLV6-57	516.923	2.80831	0.741374	3.78798	0.000151878	0.0031442
ENSG00000211670	IGLV3-9	569.557	2.80786	0.81503	3.4451	0.000570838	0.00833683
ENSG00000197794		2.40698	2.80713	0.996952	2.81572	0.00486688	0.0389598
ENSG00000138684	IL21	5.9083	2.78939	0.99839	2.79388	0.00520794	0.0409502
ENSG00000276775	IGHV4-4	455.841	2.77836	0.799039	3.47713	0.000506818	0.00765133
ENSG00000253481		2.87379	2.76987	0.934714	2.96334	0.00304324	0.028125
ENSG00000223648	IGHV3-64	124.508	2.76881	0.848385	3.26363	0.00109994	0.0135873
ENSG00000287908		1.4175	2.76189	0.639257	4.32047	1.55699e-05	0.000543834
ENSG00000225370		2.18118	2.75266	0.879356	3.13032	0.00174617	0.0189386
ENSG00000169429	CXCL8	246.232	2.74911	0.701453	3.91916	8.88564e-05	0.0020759
ENSG00000179172	HNRNPCL1	4.52569	2.73325	0.364308	7.50256	6.25832e-14	3.06032e-11
ENSG00000240759		4.59309	2.73067	0.421779	6.47418	9.53272e-11	1.8268e-08
ENSG00000235027	PRADX	1.9945	2.71664	0.635618	4.27401	1.91985e-05	0.000637514
ENSG00000211648	IGLV1-47	1624.97	2.71442	0.717241	3.78453	0.000153997	0.00316957
ENSG00000117215	PLA2G2D	142.259	2.71374	0.715631	3.7921	0.000149377	0.00311747
ENSG00000211941	IGHV3-11	815.812	2.70462	0.72223	3.74482	0.000180521	0.0035432
ENSG00000242100	RPL9P32	16.2837	2.69961	0.254472	10.6087	2.71556e-26	5.13458e-23
ENSG00000268222		50.8521	2.66893	0.180515	14.7851	1.82727e-49	1.29563e-45
ENSG00000177455	CD19	75.2605	2.6669	0.733261	3.63704	0.000275792	0.00489487
ENSG00000177807	KCNJ10	11.9966	2.66145	0.785506	3.38819	0.00070355	0.00975299
ENSG00000259337		218.629	2.66143	0.769879	3.45694	0.000546344	0.00809582
ENSG00000163734	CXCL3	25.1752	2.6586	0.494798	5.37311	7.73908e-08	6.77456e-06
ENSG00000278195	SSTR3	4.55414	2.64649	0.781548	3.38621	0.00070864	0.00978027
ENSG00000137868	STRA6	45.1104	2.62667	0.604992	4.34165	1.41415e-05	0.000508263
ENSG00000260135		27.5844	2.60586	0.604785	4.30874	1.64185e-05	0.000565811
ENSG00000211653	IGLV1-40	2154.43	2.5962	0.724069	3.58556	0.00033635	0.00565811
ENSG00000226777	FAM30A	333.344	2.58835	0.614503	4.2121	2.53012e-05	0.000786833
ENSG00000147570	DNAJC5B	9.89658	2.58813	0.886808	2.91848	0.00351743	0.0311798
ENSG00000280411	IGHV1-69D	508.623	2.58763	0.695501	3.72053	0.000198804	0.00379696
ENSG00000011590	ZBTB32	9.83657	2.5837	0.57445	4.49769	6.86943e-06	0.000288211
ENSG00000282639	IGHV3-64D	303.239	2.58181	0.787993	3.27644	0.00105123	0.0131174
ENSG00000254030	IGLC5	54.9326	2.58111	0.811477	3.18076	0.0014689	0.0167852
ENSG00000211950	IGHV1-24	280.611	2.56813	0.775769	3.31044	0.000931503	0.0119946
ENSG00000211937	IGHV2-5	1295.27	2.56259	0.799759	3.2042	0.00135437	0.0158186
ENSG00000211673		2363.49	2.56008	0.739139	3.4636	0.000532997	0.00793953
ENSG00000271216		8.0984	2.55758	0.877064	2.91607	0.00354472	0.0313683
ENSG00000278196	IGLV2-8	1038.22	2.55515	0.767746	3.32812	0.000874345	0.0114435
ENSG00000211934	IGHV1-2	946.593	2.54791	0.707723	3.60015	0.000318036	0.00544694
ENSG00000173391	OLR1	25.2648	2.54399	0.751079	3.38712	0.000706311	0.00976095
ENSG00000253239	IGLVI-70	8.65519	2.54327	0.934616	2.72119	0.00650475	0.0479477
ENSG00000211943	IGHV3-15	1293.27	2.54031	0.773988	3.2821	0.00103036	0.0129248
ENSG00000274576	IGHV2-70	263.738	2.51289	0.776457	3.23636	0.00121066	0.0145432
ENSG00000237111	IGHJ3P	26.4419	2.49762	0.706378	3.53581	0.000406531	0.00652492
ENSG00000282133	TRBJ1-3	1.97868	2.48868	0.661207	3.76385	0.000167319	0.00335134
ENSG00000253818	IGLV1-41	171.611	2.48382	0.850862	2.91919	0.00350948	0.0311548
ENSG00000282173	TRBJ1-5	3.15485	2.48013	0.487243	5.09013	3.57824e-07	2.49351e-05
ENSG00000277089		19.1434	2.47223	0.509521	4.85207	1.22177e-06	7.0288e-05
ENSG00000290027		8.59826	2.45129	0.796373	3.07806	0.0020835	0.0213715
ENSG00000160683	CXCR5	36.2001	2.44696	0.685263	3.57083	0.000355851	0.00592255
ENSG00000236876		31.6638	2.44539	0.264561	9.2432	2.39235e-20	2.82716e-17
ENSG00000288767	LOC107984551	1.49145	2.43888	0.677392	3.6004	0.000317727	0.00544634
ENSG00000240041	IGHJ4	64.4141	2.43873	0.752025	3.24288	0.00118328	0.0143114
ENSG00000291128	APOC1P1	4.65821	2.43124	0.854262	2.84602	0.00442698	0.0366593
ENSG00000239975	IGKV1D-33	1118.63	2.41045	0.716904	3.36231	0.000772923	0.0104213
ENSG00000136573	BLK	57.0481	2.40457	0.572778	4.19809	2.69177e-05	0.00082445
ENSG00000282651		475.401	2.39722	0.806432	2.97263	0.0029526	0.0275124
ENSG00000186583	SPATC1	3.14356	2.39255	0.5935	4.03125	5.54799e-05	0.00143047
ENSG00000211974	IGHV2-70D	202.863	2.3844	0.758689	3.14279	0.00167349	0.0183753
ENSG00000242076	IGKV1-33	680.793	2.38243	0.720564	3.30633	0.000945255	0.012109
ENSG00000211938	IGHV3-7	1454.1	2.37956	0.703568	3.38214	0.00071924	0.00988807
ENSG00000125538	IL1B	143.066	2.378	0.554801	4.28623	1.81734e-05	0.000609262
ENSG00000211933	IGHV6-1	214.613	2.37505	0.792393	2.99731	0.00272374	0.0259405
ENSG00000211935	IGHV1-3	412.358	2.37007	0.816948	2.90112	0.00371829	0.0324787
ENSG00000211959	IGHV4-39	1010.19	2.36319	0.761537	3.10318	0.00191452	0.0201293
ENSG00000253234		26.772	2.36259	0.753765	3.13438	0.00172218	0.0187831
ENSG00000138755	CXCL9	306.861	2.35266	0.636087	3.69864	0.000216761	0.00407407
ENSG00000211666	IGLV2-14	3199.27	2.34988	0.698414	3.3646	0.000766559	0.0103776
ENSG00000251215		1.45932	2.34798	0.760001	3.08944	0.00200535	0.0208187
ENSG00000217026	RPL10P1	13.6984	2.34233	0.205299	11.4094	3.75475e-30	9.68111e-27
ENSG00000271569		41.6492	2.34202	0.795299	2.94484	0.00323126	0.0294436
ENSG00000271178		161.157	2.33785	0.783851	2.98251	0.00285893	0.0268316
ENSG00000147614	ATP6V0D2	30.3441	2.33592	0.843391	2.76967	0.00561124	0.0433758
ENSG00000285492	LOC112267968	2.41386	2.33498	0.853063	2.73717	0.00619698	0.0464356
ENSG00000253209	IGHV3-65	87.3111	2.3331	0.746896	3.12373	0.00178574	0.0191948
ENSG00000244575	IGKV1-27	369.72	2.33226	0.809651	2.88058	0.00396949	0.0339434
ENSG00000156234	CXCL13	283.06	2.33124	0.789621	2.95236	0.00315356	0.028913
ENSG00000230592	RPSAP8	6.42776	2.33071	0.326716	7.13375	9.76709e-13	3.14789e-10
ENSG00000224650	IGHV3-74	1038.11	2.32965	0.690469	3.37401	0.000740807	0.0100977
ENSG00000211665	IGLV3-16	94.3745	2.32629	0.802518	2.89874	0.00374664	0.0326659
ENSG00000196092	PAX5	61.251	2.32409	0.687092	3.3825	0.000718297	0.00988469
ENSG00000224607		161.117	2.31766	0.7093	3.26752	0.00108493	0.0134253
ENSG00000270505		162.886	2.31648	0.619573	3.73884	0.000184875	0.00360125
ENSG00000234345		1.32544	2.31222	0.68818	3.35991	0.00077968	0.0104951
ENSG00000286423		1.61609	2.30924	0.667634	3.45884	0.000542503	0.00804732
ENSG00000224373	IGHV4-59	1119.26	2.30784	0.706741	3.26547	0.00109283	0.0135113
ENSG00000211662	IGLV3-21	3560.47	2.30677	0.689919	3.34355	0.000827152	0.0109676
ENSG00000163534	FCRL1	25.5418	2.30617	0.680652	3.38818	0.000703569	0.00975299
ENSG00000211945	IGHV1-18	861.769	2.30081	0.734071	3.13432	0.00172254	0.0187831
ENSG00000054356	PTPRN	5.21205	2.29871	0.796802	2.88492	0.00391519	0.0336493
ENSG00000290413		5.76341	2.29632	0.768869	2.98662	0.00282082	0.0265795
ENSG00000275385	CCL18	1169.71	2.28698	0.576135	3.96952	7.2019e-05	0.00177309
ENSG00000241351	IGKV3-11	2204.59	2.28445	0.741945	3.079	0.00207699	0.0213356
ENSG00000211965	IGHV3-49	312.639	2.27937	0.732603	3.11133	0.00186249	0.0197694
ENSG00000249978	TRGV7	2.42826	2.278	0.639743	3.56081	0.000369719	0.00607531
ENSG00000180422	LINC00304	1.36764	2.27167	0.641282	3.54239	0.00039652	0.00639731
ENSG00000211651	IGLV1-44	1957	2.26312	0.712569	3.17601	0.00149317	0.0169414
ENSG00000205056		6.30984	2.25807	0.653726	3.45415	0.00055204	0.00813365
ENSG00000130487	KLHDC7B	77.6894	2.25672	0.439469	5.13511	2.81973e-07	2.0361e-05
ENSG00000187848	P2RX2	2.1554	2.25442	0.824291	2.73498	0.00623839	0.0466965
ENSG00000273824		5.95694	2.24984	0.590569	3.80961	0.000139186	0.00294596
ENSG00000211659	IGLV3-25	1315.74	2.24796	0.77035	2.9181	0.0035217	0.0311937
ENSG00000160856	FCRL3	42.8726	2.2444	0.620468	3.61727	0.000297722	0.00518354
ENSG00000280800		3.30237	2.2387	0.589408	3.79822	0.00014574	0.0030573
ENSG00000205809	KLRC2	3.29879	2.23131	0.665537	3.35264	0.000800445	0.0106985
ENSG00000254452		1.92476	2.22756	0.605969	3.67603	0.000236888	0.0043684
ENSG00000211973	IGHV1-69	451.322	2.22552	0.719683	3.09236	0.00198571	0.0206978
ENSG00000175841		1.31332	2.22508	0.795104	2.79848	0.00513445	0.0405514
ENSG00000244620		2.84949	2.21875	0.757643	2.92849	0.00340614	0.0305602
ENSG00000211663	IGLV3-19	869.444	2.21651	0.785585	2.82148	0.00478029	0.0385146
ENSG00000214222		2.15611	2.2161	0.426863	5.1916	2.0849e-07	1.58957e-05
ENSG00000255847		3.25878	2.21074	0.506586	4.36399	1.2771e-05	0.000474868
ENSG00000232368		8.79216	2.20983	0.418555	5.27966	1.29424e-07	1.05237e-05
ENSG00000187862	TTC24	10.0382	2.20871	0.588605	3.75245	0.000175118	0.0034828
ENSG00000211976	IGHV3-73	473.692	2.20118	0.808731	2.72177	0.0064934	0.0479167
ENSG00000211949	IGHV3-23	3378.45	2.19291	0.719203	3.04909	0.00229538	0.0230204
ENSG00000282431	TRBD1	5.24544	2.19157	0.529604	4.13814	3.50131e-05	0.00100714
ENSG00000186160	CYP4Z1	15.6406	2.18737	0.579008	3.7778	0.000158222	0.00324008
ENSG00000113302	IL12B	3.48208	2.18265	0.733181	2.97696	0.00291123	0.0272054
ENSG00000260719		6.24123	2.17865	0.58802	3.70506	0.000211343	0.00399341
ENSG00000270379	HEATR9	1.78071	2.17767	0.685725	3.17572	0.00149465	0.0169498
ENSG00000211632	IGKV3D-11	953.557	2.17663	0.730385	2.98011	0.00288145	0.0269774
ENSG00000211625	IGKV3D-20	1682.19	2.17313	0.694919	3.12716	0.00176502	0.0190695
ENSG00000211645	IGLV1-50	304.881	2.17125	0.775996	2.79802	0.00514175	0.0405647
ENSG00000231475	IGHV4-30-2	356.458	2.16992	0.799402	2.71443	0.00663899	0.0486676
ENSG00000211793	TRAV9-2	5.48701	2.16985	0.482315	4.49883	6.83296e-06	0.000287106
ENSG00000211660	IGLV2-23	2563.48	2.16965	0.700071	3.09918	0.00194056	0.0203243
ENSG00000231340		4.23512	2.16673	0.359993	6.01883	1.75685e-09	2.44254e-07
ENSG00000188820	CALHM6	26.3114	2.16585	0.464494	4.66281	3.11915e-06	0.000153003
ENSG00000211782	TRAV8-1	2.07743	2.16502	0.627973	3.44764	0.00056551	0.00828461
ENSG00000239855	IGKV1-6	494.282	2.16156	0.715284	3.02196	0.0025114	0.0245193
ENSG00000170128	GPR25	3.04781	2.15393	0.703265	3.06276	0.00219305	0.0222617
ENSG00000186818	LILRB4	378.366	2.15191	0.502151	4.28538	1.82428e-05	0.000610864
ENSG00000211970	IGHV4-61	576.208	2.15092	0.721264	2.98215	0.0028623	0.0268543
ENSG00000280614		9.47858	2.14646	0.50283	4.26876	1.96562e-05	0.000646098
ENSG00000290104		70.3748	2.1448	0.676312	3.17132	0.00151749	0.0171607
ENSG00000143839	REN	5.08082	2.14013	0.658694	3.24905	0.00115793	0.0140888
ENSG00000231292		80.2571	2.1286	0.645907	3.29552	0.000982384	0.012468
ENSG00000259261		118.469	2.12825	0.754309	2.82145	0.00478066	0.0385146
ENSG00000258168		14.1653	2.12516	0.608527	3.4923	0.000478884	0.00732584
ENSG00000244437	IGKV3-15	2174.1	2.11769	0.774965	2.73262	0.00628324	0.0469332
ENSG00000170956	CEACAM3	8.68155	2.10905	0.583955	3.61167	0.000304231	0.00527761
ENSG00000128383	APOBEC3A	36.1293	2.10691	0.53551	3.93439	8.34069e-05	0.00199459
ENSG00000274177		1.92333	2.10648	0.50663	4.15783	3.21283e-05	0.000942319
ENSG00000211952	IGHV4-28	142.237	2.10395	0.765276	2.74927	0.00597278	0.0452699
ENSG00000211809	TRAV27	1.75363	2.09989	0.613018	3.42549	0.00061369	0.00880844
ENSG00000140481	CCDC33	4.99007	2.09895	0.724708	2.89626	0.00377634	0.0328642
ENSG00000187621	LOC124903372	3.25827	2.09501	0.727224	2.88084	0.0039662	0.0339334
ENSG00000185962	LCE3A	204.754	2.08813	0.734337	2.84356	0.00446125	0.0369108
ENSG00000226945		5.96817	2.08799	0.293198	7.12142	1.06818e-12	3.3662e-10
ENSG00000228407		3.45581	2.07921	0.365464	5.68922	1.27619e-08	1.46243e-06
ENSG00000254706		2.00853	2.07903	0.619777	3.35448	0.000795134	0.0106426
ENSG00000242258	LINC00996	11.4888	2.07241	0.554583	3.73688	0.000186314	0.00361852
ENSG00000239819	IGKV1D-8	459.97	2.071	0.724188	2.85975	0.00423974	0.0355132
ENSG00000211770	TRBJ2-6	1.34306	2.07066	0.634949	3.26114	0.00110965	0.0136775
ENSG00000012124	CD22	121.828	2.06997	0.551197	3.75541	0.00017306	0.00344443
ENSG00000169962	TAS1R3	47.5613	2.06889	0.529281	3.90887	9.27295e-05	0.00214302
ENSG00000251546	IGKV1D-39	1915.66	2.06187	0.663373	3.10816	0.00188254	0.0198781
ENSG00000124875	CXCL6	70.7353	2.06037	0.745624	2.76329	0.00572225	0.0440333
ENSG00000261691		1.71923	2.06031	0.571247	3.60668	0.000310141	0.00536682
ENSG00000004468	CD38	174.577	2.057	0.52685	3.90433	9.44867e-05	0.0021664
ENSG00000244094	SPRR2F	525.225	2.05635	0.750533	2.73986	0.00614662	0.0462048
ENSG00000286393		1.61087	2.05168	0.619909	3.30965	0.000934124	0.0120041
ENSG00000174255	ZNF80	3.98143	2.05119	0.592775	3.46032	0.000539543	0.00802183
ENSG00000240143		2.23195	2.04411	0.570748	3.58145	0.000341686	0.00572748
ENSG00000290698		9.74345	2.04298	0.670804	3.04557	0.00232239	0.0232246
ENSG00000253132	IGHV3-62	95.0626	2.03652	0.745573	2.73149	0.00630494	0.047021
ENSG00000253686	LINC01484	18.3359	2.03452	0.60153	3.38224	0.000718962	0.00988807
ENSG00000211964	IGHV3-48	917.838	2.02753	0.675142	3.00311	0.00267236	0.0255973
ENSG00000124256	ZBP1	146.305	2.01639	0.477185	4.22559	2.38321e-05	0.000748533
ENSG00000269404	SPIB	51.6714	2.01456	0.562055	3.58428	0.00033801	0.00567587
ENSG00000271856	LINC01215	17.1756	2.01209	0.467584	4.30316	1.68382e-05	0.000575444
ENSG00000257074		3.59119	2.01207	0.338536	5.94345	2.7908e-09	3.69872e-07
ENSG00000287823		3.07375	2.00664	0.552739	3.63035	0.000283034	0.00499838
ENSG00000211677	IGLC2	35900.1	2.00255	0.62015	3.22914	0.00124161	0.0148263
ENSG00000187912	CLEC17A	14.7981	1.99741	0.71047	2.8114	0.00493272	0.0393203
ENSG00000131203	IDO1	99.1189	1.98774	0.468749	4.24052	2.23007e-05	0.00071549
ENSG00000286122		3.78185	1.98137	0.624835	3.17103	0.00151902	0.0171711
ENSG00000183542	KLRC4	2.00018	1.97866	0.728439	2.71631	0.00660147	0.0485054
ENSG00000088340	FER1L4	159.304	1.97736	0.440933	4.48448	7.30923e-06	0.000304696
ENSG00000242371	IGKV1-39	1294.27	1.97209	0.685261	2.87787	0.00400367	0.0341304
ENSG00000211746	TRBV19	10.7175	1.96889	0.50434	3.90389	9.46593e-05	0.0021686
ENSG00000132704	FCRL2	32.0888	1.96791	0.683	2.88128	0.00396067	0.0339066
ENSG00000242887	IGHJ3	26.7194	1.96386	0.720972	2.7239	0.00645157	0.0477504
ENSG00000242472	IGHJ5	88.0025	1.95645	0.689311	2.83826	0.00453601	0.0372684
ENSG00000211679	IGLC3	19111.7	1.95622	0.680449	2.8749	0.00404159	0.0343587
ENSG00000239951	IGKV3-20	5277.84	1.94629	0.699149	2.78381	0.00537253	0.0420115
ENSG00000107593	PKD2L1	7.85226	1.94604	0.714775	2.7226	0.00647713	0.0478272
ENSG00000268518		2.76245	1.94561	0.686391	2.83456	0.00458896	0.0374886
ENSG00000242067	RPL9P28	19.6399	1.94423	0.208995	9.30278	1.36826e-20	1.76054e-17
ENSG00000179331	RAB39A	5.65257	1.94281	0.470036	4.13333	3.5755e-05	0.0010202
ENSG00000124731	TREM1	59.884	1.93754	0.598276	3.23854	0.00120141	0.0144676
ENSG00000281181		4.46301	1.93699	0.588203	3.29306	0.000991026	0.012548
ENSG00000282600	IGHV3-69-1	301.389	1.93403	0.695407	2.78115	0.00541663	0.0422631
ENSG00000124507	PACSIN1	14.3986	1.93319	0.517633	3.73468	0.000187957	0.00364128
ENSG00000229022	RPL6P3	3.17849	1.9326	0.37344	5.17511	2.27775e-07	1.70904e-05
ENSG00000255369		1.53757	1.92942	0.702063	2.74822	0.00599203	0.0453552
ENSG00000254709	IGLL5	108.132	1.92767	0.692553	2.78342	0.00537888	0.042038
ENSG00000055957	ITIH1	2.9507	1.92766	0.540062	3.56932	0.000357906	0.00593801
ENSG00000211805	TRAV24	2.56671	1.92405	0.617291	3.11693	0.00182747	0.0195441
ENSG00000228974		1.80533	1.92244	0.501677	3.83202	0.000127093	0.00273907
ENSG00000070031	SCT	4.74515	1.92149	0.615175	3.12348	0.00178727	0.0192009
ENSG00000143167	GPA33	3.24856	1.92101	0.51254	3.74801	0.000178241	0.00352296
ENSG00000167476	JSRP1	74.4318	1.92084	0.482308	3.98259	6.81673e-05	0.00170436
ENSG00000282780	TRBJ1-6	3.57523	1.92057	0.567727	3.38291	0.000717224	0.00987951
ENSG00000269220	LINC00528	10.2848	1.91794	0.418912	4.57839	4.68571e-06	0.000214695
ENSG00000143297	FCRL5	306.523	1.91242	0.655311	2.91834	0.00351903	0.0311798
ENSG00000291038		6.68129	1.90958	0.648013	2.94682	0.00321057	0.029298
ENSG00000140678	ITGAX	426.353	1.90712	0.379596	5.02406	5.05891e-07	3.35236e-05
ENSG00000156886	ITGAD	17.3805	1.90658	0.567676	3.35857	0.000783458	0.010531
ENSG00000095970	TREM2	55.0661	1.90426	0.637566	2.98677	0.0028194	0.0265795
ENSG00000104951	IL4I1	110.337	1.90044	0.427769	4.44267	8.88506e-06	0.000358461
ENSG00000290541	CYP4F29P	10.9952	1.90035	0.639632	2.97101	0.00296822	0.0276015
ENSG00000275063	LOC102723407	562.485	1.89996	0.688424	2.75987	0.00578248	0.0442553
ENSG00000290838	NCF1B	4.24088	1.89728	0.621682	3.05185	0.00227437	0.0228683
ENSG00000196684	HSH2D	179.55	1.89356	0.443669	4.26795	1.97278e-05	0.000646098
ENSG00000188263	IL17REL	11.7216	1.89175	0.417853	4.52731	5.974e-06	0.000259869
ENSG00000169248	CXCL11	32.8875	1.88866	0.590538	3.1982	0.00138286	0.0160412
ENSG00000158517	NCF1	150.87	1.88738	0.420247	4.49111	7.08527e-06	0.000296828
ENSG00000277632	CCL3	53.601	1.87966	0.587019	3.20204	0.00136459	0.0158791
ENSG00000211593	IGKJ5	33.3933	1.87049	0.672719	2.78049	0.00542771	0.0423379
ENSG00000213055	EEF1B2P7	3.74149	1.87048	0.351027	5.32861	9.89694e-08	8.32929e-06
ENSG00000211767	TRBJ2-3	6.06559	1.86936	0.490385	3.81202	0.000137835	0.0029261
ENSG00000110777	POU2AF1	534.298	1.86697	0.558815	3.34095	0.000834928	0.0110346
ENSG00000281179		35.5558	1.86558	0.662165	2.81739	0.00484161	0.038804
ENSG00000105697	HAMP	9.6802	1.86483	0.629011	2.9647	0.00302981	0.0280364
ENSG00000261656	BEAN1-AS1	4.10277	1.86442	0.450626	4.1374	3.51267e-05	0.00100938
ENSG00000185607		5.53516	1.86257	0.309966	6.00894	1.86744e-09	2.58363e-07
ENSG00000134028	ADAMDEC1	337.707	1.86119	0.613044	3.03598	0.00239752	0.0237032
ENSG00000229106		2.10249	1.85838	0.547562	3.39392	0.00068901	0.0096028
ENSG00000251158	LOC728506	3.90859	1.85768	0.524927	3.53892	0.000401761	0.0064596
ENSG00000170476	MZB1	1105.01	1.85765	0.616757	3.01196	0.00259567	0.0251086
ENSG00000121594	CD80	14.0628	1.85464	0.492025	3.7694	0.000163637	0.00329917
ENSG00000240671	IGKV1-8	114.384	1.85338	0.674351	2.74838	0.00598898	0.0453532
ENSG00000259772	LINC03034	34.3699	1.84972	0.682816	2.70896	0.00674946	0.0491714
ENSG00000287763		9.82246	1.84853	0.542916	3.40483	0.000662063	0.00933272
ENSG00000180061	TMEM150B	28.8466	1.8482	0.387089	4.7746	1.80064e-06	9.72755e-05
ENSG00000268729		1.49115	1.84621	0.668616	2.76124	0.00575817	0.0441442
ENSG00000137101	CD72	64.0127	1.84473	0.379308	4.86341	1.15382e-06	6.73125e-05
ENSG00000188822	CNR2	15.6099	1.84277	0.533446	3.45446	0.0005514	0.00813251
ENSG00000237604		3.04448	1.84232	0.58615	3.14309	0.00167176	0.0183697
ENSG00000249096		57.3199	1.8372	0.528915	3.47352	0.00051368	0.007721
ENSG00000276674		100.932	1.83541	0.661635	2.77405	0.00553628	0.0429956
ENSG00000163739	CXCL1	314.937	1.83515	0.665411	2.75792	0.00581698	0.0444334
ENSG00000211806	TRAV25	2.56529	1.83515	0.519825	3.53032	0.000415056	0.00662082
ENSG00000105369	CD79A	608.14	1.83214	0.613772	2.98505	0.00283528	0.0266714
ENSG00000227765		1.34211	1.83195	0.617542	2.96652	0.00301192	0.0278981
ENSG00000226660	TRBV2	5.50617	1.83012	0.480758	3.80673	0.000140814	0.00297377
ENSG00000103522	IL21R	125.12	1.82851	0.359686	5.08363	3.70293e-07	2.55529e-05
ENSG00000285554		2.11567	1.81841	0.611458	2.97389	0.00294052	0.0274249
ENSG00000272583		2.42074	1.81582	0.561905	3.23155	0.00123122	0.0147466
ENSG00000234961		5.48712	1.81334	0.496551	3.65187	0.000260335	0.00468802
ENSG00000281958	TRBJ1-4	2.52743	1.81216	0.532083	3.40579	0.000659718	0.00930429
ENSG00000156738	MS4A1	337.97	1.81197	0.665799	2.7215	0.0064987	0.0479366
ENSG00000291196	KRT16P3	12.1183	1.81137	0.45793	3.95556	7.63554e-05	0.00185728
ENSG00000100985	MMP9	1328.62	1.80987	0.585795	3.0896	0.00200427	0.0208187
ENSG00000135094	SDS	32.7549	1.80915	0.510336	3.54502	0.000392587	0.00635347
ENSG00000188389	PDCD1	41.3013	1.80571	0.457926	3.94325	8.03858e-05	0.00193869
ENSG00000241464		2.42234	1.80547	0.415922	4.34088	1.41914e-05	0.000508263
ENSG00000232004	CAP1P2	8.60779	1.80231	0.281746	6.39694	1.58525e-10	2.91954e-08
ENSG00000243629	LINC00880	2.82847	1.80103	0.589806	3.05361	0.0022611	0.0227862
ENSG00000211716	TRBV9	4.39143	1.78965	0.496953	3.60125	0.000316686	0.00544319
ENSG00000112303	VNN2	43.3547	1.78536	0.428413	4.16737	3.08133e-05	0.000912239
ENSG00000197520	FAM177B	6.01394	1.78377	0.485788	3.6719	0.000240751	0.00441377
ENSG00000165178	NCF1C	107.039	1.77922	0.414138	4.2962	1.73752e-05	0.000589467
ENSG00000283992	SLURP2	14.124	1.77577	0.401517	4.42265	9.74992e-06	0.000386211
ENSG00000174123	TLR10	56.7708	1.7679	0.423233	4.17712	2.95225e-05	0.000881385
ENSG00000099958	DERL3	582.729	1.75713	0.517594	3.39479	0.000686802	0.00958144
ENSG00000180535	BHLHA15	187.173	1.75613	0.601524	2.91947	0.00350632	0.0311548
ENSG00000265936		2.64661	1.7554	0.504506	3.47944	0.000502456	0.00760034
ENSG00000115523	GNLY	95.6986	1.75278	0.399027	4.39263	1.11988e-05	0.000429216
ENSG00000166527	CLEC4D	10.7839	1.75257	0.620723	2.82344	0.00475113	0.0383879
ENSG00000132744	ACY3	5.5805	1.75182	0.583161	3.004	0.00266451	0.0255617
ENSG00000259652		3.90572	1.75174	0.424625	4.12537	3.70135e-05	0.00104875
ENSG00000120457	KCNJ5	118.592	1.74196	0.401264	4.34118	1.4172e-05	0.000508263
ENSG00000262413		7.48942	1.74136	0.25556	6.81393	9.49688e-12	2.40492e-09
ENSG00000258689	LINC01269	6.55939	1.73869	0.466684	3.72563	0.00019483	0.00373867
ENSG00000251301		54.4529	1.73823	0.491619	3.53572	0.000406659	0.00652492
ENSG00000167483	NIBAN3	48.1367	1.7372	0.497979	3.4885	0.000485733	0.00740267
ENSG00000211780	TRAV6	2.39032	1.73657	0.623721	2.78421	0.00536587	0.041971
ENSG00000134460	IL2RA	75.5921	1.73	0.38711	4.46902	7.85772e-06	0.000323925
ENSG00000172578	KLHL6	272.162	1.72899	0.388921	4.4456	8.76454e-06	0.000354608
ENSG00000244245		29.2784	1.72543	0.152719	11.2981	1.34116e-29	3.16983e-26
ENSG00000239961	LILRA4	19.9597	1.72417	0.441172	3.90817	9.29995e-05	0.00214451
ENSG00000089012	SIRPG	34.4776	1.72397	0.415737	4.14677	3.37204e-05	0.000977893
ENSG00000276070	CCL4L2	21.708	1.72198	0.591263	2.91238	0.00358681	0.031611
ENSG00000223544		1.81623	1.71806	0.500797	3.43066	0.000602112	0.00867103
ENSG00000243830	RPL15P17	1.69228	1.71655	0.574109	2.98994	0.00279028	0.0263793
ENSG00000256262		10.9479	1.71581	0.460662	3.72466	0.00019558	0.0037483
ENSG00000258919		5.36687	1.71475	0.55881	3.06858	0.00215081	0.0219193
ENSG00000083454	P2RX5	24.6637	1.71206	0.515571	3.3207	0.000897923	0.0116735
ENSG00000291230	NAPSB	3.43873	1.70973	0.477527	3.58039	0.000343088	0.00573742
ENSG00000245164	LINC00861	47.8785	1.70649	0.393367	4.33815	1.43685e-05	0.000512602
ENSG00000242992		1.376	1.70591	0.630728	2.70467	0.00683717	0.0495568
ENSG00000174885	NLRP6	5.99967	1.70511	0.42523	4.00985	6.07582e-05	0.00154549
ENSG00000259895	TEDC2-AS1	1.89147	1.69956	0.565558	3.0051	0.00265497	0.0255255
ENSG00000287593		1.69744	1.69791	0.540366	3.14215	0.00167711	0.0184079
ENSG00000162739	SLAMF6	111.968	1.6951	0.384727	4.40599	1.05303e-05	0.000408563
ENSG00000265206		106.896	1.69363	0.312571	5.41839	6.01379e-08	5.47997e-06
ENSG00000234965	SHISA8	14.0868	1.69123	0.445644	3.79502	0.000147633	0.00308561
ENSG00000270576		2.3051	1.68824	0.416534	4.05307	5.05491e-05	0.00133613
ENSG00000181577	LINC03040	11.187	1.68722	0.555401	3.03783	0.00238286	0.0236234
ENSG00000248099	INSL3	2.75934	1.68533	0.61787	2.72765	0.0063788	0.0473477
ENSG00000159618	ADGRG5	53.4965	1.68406	0.359926	4.67891	2.884e-06	0.000143754
ENSG00000102096	PIM2	822.529	1.6827	0.40549	4.14981	3.32758e-05	0.000968962
ENSG00000228830		1.73679	1.68133	0.485791	3.46101	0.000538156	0.00800797
ENSG00000122188	LAX1	244.887	1.67915	0.418239	4.01481	5.94935e-05	0.00151741
ENSG00000019169	MARCO	395.387	1.6769	0.477219	3.5139	0.000441582	0.0069309
ENSG00000274816	MIR6772	10.6205	1.67586	0.386067	4.34085	1.41931e-05	0.000508263
ENSG00000166523	CLEC4E	52.0525	1.67477	0.530971	3.15416	0.00160959	0.0178569
ENSG00000233045		12.603	1.67377	0.235282	7.11391	1.12797e-12	3.51554e-10
ENSG00000185905	C16orf54	109.523	1.67344	0.320552	5.22051	1.78434e-07	1.40968e-05
ENSG00000105352	CEACAM4	8.55813	1.67028	0.516006	3.23694	0.00120821	0.01452
ENSG00000261218		11.7289	1.66685	0.548699	3.03782	0.002383	0.0236234
ENSG00000018280	SLC11A1	126.479	1.66491	0.501743	3.31825	0.000905823	0.0117471
ENSG00000187260	WDR86	19.3149	1.66488	0.44919	3.7064	0.000210227	0.00397497
ENSG00000272405		15.8215	1.66441	0.502954	3.30928	0.000935375	0.0120096
ENSG00000211643		2.94008	1.66423	0.484109	3.43771	0.000586655	0.00851957
ENSG00000285761		3.87267	1.66189	0.402846	4.12537	3.70143e-05	0.00104875
ENSG00000120659	TNFSF11	16.886	1.66115	0.451865	3.6762	0.000236736	0.0043684
ENSG00000154451	GBP5	333.928	1.66114	0.418626	3.96809	7.24511e-05	0.00177756
ENSG00000236935	LOC102723878	3.40795	1.66102	0.567002	2.92948	0.00339526	0.0304967
ENSG00000152128	TMEM163	23.8376	1.661	0.568401	2.92223	0.00347532	0.0309959
ENSG00000128271	ADORA2A	7.53012	1.65898	0.330895	5.01361	5.34188e-07	3.49899e-05
ENSG00000011083	SLC6A7	4.39513	1.65487	0.505127	3.27615	0.00105232	0.0131191
ENSG00000275302	CCL4	53.2895	1.65451	0.421076	3.92925	8.52095e-05	0.00203256
ENSG00000161929	SCIMP	48.5134	1.65439	0.471879	3.50596	0.000454968	0.00707833
ENSG00000177350	RPL13AP3	10.35	1.6508	0.22915	7.20402	5.84622e-13	2.04704e-10
ENSG00000229969		2.6079	1.64982	0.501156	3.29203	0.000994667	0.0125829
ENSG00000165917	RAPSN	11.6157	1.64957	0.341057	4.83663	1.32061e-06	7.47609e-05
ENSG00000178199	ZC3H12D	105.175	1.64842	0.276842	5.95438	2.61066e-09	3.50917e-07
ENSG00000168685	IL7R	762.062	1.64646	0.356778	4.61482	3.93439e-06	0.000184441
ENSG00000183508	TENT5C	1251.93	1.64488	0.493781	3.3312	0.000864727	0.0113441
ENSG00000211695	TRGV9	2.8834	1.64178	0.538737	3.04746	0.00230787	0.0231129
ENSG00000198286	CARD11	153.848	1.63782	0.336958	4.86059	1.17037e-06	6.79617e-05
ENSG00000237254	TRBV30	4.08444	1.63428	0.570461	2.86484	0.00417226	0.0351269
ENSG00000254704	LOC643709	1.70847	1.63206	0.595204	2.74202	0.00610619	0.0460228
ENSG00000240392	RPL9P3	2.01359	1.63026	0.485502	3.35789	0.000785408	0.0105472
ENSG00000219274		5.20145	1.62804	0.345609	4.71063	2.46952e-06	0.000125746
ENSG00000224061		1.88441	1.62493	0.483284	3.36226	0.000773065	0.0104213
ENSG00000255819		5.16213	1.62474	0.454031	3.57847	0.000345615	0.00576948
ENSG00000211753	TRBV28	12.5025	1.62423	0.501691	3.23752	0.00120575	0.0144965
ENSG00000134061	CD180	91.5864	1.62336	0.415678	3.90533	9.40954e-05	0.00215917
ENSG00000126353	CCR7	101.754	1.62197	0.399824	4.05672	4.97675e-05	0.00132324
ENSG00000283167		84.4574	1.61992	0.498847	3.24733	0.00116491	0.0141385
ENSG00000182162	P2RY8	67.1244	1.61571	0.413975	3.90293	9.50365e-05	0.00217549
ENSG00000233355	CHRM3-AS2	16.8717	1.6155	0.470365	3.43456	0.000593525	0.00858416
ENSG00000183837	PNMA3	28.4765	1.61306	0.356269	4.52766	5.96408e-06	0.000259836
ENSG00000139193	CD27	239.049	1.61292	0.428668	3.76263	0.000168137	0.00336535
ENSG00000185245	GP1BA	5.51597	1.61259	0.586813	2.74804	0.00599526	0.0453675
ENSG00000281383		9.77722	1.61174	0.453904	3.55085	0.000383993	0.00624115
ENSG00000253715		14.9199	1.61061	0.356905	4.51273	6.39991e-06	0.000275022
ENSG00000119535	CSF3R	312.004	1.60635	0.421457	3.81143	0.000138167	0.00293095
ENSG00000122122	SASH3	304.886	1.60506	0.338454	4.74232	2.11284e-06	0.000111177
ENSG00000240231		7.00098	1.60273	0.28048	5.71425	1.10189e-08	1.28609e-06
ENSG00000244705	RPLP0P10	13.4382	1.60144	0.222538	7.19625	6.18919e-13	2.11491e-10
ENSG00000242660		2.40579	1.598	0.366594	4.35905	1.30628e-05	0.000481151
ENSG00000188404	SELL	226.374	1.59688	0.406528	3.92811	8.56171e-05	0.00204056
ENSG00000220008	LINGO3	3.95306	1.59683	0.460327	3.46892	0.000522562	0.00781282
ENSG00000224796	RPL32P1	4.01982	1.59636	0.463095	3.44716	0.000566511	0.00828643
ENSG00000161911	TREML1	9.82912	1.59456	0.423313	3.76687	0.000165309	0.00332047
ENSG00000243167		2.50084	1.59407	0.491032	3.24637	0.00116888	0.0141614
ENSG00000136634	IL10	15.1697	1.59288	0.410583	3.87955	0.000104649	0.00235746
ENSG00000189233	NUGGC	68.3413	1.5927	0.458575	3.47316	0.000514378	0.00772273
ENSG00000265975		3.59961	1.59181	0.484674	3.28428	0.00102242	0.0128537
ENSG00000211698	TRGV4	3.55227	1.59054	0.575684	2.76287	0.00572963	0.044039
ENSG00000250138	LOC728488	60.7466	1.59048	0.427353	3.72171	0.000197878	0.00378182
ENSG00000239323		3.92723	1.59	0.428588	3.70987	0.000207367	0.00392875
ENSG00000285535		5.67881	1.58897	0.452369	3.51256	0.000443805	0.00695909
ENSG00000236111	RPL6P1	2.52509	1.5875	0.382437	4.15102	3.30997e-05	0.000964824
ENSG00000099985	OSM	19.9389	1.5854	0.578842	2.73892	0.00616419	0.046251
ENSG00000211796	TRAV16	2.31972	1.58436	0.556365	2.84769	0.00440373	0.036552
ENSG00000267598		4.66163	1.58089	0.410542	3.85074	0.00011776	0.00258507
ENSG00000259004	LINC02285	2.20899	1.58007	0.557283	2.8353	0.00457821	0.0374309
ENSG00000258572	LOC101929107	11.4795	1.57719	0.527048	2.9925	0.00276706	0.0262351
ENSG00000228013	IL6R-AS1	3.61649	1.57674	0.429981	3.667	0.000245415	0.00447906
ENSG00000250155	SLC1A3-AS1	13.8379	1.5763	0.474013	3.32543	0.000882825	0.0115439
ENSG00000215895	HSPA5P1	8.97365	1.57375	0.298084	5.27956	1.29496e-07	1.05237e-05
ENSG00000251768	RNA5SP217	2.37022	1.57334	0.534279	2.94479	0.00323172	0.0294436
ENSG00000231006	RPL7P32	51.3919	1.57246	0.172303	9.12611	7.10026e-20	7.74529e-17
ENSG00000181847	TIGIT	94.5494	1.57229	0.386551	4.06748	4.75234e-05	0.0012788
ENSG00000121895	TMEM156	57.0376	1.56885	0.450633	3.48144	0.000498721	0.00755998
ENSG00000081041	CXCL2	51.0931	1.56681	0.473422	3.30953	0.000934524	0.0120041
ENSG00000258477		6.26351	1.56619	0.27085	5.7825	7.35981e-09	8.88251e-07
ENSG00000211797	TRAV17	5.75909	1.56616	0.519855	3.01268	0.00258952	0.0250833
ENSG00000163395	IGFN1	28.4702	1.56232	0.452099	3.4557	0.000548867	0.00811626
ENSG00000211779	TRAV5	3.26564	1.56102	0.512909	3.04347	0.00233869	0.023331
ENSG00000027869	SH2D2A	63.5629	1.55589	0.332658	4.67715	2.9089e-06	0.000144741
ENSG00000236358		4.46504	1.55416	0.333375	4.66189	3.1332e-06	0.000153003
ENSG00000198178	CLEC4C	8.52512	1.55149	0.430506	3.60388	0.000313507	0.00541516
ENSG00000243256		3.31471	1.55001	0.351519	4.40946	1.03631e-05	0.00040318
ENSG00000251235		3.97396	1.54844	0.386425	4.0071	6.14682e-05	0.00155796
ENSG00000116852	KIF21B	140.061	1.54771	0.279882	5.52985	3.20506e-08	3.22347e-06
ENSG00000172602	RND1	35.2654	1.54749	0.450902	3.43198	0.000599186	0.00863961
ENSG00000211728	TRBV5-6	3.31395	1.54683	0.550182	2.81148	0.00493142	0.0393203
ENSG00000105246	EBI3	24.1784	1.54318	0.477892	3.22915	0.0012416	0.0148263
ENSG00000255026		23.6672	1.5427	0.375069	4.11312	3.90341e-05	0.00109721
ENSG00000211697	TRGV5	2.506	1.54246	0.548239	2.81347	0.00490094	0.039133
ENSG00000159753	CARMIL2	105.905	1.54002	0.326776	4.71278	2.44366e-06	0.000124653
ENSG00000178015	GPR150	6.9411	1.53891	0.442533	3.47749	0.000506124	0.00764767
ENSG00000276557	TRBV18	4.79699	1.5385	0.457603	3.36209	0.000773551	0.0104225
ENSG00000219391		1.82025	1.538	0.501775	3.06511	0.00217589	0.0221271
ENSG00000124772	CPNE5	216.361	1.53707	0.382726	4.01611	5.91654e-05	0.0015104
ENSG00000026751	SLAMF7	886.95	1.53456	0.386185	3.97364	7.07821e-05	0.00175483
ENSG00000122254	HS3ST2	91.6403	1.53182	0.53571	2.85942	0.0042441	0.0355392
ENSG00000130812	ANGPTL6	13.4468	1.53056	0.343286	4.45855	8.2517e-06	0.000337712
ENSG00000186074	CD300LF	37.0105	1.52758	0.497496	3.07054	0.00213668	0.0217831
ENSG00000213809	KLRK1	8.03205	1.52676	0.46967	3.2507	0.0011512	0.0140311
ENSG00000186810	CXCR3	62.9859	1.52496	0.3701	4.1204	3.78218e-05	0.00106631
ENSG00000225783	MIAT	348.996	1.52299	0.291843	5.21852	1.80362e-07	1.41827e-05
ENSG00000213362		5.67802	1.52263	0.4484	3.3957	0.000684544	0.00955934
ENSG00000211791	TRAV13-2	4.78088	1.52142	0.548961	2.77145	0.00558077	0.0432254
ENSG00000268883		5.64821	1.51935	0.453069	3.35348	0.000798032	0.0106763
ENSG00000271581		6.74888	1.51741	0.358601	4.23148	2.32154e-05	0.000735683
ENSG00000100453	GZMB	61.7966	1.51481	0.448518	3.37736	0.000731853	0.0100216
ENSG00000290086		3.97631	1.51395	0.432031	3.50428	0.000457849	0.00710755
ENSG00000257376		1.79443	1.51385	0.492274	3.07522	0.00210345	0.0215294
ENSG00000214199		119.089	1.51354	0.135703	11.1534	6.89542e-29	1.50437e-25
ENSG00000126246	IGFLR1	33.1068	1.51224	0.262764	5.75513	8.65752e-09	1.02738e-06
ENSG00000163568	AIM2	56.9001	1.51196	0.372546	4.05844	4.94017e-05	0.00131809
ENSG00000246627	CACNA1C-AS1	2.44013	1.50905	0.550492	2.74128	0.00612012	0.0460665
ENSG00000256128		7.2284	1.50743	0.468901	3.21481	0.00130531	0.015387
ENSG00000115956	PLEK	537.812	1.50693	0.356734	4.22424	2.39751e-05	0.000752192
ENSG00000227173		3.60197	1.50408	0.405217	3.71179	0.000205798	0.00390425
ENSG00000211721	TRBV6-5	5.45971	1.5031	0.48217	3.11737	0.00182471	0.0195293
ENSG00000276953	TRBV12-4	3.59753	1.49789	0.54701	2.73833	0.00617526	0.0463096
ENSG00000275834		20.4331	1.49776	0.247567	6.04992	1.44921e-09	2.06545e-07
ENSG00000224334		2.6378	1.49578	0.381038	3.92554	8.65345e-05	0.00205037
ENSG00000163600	ICOS	39.323	1.49577	0.38836	3.85149	0.000117399	0.00258314
ENSG00000266088		21.6977	1.49572	0.490441	3.04975	0.00229036	0.0229944
ENSG00000175463	TBC1D10C	249.551	1.49478	0.331655	4.50703	6.57415e-06	0.000278709
ENSG00000186827	TNFRSF4	61.1325	1.49383	0.297772	5.01669	5.25684e-07	3.45927e-05
ENSG00000244720		4.52945	1.49233	0.513531	2.90601	0.00366066	0.0321137
ENSG00000185527	PDE6G	17.5026	1.49197	0.482527	3.09199	0.00198817	0.0207006
ENSG00000219133	RPL21P19	7.53135	1.49186	0.25745	5.79475	6.84216e-09	8.32864e-07
ENSG00000125910	S1PR4	77.4864	1.49012	0.340081	4.38166	1.17778e-05	0.00044718
ENSG00000268500	SIGLEC5	27.1148	1.48971	0.449906	3.31115	0.00092913	0.0119891
ENSG00000181408	UTS2R	16.7486	1.48726	0.503	2.95678	0.00310871	0.0286171
ENSG00000213253		3.95066	1.48149	0.352952	4.19741	2.69985e-05	0.000826032
ENSG00000211706	TRBV6-1	4.80936	1.48067	0.506619	2.92265	0.00347069	0.0309836
ENSG00000005844	ITGAL	401.482	1.47772	0.332063	4.45012	8.58215e-06	0.000348721
ENSG00000211807	TRAV26-1	3.3577	1.47649	0.454798	3.24647	0.00116846	0.0141614
ENSG00000155961	RAB39B	20.3569	1.4755	0.384429	3.83816	0.00012396	0.00268994
ENSG00000177272	KCNA3	304.735	1.47548	0.41029	3.5962	0.000322905	0.00550755
ENSG00000143851	PTPN7	257.101	1.47311	0.315828	4.66427	3.0971e-06	0.000152909
ENSG00000277027	RMRP	17.5417	1.47217	0.297671	4.94563	7.5897e-07	4.74139e-05
ENSG00000157734	SNX22	43.006	1.47174	0.383684	3.83582	0.000125145	0.00270738
ENSG00000013725	CD6	240.145	1.47168	0.311865	4.71898	2.37035e-06	0.000121646
ENSG00000158714	SLAMF8	366.206	1.47009	0.360174	4.0816	4.47262e-05	0.00122563
ENSG00000112195	TREML2	17.0629	1.46997	0.389614	3.77288	0.000161377	0.00327674
ENSG00000266437	MIR4746	3.35958	1.46957	0.465922	3.15411	0.0016099	0.0178569
ENSG00000130775	THEMIS2	414.115	1.46764	0.305996	4.79627	1.61646e-06	8.90215e-05
ENSG00000261644	CYLD-AS1	10.8189	1.46643	0.325336	4.50743	6.56186e-06	0.000278604
ENSG00000211734	TRBV5-1	9.84497	1.46523	0.472194	3.10302	0.00191555	0.0201293
ENSG00000198734	F5	73.9047	1.465	0.44423	3.29785	0.000974271	0.0123944
ENSG00000278713		1.81762	1.46491	0.527609	2.7765	0.00549474	0.0427544
ENSG00000160326	SLC2A6	109.089	1.4615	0.324132	4.50896	6.51458e-06	0.000277011
ENSG00000250144	EEF1A1P35	12.5858	1.45903	0.222197	6.56638	5.15539e-11	1.05955e-08
ENSG00000164691	TAGAP	227.179	1.45677	0.313073	4.65314	3.26918e-06	0.000158497
ENSG00000101082	SLA2	51.1529	1.45557	0.293041	4.9671	6.7961e-07	4.35097e-05
ENSG00000146094	DOK3	248.545	1.45379	0.268854	5.40736	6.39605e-08	5.79568e-06
ENSG00000273272		11.0829	1.45321	0.506114	2.87131	0.0040878	0.0345774
ENSG00000049249	TNFRSF9	62.8121	1.45153	0.476383	3.04698	0.0023115	0.0231411
ENSG00000248243		3.11363	1.451	0.453672	3.19836	0.00138214	0.0160393
ENSG00000104814	MAP4K1	211.044	1.44216	0.294109	4.90349	9.41507e-07	5.66721e-05
ENSG00000255108		2.31295	1.44154	0.446903	3.22562	0.00125701	0.0149732
ENSG00000283283		48.0339	1.43924	0.500245	2.87708	0.00401375	0.0341958
ENSG00000257038	ARHGEF17-AS1	8.57071	1.43604	0.34945	4.10943	3.96642e-05	0.00111052
ENSG00000113088	GZMK	95.6366	1.43564	0.423755	3.3879	0.000704307	0.00975369
ENSG00000274752	TRBV12-3	7.26283	1.43522	0.457603	3.13639	0.00171041	0.0187083
ENSG00000180549	FUT7	41.1508	1.43402	0.339282	4.22662	2.37227e-05	0.000745925
ENSG00000250982		4.58102	1.43241	0.496791	2.88333	0.003935	0.0337581
ENSG00000132185	FCRLA	99.6846	1.43231	0.451289	3.17383	0.00150444	0.0170471
ENSG00000267121	FMNL1-DT	122.836	1.43042	0.260023	5.50114	3.77349e-08	3.6708e-06
ENSG00000173208	ABCD2	28.7772	1.42983	0.387231	3.69244	0.000222117	0.00413463
ENSG00000061656	SPAG4	70.0782	1.42837	0.494941	2.88595	0.00390238	0.0335901
ENSG00000255422		4.44807	1.42341	0.496311	2.86798	0.00413106	0.0348602
ENSG00000235828	RPL36AP26	1.9313	1.42332	0.453881	3.1359	0.00171328	0.0187253
ENSG00000241352	RPS6P1	16.9029	1.42247	0.187957	7.56803	3.78927e-14	1.91913e-11
ENSG00000211699	TRGV3	4.61921	1.42083	0.466965	3.04269	0.00234475	0.0233827
ENSG00000278665		1.91195	1.41917	0.501663	2.82893	0.00467036	0.0379001
ENSG00000162894	FCMR	166.867	1.4179	0.356037	3.98246	6.82056e-05	0.00170436
ENSG00000104972	LILRB1	220.651	1.41601	0.420626	3.36643	0.000761473	0.0103186
ENSG00000256448		6.92179	1.41552	0.402475	3.51704	0.000436396	0.00686851
ENSG00000137841	PLCB2	395.125	1.41475	0.261888	5.40211	6.58606e-08	5.94541e-06
ENSG00000287760		3.01677	1.41424	0.4268	3.3136	0.000921022	0.0119007
ENSG00000122224	LY9	98.1188	1.4133	0.366442	3.85681	0.000114877	0.0025373
ENSG00000230099	TRBV5-4	5.15649	1.41112	0.469214	3.00742	0.00263472	0.0253739
ENSG00000136250	AOAH	148.199	1.40976	0.377589	3.73359	0.00018877	0.00365204
ENSG00000273855		2.36874	1.40681	0.492623	2.85575	0.00429354	0.0358684
ENSG00000070915	SLC12A3	8.67622	1.40478	0.519578	2.70369	0.00685749	0.0496534
ENSG00000166428	PLD4	67.6494	1.40239	0.316916	4.42511	9.63925e-06	0.000383973
ENSG00000205579		12.9212	1.40205	0.246455	5.68888	1.27877e-08	1.46243e-06
ENSG00000089692	LAG3	49.0174	1.40016	0.325848	4.29698	1.73143e-05	0.000588107
ENSG00000211800	TRAV20	3.85209	1.39839	0.506182	2.76262	0.00573394	0.0440482
ENSG00000267108		3.70842	1.39714	0.487113	2.86821	0.00412798	0.0348445
ENSG00000128815	WDFY4	354.78	1.39689	0.2858	4.88764	1.0205e-06	6.02716e-05
ENSG00000091490	SEL1L3	923.569	1.39593	0.354701	3.93551	8.30217e-05	0.00198873
ENSG00000110934	BIN2	239.829	1.39013	0.283068	4.91092	9.06488e-07	5.48184e-05
ENSG00000104894	CD37	454.715	1.39011	0.326931	4.25199	2.11884e-05	0.00068758
ENSG00000214269		5.2343	1.38974	0.394319	3.52441	0.000424433	0.00672501
ENSG00000178562	CD28	100.52	1.38632	0.342927	4.0426	5.28612e-05	0.00138435
ENSG00000161405	IKZF3	373.309	1.38618	0.362114	3.82801	0.000129182	0.00277565
ENSG00000141968	VAV1	262.75	1.38539	0.294303	4.70737	2.50936e-06	0.000127268
ENSG00000167895	TMC8	369.645	1.38223	0.265749	5.20127	1.97936e-07	1.53384e-05
ENSG00000291048	ALG1L13P	6.31685	1.38213	0.46155	2.99453	0.00274865	0.0260945
ENSG00000226979	LTA	14.7951	1.38045	0.406311	3.39752	0.000679986	0.00950506
ENSG00000111886	GABRR2	24.5828	1.37914	0.360832	3.8221	0.000132319	0.00281966
ENSG00000110448	CD5	159.201	1.37783	0.328733	4.19132	2.77332e-05	0.000841251
ENSG00000135074	ADAM19	401.716	1.37774	0.310167	4.44192	8.91615e-06	0.000359204
ENSG00000290162		3.37069	1.37745	0.508833	2.70709	0.00678769	0.0493382
ENSG00000096996	IL12RB1	78.3063	1.37621	0.340309	4.044	5.25476e-05	0.00137996
ENSG00000204577	LILRB3	116.737	1.37517	0.374209	3.67487	0.000237966	0.00437924
ENSG00000242858	RPL13AP14	4.94191	1.37461	0.283059	4.85627	1.19619e-06	6.90963e-05
ENSG00000105967	TFEC	163.598	1.37187	0.37363	3.67174	0.000240904	0.00441377
ENSG00000198821	CD247	135.092	1.37158	0.302383	4.53589	5.73612e-06	0.000253014
ENSG00000167984	NLRC3	133.315	1.37079	0.31832	4.30632	1.6599e-05	0.000570645
ENSG00000173762	CD7	92.0671	1.3683	0.360944	3.7909	0.000150103	0.00312348
ENSG00000120280	TASL	50.9111	1.36678	0.280039	4.88069	1.05715e-06	6.20762e-05
ENSG00000165168	CYBB	1198.25	1.36314	0.379437	3.59253	0.000327483	0.00556839
ENSG00000162571	TTLL10	4.15139	1.36303	0.380643	3.58086	0.000342468	0.00573719
ENSG00000286037		3.18341	1.36233	0.440952	3.08953	0.00200477	0.0208187
ENSG00000227337	RPL23AP43	2.13154	1.36226	0.40212	3.3877	0.000704815	0.00975596
ENSG00000173200	PARP15	113.749	1.36074	0.33774	4.02895	5.60255e-05	0.00144089
ENSG00000224993		28.9469	1.35913	0.198845	6.83512	8.19374e-12	2.09361e-09
ENSG00000110324	IL10RA	714.003	1.35759	0.269914	5.02972	4.91203e-07	3.26265e-05
ENSG00000211803	TRAV23DV6	3.79446	1.35717	0.477381	2.84294	0.00446994	0.0369493
ENSG00000211787	TRAV8-3	5.74979	1.35629	0.468577	2.89449	0.00379781	0.0330004
ENSG00000243014		13.1761	1.35487	0.204224	6.63423	3.26211e-11	7.22812e-09
ENSG00000229474	PATL2	52.7011	1.35435	0.309776	4.37204	1.23093e-05	0.000463633
ENSG00000228502		607.452	1.35307	0.123593	10.9478	6.8117e-28	1.37995e-24
ENSG00000142347	MYO1F	545.715	1.35287	0.272958	4.95632	7.18404e-07	4.54808e-05
ENSG00000273730	LOC124907114	61.3835	1.35202	0.309731	4.36516	1.27031e-05	0.000473936
ENSG00000216490	IFI30	13.1107	1.35117	0.356813	3.78678	0.000152615	0.00315256
ENSG00000180539	LINC02908	35.8191	1.35117	0.28843	4.68457	2.80551e-06	0.000140335
ENSG00000173404	INSM1	9.50333	1.35071	0.392284	3.44319	0.000574885	0.00838729
ENSG00000211752	TRBV27	5.75184	1.3503	0.464587	2.90644	0.00365562	0.0320794
ENSG00000168062	BATF2	27.6215	1.3479	0.388052	3.47351	0.000513699	0.007721
ENSG00000175262	C1orf127	7.87338	1.34749	0.373752	3.60529	0.0003118	0.00539223
ENSG00000111729	CLEC4A	9.09813	1.34702	0.345508	3.89867	9.67224e-05	0.00220695
ENSG00000261786		18.6294	1.34693	0.370241	3.63798	0.000274789	0.0048884
ENSG00000204475	NCR3	16.0198	1.34689	0.387679	3.47424	0.000512309	0.00771647
ENSG00000115085	ZAP70	266.793	1.34573	0.304674	4.41694	1.00107e-05	0.000394337
ENSG00000188282	RUFY4	11.2832	1.34572	0.385037	3.49505	0.000473971	0.00727817
ENSG00000136286	MYO1G	355.536	1.34543	0.244493	5.50294	3.73502e-08	3.65285e-06
ENSG00000213574		12.8242	1.34522	0.43602	3.08521	0.00203406	0.0210011
ENSG00000213763		12.1003	1.34329	0.258053	5.20547	1.93509e-07	1.51193e-05
ENSG00000234118	RPL13AP6	39.165	1.34321	0.202247	6.64143	3.10652e-11	6.93756e-09
ENSG00000116771	AGMAT	14.0859	1.34177	0.411549	3.26028	0.00111301	0.013701
ENSG00000242327	RPS13P8	8.56523	1.33878	0.280019	4.78105	1.74383e-06	9.51987e-05
ENSG00000073861	TBX21	27.8393	1.33854	0.407295	3.28643	0.00101467	0.0127845
ENSG00000138964	PARVG	341.521	1.33756	0.253567	5.27499	1.32764e-07	1.07278e-05
ENSG00000163823	CCR1	173.784	1.33731	0.364945	3.66441	0.000247914	0.00451886
ENSG00000230364	RPL4P3	21.3732	1.33366	0.185187	7.20169	5.94729e-13	2.05704e-10
ENSG00000260729		11.1621	1.33327	0.285995	4.66187	3.13346e-06	0.000153003
ENSG00000278233	RNA5-8SN2	70.0062	1.33316	0.323577	4.12007	3.78759e-05	0.00106677
ENSG00000211747	TRBV20-1	20.0893	1.33303	0.401082	3.32359	0.000888675	0.0116097
ENSG00000153064	BANK1	115.684	1.3321	0.356948	3.73192	0.000190025	0.00366507
ENSG00000202533		5.45514	1.32996	0.392292	3.39023	0.00069835	0.0096996
ENSG00000187808	SOWAHD	24.4604	1.32555	0.334009	3.96862	7.22911e-05	0.00177671
ENSG00000107742	SPOCK2	523.975	1.32359	0.319619	4.14115	3.45574e-05	0.000996055
ENSG00000258605		2.73043	1.32316	0.384389	3.44224	0.00057691	0.00840819
ENSG00000227766		7.91977	1.32285	0.285883	4.62726	3.70536e-06	0.000175738
ENSG00000101194	SLC17A9	308.522	1.32269	0.286671	4.61395	3.95087e-06	0.000184909
ENSG00000284820		2.91608	1.32252	0.470463	2.81109	0.00493734	0.0393461
ENSG00000283063	TRBV6-3	5.37227	1.3225	0.457694	2.88949	0.00385867	0.0333634
ENSG00000137265	IRF4	715.223	1.32231	0.334706	3.95065	7.79377e-05	0.00188929
ENSG00000115165	CYTIP	257.964	1.32205	0.291423	4.53654	5.7186e-06	0.000252634
ENSG00000214047	RPS11P7	1.93733	1.32173	0.457056	2.89183	0.00383	0.0331785
ENSG00000160883	HK3	153.594	1.32101	0.427048	3.09334	0.00197916	0.0206523
ENSG00000197993	KEL	7.41746	1.31864	0.405784	3.2496	0.00115567	0.0140735
ENSG00000068831	RASGRP2	183.441	1.31838	0.2794	4.71862	2.37446e-06	0.000121646
ENSG00000247774	PCED1B-AS1	129.895	1.31791	0.352969	3.73379	0.00018862	0.00365163
ENSG00000149781	FERMT3	506.899	1.31778	0.27446	4.80134	1.57604e-06	8.74746e-05
ENSG00000255833	TIFAB	51.0864	1.31728	0.347659	3.789	0.000151254	0.00313451
ENSG00000235568	NFAM1	300.953	1.31708	0.314501	4.18784	2.81617e-05	0.000850611
ENSG00000087085	ACHE	34.0012	1.31564	0.300653	4.37593	1.20916e-05	0.000456041
ENSG00000213406		19.6272	1.31501	0.202167	6.50458	7.79093e-11	1.54522e-08
ENSG00000105374	NKG7	94.8569	1.31324	0.382263	3.43543	0.000591609	0.00856957
ENSG00000167094	TTC16	7.7091	1.31316	0.43295	3.03306	0.00242087	0.0238571
ENSG00000038945	MSR1	217.66	1.31206	0.432245	3.03545	0.0024018	0.0237032
ENSG00000211789	TRAV12-2	6.85745	1.31204	0.474764	2.76356	0.00571754	0.0440176
ENSG00000093072	ADA2	1159.33	1.31082	0.334238	3.92181	8.78866e-05	0.00206687
ENSG00000183813	CCR4	117.883	1.30534	0.301935	4.32327	1.53737e-05	0.000537642
ENSG00000211795	TRAV8-6	5.19874	1.30332	0.422228	3.08676	0.00202351	0.0209226
ENSG00000167613	LAIR1	325.896	1.30254	0.358481	3.63349	0.000279612	0.00495647
ENSG00000230191		2.65442	1.30248	0.397433	3.27723	0.00104832	0.0130945
ENSG00000172183	ISG20	245.75	1.30057	0.307376	4.23119	2.32461e-05	0.000735834
ENSG00000168071	CCDC88B	501.361	1.30017	0.229882	5.65584	1.55085e-08	1.73855e-06
ENSG00000213661	RPL18P3	4.16762	1.2999	0.310785	4.18262	2.88172e-05	0.000865625
ENSG00000211788	TRAV13-1	9.97003	1.29723	0.43924	2.95334	0.00314352	0.0288439
ENSG00000141506	PIK3R5	256.005	1.29695	0.255155	5.08299	3.71549e-07	2.55774e-05
ENSG00000214402	LCNL1	25.0243	1.29629	0.409441	3.16601	0.00154547	0.0174216
ENSG00000167618	LAIR2	3.66416	1.29624	0.444963	2.91315	0.00357807	0.0315686
ENSG00000203710	CR1	65.4969	1.29567	0.437606	2.96082	0.00306816	0.0283308
ENSG00000101307	SIRPB1	53.4329	1.29497	0.343746	3.76723	0.000165069	0.00331975
ENSG00000128165	ADM2	50.2385	1.29288	0.289575	4.46474	8.01664e-06	0.000329042
ENSG00000213307	RPL18P11	3.65339	1.29104	0.323895	3.98598	6.72028e-05	0.00168822
ENSG00000213453		9.56684	1.29084	0.259219	4.97971	6.36784e-07	4.12339e-05
ENSG00000254415	SIGLEC14	63.9642	1.29021	0.417482	3.09044	0.00199858	0.0207861
ENSG00000185811	IKZF1	473.184	1.28975	0.285542	4.51684	6.27686e-06	0.000270222
ENSG00000270598		2.49562	1.28883	0.411741	3.13021	0.00174683	0.0189386
ENSG00000250286	LOC105371824	2.07438	1.28869	0.446798	2.88427	0.00392327	0.0336816
ENSG00000172215	CXCR6	102.355	1.28649	0.404591	3.17974	0.00147409	0.016831
ENSG00000203914	HSP90B3P	6.23565	1.2864	0.303846	4.23372	2.29854e-05	0.000731664
ENSG00000238193	HADHBP1	2.90323	1.28605	0.388748	3.30818	0.000939041	0.0120403
ENSG00000007312	CD79B	146.347	1.28359	0.38448	3.33852	0.00084226	0.0111108
ENSG00000236893	ASS1P7	3.38763	1.28296	0.398064	3.22301	0.0012685	0.0150722
ENSG00000268041	ERFL	7.4578	1.2812	0.458794	2.79255	0.00522951	0.0410592
ENSG00000267074		12.9782	1.28019	0.341469	3.74908	0.000177487	0.00351565
ENSG00000107551	RASSF4	715.257	1.27907	0.29141	4.38927	1.13733e-05	0.000434728
ENSG00000183918	SH2D1A	71.0075	1.27792	0.374407	3.41319	0.000642074	0.00911436
ENSG00000177301	KCNA2	77.3974	1.27687	0.314227	4.06352	4.83376e-05	0.0012958
ENSG00000167077	MEI1	141.035	1.27684	0.404411	3.15729	0.00159245	0.0177396
ENSG00000186265	BTLA	31.9652	1.27549	0.327594	3.89351	9.88038e-05	0.00224603
ENSG00000267469		7.35963	1.27526	0.30052	4.24353	2.20028e-05	0.000709139
ENSG00000272256		6.13067	1.27428	0.305251	4.17454	2.98584e-05	0.000890476
ENSG00000159958	TNFRSF13C	148.8	1.27257	0.312063	4.07792	4.544e-05	0.00123564
ENSG00000229272		6.37661	1.27166	0.397511	3.19906	0.00137877	0.0160199
ENSG00000155465	SLC7A7	299.224	1.27025	0.332308	3.8225	0.000132103	0.00281966
ENSG00000197540	GZMM	48.821	1.26997	0.29529	4.30078	1.70202e-05	0.000580199
ENSG00000140968	IRF8	658.704	1.26934	0.292996	4.33229	1.47567e-05	0.000521207
ENSG00000182866	LCK	242.993	1.26924	0.314397	4.03705	5.41285e-05	0.00140714
ENSG00000135898	GPR55	53.4456	1.26891	0.32544	3.89907	9.65616e-05	0.00220506
ENSG00000109943	CRTAM	23.4899	1.26822	0.397909	3.18722	0.00143648	0.0165146
ENSG00000173369	C1QB	940.817	1.26822	0.407857	3.10947	0.00187425	0.0198423
ENSG00000197405	C5AR1	191.079	1.267	0.33506	3.7814	0.000155946	0.00320271
ENSG00000185915	KLHL34	5.05585	1.2665	0.442832	2.86	0.00423637	0.0354954
ENSG00000160255	ITGB2	1651.07	1.26484	0.348183	3.63269	0.000280485	0.00496885
ENSG00000251495		23.4166	1.26407	0.196198	6.44284	1.17255e-10	2.18788e-08
ENSG00000229806	RPS15P5	4.68983	1.264	0.310308	4.07339	4.63334e-05	0.00125512
ENSG00000162511	LAPTM5	2716.04	1.26344	0.315426	4.00551	6.18833e-05	0.00156568
ENSG00000137571	SLCO5A1	23.1672	1.26269	0.384635	3.28282	0.00102776	0.0128979
ENSG00000066294	CD84	493.644	1.26223	0.325046	3.88324	0.000103072	0.00232936
ENSG00000219470	RPS2P29	25.5319	1.26165	0.157505	8.01024	1.14488e-15	7.05891e-13
ENSG00000105707	HPN	9.28988	1.26021	0.434647	2.8994	0.00373883	0.0326079
ENSG00000164483	SAMD3	22.4035	1.25918	0.340961	3.69302	0.00022161	0.00413235
ENSG00000110446	SLC15A3	417.38	1.25883	0.333455	3.77512	0.000159931	0.0032561
ENSG00000262831		13.0231	1.25793	0.29879	4.21008	2.5528e-05	0.00079054
ENSG00000184188		4.36751	1.25784	0.365977	3.43695	0.000588312	0.00853052
ENSG00000231507	LINC01353	3.59042	1.25752	0.418643	3.00379	0.00266639	0.0255652
ENSG00000168421	RHOH	118.489	1.25601	0.3531	3.5571	0.000374967	0.00613664
ENSG00000142512	SIGLEC10	127.282	1.25599	0.325033	3.86417	0.000111467	0.0024776
ENSG00000223711		3.73336	1.25577	0.463367	2.71009	0.00672647	0.0490932
ENSG00000205744	DENND1C	149.75	1.25522	0.269694	4.65425	3.25162e-06	0.000157915
ENSG00000239636	TFAP2E-AS1	15.1778	1.25408	0.233095	5.38011	7.44408e-08	6.57723e-06
ENSG00000124203	ZNF831	66.7664	1.25361	0.330689	3.79089	0.000150106	0.00312348
ENSG00000245954	LINC02273	9.02895	1.25104	0.402395	3.109	0.00187723	0.0198516
ENSG00000243388		5.91139	1.25085	0.287762	4.34682	1.38126e-05	0.000501605
ENSG00000090104	RGS1	249.373	1.24976	0.375225	3.33071	0.000866257	0.0113534
ENSG00000268027		24.4722	1.24918	0.402003	3.10739	0.00188749	0.0198933
ENSG00000143119	CD53	763.337	1.24611	0.301348	4.13512	3.54763e-05	0.00101328
ENSG00000136231	IGF2BP3	14.176	1.24482	0.441576	2.81903	0.00481687	0.0386822
ENSG00000102879	CORO1A	1214.01	1.24432	0.265491	4.68686	2.77431e-06	0.000139019
ENSG00000181359	HSP90AA6P	2.11662	1.24307	0.43698	2.84467	0.0044457	0.0368036
ENSG00000258501	EIF3LP1	13.9391	1.24298	0.188269	6.60218	4.05155e-11	8.63986e-09
ENSG00000243777	RPS6P17	22.26	1.24067	0.258212	4.80483	1.54885e-06	8.63034e-05
ENSG00000239470	RPL21P97	65.3686	1.23908	0.149206	8.30447	1.00265e-16	7.10932e-14
ENSG00000155629	PIK3AP1	294.297	1.23907	0.35524	3.48798	0.000486692	0.00740932
ENSG00000161031	PGLYRP2	12.9407	1.23877	0.363503	3.40788	0.000654704	0.00925341
ENSG00000276116		23.6002	1.23875	0.350426	3.53498	0.000407804	0.00653085
ENSG00000124243	BCAS4	26.2358	1.23566	0.343811	3.59401	0.000325628	0.0055435
ENSG00000266104	MIR4326	2.76964	1.2344	0.415024	2.97428	0.00293676	0.0273989
ENSG00000163131	CTSS	1880.64	1.23378	0.332287	3.71299	0.000204828	0.00388845
ENSG00000243517	RPL13AP22	101.169	1.2322	0.129275	9.53163	1.54833e-21	2.33529e-18
ENSG00000186919	ZACN	3.01114	1.23153	0.384343	3.20425	0.00135416	0.0158186
ENSG00000240540	RPL3P9	13.9705	1.23122	0.221269	5.56435	2.63128e-08	2.72366e-06
ENSG00000135253	KCP	69.0462	1.23088	0.243366	5.05775	4.24224e-07	2.88533e-05
ENSG00000009790	TRAF3IP3	248.721	1.23016	0.302124	4.07171	4.66684e-05	0.00126058
ENSG00000236533		2.83664	1.22988	0.349632	3.51764	0.000435396	0.00686039
ENSG00000265148	TSPOAP1-AS1	66.1263	1.22879	0.280719	4.37729	1.20163e-05	0.00045441
ENSG00000180448	ARHGAP45	731.537	1.22658	0.241829	5.07209	3.93473e-07	2.68908e-05
ENSG00000227507	LTB	327.708	1.22454	0.350604	3.49267	0.000478226	0.00731972
ENSG00000213399	RPS2P17	17.8374	1.22439	0.180368	6.78829	1.1347e-11	2.79846e-09
ENSG00000145287	PLAC8	40.0179	1.22268	0.396347	3.08487	0.00203642	0.0210102
ENSG00000134516	DOCK2	425.997	1.2203	0.27054	4.51061	6.46413e-06	0.000276524
ENSG00000261457		3.56301	1.22015	0.365948	3.33421	0.00085541	0.0112581
ENSG00000123329	ARHGAP9	287.122	1.21948	0.273558	4.45784	8.27888e-06	0.000338337
ENSG00000134539	KLRD1	45.6197	1.21946	0.39039	3.12368	0.00178602	0.0191948
ENSG00000089820	ARHGAP4	616.141	1.21726	0.244183	4.98503	6.19513e-07	4.02996e-05
ENSG00000005001	PRSS22	486.426	1.21719	0.377225	3.22669	0.00125232	0.0149236
ENSG00000185477	GPRIN3	241.541	1.21562	0.256898	4.73189	2.2244e-06	0.000115955
ENSG00000239264	TXNDC5	230.126	1.21547	0.281643	4.31564	1.59143e-05	0.000550601
ENSG00000101916	TLR8	89.917	1.21496	0.391836	3.10069	0.0019307	0.0202434
ENSG00000271795		12.9806	1.21468	0.305963	3.97001	7.18683e-05	0.00177092
ENSG00000166922	SCG5	2.61753	1.21467	0.422931	2.87204	0.00407837	0.0345219
ENSG00000137078	SIT1	81.4965	1.21231	0.337906	3.58771	0.0003336	0.00562853
ENSG00000159374	M1AP	7.8904	1.21082	0.414781	2.91917	0.00350961	0.0311548
ENSG00000183484	GPR132	101.633	1.2091	0.284091	4.25603	2.08089e-05	0.000676039
ENSG00000291059	CLEC4OP	5.51958	1.20876	0.424244	2.8492	0.00438288	0.0364324
ENSG00000163508	EOMES	52.9408	1.20759	0.419244	2.8804	0.00397173	0.033945
ENSG00000253899		7.3957	1.2073	0.22186	5.44171	5.27722e-08	4.92344e-06
ENSG00000109956	B3GAT1	12.1757	1.20606	0.418388	2.88263	0.00394372	0.0338125
ENSG00000184922	FMNL1	759.701	1.20481	0.2155	5.59076	2.26081e-08	2.40154e-06
ENSG00000227502	MROCKI	6.08657	1.20245	0.419725	2.86485	0.00417213	0.0351269
ENSG00000105122	RASAL3	263.614	1.20125	0.273447	4.39297	1.11813e-05	0.000429216
ENSG00000238164		54.5146	1.20053	0.232836	5.15611	2.52137e-07	1.86227e-05
ENSG00000234618		67.82	1.19937	0.165791	7.23425	4.68098e-13	1.72418e-10
ENSG00000163564	PYHIN1	36.9784	1.19856	0.375974	3.18788	0.00143318	0.016486
ENSG00000105639	JAK3	372.741	1.19828	0.333652	3.59139	0.000328923	0.00558064
ENSG00000101160	CTSZ	4142.43	1.19825	0.294018	4.07544	4.59283e-05	0.00124652
ENSG00000123338	NCKAP1L	709.97	1.19803	0.273575	4.37917	1.1913e-05	0.000451105
ENSG00000170298	LGALS9B	37.3805	1.19704	0.437544	2.73582	0.00622248	0.046602
ENSG00000160185	UBASH3A	42.193	1.19702	0.353076	3.39026	0.00069826	0.0096996
ENSG00000142185	TRPM2	128.204	1.19575	0.312394	3.82768	0.000129355	0.00277727
ENSG00000073737	DHRS9	201.057	1.19521	0.354417	3.37232	0.000745379	0.0101393
ENSG00000127561	SYNGR3	13.8307	1.19459	0.340094	3.51253	0.000443868	0.00695909
ENSG00000228501	RPL15P18	4.8617	1.1943	0.278373	4.2903	1.78429e-05	0.000601022
ENSG00000228847		13.8229	1.19387	0.229408	5.20416	1.94879e-07	1.51429e-05
ENSG00000196209	SIRPB2	83.2013	1.19348	0.329035	3.62721	0.000286501	0.00505055
ENSG00000244482	LILRA6	70.8919	1.19227	0.386058	3.08833	0.00201287	0.0208659
ENSG00000257524		19.91	1.19141	0.250085	4.76403	1.8976e-06	0.000101356
ENSG00000259394	LOC100287243	4.50963	1.19105	0.300459	3.96411	7.36714e-05	0.00180282
ENSG00000225931		4.49437	1.18993	0.367974	3.23373	0.00122186	0.014653
ENSG00000232907	DLGAP4-AS1	5.78348	1.18921	0.342143	3.47578	0.000509378	0.00768456
ENSG00000256034		8.67086	1.18491	0.269404	4.39825	1.09127e-05	0.000420526
ENSG00000267541	MTCO2P2	56.1924	1.18306	0.239482	4.94011	7.80805e-07	4.8352e-05
ENSG00000101445	PPP1R16B	344.093	1.18169	0.28467	4.15108	3.3091e-05	0.000964824
ENSG00000090382	LYZ	5149.54	1.18096	0.419397	2.81585	0.00486491	0.038955
ENSG00000259397		3.91866	1.18036	0.301089	3.92032	8.84321e-05	0.00207111
ENSG00000074370	ATP2A3	1042.36	1.18026	0.309719	3.81074	0.000138549	0.00293686
ENSG00000211829		37.6971	1.17924	0.373615	3.15631	0.0015978	0.0177735
ENSG00000103888	CEMIP	582.439	1.17838	0.361711	3.2578	0.00112279	0.0137856
ENSG00000100055	CYTH4	567.066	1.17738	0.269333	4.37146	1.23416e-05	0.000464234
ENSG00000113263	ITK	158.613	1.17722	0.306848	3.83651	0.000124797	0.00270559
ENSG00000180644	PRF1	93.1234	1.17626	0.33404	3.52132	0.000429404	0.00678489
ENSG00000205045	SLFN12L	119.277	1.17508	0.272276	4.31576	1.59058e-05	0.000550601
ENSG00000171860	C3AR1	200.102	1.17109	0.353713	3.31083	0.000930187	0.0119946
ENSG00000229344	MTCO2P12	399.945	1.17092	0.191995	6.09874	1.06909e-09	1.55817e-07
ENSG00000079263	SP140	118.853	1.16975	0.312609	3.74189	0.000182642	0.00356756
ENSG00000241360	PDXP	20.4894	1.16874	0.222672	5.24872	1.53161e-07	1.22125e-05
ENSG00000162510	MATN1	3.82948	1.16869	0.399319	2.92671	0.00342572	0.0306886
ENSG00000275757	LOC124907114	10.3211	1.16829	0.366127	3.19093	0.00141813	0.0163833
ENSG00000128340	RAC2	703.847	1.16801	0.291998	4.00006	6.33252e-05	0.00159789
ENSG00000159189	C1QC	1253.71	1.16761	0.36373	3.21011	0.00132684	0.0155786
ENSG00000153563	CD8A	204.247	1.16693	0.333341	3.5007	0.000464031	0.00717995
ENSG00000249855	EEF1A1P19	297.151	1.1669	0.125265	9.31543	1.21463e-20	1.64044e-17
ENSG00000248854		3.97364	1.16419	0.403318	2.88654	0.00389498	0.0335468
ENSG00000204252	HLA-DOA	539.527	1.16372	0.287048	4.05412	5.03244e-05	0.00133144
ENSG00000253517	XRCC6P4	5.22636	1.16281	0.293872	3.95686	7.59406e-05	0.00185037
ENSG00000130203	APOE	8233.6	1.16221	0.368986	3.14973	0.0016342	0.0180769
ENSG00000167208	SNX20	213.539	1.16138	0.267638	4.33938	1.42883e-05	0.000510385
ENSG00000249456		22.7466	1.15699	0.242631	4.76851	1.85591e-06	9.95032e-05
ENSG00000147138	GPR174	76.7382	1.15605	0.38086	3.03537	0.00240237	0.0237032
ENSG00000121966	CXCR4	489.972	1.15588	0.324489	3.56215	0.000367825	0.0060512
ENSG00000230043		168.92	1.15376	0.322311	3.57963	0.000344076	0.00574716
ENSG00000279693		48.5199	1.15294	0.362304	3.18225	0.00146138	0.016733
ENSG00000267727		11.4826	1.15213	0.294928	3.9065	9.36423e-05	0.00215425
ENSG00000126759	CFP	33.5335	1.15067	0.290948	3.95489	7.65712e-05	0.00186094
ENSG00000180096	SEPTIN1	307.069	1.14887	0.24073	4.77243	1.82017e-06	9.79574e-05
ENSG00000215840		3.45947	1.14763	0.391067	2.93461	0.00333971	0.0301614
ENSG00000167850	CD300C	30.003	1.14762	0.363293	3.15893	0.00158351	0.0176608
ENSG00000169031	COL4A3	36.1691	1.14672	0.367022	3.12438	0.0017818	0.0191712
ENSG00000072818	ACAP1	395.624	1.14646	0.272659	4.20476	2.61357e-05	0.0008031
ENSG00000160791	CCR5	201.67	1.14636	0.304125	3.76936	0.000163667	0.00329917
ENSG00000129450	SIGLEC9	45.6974	1.14539	0.368347	3.10955	0.00187371	0.0198423
ENSG00000187474	FPR3	337.211	1.14519	0.305562	3.74783	0.000178372	0.00352296
ENSG00000243836	WDR86-AS1	7.29708	1.14456	0.389856	2.93585	0.00332632	0.03008
ENSG00000117560	FASLG	25.9075	1.14312	0.309384	3.69481	0.000220048	0.00411947
ENSG00000126882	FAM78A	272.264	1.1428	0.278711	4.10031	4.12595e-05	0.00114501
ENSG00000252874		4.32667	1.14131	0.398987	2.86053	0.00422939	0.0354474
ENSG00000167851	CD300A	116.234	1.14037	0.264889	4.30509	1.66916e-05	0.000573132
ENSG00000233695		37.6977	1.13852	0.313556	3.63099	0.000282339	0.00499234
ENSG00000174600	CMKLR1	427.259	1.1385	0.301762	3.77284	0.000161399	0.00327674
ENSG00000230138		10.4038	1.13737	0.324844	3.50128	0.000463033	0.00716841
ENSG00000165171	METTL27	17.7861	1.13728	0.379549	2.99639	0.00273198	0.0259928
ENSG00000231528	FAM225A	79.6675	1.13436	0.366365	3.09626	0.00195977	0.0205027
ENSG00000263366		26.1986	1.13354	0.148392	7.63887	2.19135e-14	1.15094e-11
ENSG00000112486	CCR6	6.70004	1.13299	0.393922	2.87617	0.00402537	0.0342771
ENSG00000283813	MIR4485	4.52784	1.13293	0.350958	3.22809	0.00124618	0.014863
ENSG00000281103	TRG-AS1	52.6001	1.13105	0.308408	3.66737	0.000245054	0.00447812
ENSG00000078589	P2RY10	104.471	1.13057	0.320329	3.52941	0.000416491	0.00663998
ENSG00000291097	HLA-L	25.3018	1.13039	0.263356	4.29223	1.76887e-05	0.000596717
ENSG00000185862	EVI2B	379.296	1.13025	0.307032	3.68123	0.000232112	0.00429537
ENSG00000250644		22.3246	1.12808	0.298159	3.78347	0.000154655	0.0031808
ENSG00000184293	CLECL1P	13.5236	1.12615	0.398035	2.82927	0.00466538	0.0378814
ENSG00000146070	PLA2G7	180.721	1.12442	0.414573	2.71223	0.00668313	0.0488649
ENSG00000135426	TESPA1	87.1249	1.12415	0.277461	4.05156	5.08781e-05	0.00134233
ENSG00000177575	CD163	803.009	1.12297	0.381604	2.94277	0.00325295	0.0295422
ENSG00000059377	TBXAS1	153.747	1.12188	0.299191	3.74969	0.000177053	0.00351404
ENSG00000260335		19.0945	1.12022	0.37015	3.02641	0.00247481	0.024237
ENSG00000172382	PRSS27	413.419	1.12002	0.396303	2.82618	0.00471063	0.0381832
ENSG00000151651	ADAM8	331.103	1.11965	0.248469	4.50618	6.60066e-06	0.000279415
ENSG00000248980		8.09662	1.1196	0.225808	4.95819	7.11537e-07	4.5248e-05
ENSG00000234883	MIR155HG	40.9611	1.1157	0.388266	2.87353	0.00405909	0.0344317
ENSG00000167261	DPEP2	102.478	1.11564	0.311901	3.57691	0.000347677	0.00579706
ENSG00000196735	HLA-DQA1	1702.67	1.113	0.334981	3.32257	0.000891931	0.0116308
ENSG00000225205	PDK1-AS1	43.8777	1.11219	0.35318	3.14907	0.00163791	0.0181038
ENSG00000274272		15.5908	1.11117	0.296134	3.75227	0.000175239	0.0034828
ENSG00000263232	ATP5F1AP3	4.87954	1.10954	0.293051	3.78618	0.000152984	0.00315358
ENSG00000170458	CD14	889.689	1.1089	0.338357	3.27731	0.00104802	0.0130945
ENSG00000138316	ADAMTS14	211.853	1.10645	0.35314	3.13318	0.00172921	0.0188268
ENSG00000244682		255.626	1.10636	0.254708	4.34366	1.40129e-05	0.000506932
ENSG00000291143		24.8886	1.10625	0.355278	3.11375	0.00184728	0.0196743
ENSG00000111913	RIPOR2	236.356	1.10622	0.296637	3.72919	0.000192099	0.00369878
ENSG00000285417		27.1285	1.10549	0.31421	3.51832	0.000434287	0.00684672
ENSG00000211751	TRBC1	301.035	1.1042	0.32774	3.36915	0.000753997	0.010232
ENSG00000100346	CACNA1I	19.0264	1.10256	0.330981	3.33119	0.000864748	0.0113441
ENSG00000198851	CD3E	347.429	1.10179	0.305808	3.60289	0.000314697	0.00542579
ENSG00000226701		2.00776	1.10122	0.393311	2.79987	0.00511236	0.0404484
ENSG00000279198		8.97665	1.10071	0.323564	3.40184	0.000669332	0.0094163
ENSG00000136490	LIMD2	440.675	1.10067	0.284649	3.86674	0.0001103	0.00245536
ENSG00000185215	TNFAIP2	2524	1.10032	0.198269	5.54966	2.86228e-08	2.93069e-06
ENSG00000062524	LTK	65.6049	1.09952	0.266043	4.13286	3.58274e-05	0.00102124
ENSG00000205784	ARRDC5	12.7349	1.09868	0.368456	2.98186	0.00286508	0.0268715
ENSG00000147443	DOK2	250.268	1.0974	0.276023	3.97577	7.01521e-05	0.00174531
ENSG00000135144	DTX1	67.6896	1.09667	0.294863	3.71924	0.00019982	0.00380867
ENSG00000223551	TMSB4XP4	41.3089	1.09444	0.221403	4.94321	7.6846e-07	4.79012e-05
ENSG00000230149		12.2225	1.09324	0.292215	3.74123	0.000183123	0.00357204
ENSG00000220517	ASS1P1	7.28399	1.09191	0.308102	3.544	0.000394105	0.00637265
ENSG00000106948	AKNA	758.425	1.09035	0.213758	5.10085	3.38125e-07	2.37963e-05
ENSG00000273154		3.65913	1.09009	0.385731	2.82604	0.00471275	0.0381893
ENSG00000081237	PTPRC	1382.93	1.0891	0.283042	3.84784	0.000119164	0.00260984
ENSG00000204434		5.21698	1.08824	0.334385	3.25446	0.00113609	0.0139007
ENSG00000160654	CD3G	111.117	1.08819	0.305129	3.56632	0.00036203	0.00598014
ENSG00000184730	APOBR	353.14	1.08757	0.212099	5.12766	2.93373e-07	2.10649e-05
ENSG00000197629	MPEG1	1201.58	1.08553	0.283835	3.82449	0.000131043	0.00280078
ENSG00000135077	HAVCR2	205.308	1.08486	0.310139	3.49799	0.000468786	0.0072196
ENSG00000274600	RIMBP3B	12.8075	1.08325	0.276599	3.91632	8.99112e-05	0.00209537
ENSG00000246084	LINC02325	5.7791	1.08253	0.376703	2.87371	0.00405687	0.0344317
ENSG00000012779	ALOX5	344.663	1.08137	0.227808	4.74683	2.06627e-06	0.000108929
ENSG00000186517	ARHGAP30	1153.3	1.08016	0.227422	4.74959	2.03833e-06	0.000107857
ENSG00000259605		29.2443	1.07973	0.284759	3.79173	0.000149603	0.00311988
ENSG00000290041		8.3818	1.07758	0.346295	3.11174	0.00185985	0.0197684
ENSG00000259952		2.98287	1.07754	0.370303	2.90988	0.00361565	0.0318074
ENSG00000180353	HCLS1	1080.18	1.07701	0.26908	4.00257	6.26587e-05	0.00158389
ENSG00000266235	MIR3176	5.0441	1.07644	0.375755	2.86473	0.00417362	0.0351269
ENSG00000272908		10.1228	1.07583	0.372594	2.88741	0.00388427	0.0335054
ENSG00000233264		11.0996	1.07492	0.379722	2.83081	0.00464306	0.0377325
ENSG00000254995	STX16-NPEPL1	36.1789	1.07392	0.271064	3.96188	7.43625e-05	0.0018166
ENSG00000146192	FGD2	369.525	1.07334	0.201724	5.32083	1.03297e-07	8.61678e-06
ENSG00000064201	TSPAN32	53.0428	1.07253	0.313232	3.42406	0.000616924	0.00884144
ENSG00000116824	CD2	245.737	1.07245	0.32919	3.25783	0.00112266	0.0137856
ENSG00000234498	RPL13AP20	130.85	1.07161	0.127971	8.37381	5.57838e-17	4.16353e-14
ENSG00000066336	SPI1	598.235	1.0715	0.248583	4.31043	1.62939e-05	0.000562198
ENSG00000028277	POU2F2	431.76	1.06885	0.332022	3.21921	0.00128546	0.0152227
ENSG00000120217	CD274	166.063	1.06862	0.355702	3.00425	0.00266233	0.0255595
ENSG00000260910		8.20304	1.06817	0.369719	2.88914	0.00386292	0.0333821
ENSG00000244242	IFITM10	81.2146	1.06697	0.313861	3.3995	0.000675098	0.00944604
ENSG00000271503	CCL5	338.013	1.0669	0.375935	2.83799	0.00453991	0.0372896
ENSG00000183150	GPR19	9.64941	1.064	0.303239	3.50877	0.000450179	0.0070347
ENSG00000134571	MYBPC3	10.6982	1.06388	0.390709	2.72294	0.00647044	0.0478152
ENSG00000234785	EEF1GP5	7.85077	1.06335	0.219107	4.8531	1.21544e-06	7.00654e-05
ENSG00000227242		7.03304	1.06292	0.339981	3.1264	0.00176962	0.0190868
ENSG00000152495	CAMK4	70.8467	1.06179	0.269901	3.934	8.35437e-05	0.00199618
ENSG00000179715	PCED1B	106.232	1.06012	0.302761	3.5015	0.000462647	0.00716635
ENSG00000117091	CD48	308.759	1.05983	0.333167	3.18108	0.00146728	0.0167756
ENSG00000176857		18.8105	1.05926	0.334175	3.16979	0.0015255	0.0172307
ENSG00000235852		6.0519	1.05746	0.380158	2.78163	0.0054087	0.0422224
ENSG00000117090	SLAMF1	120.32	1.0573	0.339378	3.1154	0.00183693	0.0196155
ENSG00000230155		7.79882	1.05506	0.382001	2.76193	0.00574614	0.0440941
ENSG00000163519	TRAT1	48.8334	1.05159	0.314909	3.33936	0.000839726	0.0110825
ENSG00000088827	SIGLEC1	432.294	1.05018	0.299348	3.50822	0.000451108	0.00704145
ENSG00000239713	APOBEC3G	191.293	1.04975	0.273223	3.84211	0.000121983	0.00266335
ENSG00000120949	TNFRSF8	39.9703	1.04915	0.262536	3.99623	6.43586e-05	0.00162252
ENSG00000102575	ACP5	1332.79	1.04846	0.287207	3.65053	0.000261697	0.00469854
ENSG00000156127	BATF	71.5488	1.04821	0.31547	3.32268	0.000891559	0.0116308
ENSG00000201772	SNORA5C	5.0601	1.04795	0.332029	3.15621	0.00159834	0.0177735
ENSG00000114013	CD86	169.821	1.04719	0.290238	3.60803	0.00030853	0.00534546
ENSG00000228981	RPS2P20	55.9739	1.04481	0.190637	5.48066	4.23747e-08	4.04657e-06
ENSG00000159496	RGL4	11.8077	1.04418	0.383965	2.71947	0.00653871	0.0481425
ENSG00000178723	GLULP4	5.45559	1.04295	0.296144	3.52177	0.000428676	0.00678465
ENSG00000207568	MIR203A	79.4836	1.04249	0.262401	3.97289	7.10044e-05	0.0017588
ENSG00000140749	IGSF6	240.156	1.04235	0.368055	2.83205	0.00462503	0.0376577
ENSG00000174502	SLC26A9	271.28	1.04228	0.304889	3.41855	0.000629558	0.0090043
ENSG00000162692	VCAM1	278.703	1.04186	0.301578	3.45468	0.000550942	0.00812998
ENSG00000243095		3.63699	1.04095	0.32878	3.16609	0.00154501	0.0174216
ENSG00000051523	CYBA	1767.65	1.04068	0.277804	3.74611	0.000179596	0.00353729
ENSG00000289412		7.56115	1.04068	0.33243	3.13053	0.00174489	0.0189334
ENSG00000139725	RHOF	198.259	1.0395	0.234999	4.42345	9.71386e-06	0.000385321
ENSG00000157303	SUSD3	56.8435	1.03819	0.270173	3.84269	0.000121693	0.00265906
ENSG00000286545		7.17236	1.03746	0.382509	2.71225	0.0066828	0.0488649
ENSG00000259448		9.72151	1.03577	0.297466	3.48199	0.000497707	0.00754864
ENSG00000205436	EXOC3L4	24.6638	1.03534	0.363477	2.84843	0.00439358	0.0364786
ENSG00000229124	VIM-AS1	64.6036	1.03518	0.218511	4.73742	2.1646e-06	0.00011327
ENSG00000171608	PIK3CD	418.022	1.03515	0.200445	5.16425	2.41408e-07	1.80179e-05
ENSG00000179583	CIITA	863.022	1.03502	0.221094	4.68134	2.85007e-06	0.000142313
ENSG00000135916	ITM2C	1645.97	1.03379	0.308906	3.34662	0.000818034	0.0108823
ENSG00000156113	KCNMA1	214.643	1.03313	0.352018	2.93489	0.00333671	0.0301484
ENSG00000290692	LOC613038	5.71337	1.03221	0.364507	2.83181	0.00462854	0.0376577
ENSG00000241163	LINC00877	19.1271	1.03187	0.380222	2.71386	0.0066504	0.0487261
ENSG00000139832	RAB20	92.4732	1.03148	0.320564	3.21772	0.00129213	0.0152952
ENSG00000279611		8.11077	1.03104	0.286341	3.60072	0.000317331	0.00544634
ENSG00000141526	SLC16A3	531.163	1.03026	0.344997	2.98627	0.002824	0.0266005
ENSG00000261286	ATP2C2-AS1	24.4177	1.02991	0.269125	3.8269	0.000129769	0.00278405
ENSG00000273669		6.73635	1.02899	0.37665	2.73195	0.00629604	0.0469793
ENSG00000269855	RNF225	236.239	1.02784	0.372427	2.75985	0.00578274	0.0442553
ENSG00000234268		46.2174	1.02762	0.191712	5.36024	8.31093e-08	7.16458e-06
ENSG00000168026	TTC21A	85.6994	1.027	0.201841	5.0882	3.61484e-07	2.50692e-05
ENSG00000258810		9.41994	1.02671	0.372903	2.7533	0.00589987	0.0449214
ENSG00000286905		5.85766	1.02653	0.359073	2.85883	0.00425211	0.0355852
ENSG00000213658	LAT	26.0669	1.02562	0.260565	3.93616	8.27957e-05	0.001985
ENSG00000169442	CD52	391.854	1.02539	0.301535	3.40058	0.000672437	0.00942733
ENSG00000186453	FAM228A	5.78409	1.02504	0.350351	2.92574	0.00343634	0.0307449
ENSG00000279369		32.9999	1.02392	0.306136	3.34466	0.000823827	0.0109434
ENSG00000150681	RGS18	40.2823	1.02158	0.30754	3.32179	0.000894422	0.0116472
ENSG00000227376		261.806	1.02089	0.275792	3.70167	0.000214184	0.00403098
ENSG00000227407		4.60606	1.02024	0.373698	2.73011	0.00633127	0.0471677
ENSG00000005961	ITGA2B	15.3348	1.01818	0.235858	4.3169	1.58238e-05	0.000550601
ENSG00000237676		6.60752	1.01798	0.247737	4.10912	3.97174e-05	0.00111091
ENSG00000162572	SCNN1D	127.877	1.01476	0.248707	4.08016	4.50053e-05	0.00122987
ENSG00000179163	FUCA1	754.025	1.01466	0.297232	3.41368	0.000640921	0.00910951
ENSG00000155926	SLA	380.055	1.01464	0.239407	4.23815	2.25373e-05	0.000719824
ENSG00000139572	GPR84	23.7403	1.01283	0.332983	3.0417	0.00235247	0.0234272
ENSG00000227039	ITGB2-AS1	116.232	1.01245	0.325299	3.11237	0.00185593	0.0197367
ENSG00000124334	IL9R	11.3904	1.01187	0.332444	3.04373	0.00233664	0.0233269
ENSG00000228071	RPL7P47	4.58148	1.01159	0.315925	3.202	0.00136479	0.0158791
ENSG00000170909	OSCAR	101.983	1.01076	0.303649	3.32872	0.000872462	0.0114242
ENSG00000000938	FGR	252.076	1.01069	0.299287	3.37698	0.000732856	0.0100267
ENSG00000153898	MCOLN2	108.491	1.01022	0.250174	4.03809	5.38884e-05	0.00140347
ENSG00000015285	WAS	220.436	1.00945	0.269751	3.74215	0.000182454	0.00356756
ENSG00000056558	TRAF1	341.449	1.00899	0.208008	4.85073	1.23009e-06	7.04807e-05
ENSG00000198771	RCSD1	340.136	1.00855	0.293392	3.43756	0.000586989	0.00852005
ENSG00000257594	GALNT4	7.67791	1.00844	0.270167	3.73264	0.000189486	0.0036584
ENSG00000238121	LINC00426	43.6828	1.00827	0.26357	3.82542	0.000130548	0.00279653
ENSG00000101336	HCK	424.73	1.00796	0.278604	3.61789	0.000297019	0.00517448
ENSG00000137474	MYO7A	94.5368	1.0079	0.259571	3.88295	0.000103197	0.0023303
ENSG00000172794	RAB37	78.4973	1.00763	0.308184	3.26958	0.00107707	0.0133631
ENSG00000280135		16.8945	1.00707	0.368659	2.73173	0.00630035	0.0469991
ENSG00000162004	CCDC78	8.77257	1.00625	0.327105	3.07624	0.0020963	0.0214718
ENSG00000043462	LCP2	464.179	1.00568	0.274729	3.66063	0.000251592	0.00456828
ENSG00000230721	RPL17P5	5.76583	1.00271	0.300069	3.34159	0.000832985	0.0110192
ENSG00000140368	PSTPIP1	166.076	1.00232	0.234616	4.27219	1.93561e-05	0.000640581
ENSG00000214787	MS4A4E	39.7633	1.00191	0.28168	3.55691	0.000375239	0.00613756
ENSG00000232794		4.73494	1.00114	0.280973	3.56311	0.000366486	0.00603616
ENSG00000223416		28.5338	-1.00541	0.352696	-2.85064	0.00436315	0.0363216
ENSG00000283498	MIR1244-2	1099.98	-1.00553	0.118774	-8.46592	2.54145e-17	1.94813e-14
ENSG00000198157	HMGN5	242.309	-1.0069	0.169963	-5.92422	3.13782e-09	4.08233e-07
ENSG00000176343		18.9893	-1.00959	0.234107	-4.31252	1.61402e-05	0.000557575
ENSG00000223861	RPS10P6	10.7374	-1.01129	0.331176	-3.05363	0.0022609	0.0227862
ENSG00000146469	VIP	14.2197	-1.01143	0.368894	-2.74179	0.00611046	0.0460305
ENSG00000271198		6.47901	-1.01149	0.325271	-3.10968	0.00187293	0.0198423
ENSG00000259079		5.88035	-1.01394	0.278756	-3.63738	0.000275421	0.00489136
ENSG00000226781		38.7394	-1.01415	0.154799	-6.5514	5.7001e-11	1.14657e-08
ENSG00000258904		9.66632	-1.01876	0.322187	-3.16202	0.00156676	0.017568
ENSG00000241081	RPL22P2	115.406	-1.01887	0.149707	-6.80576	1.00514e-11	2.50069e-09
ENSG00000278601		21.1899	-1.021	0.343243	-2.97458	0.00293393	0.0273814
ENSG00000269947		12.4902	-1.02513	0.287212	-3.56924	0.000358014	0.00593801
ENSG00000213152	RPL7AP60	9.07375	-1.02739	0.37677	-2.72683	0.00639465	0.0474405
ENSG00000233868		43.5619	-1.02841	0.143351	-7.17406	7.28054e-13	2.4293e-10
ENSG00000162614	NEXN	258.128	-1.04002	0.344095	-3.02248	0.00250715	0.024495
ENSG00000124399	NDUFB4P12	13.0758	-1.05002	0.283086	-3.70919	0.000207924	0.00393667
ENSG00000089048	ESF1	942.736	-1.05037	0.15429	-6.80775	9.91379e-12	2.48827e-09
ENSG00000289629		6.05882	-1.0515	0.340526	-3.08786	0.002016	0.0208831
ENSG00000226247		15.2871	-1.0572	0.199102	-5.30986	1.09711e-07	9.09828e-06
ENSG00000291090	CCDC144BP	29.1063	-1.06143	0.388137	-2.73469	0.00624388	0.0467148
ENSG00000231416	RPL34P5	12.0714	-1.06395	0.260645	-4.08199	4.46513e-05	0.00122476
ENSG00000198886	ND4	184628	-1.06472	0.170022	-6.26226	3.79432e-10	6.25665e-08
ENSG00000152779	SLC16A12	9.86651	-1.06529	0.377676	-2.82066	0.00479252	0.0385611
ENSG00000283023		15.2026	-1.06568	0.333646	-3.19405	0.00140294	0.0162342
ENSG00000266421	MIR4451	6.88246	-1.06784	0.381145	-2.80166	0.0050841	0.0402892
ENSG00000248527	MTATP6P1	13360.2	-1.07309	0.281964	-3.80575	0.000141374	0.00298336
ENSG00000225912	RPL26P36	562.553	-1.0736	0.152872	-7.02286	2.17375e-12	6.42206e-10
ENSG00000224208		5.13488	-1.07435	0.34835	-3.08411	0.00204165	0.0210411
ENSG00000286449		5.44086	-1.07468	0.388959	-2.76298	0.00572771	0.0440361
ENSG00000198899	ATP6	101356	-1.07521	0.164054	-6.55399	5.6019e-11	1.13487e-08
ENSG00000215319		29.9746	-1.0754	0.216399	-4.96953	6.71149e-07	4.30659e-05
ENSG00000115468	EFHD1	139.658	-1.08024	0.354347	-3.04855	0.00229951	0.0230537
ENSG00000196912	ANKRD36B	264.43	-1.0826	0.24448	-4.42819	9.50264e-06	0.000379809
ENSG00000198727	CYTB	101173	-1.08587	0.173186	-6.26995	3.61163e-10	6.02547e-08
ENSG00000213169	RPL8P4	32.4714	-1.09033	0.16853	-6.46964	9.82369e-11	1.85746e-08
ENSG00000231848	LOC124907760	4.38553	-1.09046	0.347679	-3.13641	0.0017103	0.0187083
ENSG00000290709		4.09758	-1.09185	0.359627	-3.03607	0.00239687	0.0237032
ENSG00000198938	COX3	124353	-1.09314	0.150588	-7.25911	3.89648e-13	1.47349e-10
ENSG00000237973	MTCO1P12	17522.2	-1.09319	0.174174	-6.27642	3.46454e-10	5.88392e-08
ENSG00000182600	SNORC	56.5462	-1.09459	0.351531	-3.11377	0.00184714	0.0196743
ENSG00000279649		9.58759	-1.0947	0.352279	-3.10747	0.00188698	0.0198933
ENSG00000259460		5.27848	-1.09618	0.36891	-2.97141	0.00296436	0.0275838
ENSG00000224839		69.0025	-1.0973	0.201976	-5.43285	5.54605e-08	5.1115e-06
ENSG00000288982		15.0922	-1.09744	0.265345	-4.13588	3.53603e-05	0.00101302
ENSG00000253284		14.9967	-1.09763	0.279565	-3.92622	8.62913e-05	0.00204632
ENSG00000210196		20.2804	-1.10393	0.309429	-3.56764	0.000360213	0.00596402
ENSG00000264235	MYL12-AS1	6.91028	-1.10716	0.316664	-3.49632	0.00047173	0.0072516
ENSG00000205871	RPS3AP47	74.3921	-1.10934	0.148567	-7.46693	8.20895e-14	3.81676e-11
ENSG00000236312		35.0378	-1.11127	0.175507	-6.33176	2.42387e-10	4.24357e-08
ENSG00000253384		5.63188	-1.11622	0.276406	-4.03833	5.38327e-05	0.00140347
ENSG00000278963		5.35119	-1.11777	0.389181	-2.87211	0.00407744	0.0345219
ENSG00000286314		13.8901	-1.11828	0.370669	-3.01692	0.00255355	0.0248197
ENSG00000228354		4.40751	-1.11955	0.327733	-3.41605	0.000635365	0.00907008
ENSG00000229605	RPL21P93	170.379	-1.11961	0.172986	-6.47229	9.65295e-11	1.83743e-08
ENSG00000263105		4.36807	-1.12118	0.404783	-2.76982	0.0056087	0.0433681
ENSG00000236058	RPL17P36	13.1806	-1.12727	0.201617	-5.59114	2.2559e-08	2.40154e-06
ENSG00000221639	LOC124900180	6.60593	-1.12992	0.398463	-2.8357	0.00457252	0.0374309
ENSG00000262265		19.0876	-1.13185	0.299831	-3.77495	0.000160038	0.0032561
ENSG00000198840	ND3	25945.2	-1.13229	0.193607	-5.84838	4.96374e-09	6.20183e-07
ENSG00000232134	RPS15AP12	112.527	-1.13299	0.113115	-10.0163	1.2927e-23	2.15669e-20
ENSG00000239797	RPL21P39	146.914	-1.1347	0.141199	-8.03617	9.26878e-16	5.84181e-13
ENSG00000259746		36.302	-1.13546	0.226382	-5.01566	5.28514e-07	3.46984e-05
ENSG00000243004		9.18366	-1.14265	0.279104	-4.09401	4.23974e-05	0.00117086
ENSG00000279981		9.0789	-1.14379	0.370238	-3.08933	0.00200609	0.0208187
ENSG00000248483	POU5F2	13.1203	-1.14665	0.310446	-3.69354	0.000221153	0.00413197
ENSG00000237763	AMY1A	5.06955	-1.14705	0.389673	-2.94363	0.00324388	0.029507
ENSG00000242094		7.1046	-1.14842	0.366363	-3.13464	0.00172067	0.0187771
ENSG00000249307	LINC01088	16.5929	-1.14862	0.408496	-2.81183	0.00492611	0.0392897
ENSG00000243663	RPS4XP14	32.3793	-1.14896	0.205698	-5.58567	2.328e-08	2.45452e-06
ENSG00000243918	EIF4BP8	5.11358	-1.15134	0.301617	-3.81723	0.000134956	0.00287143
ENSG00000255621		3.95032	-1.15766	0.427404	-2.70858	0.00675727	0.0491788
ENSG00000254373		44.0341	-1.16021	0.191365	-6.06279	1.3378e-09	1.93139e-07
ENSG00000261557		12.4428	-1.17277	0.255777	-4.58514	4.53683e-06	0.000209048
ENSG00000233780	LINC00367	4.28071	-1.17397	0.379596	-3.09269	0.0019835	0.0206824
ENSG00000219693		14.988	-1.17696	0.417266	-2.82065	0.00479261	0.0385611
ENSG00000234925		127.455	-1.17928	0.127868	-9.22262	2.89926e-20	3.28915e-17
ENSG00000234709		25.8952	-1.18523	0.280227	-4.22955	2.34164e-05	0.000738751
ENSG00000234859	LOC100505782	16.3831	-1.19355	0.408742	-2.92005	0.00349973	0.031145
ENSG00000238222		3.90016	-1.19573	0.3911	-3.05736	0.00223299	0.0225702
ENSG00000280441		104.821	-1.20623	0.381845	-3.15895	0.0015834	0.0176608
ENSG00000291109	CES1P1	16.5554	-1.2105	0.35089	-3.44982	0.000560971	0.00823435
ENSG00000226721	EEF1DP2	120.7	-1.21309	0.204272	-5.93863	2.87422e-09	3.79156e-07
ENSG00000257851	HNRNPA3P10	28.1083	-1.21485	0.184614	-6.58048	4.68947e-11	9.73887e-09
ENSG00000243806	RPL7P18	17.1974	-1.21776	0.398085	-3.05905	0.0022204	0.022475
ENSG00000243680		45.0783	-1.21956	0.166939	-7.30541	2.76429e-13	1.10423e-10
ENSG00000243175	RPSAP36	16.7385	-1.2278	0.358131	-3.42836	0.000607239	0.00872468
ENSG00000235297		524.988	-1.23372	0.117048	-10.5403	5.62976e-26	9.97945e-23
ENSG00000241641		7.35071	-1.23717	0.457978	-2.70139	0.00690511	0.0499217
ENSG00000230562		174.882	-1.23722	0.193724	-6.3865	1.6973e-10	3.10573e-08
ENSG00000252349	LOC124900397	10.4225	-1.23852	0.454486	-2.7251	0.00642818	0.0476146
ENSG00000282870		49.5221	-1.25197	0.197115	-6.35149	2.13237e-10	3.80367e-08
ENSG00000210144		13.3526	-1.25307	0.31277	-4.00637	6.166e-05	0.00156143
ENSG00000230067		13.2101	-1.25791	0.262227	-4.797	1.61056e-06	8.88689e-05
ENSG00000199562	RNU6-37P	10.2222	-1.25871	0.455535	-2.76314	0.00572477	0.0440333
ENSG00000288899		34.0163	-1.25909	0.270879	-4.64815	3.34931e-06	0.000161828
ENSG00000239559		67.235	-1.26573	0.184426	-6.86307	6.73958e-12	1.75365e-09
ENSG00000102452	NALCN	18.2659	-1.27298	0.365174	-3.48595	0.000490397	0.00745371
ENSG00000269570		3.2777	-1.27401	0.461148	-2.76269	0.00573274	0.0440482
ENSG00000243824	RPL12P6	114.475	-1.27523	0.179051	-7.12216	1.0625e-12	3.3662e-10
ENSG00000255909		56.9328	-1.27765	0.185941	-6.87129	6.36225e-12	1.6708e-09
ENSG00000246379	GNAO1-DT	5.99517	-1.28055	0.448689	-2.85397	0.00431765	0.036038
ENSG00000225419	RPL21P3	6.47549	-1.28164	0.27953	-4.58498	4.54035e-06	0.000209048
ENSG00000225972	MTND1P23	852.919	-1.2822	0.307906	-4.16426	3.12359e-05	0.000922825
ENSG00000260691	ANKRD20A1	26.6186	-1.29905	0.295908	-4.39005	1.13322e-05	0.000433744
ENSG00000241985		7.40091	-1.29999	0.420802	-3.08933	0.00200611	0.0208187
ENSG00000279589		5.70376	-1.30164	0.388461	-3.35075	0.000805932	0.0107516
ENSG00000231035	RPL7L1P9	2.97573	-1.31043	0.483928	-2.70791	0.00677094	0.049253
ENSG00000210135		4.66927	-1.31942	0.44879	-2.93996	0.00328258	0.0297446
ENSG00000281344		51.5583	-1.32548	0.409325	-3.23822	0.00120278	0.0144676
ENSG00000200257	RNU6-97P	3.63616	-1.32583	0.469866	-2.82172	0.00477665	0.0385146
ENSG00000243504	RPS23P1	2.84818	-1.32653	0.436016	-3.0424	0.00234701	0.0233893
ENSG00000005187	ACSM3	157.859	-1.32661	0.469812	-2.8237	0.00474722	0.0383701
ENSG00000234354		111.955	-1.32886	0.25899	-5.13093	2.88318e-07	2.07545e-05
ENSG00000200834		6.42984	-1.33301	0.487829	-2.73253	0.00628492	0.0469333
ENSG00000210107		45.3022	-1.33314	0.249725	-5.33842	9.37609e-08	7.93805e-06
ENSG00000237406	NDUFA9P1	12.7266	-1.33407	0.370461	-3.60111	0.000316857	0.00544319
ENSG00000227617	CERS6-AS1	3.43122	-1.34652	0.451656	-2.98129	0.00287034	0.0269048
ENSG00000102466	FGF14	10.8533	-1.34948	0.357207	-3.77786	0.000158179	0.00324008
ENSG00000178568	ERBB4	28.4244	-1.35382	0.450718	-3.0037	0.00266721	0.0255652
ENSG00000241429	EEF1A1P25	58.2495	-1.35448	0.195177	-6.93973	3.92843e-12	1.09234e-09
ENSG00000224261	RPSAP18	33.5043	-1.37677	0.156095	-8.82007	1.14388e-18	1.08142e-15
ENSG00000205456	TP53TG3D	7.90613	-1.38247	0.487439	-2.83619	0.00456551	0.0374132
ENSG00000279289		10.9085	-1.39813	0.410373	-3.40698	0.000656859	0.00927319
ENSG00000270533		4.72186	-1.39948	0.463919	-3.01664	0.00255592	0.0248342
ENSG00000177725		2.79219	-1.40297	0.504347	-2.78176	0.00540647	0.0422187
ENSG00000226985	LINC01203	2.87783	-1.40612	0.519473	-2.70681	0.00679331	0.0493524
ENSG00000260971		4.47827	-1.40972	0.428737	-3.28808	0.00100872	0.0127152
ENSG00000250302	LINC01618	4.75449	-1.41556	0.48051	-2.94595	0.00321962	0.0293617
ENSG00000286828		4.23985	-1.41691	0.443538	-3.19456	0.00140043	0.0162118
ENSG00000136881	BAAT	2.50596	-1.42292	0.493974	-2.88055	0.00396976	0.0339434
ENSG00000261315		7.35403	-1.4236	0.453368	-3.14006	0.00168911	0.0185325
ENSG00000289404		24.5806	-1.42434	0.331589	-4.29551	1.74292e-05	0.000590595
ENSG00000231878		65.9237	-1.42848	0.213917	-6.67773	2.42665e-11	5.46227e-09
ENSG00000242142		8.16447	-1.42993	0.411822	-3.4722	0.000516218	0.00774245
ENSG00000259398		7.93546	-1.43027	0.448591	-3.18836	0.0014308	0.016476
ENSG00000248559		4.9784	-1.43128	0.449506	-3.18411	0.001452	0.0166457
ENSG00000182968	SOX1	9.14562	-1.43738	0.351752	-4.08635	4.38222e-05	0.00120903
ENSG00000241772		24.4292	-1.43831	0.338347	-4.251	2.12817e-05	0.000689818
ENSG00000250461		222.254	-1.44045	0.271633	-5.30293	1.13958e-07	9.39553e-06
ENSG00000248787		7.33187	-1.44479	0.454911	-3.17598	0.00149331	0.0169414
ENSG00000206768		2.96986	-1.45123	0.529765	-2.73938	0.00615555	0.0462351
ENSG00000229704		5.5227	-1.45717	0.453229	-3.21509	0.00130404	0.0153811
ENSG00000270951		3.40832	-1.46065	0.52704	-2.77143	0.0055811	0.0432254
ENSG00000289017		15.5136	-1.46146	0.401735	-3.63786	0.00027491	0.0048884
ENSG00000196557	CACNA1H	414.057	-1.46237	0.492623	-2.96854	0.00299214	0.0277673
ENSG00000198695	ND6	1303.56	-1.47067	0.200176	-7.3469	2.02852e-13	8.21896e-11
ENSG00000224593		13.592	-1.47808	0.421248	-3.50882	0.0004501	0.0070347
ENSG00000225764	P3H2-AS1	5.77459	-1.4808	0.468638	-3.1598	0.00157878	0.0176288
ENSG00000164690	SHH	10.0366	-1.48442	0.548079	-2.70841	0.00676073	0.0491914
ENSG00000236044		284.247	-1.48842	0.379047	-3.92674	8.61035e-05	0.00204421
ENSG00000269560		3.54645	-1.49607	0.533605	-2.8037	0.00505198	0.0400907
ENSG00000279476		12.1323	-1.49891	0.363036	-4.12882	3.64633e-05	0.00103729
ENSG00000236501		10.083	-1.50089	0.453341	-3.31073	0.000930531	0.0119946
ENSG00000271461	CKAP2LP1	3.10884	-1.50202	0.527161	-2.84926	0.00438216	0.0364324
ENSG00000249098		2.52595	-1.50853	0.543337	-2.77642	0.00549617	0.0427544
ENSG00000278972		6.99787	-1.51032	0.390035	-3.87228	0.000107824	0.00241748
ENSG00000180537	RNF182	13.3141	-1.51335	0.414434	-3.65161	0.000260599	0.00468979
ENSG00000221406		4.5538	-1.51664	0.476767	-3.18108	0.00146726	0.0167756
ENSG00000249532	MIR302CHG	5.10719	-1.5191	0.4915	-3.09075	0.00199652	0.0207723
ENSG00000244256	RN7SL130P	2.455	-1.52136	0.541617	-2.80892	0.00497077	0.0395792
ENSG00000274422		371.113	-1.52872	0.281057	-5.4392	5.35193e-08	4.97676e-06
ENSG00000260465		2.22747	-1.54249	0.489947	-3.14828	0.00164234	0.0181315
ENSG00000115844	DLX2	5.36608	-1.54437	0.571731	-2.70122	0.00690851	0.0499336
ENSG00000277459		2.85929	-1.54717	0.544282	-2.84259	0.00447492	0.0369562
ENSG00000226928		7.28225	-1.55169	0.554699	-2.79735	0.00515237	0.0406259
ENSG00000202347	RNU1-16P	3.76126	-1.55383	0.523593	-2.96762	0.00300111	0.0278071
ENSG00000290721		2.63497	-1.5669	0.574057	-2.72952	0.00634274	0.0472159
ENSG00000188015	S100A3	231.061	-1.5762	0.480874	-3.27778	0.00104625	0.0130895
ENSG00000233524		4.30057	-1.57909	0.557089	-2.83453	0.00458926	0.0374886
ENSG00000243838	PSMC1P7	8.02339	-1.58099	0.518942	-3.04657	0.00231468	0.0231565
ENSG00000174501	ANKRD36C	312.841	-1.58126	0.234509	-6.74282	1.55338e-11	3.70226e-09
ENSG00000250365	HEATR5A-DT	2.44433	-1.59108	0.512259	-3.10602	0.00189625	0.0199545
ENSG00000207208	RNU6-790P	2.66202	-1.59478	0.55235	-2.88726	0.00388611	0.0335111
ENSG00000250125	LINC02232	26.09	-1.59524	0.552613	-2.88671	0.00389289	0.0335389
ENSG00000287284		3.13953	-1.61708	0.565274	-2.8607	0.00422709	0.0354386
ENSG00000288597		3.79251	-1.62029	0.59658	-2.71596	0.00660838	0.0485436
ENSG00000204086	RPA4	4.2442	-1.63207	0.50153	-3.25418	0.00113721	0.0139025
ENSG00000239198	RPL5P22	6.94492	-1.63405	0.273828	-5.96744	2.41011e-09	3.25502e-07
ENSG00000278996		89.8245	-1.63956	0.379867	-4.31614	1.58778e-05	0.000550601
ENSG00000230837	RPL31P2	16.572	-1.64053	0.292338	-5.61175	2.0029e-08	2.17649e-06
ENSG00000288694		6.70918	-1.65292	0.446286	-3.70372	0.000212463	0.00400657
ENSG00000278075		2.21751	-1.65508	0.577215	-2.86735	0.00413928	0.0349088
ENSG00000235683		3.99578	-1.66563	0.528071	-3.15417	0.00160953	0.0178569
ENSG00000242318	RPL21P48	3.33534	-1.67338	0.519568	-3.22071	0.00127872	0.0151591
ENSG00000202337	RNU6-8	3.19084	-1.67802	0.490827	-3.41876	0.000629078	0.00900197
ENSG00000284862	CCDC39	3.64385	-1.67939	0.538875	-3.11647	0.00183028	0.0195667
ENSG00000242808	SOX2-OT	15.0825	-1.68055	0.40641	-4.13512	3.54766e-05	0.00101328
ENSG00000261476		2.97769	-1.68315	0.545226	-3.08707	0.00202141	0.0209086
ENSG00000142619	PADI3	73.5547	-1.68343	0.456766	-3.68553	0.000228223	0.00423063
ENSG00000280060		2.4322	-1.68688	0.559948	-3.01257	0.00259047	0.0250839
ENSG00000288867	PPIAL4C	18.4323	-1.68735	0.270398	-6.24025	4.36879e-10	7.00043e-08
ENSG00000242358		25.8986	-1.68836	0.257476	-6.55737	5.47655e-11	1.11745e-08
ENSG00000128655	PDE11A	9.02155	-1.69072	0.590192	-2.86469	0.00417413	0.0351269
ENSG00000229268	PES1P2	1.6442	-1.69162	0.555811	-3.04352	0.00233829	0.023331
ENSG00000260088	DDX59-AS1	1.84337	-1.6965	0.602658	-2.81503	0.00487722	0.0390095
ENSG00000251234		2.04366	-1.7006	0.487805	-3.48624	0.000489868	0.00744967
ENSG00000265123	RN7SL200P	4.36578	-1.70086	0.547208	-3.10825	0.00188199	0.0198781
ENSG00000267852		2.88751	-1.70917	0.629503	-2.71511	0.00662539	0.0486308
ENSG00000229896		4.58978	-1.71327	0.560558	-3.05637	0.00224037	0.0226287
ENSG00000180211	RPL23P6	53.5568	-1.72208	0.191531	-8.99115	2.44649e-19	2.39266e-16
ENSG00000185290	NUPR2	4.19454	-1.72421	0.498912	-3.45593	0.000548398	0.0081147
ENSG00000141744	PNMT	4.67822	-1.72465	0.610565	-2.82468	0.00473285	0.0382864
ENSG00000233623	PGAM1P11	2.212	-1.72587	0.533941	-3.23232	0.00122789	0.0147129
ENSG00000257531		10.5873	-1.72959	0.458832	-3.76955	0.000163542	0.00329917
ENSG00000127831	VIL1	4.17997	-1.73418	0.553217	-3.13472	0.00172017	0.0187771
ENSG00000257839		5.46885	-1.73427	0.353991	-4.89919	9.62329e-07	5.74812e-05
ENSG00000257764		5.99229	-1.73625	0.558244	-3.11019	0.00186967	0.019816
ENSG00000204967	PCDHA4	6.46229	-1.74184	0.560465	-3.10785	0.00188451	0.0198915
ENSG00000235899	LINC01564	2.39853	-1.74565	0.553274	-3.15513	0.00160425	0.017822
ENSG00000170959	DCDC1	4.65418	-1.75114	0.609452	-2.8733	0.00406207	0.0344317
ENSG00000255129		1.93199	-1.76052	0.541794	-3.24943	0.00115636	0.0140758
ENSG00000234665		11.8907	-1.7645	0.619835	-2.84672	0.00441722	0.0366212
ENSG00000251676	SNHG27	4.47238	-1.76537	0.523427	-3.37271	0.000744334	0.0101348
ENSG00000210127		10.731	-1.7736	0.322579	-5.49818	3.83729e-08	3.71445e-06
ENSG00000273768	LOC124904613	2.01179	-1.77765	0.613439	-2.89785	0.0037573	0.0327317
ENSG00000134343	ANO3	7.1352	-1.77898	0.399348	-4.45471	8.40053e-06	0.000342322
ENSG00000250321		397.274	-1.79849	0.114497	-15.7077	1.33848e-55	1.2654e-51
ENSG00000140527	WDR93	3.39934	-1.80616	0.588622	-3.06846	0.00215167	0.0219201
ENSG00000235597	LINC01102	4.71141	-1.81384	0.65705	-2.76058	0.0057699	0.0442047
ENSG00000148123	PLPPR1	3.09679	-1.8154	0.66085	-2.74706	0.00601317	0.0454909
ENSG00000251562	MALAT1	84542.6	-1.81821	0.212577	-8.55321	1.19714e-17	9.70096e-15
ENSG00000188729	OSTN	5.27508	-1.83454	0.678846	-2.70245	0.00688315	0.049801
ENSG00000210194		21.6479	-1.83651	0.326507	-5.62472	1.85804e-08	2.04255e-06
ENSG00000221611	LOC124903100	2.90341	-1.84587	0.633755	-2.9126	0.00358438	0.0316009
ENSG00000266371		5.26849	-1.85641	0.630652	-2.94363	0.00324385	0.029507
ENSG00000282100		11.3421	-1.86745	0.442836	-4.21703	2.47539e-05	0.000773206
ENSG00000111291	GPRC5D	17.4642	-1.86755	0.645842	-2.89165	0.00383229	0.033187
ENSG00000036448	MYOM2	221.683	-1.87133	0.417478	-4.48246	7.37864e-06	0.000306852
ENSG00000196660	SLC30A10	11.8869	-1.87266	0.550726	-3.40034	0.000673009	0.00942733
ENSG00000248493		3.02569	-1.88516	0.631406	-2.98566	0.0028297	0.0266454
ENSG00000243007		7.47129	-1.88631	0.332203	-5.67817	1.36141e-08	1.54449e-06
ENSG00000276700	RNA5-8SN4	123.41	-1.8982	0.302649	-6.27194	3.56578e-10	5.98417e-08
ENSG00000138347	MYPN	6.20905	-1.90308	0.607914	-3.13051	0.00174501	0.0189334
ENSG00000225535	LINC01393	4.40915	-1.90875	0.706026	-2.70351	0.00686116	0.0496672
ENSG00000267526		2.52132	-1.91554	0.589596	-3.2489	0.00115852	0.01409
ENSG00000255358		8.80924	-1.9422	0.460621	-4.21649	2.48131e-05	0.0007742
ENSG00000235613	NSRP1P1	35.0437	-1.94314	0.371047	-5.23692	1.63278e-07	1.29354e-05
ENSG00000267165		1.90203	-1.94355	0.611631	-3.17765	0.00148472	0.0168844
ENSG00000254422		1.29299	-1.9481	0.706129	-2.75885	0.00580055	0.0443676
ENSG00000201428		2.137	-1.94917	0.648457	-3.00586	0.00264833	0.0254789
ENSG00000171819	ANGPTL7	54.9796	-1.94989	0.687342	-2.83686	0.00455596	0.0373565
ENSG00000172000	ZNF556	4.48517	-1.95198	0.572783	-3.40789	0.000654674	0.00925341
ENSG00000273079	GRIN2B	3.57307	-1.9715	0.695288	-2.83552	0.0045751	0.0374309
ENSG00000258090		15.6467	-1.97688	0.298261	-6.62803	3.402e-11	7.42211e-09
ENSG00000179428	IL6-AS1	3.80726	-1.97927	0.626005	-3.16175	0.00156826	0.017568
ENSG00000277112		8.54236	-1.98194	0.440212	-4.50225	6.72376e-06	0.000283779
ENSG00000232032		2.555	-1.98558	0.690362	-2.87614	0.00402571	0.0342771
ENSG00000289326		1.57049	-2.00115	0.732756	-2.73098	0.00631455	0.0470802
ENSG00000288876		2.50692	-2.01889	0.655214	-3.08127	0.00206122	0.0211966
ENSG00000237887		13.1453	-2.034	0.475337	-4.27906	1.87683e-05	0.000625509
ENSG00000200840	RNU6-82P	1.40224	-2.03633	0.752582	-2.70579	0.00681427	0.049443
ENSG00000271917		2.10707	-2.04323	0.671025	-3.04493	0.00232733	0.0232586
ENSG00000283152	MIR3120	1.61131	-2.05507	0.700709	-2.93284	0.00335873	0.0302414
ENSG00000272234		4.91197	-2.05709	0.44402	-4.63288	3.60605e-06	0.00017247
ENSG00000278931		8.08514	-2.06183	0.535416	-3.8509	0.000117684	0.00258507
ENSG00000187094	CCK	2.13666	-2.07156	0.706166	-2.93353	0.00335127	0.0302029
ENSG00000249335		3.05787	-2.07839	0.605231	-3.43405	0.000594641	0.00859081
ENSG00000155026	RSPH10B	3.2012	-2.07955	0.657103	-3.16473	0.00155226	0.0174634
ENSG00000234788	HSPA8P3	2.1747	-2.08034	0.731653	-2.84335	0.00446419	0.0369243
ENSG00000267083	KRT18P61	3.50891	-2.10051	0.527148	-3.98467	6.75746e-05	0.00169307
ENSG00000127530	OR7C1	20.1205	-2.11521	0.466523	-4.53399	5.78794e-06	0.000254903
ENSG00000183055		71.8393	-2.11934	0.406131	-5.21835	1.80522e-07	1.41827e-05
ENSG00000285838		2.359	-2.12041	0.768817	-2.75801	0.00581541	0.0444334
ENSG00000250170		3.82451	-2.12824	0.566267	-3.75837	0.000171023	0.00341829
ENSG00000176054	RPL23P2	45.8454	-2.14152	0.302424	-7.0812	1.42917e-12	4.31213e-10
ENSG00000226520		6.41267	-2.1537	0.530596	-4.05903	4.92773e-05	0.00131601
ENSG00000279439		1.79063	-2.16624	0.75646	-2.86365	0.0041879	0.0351858
ENSG00000256347		1.31485	-2.17093	0.770468	-2.81767	0.00483729	0.0387886
ENSG00000222276	RNU2-33P	2.4809	-2.17699	0.600349	-3.6262	0.000287622	0.00506365
ENSG00000133640	LRRIQ1	9.76326	-2.20729	0.438542	-5.03325	4.82224e-07	3.21808e-05
ENSG00000225933		4.1419	-2.21334	0.56928	-3.88796	0.00010109	0.00229002
ENSG00000204889	KRT40	9.45482	-2.21469	0.807836	-2.7415	0.00611586	0.0460467
ENSG00000264895		50.3558	-2.21735	0.317707	-6.97925	2.96768e-12	8.58871e-10
ENSG00000254907		1.84934	-2.21769	0.700711	-3.16491	0.00155132	0.0174634
ENSG00000231863		6.02079	-2.22876	0.582493	-3.82625	0.000130112	0.00278929
ENSG00000169402	RSPH10B2	4.79974	-2.24446	0.640393	-3.50481	0.000456931	0.00710109
ENSG00000263781		9.26876	-2.24795	0.32229	-6.97491	3.06059e-12	8.76811e-10
ENSG00000279502		5.04999	-2.25255	0.573967	-3.92452	8.69027e-05	0.00205138
ENSG00000236714	LINC01844	2.58574	-2.25419	0.788474	-2.85893	0.00425077	0.0355845
ENSG00000289443		2.76553	-2.28193	0.687423	-3.31955	0.000901636	0.0117089
ENSG00000213209		4.83606	-2.28253	0.406553	-5.61436	1.97293e-08	2.16048e-06
ENSG00000108759	KRT32	66.6211	-2.29301	0.76467	-2.9987	0.00271136	0.0258747
ENSG00000278879		13.5774	-2.33117	0.469363	-4.96667	6.81133e-07	4.35097e-05
ENSG00000231203	KRT8P10	6.92738	-2.33131	0.761823	-3.06017	0.00221209	0.0224181
ENSG00000221083	LOC124900452	1.86172	-2.33501	0.726125	-3.21572	0.00130119	0.0153577
ENSG00000251056	ANKRD20A17P	5.0949	-2.34016	0.615643	-3.80117	0.000144013	0.00302556
ENSG00000278818		2.54475	-2.34275	0.737348	-3.17726	0.00148675	0.0168939
ENSG00000253218		1.49646	-2.34521	0.771249	-3.0408	0.00235954	0.0234571
ENSG00000260469		2.68644	-2.34598	0.753966	-3.11152	0.00186127	0.0197691
ENSG00000230863		1.44623	-2.36614	0.84721	-2.79286	0.00522438	0.041034
ENSG00000262953		1.58577	-2.36975	0.682331	-3.47302	0.000514631	0.00772273
ENSG00000267934		2.5323	-2.38182	0.680921	-3.49794	0.000468862	0.0072196
ENSG00000213942	RPL31P10	51.0892	-2.38927	0.163025	-14.6559	1.23589e-48	7.01049e-45
ENSG00000282996		1.54399	-2.39488	0.837971	-2.85795	0.00426386	0.035673
ENSG00000231758		1.75131	-2.40157	0.829757	-2.89431	0.00379995	0.033009
ENSG00000147481	SNTG1	1.97676	-2.40267	0.88371	-2.71885	0.00655096	0.0481931
ENSG00000241743		14.2798	-2.40581	0.684143	-3.51652	0.000437237	0.00687413
ENSG00000218596		2.5019	-2.41242	0.626434	-3.85104	0.000117617	0.00258507
ENSG00000197099		3.6724	-2.43514	0.806286	-3.0202	0.0025261	0.0246288
ENSG00000259905	PWRN1	5.54436	-2.43751	0.835864	-2.91616	0.00354369	0.0313683
ENSG00000289472		7.48639	-2.46365	0.56737	-4.34222	1.41048e-05	0.000508263
ENSG00000228559		3.07439	-2.46367	0.690065	-3.5702	0.000356711	0.00592333
ENSG00000289528		8.5441	-2.46381	0.442863	-5.56336	2.64635e-08	2.7293e-06
ENSG00000265142	MIR133A1HG	2.30557	-2.46682	0.877838	-2.81011	0.00495248	0.0394557
ENSG00000070019	GUCY2C	59.4731	-2.47583	0.724279	-3.41833	0.000630061	0.00900694
ENSG00000185559	DLK1	15.8457	-2.47973	0.870351	-2.84911	0.00438416	0.0364324
ENSG00000224347	SCEL-AS1	1.93463	-2.48334	0.709946	-3.49793	0.000468884	0.0072196
ENSG00000241158	ADAMTS9-AS1	2.89412	-2.48782	0.787489	-3.15918	0.00158214	0.0176595
ENSG00000286896	LOC105377451	2.14299	-2.4913	0.852082	-2.92378	0.00345814	0.0308955
ENSG00000119547	ONECUT2	1.93661	-2.50389	0.653536	-3.8313	0.000127467	0.00274504
ENSG00000079841	RIMS1	4.47517	-2.50826	0.819558	-3.0605	0.0022097	0.0224147
ENSG00000240405	SAMMSON	4.51784	-2.54052	0.935871	-2.7146	0.00663552	0.0486676
ENSG00000284902		1.32674	-2.57161	0.922571	-2.78744	0.00531265	0.0416121
ENSG00000252126	RNU6-313P	1.39866	-2.58524	0.792278	-3.26304	0.00110224	0.0136062
ENSG00000170442	KRT86	86.5545	-2.58888	0.923043	-2.80472	0.005036	0.0400132
ENSG00000263745	LOC105371956	2.38043	-2.59289	0.848483	-3.05591	0.00224378	0.0226551
[truncated: 80 more rows]
