# Supplementary material for: Transcriptomic profiling reveals distinct molecular signatures among lesion types in hidradenitis suppurativa
Source: Front Immunol. 2026 Feb 13;16:1715474. doi: 10.3389/fimmu.2025.1715474 (PMC12946153; doi:10.3389/fimmu.2025.1715474)
Supplement: Supplementary Table 4 — Results of overrepresentation analysis performed on the exclusively differentially expressed genes from draining tunnels, inflammatory nodules, non-draining tunnels, and non-lesional HS skin compared with normal skin from healthy individuals. [file Table4.xlsx]

## Sheet: Up_DT
Category	Term	RT	Genes	Count	%	P-Value	Fold Enrichment	Benjamini	FDR
GOTERM_BP_ALL	metal ion transport	RT	#VALUE!	27	6.1	2e-05	2.6	0.083	0.083
GOTERM_BP_ALL	negative regulation of binding	RT	#VALUE!	9	2	0.0003	5.3	0.36	0.36
GOTERM_BP_ALL	monoatomic cation transport	RT	#VALUE!	28	6.3	0.00037	2.1	0.36	0.36
GOTERM_BP_ALL	inorganic cation transmembrane transport	RT	#VALUE!	24	5.4	0.00054	2.2	0.36	0.36
GOTERM_BP_ALL	transport	RT	#VALUE!	84	18.8	0.0006	1.4	0.36	0.36
GOTERM_BP_ALL	modified amino acid metabolic process	RT	#VALUE!	11	2.5	0.00066	3.8	0.36	0.36
GOTERM_BP_ALL	potassium ion transport	RT	#VALUE!	11	2.5	0.00075	3.7	0.36	0.36
GOTERM_BP_ALL	regulation of transport	RT	#VALUE!	45	10.1	0.00076	1.7	0.36	0.36
GOTERM_BP_ALL	endodermal cell differentiation	RT	#VALUE!	6	1.3	0.00079	8.2	0.36	0.36
GOTERM_BP_ALL	glucose catabolic process	RT	#VALUE!	5	1.1	0.00087	11.4	0.36	0.36
GOTERM_BP_ALL	monoatomic ion transport	RT	#VALUE!	31	7	0.001	1.9	0.36	0.36
GOTERM_BP_ALL	supramolecular fiber organization	RT	#VALUE!	22	4.9	0.001	2.2	0.36	0.36
GOTERM_BP_ALL	inorganic ion transmembrane transport	RT	#VALUE!	25	5.6	0.0013	2	0.4	0.4
GOTERM_BP_ALL	potassium ion transmembrane transport	RT	#VALUE!	10	2.2	0.0013	3.8	0.4	0.4
GOTERM_BP_ALL	response to abiotic stimulus	RT	#VALUE!	33	7.4	0.0016	1.8	0.43	0.43
GOTERM_BP_ALL	monoatomic cation transmembrane transport	RT	#VALUE!	23	5.2	0.0016	2.1	0.43	0.43
GOTERM_BP_ALL	endoderm formation	RT	#VALUE!	6	1.3	0.0019	6.7	0.44	0.44
GOTERM_BP_ALL	extracellular matrix organization	RT	#VALUE!	13	2.9	0.0021	2.9	0.44	0.44
GOTERM_BP_ALL	endoderm development	RT	#VALUE!	7	1.6	0.0021	5.3	0.44	0.44
GOTERM_BP_ALL	extracellular structure organization	RT	#VALUE!	13	2.9	0.0022	2.9	0.44	0.44
GOTERM_BP_ALL	external encapsulating structure organization	RT	#VALUE!	13	2.9	0.0022	2.8	0.44	0.44
GOTERM_BP_ALL	establishment of localization	RT	#VALUE!	86	19.3	0.0024	1.3	0.44	0.44
GOTERM_BP_ALL	monoatomic ion transmembrane transport	RT	#VALUE!	26	5.8	0.0025	1.9	0.44	0.44
GOTERM_BP_ALL	regulation of cell population proliferation	RT	#VALUE!	45	10.1	0.0026	1.6	0.44	0.44
GOTERM_BP_ALL	granulocyte chemotaxis	RT	#VALUE!	7	1.6	0.0027	5	0.44	0.44
GOTERM_BP_ALL	ribonucleoside diphosphate catabolic process	RT	#VALUE!	6	1.3	0.0032	6	0.49	0.49
GOTERM_BP_ALL	formation of primary germ layer	RT	#VALUE!	8	1.8	0.0036	4.1	0.49	0.49
GOTERM_BP_ALL	regulation of reactive oxygen species metabolic process	RT	#VALUE!	9	2	0.0036	3.6	0.49	0.49
GOTERM_BP_ALL	positive regulation of purine nucleotide metabolic process	RT	#VALUE!	5	1.1	0.0037	7.8	0.49	0.49
GOTERM_BP_ALL	positive regulation of nucleotide metabolic process	RT	#VALUE!	5	1.1	0.0037	7.8	0.49	0.49
GOTERM_BP_ALL	ribonucleotide catabolic process	RT	#VALUE!	7	1.6	0.0039	4.7	0.49	0.49
GOTERM_BP_ALL	lactation	RT	#VALUE!	5	1.1	0.004	7.6	0.49	0.49
GOTERM_BP_ALL	anatomical structure development	RT	#VALUE!	107	24	0.004	1.3	0.49	0.49
GOTERM_BP_ALL	nucleoside diphosphate catabolic process	RT	#VALUE!	6	1.3	0.0041	5.7	0.49	0.49
GOTERM_BP_ALL	cellular response to chemical stimulus	RT	#VALUE!	49	11	0.0041	1.5	0.49	0.49
GOTERM_BP_ALL	mammary gland development	RT	#VALUE!	8	1.8	0.0043	3.9	0.49	0.49
GOTERM_BP_ALL	import across plasma membrane	RT	#VALUE!	9	2	0.0045	3.5	0.51	0.51
GOTERM_BP_ALL	peptide cross-linking	RT	#VALUE!	4	0.9	0.0046	11.7	0.51	0.51
GOTERM_BP_ALL	regulation of localization	RT	#VALUE!	50	11.2	0.0048	1.5	0.51	0.51
GOTERM_BP_ALL	transmembrane transport	RT	#VALUE!	34	7.6	0.0049	1.6	0.51	0.51
GOTERM_BP_ALL	regulation of interleukin-1 production	RT	#VALUE!	8	1.8	0.0054	3.8	0.54	0.54
GOTERM_BP_ALL	granulocyte migration	RT	#VALUE!	7	1.6	0.0055	4.4	0.54	0.54
GOTERM_BP_ALL	trans-synaptic signaling	RT	#VALUE!	16	3.6	0.0056	2.2	0.54	0.54
GOTERM_BP_ALL	tissue development	RT	#VALUE!	44	9.9	0.0057	1.5	0.54	0.54
GOTERM_BP_ALL	learning or memory	RT	#VALUE!	12	2.7	0.0059	2.7	0.55	0.55
GOTERM_BP_ALL	sulfur compound metabolic process	RT	#VALUE!	13	2.9	0.007	2.5	0.63	0.63
GOTERM_BP_ALL	myeloid leukocyte migration	RT	#VALUE!	8	1.8	0.0071	3.6	0.63	0.63
GOTERM_BP_ALL	protein maturation	RT	#VALUE!	18	4	0.0077	2	0.66	0.66
GOTERM_BP_ALL	cellular response to alcohol	RT	#VALUE!	7	1.6	0.0078	4	0.66	0.66
GOTERM_BP_ALL	pyruvate metabolic process	RT	#VALUE!	6	1.3	0.0082	4.8	0.67	0.67
GOTERM_BP_ALL	chemical synaptic transmission	RT	#VALUE!	15	3.4	0.0086	2.2	0.67	0.67
GOTERM_BP_ALL	anterograde trans-synaptic signaling	RT	#VALUE!	15	3.4	0.0086	2.2	0.67	0.67
GOTERM_BP_ALL	hexose catabolic process	RT	#VALUE!	5	1.1	0.0086	6.2	0.67	0.67
GOTERM_BP_ALL	regulation of interleukin-1 beta production	RT	#VALUE!	7	1.6	0.0088	3.9	0.67	0.67
GOTERM_BP_ALL	regulation of apoptotic process	RT	#VALUE!	38	8.5	0.0089	1.5	0.67	0.67
GOTERM_BP_ALL	antimicrobial humoral response	RT	#VALUE!	9	2	0.0091	3.1	0.68	0.68
GOTERM_BP_ALL	cell-cell signaling	RT	#VALUE!	24	5.4	0.0097	1.8	0.71	0.71
GOTERM_BP_ALL	carbohydrate derivative metabolic process	RT	#VALUE!	25	5.6	0.01	1.7	0.72	0.72
GOTERM_BP_ALL	developmental process	RT	#VALUE!	113	25.3	0.01	1.2	0.72	0.72
GOTERM_BP_ALL	regulation of binding	RT	#VALUE!	10	2.2	0.01	2.8	0.72	0.72
GOTERM_BP_ALL	synaptic signaling	RT	#VALUE!	16	3.6	0.011	2.1	0.73	0.73
GOTERM_BP_ALL	negative regulation of viral genome replication	RT	#VALUE!	5	1.1	0.011	5.7	0.73	0.73
GOTERM_BP_ALL	glycolytic process	RT	#VALUE!	5	1.1	0.011	5.7	0.73	0.73
GOTERM_BP_ALL	monosaccharide catabolic process	RT	#VALUE!	5	1.1	0.011	5.7	0.73	0.73
GOTERM_BP_ALL	localization	RT	#VALUE!	92	20.6	0.012	1.2	0.73	0.73
GOTERM_BP_ALL	monosaccharide metabolic process	RT	#VALUE!	9	2	0.012	2.9	0.73	0.73
GOTERM_BP_ALL	ribonucleoside diphosphate metabolic process	RT	#VALUE!	6	1.3	0.012	4.4	0.73	0.73
GOTERM_BP_ALL	calcium ion transport	RT	#VALUE!	11	2.5	0.012	2.5	0.73	0.73
GOTERM_BP_ALL	positive regulation of cell cycle process	RT	#VALUE!	11	2.5	0.012	2.5	0.73	0.73
GOTERM_BP_ALL	nucleotide catabolic process	RT	#VALUE!	7	1.6	0.013	3.6	0.73	0.73
GOTERM_BP_ALL	ADP catabolic process	RT	#VALUE!	5	1.1	0.013	5.5	0.73	0.73
GOTERM_BP_ALL	purine ribonucleotide catabolic process	RT	#VALUE!	6	1.3	0.013	4.3	0.73	0.73
GOTERM_BP_ALL	negative regulation of DNA binding	RT	#VALUE!	4	0.9	0.013	8	0.73	0.73
GOTERM_BP_ALL	inflammatory response	RT	#VALUE!	18	4	0.014	1.9	0.73	0.73
GOTERM_BP_ALL	oxoacid metabolic process	RT	#VALUE!	23	5.2	0.014	1.7	0.73	0.73
GOTERM_BP_ALL	learning	RT	#VALUE!	8	1.8	0.014	3.1	0.73	0.73
GOTERM_BP_ALL	glucose metabolic process	RT	#VALUE!	7	1.6	0.014	3.6	0.73	0.73
GOTERM_BP_ALL	pyridine nucleotide catabolic process	RT	#VALUE!	5	1.1	0.014	5.3	0.73	0.73
GOTERM_BP_ALL	cell migration	RT	#VALUE!	25	5.6	0.014	1.7	0.73	0.73
GOTERM_BP_ALL	regulation of programmed cell death	RT	#VALUE!	38	8.5	0.014	1.5	0.73	0.73
GOTERM_BP_ALL	positive regulation of chromosome separation	RT	#VALUE!	4	0.9	0.014	7.8	0.73	0.73
GOTERM_BP_ALL	carbohydrate metabolic process	RT	#VALUE!	15	3.4	0.015	2.1	0.73	0.73
GOTERM_BP_ALL	purine nucleoside diphosphate catabolic process	RT	#VALUE!	5	1.1	0.015	5.3	0.73	0.73
GOTERM_BP_ALL	purine ribonucleoside diphosphate catabolic process	RT	#VALUE!	5	1.1	0.015	5.3	0.73	0.73
GOTERM_BP_ALL	skeletal muscle cell differentiation	RT	#VALUE!	5	1.1	0.015	5.3	0.73	0.73
GOTERM_BP_ALL	intracellular chemical homeostasis	RT	#VALUE!	18	4	0.015	1.9	0.73	0.73
GOTERM_BP_ALL	response to wounding	RT	#VALUE!	15	3.4	0.016	2	0.73	0.73
GOTERM_BP_ALL	regulation of fibroblast proliferation	RT	#VALUE!	6	1.3	0.016	4.1	0.73	0.73
GOTERM_BP_ALL	glutathione metabolic process	RT	#VALUE!	5	1.1	0.016	5.2	0.73	0.73
GOTERM_BP_ALL	organic acid metabolic process	RT	#VALUE!	23	5.2	0.016	1.7	0.73	0.73
GOTERM_BP_ALL	cell population proliferation	RT	#VALUE!	21	4.7	0.016	1.8	0.73	0.73
GOTERM_BP_ALL	nucleoside diphosphate metabolic process	RT	#VALUE!	6	1.3	0.016	4	0.74	0.74
GOTERM_BP_ALL	pyridine-containing compound catabolic process	RT	#VALUE!	5	1.1	0.017	5.1	0.75	0.75
GOTERM_BP_ALL	regulation of vesicle fusion	RT	#VALUE!	4	0.9	0.017	7.3	0.75	0.75
GOTERM_BP_ALL	cognition	RT	#VALUE!	12	2.7	0.017	2.3	0.76	0.76
GOTERM_BP_ALL	regulation of leukocyte apoptotic process	RT	#VALUE!	6	1.3	0.018	4	0.77	0.77
GOTERM_BP_ALL	response to external stimulus	RT	#VALUE!	45	10.1	0.018	1.4	0.77	0.77
GOTERM_BP_ALL	positive regulation of cell population proliferation	RT	#VALUE!	26	5.8	0.018	1.6	0.77	0.77
GOTERM_BP_ALL	ADP metabolic process	RT	#VALUE!	5	1.1	0.018	4.9	0.77	0.77
GOTERM_BP_ALL	purine nucleotide catabolic process	RT	#VALUE!	6	1.3	0.018	3.9	0.77	0.77
GOTERM_BP_ALL	cellular homeostasis	RT	#VALUE!	20	4.5	0.019	1.8	0.77	0.77
GOTERM_BP_ALL	response to oxidative stress	RT	#VALUE!	13	2.9	0.019	2.1	0.77	0.77
GOTERM_BP_ALL	carbohydrate catabolic process	RT	#VALUE!	7	1.6	0.019	3.3	0.77	0.77
GOTERM_BP_ALL	carboxylic acid metabolic process	RT	#VALUE!	22	4.9	0.02	1.7	0.77	0.77
GOTERM_BP_ALL	positive regulation of ATP metabolic process	RT	#VALUE!	4	0.9	0.02	6.9	0.77	0.77
GOTERM_BP_ALL	negative regulation of viral process	RT	#VALUE!	6	1.3	0.02	3.8	0.77	0.77
GOTERM_BP_ALL	response to peptide	RT	#VALUE!	24	5.4	0.02	1.6	0.77	0.77
GOTERM_BP_ALL	nucleobase-containing small molecule metabolic process	RT	#VALUE!	18	4	0.02	1.8	0.77	0.77
GOTERM_BP_ALL	collagen fibril organization	RT	#VALUE!	5	1.1	0.02	4.8	0.77	0.77
GOTERM_BP_ALL	regulation of viral process	RT	#VALUE!	8	1.8	0.02	2.9	0.77	0.77
GOTERM_BP_ALL	positive regulation of cellular process	RT	#VALUE!	115	25.8	0.021	1.2	0.78	0.78
GOTERM_BP_ALL	regulation of vascular endothelial growth factor receptor signaling pathway	RT	#VALUE!	4	0.9	0.021	6.7	0.78	0.78
GOTERM_BP_ALL	epithelium development	RT	#VALUE!	28	6.3	0.022	1.6	0.8	0.8
GOTERM_BP_ALL	gastrulation	RT	#VALUE!	8	1.8	0.022	2.9	0.8	0.8
GOTERM_BP_ALL	carboxylic acid transmembrane transport	RT	#VALUE!	7	1.6	0.022	3.2	0.8	0.8
GOTERM_BP_ALL	positive regulation of nervous system development	RT	#VALUE!	11	2.5	0.022	2.3	0.8	0.8
GOTERM_BP_ALL	intracellular monoatomic cation homeostasis	RT	#VALUE!	14	3.1	0.023	2	0.81	0.81
GOTERM_BP_ALL	camera-type eye morphogenesis	RT	#VALUE!	7	1.6	0.025	3.1	0.85	0.85
GOTERM_BP_ALL	positive regulation of developmental process	RT	#VALUE!	33	7.4	0.025	1.5	0.85	0.85
GOTERM_BP_ALL	inorganic ion import across plasma membrane	RT	#VALUE!	6	1.3	0.025	3.6	0.85	0.85
GOTERM_BP_ALL	inorganic cation import across plasma membrane	RT	#VALUE!	6	1.3	0.025	3.6	0.85	0.85
GOTERM_BP_ALL	cell chemotaxis	RT	#VALUE!	9	2	0.025	2.6	0.85	0.85
GOTERM_BP_ALL	organic acid transmembrane transport	RT	#VALUE!	7	1.6	0.025	3.1	0.86	0.86
GOTERM_BP_ALL	calcium ion transmembrane transport	RT	#VALUE!	9	2	0.025	2.6	0.86	0.86
GOTERM_BP_ALL	presynaptic modulation of chemical synaptic transmission	RT	#VALUE!	4	0.9	0.026	6.3	0.86	0.86
GOTERM_BP_ALL	nucleoside phosphate catabolic process	RT	#VALUE!	7	1.6	0.026	3.1	0.86	0.86
GOTERM_BP_ALL	intracellular monoatomic ion homeostasis	RT	#VALUE!	14	3.1	0.026	2	0.86	0.86
GOTERM_BP_ALL	inorganic ion homeostasis	RT	#VALUE!	14	3.1	0.026	2	0.86	0.86
GOTERM_BP_ALL	response to tumor necrosis factor	RT	#VALUE!	8	1.8	0.027	2.8	0.86	0.86
GOTERM_BP_ALL	regulation of phagocytosis	RT	#VALUE!	6	1.3	0.027	3.6	0.86	0.86
GOTERM_BP_ALL	small molecule metabolic process	RT	#VALUE!	37	8.3	0.028	1.4	0.88	0.88
GOTERM_BP_ALL	response to mechanical stimulus	RT	#VALUE!	9	2	0.028	2.5	0.88	0.88
GOTERM_BP_ALL	neural precursor cell proliferation	RT	#VALUE!	6	1.3	0.029	3.5	0.9	0.9
GOTERM_BP_ALL	amino sugar metabolic process	RT	#VALUE!	4	0.9	0.029	6	0.9	0.9
GOTERM_BP_ALL	regulation of viral life cycle	RT	#VALUE!	7	1.6	0.029	3	0.9	0.9
GOTERM_BP_ALL	skeletal muscle tissue development	RT	#VALUE!	7	1.6	0.029	3	0.9	0.9
GOTERM_BP_ALL	cell motility	RT	#VALUE!	28	6.3	0.03	1.5	0.9	0.9
GOTERM_BP_ALL	response to cytokine	RT	#VALUE!	23	5.2	0.03	1.6	0.9	0.9
GOTERM_BP_ALL	stabilization of membrane potential	RT	#VALUE!	3	0.7	0.031	10.7	0.92	0.92
GOTERM_BP_ALL	positive regulation of biological process	RT	#VALUE!	119	26.7	0.031	1.2	0.92	0.92
GOTERM_BP_ALL	purine ribonucleoside diphosphate metabolic process	RT	#VALUE!	5	1.1	0.032	4.2	0.92	0.92
GOTERM_BP_ALL	purine nucleoside diphosphate metabolic process	RT	#VALUE!	5	1.1	0.032	4.2	0.92	0.92
GOTERM_BP_ALL	regulation of DNA binding	RT	#VALUE!	5	1.1	0.032	4.2	0.92	0.92
GOTERM_BP_ALL	body fluid secretion	RT	#VALUE!	5	1.1	0.032	4.2	0.92	0.92
GOTERM_BP_ALL	regulation of ATP metabolic process	RT	#VALUE!	5	1.1	0.032	4.2	0.92	0.92
GOTERM_BP_ALL	purine-containing compound metabolic process	RT	#VALUE!	15	3.4	0.032	1.9	0.92	0.92
GOTERM_BP_ALL	cellular process	RT	#VALUE!	272	61	0.032	1	0.92	0.92
GOTERM_BP_ALL	potassium ion import across plasma membrane	RT	#VALUE!	4	0.9	0.033	5.7	0.92	0.92
GOTERM_BP_ALL	regulation of anatomical structure morphogenesis	RT	#VALUE!	23	5.2	0.033	1.6	0.92	0.92
GOTERM_BP_ALL	purine-containing compound catabolic process	RT	#VALUE!	6	1.3	0.034	3.3	0.94	0.94
GOTERM_BP_ALL	regulation of epithelial cell proliferation	RT	#VALUE!	13	2.9	0.034	2	0.94	0.94
GOTERM_BP_ALL	leukocyte chemotaxis	RT	#VALUE!	7	1.6	0.034	2.9	0.94	0.94
GOTERM_BP_ALL	response to pH	RT	#VALUE!	4	0.9	0.035	5.6	0.94	0.94
GOTERM_BP_ALL	regulation of nitric-oxide synthase biosynthetic process	RT	#VALUE!	3	0.7	0.035	10.1	0.94	0.94
GOTERM_BP_ALL	regulation of vesicle-mediated transport	RT	#VALUE!	16	3.6	0.035	1.8	0.95	0.95
GOTERM_BP_ALL	organophosphate catabolic process	RT	#VALUE!	8	1.8	0.036	2.6	0.95	0.95
GOTERM_BP_ALL	sodium ion transport	RT	#VALUE!	8	1.8	0.036	2.6	0.95	0.95
GOTERM_BP_ALL	system development	RT	#VALUE!	72	16.1	0.036	1.2	0.95	0.95
GOTERM_BP_ALL	negative regulation of programmed cell death	RT	#VALUE!	24	5.4	0.037	1.6	0.96	0.96
GOTERM_BP_ALL	cellular response to oxygen-containing compound	RT	#VALUE!	27	6.1	0.037	1.5	0.97	0.97
GOTERM_BP_ALL	monoatomic cation homeostasis	RT	#VALUE!	15	3.4	0.038	1.8	0.97	0.97
GOTERM_BP_ALL	negative regulation of molecular function	RT	#VALUE!	18	4	0.038	1.7	0.98	0.98
GOTERM_BP_ALL	killing of cells of another organism	RT	#VALUE!	6	1.3	0.038	3.2	0.98	0.98
GOTERM_BP_ALL	disruption of cell in another organism	RT	#VALUE!	6	1.3	0.038	3.2	0.98	0.98
GOTERM_BP_ALL	cellular response to tumor necrosis factor	RT	#VALUE!	7	1.6	0.039	2.8	0.99	0.99
GOTERM_BP_ALL	dicarboxylic acid transport	RT	#VALUE!	5	1.1	0.041	3.9	1	1
GOTERM_BP_ALL	cell cycle phase transition	RT	#VALUE!	7	1.6	0.041	2.8	1	1
GOTERM_BP_ALL	glucose catabolic process to pyruvate	RT	#VALUE!	3	0.7	0.042	9.2	1	1
GOTERM_BP_ALL	NADH regeneration	RT	#VALUE!	3	0.7	0.042	9.2	1	1
GOTERM_BP_ALL	canonical glycolysis	RT	#VALUE!	3	0.7	0.042	9.2	1	1
GOTERM_BP_ALL	keratinization	RT	#VALUE!	5	1.1	0.042	3.8	1	1
GOTERM_BP_ALL	skeletal muscle organ development	RT	#VALUE!	7	1.6	0.042	2.8	1	1
GOTERM_BP_ALL	regulation of catalytic activity	RT	#VALUE!	25	5.6	0.043	1.5	1	1
GOTERM_BP_ALL	monoatomic ion homeostasis	RT	#VALUE!	15	3.4	0.044	1.8	1	1
GOTERM_BP_ALL	regulation of molecular function	RT	#VALUE!	36	8.1	0.044	1.4	1	1
GOTERM_BP_ALL	intracellular calcium ion homeostasis	RT	#VALUE!	8	1.8	0.044	2.5	1	1
GOTERM_BP_ALL	disruption of anatomical structure in another organism	RT	#VALUE!	6	1.3	0.045	3.1	1	1
GOTERM_BP_ALL	multicellular organism development	RT	#VALUE!	78	17.5	0.045	1.2	1	1
GOTERM_BP_ALL	lens development in camera-type eye	RT	#VALUE!	5	1.1	0.045	3.7	1	1
GOTERM_BP_ALL	mucopolysaccharide metabolic process	RT	#VALUE!	5	1.1	0.045	3.7	1	1
GOTERM_BP_ALL	regulation of viral genome replication	RT	#VALUE!	5	1.1	0.045	3.7	1	1
GOTERM_BP_ALL	purine ribonucleoside metabolic process	RT	#VALUE!	3	0.7	0.045	8.7	1	1
GOTERM_BP_ALL	thyroid hormone metabolic process	RT	#VALUE!	3	0.7	0.045	8.7	1	1
GOTERM_BP_ALL	regulation of action potential firing rate	RT	#VALUE!	2	0.4	0.046	42.7	1	1
GOTERM_BP_ALL	epithelial to mesenchymal transition	RT	#VALUE!	5	1.1	0.047	3.7	1	1
GOTERM_BP_ALL	response to stress	RT	#VALUE!	70	15.7	0.047	1.2	1	1
GOTERM_BP_ALL	purine ribonucleotide metabolic process	RT	#VALUE!	10	2.2	0.047	2.1	1	1
GOTERM_BP_ALL	positive regulation of cell cycle	RT	#VALUE!	11	2.5	0.047	2	1	1
GOTERM_BP_ALL	positive regulation of neurogenesis	RT	#VALUE!	9	2	0.047	2.3	1	1
GOTERM_BP_ALL	response to radiation	RT	#VALUE!	13	2.9	0.048	1.9	1	1
GOTERM_BP_ALL	nucleoside phosphate metabolic process	RT	#VALUE!	16	3.6	0.048	1.7	1	1
GOTERM_BP_ALL	regulation of purine nucleotide metabolic process	RT	#VALUE!	5	1.1	0.048	3.6	1	1
GOTERM_BP_ALL	sulfur compound biosynthetic process	RT	#VALUE!	7	1.6	0.049	2.7	1	1
GOTERM_BP_ALL	behavior	RT	#VALUE!	17	3.8	0.049	1.7	1	1
GOTERM_BP_ALL	negative regulation of phagocytosis	RT	#VALUE!	3	0.7	0.049	8.4	1	1
GOTERM_BP_ALL	glycolytic process through glucose-6-phosphate	RT	#VALUE!	3	0.7	0.049	8.4	1	1
GOTERM_BP_ALL	glycolytic process through fructose-6-phosphate	RT	#VALUE!	3	0.7	0.049	8.4	1	1
GOTERM_BP_ALL	chemical homeostasis	RT	#VALUE!	23	5.2	0.049	1.5	1	1
GOTERM_BP_ALL	mitotic spindle assembly	RT	#VALUE!	4	0.9	0.049	4.8	1	1
GOTERM_BP_ALL	positive regulation of cell cycle phase transition	RT	#VALUE!	6	1.3	0.05	3	1	1
GOTERM_BP_ALL	regulation of nucleotide metabolic process	RT	#VALUE!	5	1.1	0.05	3.6	1	1
GOTERM_BP_ALL	carbohydrate derivative catabolic process	RT	#VALUE!	8	1.8	0.05	2.4	1	1
GOTERM_BP_ALL	hexose metabolic process	RT	#VALUE!	7	1.6	0.051	2.6	1	1
GOTERM_BP_ALL	response to virus	RT	#VALUE!	12	2.7	0.051	1.9	1	1
GOTERM_BP_ALL	biological process involved in interspecies interaction between organisms	RT	#VALUE!	36	8.1	0.052	1.4	1	1
GOTERM_BP_ALL	eye morphogenesis	RT	#VALUE!	7	1.6	0.052	2.6	1	1
GOTERM_BP_ALL	regulation of neuron apoptotic process	RT	#VALUE!	9	2	0.053	2.2	1	1
GOTERM_BP_ALL	NAD catabolic process	RT	#VALUE!	3	0.7	0.053	8	1	1
GOTERM_BP_ALL	regulation of cellular response to oxidative stress	RT	#VALUE!	3	0.7	0.053	8	1	1
GOTERM_BP_ALL	cellular response to cytokine stimulus	RT	#VALUE!	20	4.5	0.054	1.6	1	1
GOTERM_BP_ALL	response to xenobiotic stimulus	RT	#VALUE!	13	2.9	0.054	1.8	1	1
GOTERM_BP_ALL	regulation of neuroblast proliferation	RT	#VALUE!	4	0.9	0.054	4.7	1	1
GOTERM_BP_ALL	tumor necrosis factor-mediated signaling pathway	RT	#VALUE!	4	0.9	0.056	4.6	1	1
GOTERM_BP_ALL	response to hypoxia	RT	#VALUE!	10	2.2	0.057	2	1	1
GOTERM_BP_ALL	cellular response to lipid	RT	#VALUE!	15	3.4	0.058	1.7	1	1
GOTERM_BP_ALL	positive regulation of multicellular organismal process	RT	#VALUE!	37	8.3	0.058	1.3	1	1
GOTERM_BP_ALL	mesenchymal cell differentiation	RT	#VALUE!	7	1.6	0.059	2.5	1	1
GOTERM_BP_ALL	respiratory system development	RT	#VALUE!	8	1.8	0.059	2.3	1	1
GOTERM_BP_ALL	negative regulation of neuron apoptotic process	RT	#VALUE!	7	1.6	0.06	2.5	1	1
GOTERM_BP_ALL	apoptotic process involved in blood vessel morphogenesis	RT	#VALUE!	2	0.4	0.061	32	1	1
GOTERM_BP_ALL	C4-dicarboxylate transport	RT	#VALUE!	3	0.7	0.061	7.4	1	1
GOTERM_BP_ALL	chondroitin sulfate metabolic process	RT	#VALUE!	3	0.7	0.061	7.4	1	1
GOTERM_BP_ALL	release of sequestered calcium ion into cytosol	RT	#VALUE!	4	0.9	0.061	4.4	1	1
GOTERM_BP_ALL	tube development	RT	#VALUE!	22	4.9	0.062	1.5	1	1
GOTERM_BP_ALL	regulation of synapse organization	RT	#VALUE!	10	2.2	0.062	2	1	1
GOTERM_BP_ALL	secretion	RT	#VALUE!	15	3.4	0.063	1.7	1	1
GOTERM_BP_ALL	positive regulation of mitotic cell cycle	RT	#VALUE!	6	1.3	0.063	2.8	1	1
GOTERM_BP_ALL	regulation of angiogenesis	RT	#VALUE!	11	2.5	0.064	1.9	1	1
GOTERM_BP_ALL	negative regulation of sequestering of calcium ion	RT	#VALUE!	4	0.9	0.064	4.3	1	1
GOTERM_BP_ALL	phenol-containing compound metabolic process	RT	#VALUE!	5	1.1	0.065	3.3	1	1
GOTERM_BP_ALL	intrinsic apoptotic signaling pathway	RT	#VALUE!	7	1.6	0.065	2.5	1	1
GOTERM_BP_ALL	epithelial cell proliferation	RT	#VALUE!	7	1.6	0.065	2.5	1	1
GOTERM_BP_ALL	purine nucleoside metabolic process	RT	#VALUE!	3	0.7	0.066	7.1	1	1
GOTERM_BP_ALL	antimicrobial humoral immune response mediated by antimicrobial peptide	RT	#VALUE!	6	1.3	0.066	2.8	1	1
GOTERM_BP_ALL	calcium ion transmembrane import into cytosol	RT	#VALUE!	5	1.1	0.067	3.3	1	1
GOTERM_BP_ALL	skeletal system development	RT	#VALUE!	14	3.1	0.067	1.7	1	1
GOTERM_BP_ALL	ribonucleotide metabolic process	RT	#VALUE!	10	2.2	0.067	2	1	1
GOTERM_BP_ALL	heart morphogenesis	RT	#VALUE!	9	2	0.068	2.1	1	1
GOTERM_BP_ALL	positive regulation of cell development	RT	#VALUE!	13	2.9	0.068	1.8	1	1
GOTERM_BP_ALL	cell killing	RT	#VALUE!	7	1.6	0.068	2.4	1	1
GOTERM_BP_ALL	mesenchyme development	RT	#VALUE!	9	2	0.069	2.1	1	1
GOTERM_BP_ALL	regulation of synapse structure or activity	RT	#VALUE!	10	2.2	0.069	2	1	1
GOTERM_BP_ALL	negative regulation of apoptotic process	RT	#VALUE!	22	4.9	0.069	1.5	1	1
GOTERM_BP_ALL	sensory organ development	RT	#VALUE!	16	3.6	0.069	1.6	1	1
GOTERM_BP_ALL	cardiac muscle tissue morphogenesis	RT	#VALUE!	4	0.9	0.069	4.2	1	1
GOTERM_BP_ALL	small molecule catabolic process	RT	#VALUE!	11	2.5	0.07	1.9	1	1
GOTERM_BP_ALL	eosinophil chemotaxis	RT	#VALUE!	3	0.7	0.07	6.9	1	1
GOTERM_BP_ALL	L-glutamate transmembrane transport	RT	#VALUE!	3	0.7	0.07	6.9	1	1
GOTERM_BP_ALL	response to decreased oxygen levels	RT	#VALUE!	10	2.2	0.072	2	1	1
GOTERM_BP_ALL	regulation of vasculature development	RT	#VALUE!	11	2.5	0.072	1.9	1	1
GOTERM_BP_ALL	regulation of nervous system development	RT	#VALUE!	13	2.9	0.073	1.7	1	1
GOTERM_BP_ALL	protein folding	RT	#VALUE!	8	1.8	0.074	2.2	1	1
GOTERM_BP_ALL	eosinophil migration	RT	#VALUE!	3	0.7	0.074	6.6	1	1
GOTERM_BP_ALL	ribose phosphate metabolic process	RT	#VALUE!	10	2.2	0.075	1.9	1	1
GOTERM_BP_ALL	positive regulation of DNA topoisomerase (ATP-hydrolyzing) activity	RT	#VALUE!	2	0.4	0.075	25.6	1	1
GOTERM_BP_ALL	cellular response to diacyl bacterial lipopeptide	RT	#VALUE!	2	0.4	0.075	25.6	1	1
GOTERM_BP_ALL	response to diacyl bacterial lipopeptide	RT	#VALUE!	2	0.4	0.075	25.6	1	1
GOTERM_BP_ALL	regulation of DNA topoisomerase (ATP-hydrolyzing) activity	RT	#VALUE!	2	0.4	0.075	25.6	1	1
GOTERM_BP_ALL	cell differentiation	RT	#VALUE!	71	15.9	0.076	1.2	1	1
GOTERM_BP_ALL	cellular developmental process	RT	#VALUE!	71	15.9	0.077	1.2	1	1
GOTERM_BP_ALL	response to ionizing radiation	RT	#VALUE!	6	1.3	0.078	2.6	1	1
GOTERM_BP_ALL	calcium ion homeostasis	RT	#VALUE!	8	1.8	0.078	2.2	1	1
GOTERM_BP_ALL	response to endoplasmic reticulum stress	RT	#VALUE!	8	1.8	0.078	2.2	1	1
GOTERM_BP_ALL	neuromuscular synaptic transmission	RT	#VALUE!	3	0.7	0.079	6.4	1	1
GOTERM_BP_ALL	ribonucleoside metabolic process	RT	#VALUE!	3	0.7	0.079	6.4	1	1
GOTERM_BP_ALL	amyloid fibril formation	RT	#VALUE!	3	0.7	0.079	6.4	1	1
GOTERM_BP_ALL	regulation of monoatomic ion transport	RT	#VALUE!	13	2.9	0.079	1.7	1	1
GOTERM_BP_ALL	cellular response to hypoxia	RT	#VALUE!	6	1.3	0.08	2.6	1	1
GOTERM_BP_ALL	keratinocyte differentiation	RT	#VALUE!	6	1.3	0.08	2.6	1	1
GOTERM_BP_ALL	response to reactive oxygen species	RT	#VALUE!	7	1.6	0.08	2.3	1	1
GOTERM_BP_ALL	positive regulation of phosphorus metabolic process	RT	#VALUE!	16	3.6	0.081	1.6	1	1
GOTERM_BP_ALL	positive regulation of phosphate metabolic process	RT	#VALUE!	16	3.6	0.081	1.6	1	1
GOTERM_BP_ALL	purine nucleotide metabolic process	RT	#VALUE!	11	2.5	0.082	1.8	1	1
GOTERM_BP_ALL	protein metabolic process	RT	#VALUE!	66	14.8	0.083	1.2	1	1
GOTERM_BP_ALL	monoatomic anion transmembrane transport	RT	#VALUE!	6	1.3	0.083	2.6	1	1
GOTERM_BP_ALL	mitotic cell cycle phase transition	RT	#VALUE!	6	1.3	0.083	2.6	1	1
GOTERM_BP_ALL	mitotic sister chromatid segregation	RT	#VALUE!	6	1.3	0.083	2.6	1	1
GOTERM_BP_ALL	glycosaminoglycan biosynthetic process	RT	#VALUE!	4	0.9	0.083	3.9	1	1
GOTERM_BP_ALL	positive regulation of interleukin-1 beta production	RT	#VALUE!	4	0.9	0.083	3.9	1	1
GOTERM_BP_ALL	response to acidic pH	RT	#VALUE!	3	0.7	0.083	6.2	1	1
GOTERM_BP_ALL	chondroitin sulfate proteoglycan metabolic process	RT	#VALUE!	3	0.7	0.083	6.2	1	1
GOTERM_BP_ALL	glycosaminoglycan metabolic process	RT	#VALUE!	5	1.1	0.084	3	1	1
GOTERM_BP_ALL	positive regulation of mitotic cell cycle phase transition	RT	#VALUE!	5	1.1	0.084	3	1	1
GOTERM_BP_ALL	cellular response to abiotic stimulus	RT	#VALUE!	10	2.2	0.084	1.9	1	1
GOTERM_BP_ALL	cellular response to environmental stimulus	RT	#VALUE!	10	2.2	0.084	1.9	1	1
GOTERM_BP_ALL	cellular response to oxidative stress	RT	#VALUE!	8	1.8	0.084	2.1	1	1
GOTERM_BP_ALL	regulation of multicellular organismal development	RT	#VALUE!	32	7.2	0.086	1.3	1	1
GOTERM_BP_ALL	response to interleukin-1	RT	#VALUE!	5	1.1	0.086	3	1	1
GOTERM_BP_ALL	response to ischemia	RT	#VALUE!	4	0.9	0.086	3.8	1	1
GOTERM_BP_ALL	regulation of cellular response to growth factor stimulus	RT	#VALUE!	11	2.5	0.086	1.8	1	1
GOTERM_BP_ALL	sodium ion transmembrane transport	RT	#VALUE!	6	1.3	0.087	2.5	1	1
GOTERM_BP_ALL	regulation of neural precursor cell proliferation	RT	#VALUE!	5	1.1	0.088	3	1	1
GOTERM_BP_ALL	positive regulation of p38MAPK cascade	RT	#VALUE!	3	0.7	0.088	6	1	1
GOTERM_BP_ALL	nuclear chromosome segregation	RT	#VALUE!	8	1.8	0.089	2.1	1	1
GOTERM_BP_ALL	regulation of action potential	RT	#VALUE!	4	0.9	0.089	3.8	1	1
GOTERM_BP_ALL	negative regulation of protein binding	RT	#VALUE!	4	0.9	0.089	3.8	1	1
GOTERM_BP_ALL	positive regulation of T-helper 1 cell differentiation	RT	#VALUE!	2	0.4	0.09	21.4	1	1
GOTERM_BP_ALL	succinate transport	RT	#VALUE!	2	0.4	0.09	21.4	1	1
GOTERM_BP_ALL	succinate transmembrane transport	RT	#VALUE!	2	0.4	0.09	21.4	1	1
GOTERM_BP_ALL	sensory organ morphogenesis	RT	#VALUE!	9	2	0.091	2	1	1
GOTERM_BP_ALL	sister chromatid segregation	RT	#VALUE!	6	1.3	0.091	2.5	1	1
GOTERM_BP_ALL	striated muscle tissue development	RT	#VALUE!	10	2.2	0.092	1.9	1	1
GOTERM_BP_ALL	L-glutamate import	RT	#VALUE!	3	0.7	0.093	5.8	1	1
GOTERM_BP_ALL	regulation of secretion	RT	#VALUE!	16	3.6	0.093	1.6	1	1
GOTERM_BP_ALL	positive regulation of cellular component organization	RT	#VALUE!	25	5.6	0.094	1.4	1	1
GOTERM_BP_ALL	regulation of neurogenesis	RT	#VALUE!	11	2.5	0.094	1.8	1	1
GOTERM_BP_ALL	cellular response to decreased oxygen levels	RT	#VALUE!	6	1.3	0.095	2.5	1	1
GOTERM_BP_ALL	nucleotide metabolic process	RT	#VALUE!	12	2.7	0.095	1.7	1	1
GOTERM_BP_ALL	cell adhesion	RT	#VALUE!	22	4.9	0.095	1.4	1	1
GOTERM_BP_ALL	aminoglycan biosynthetic process	RT	#VALUE!	4	0.9	0.096	3.7	1	1
GOTERM_BP_ALL	protein processing	RT	#VALUE!	7	1.6	0.096	2.2	1	1
GOTERM_BP_ALL	embryonic morphogenesis	RT	#VALUE!	15	3.4	0.097	1.6	1	1
GOTERM_BP_ALL	response to muscle activity	RT	#VALUE!	3	0.7	0.098	5.7	1	1
GOTERM_BP_ALL	regulation of phosphate metabolic process	RT	#VALUE!	23	5.2	0.098	1.4	1	1
GOTERM_BP_ALL	regulation of phosphorus metabolic process	RT	#VALUE!	23	5.2	0.099	1.4	1	1
GOTERM_BP_ALL	epithelial cell differentiation	RT	#VALUE!	16	3.6	0.099	1.5	1	1
GOTERM_BP_ALL	purine ribonucleoside triphosphate metabolic process	RT	#VALUE!	7	1.6	0.1	2.2	1	1
epithelial cell differentiation	RT	#VALUE!	16	3.6	0.099	1.5	1	1
purine ribonucleoside triphosphate metabolic process	RT	#VALUE!	7	1.6	0.1	2.2	1	1

## Sheet: Up_IN
Category	Term	RT	Genes	Count	%	P-Value	Fold Enrichment	Benjamini	FDR
GOTERM_BP_ALL	adaptive immune response	RT	#VALUE!	39	14.2	5.4e-18	5.6	1.7e-14	1.7e-14
GOTERM_BP_ALL	immune response	RT	#VALUE!	58	21.2	6e-16	3.2	9.7e-13	9.4e-13
GOTERM_BP_ALL	immune system process	RT	#VALUE!	66	24.1	1.7e-14	2.7	1.8e-11	1.8e-11
GOTERM_BP_ALL	positive regulation of immune system process	RT	#VALUE!	35	12.8	1e-09	3.3	6.9e-07	6.7e-07
GOTERM_BP_ALL	regulation of immune system process	RT	#VALUE!	46	16.8	1.1e-09	2.7	6.9e-07	6.7e-07
GOTERM_BP_ALL	positive regulation of immune response	RT	#VALUE!	28	10.2	1.5e-09	4	8.3e-07	8e-07
GOTERM_BP_ALL	antigen processing and presentation of peptide antigen	RT	#VALUE!	11	4	2.3e-09	15.3	9.9e-07	9.6e-07
GOTERM_BP_ALL	T cell receptor signaling pathway	RT	#VALUE!	13	4.7	2.5e-09	10.9	9.9e-07	9.6e-07
GOTERM_BP_ALL	antigen processing and presentation of exogenous peptide antigen	RT	#VALUE!	9	3.3	6.3e-09	21.8	2.3e-06	2.2e-06
GOTERM_BP_ALL	regulation of immune response	RT	#VALUE!	33	12	1.5e-08	3.1	4.9e-06	4.8e-06
GOTERM_BP_ALL	antigen processing and presentation of exogenous antigen	RT	#VALUE!	9	3.3	3.2e-08	18	9.3e-06	9e-06
GOTERM_BP_ALL	antigen receptor-mediated signaling pathway	RT	#VALUE!	13	4.7	9.3e-08	7.9	2.5e-05	2.4e-05
GOTERM_BP_ALL	antigen processing and presentation	RT	#VALUE!	11	4	1.6e-07	9.9	3.9e-05	3.8e-05
GOTERM_BP_ALL	positive regulation of leukocyte cell-cell adhesion	RT	#VALUE!	16	5.8	1.7e-07	5.6	3.9e-05	3.8e-05
GOTERM_BP_ALL	positive regulation of lymphocyte activation	RT	#VALUE!	17	6.2	2.9e-07	5	6.2e-05	6e-05
GOTERM_BP_ALL	positive regulation of T cell activation	RT	#VALUE!	15	5.5	3.6e-07	5.8	7.2e-05	7e-05
GOTERM_BP_ALL	response to external stimulus	RT	#VALUE!	45	16.4	4e-07	2.2	7.5e-05	7.3e-05
GOTERM_BP_ALL	defense response	RT	#VALUE!	38	13.9	4.4e-07	2.5	7.8e-05	7.6e-05
GOTERM_BP_ALL	antigen processing and presentation of exogenous peptide antigen via MHC class II	RT	#VALUE!	7	2.6	4.8e-07	23	8.2e-05	7.9e-05
GOTERM_BP_ALL	activation of immune response	RT	#VALUE!	18	6.6	7.1e-07	4.4	0.00011	0.00011
GOTERM_BP_ALL	antigen processing and presentation of peptide antigen via MHC class II	RT	#VALUE!	7	2.6	7.1e-07	21.6	0.00011	0.00011
GOTERM_BP_ALL	positive regulation of response to stimulus	RT	#VALUE!	49	17.9	9.3e-07	2.1	0.00014	0.00013
GOTERM_BP_ALL	positive regulation of leukocyte activation	RT	#VALUE!	17	6.2	1e-06	4.6	0.00015	0.00014
GOTERM_BP_ALL	immune response-regulating signaling pathway	RT	#VALUE!	18	6.6	1.1e-06	4.3	0.00015	0.00014
GOTERM_BP_ALL	immune response-activating signaling pathway	RT	#VALUE!	16	5.8	1.3e-06	4.8	0.00016	0.00016
GOTERM_BP_ALL	immune response-regulating cell surface receptor signaling pathway	RT	#VALUE!	15	5.5	1.3e-06	5.2	0.00016	0.00016
GOTERM_BP_ALL	positive regulation of cell-cell adhesion	RT	#VALUE!	16	5.8	1.4e-06	4.8	0.00016	0.00016
GOTERM_BP_ALL	response to other organism	RT	#VALUE!	36	13.1	1.6e-06	2.4	0.00018	0.00017
GOTERM_BP_ALL	response to external biotic stimulus	RT	#VALUE!	36	13.1	1.6e-06	2.4	0.00018	0.00017
GOTERM_BP_ALL	immune response-activating cell surface receptor signaling pathway	RT	#VALUE!	14	5.1	1.7e-06	5.5	0.00018	0.00017
GOTERM_BP_ALL	antigen processing and presentation of peptide or polysaccharide antigen via MHC class II	RT	#VALUE!	7	2.6	2e-06	18.3	0.0002	0.0002
GOTERM_BP_ALL	positive regulation of cell activation	RT	#VALUE!	17	6.2	2e-06	4.3	0.0002	0.0002
GOTERM_BP_ALL	biological process involved in interspecies interaction between organisms	RT	#VALUE!	38	13.9	2.6e-06	2.3	0.00026	0.00025
GOTERM_BP_ALL	immune effector process	RT	#VALUE!	19	6.9	3e-06	3.8	0.00028	0.00027
GOTERM_BP_ALL	response to biotic stimulus	RT	#VALUE!	36	13.1	3e-06	2.3	0.00028	0.00027
GOTERM_BP_ALL	regulation of lymphocyte activation	RT	#VALUE!	19	6.9	5.1e-06	3.6	0.00046	0.00045
GOTERM_BP_ALL	regulation of cytokine production	RT	#VALUE!	25	9.1	9.4e-06	2.8	0.00082	0.0008
GOTERM_BP_ALL	regulation of leukocyte cell-cell adhesion	RT	#VALUE!	16	5.8	9.9e-06	4.1	0.00084	0.00081
GOTERM_BP_ALL	regulation of T cell activation	RT	#VALUE!	16	5.8	1e-05	4	0.00087	0.00083
GOTERM_BP_ALL	innate immune response	RT	#VALUE!	23	8.4	2.3e-05	2.8	0.0019	0.0018
GOTERM_BP_ALL	regulation of leukocyte activation	RT	#VALUE!	19	6.9	2.9e-05	3.2	0.0023	0.0022
GOTERM_BP_ALL	negative regulation of cytokine production	RT	#VALUE!	15	5.5	3.5e-05	3.9	0.0027	0.0026
GOTERM_BP_ALL	positive regulation of cell adhesion	RT	#VALUE!	17	6.2	4.2e-05	3.4	0.0031	0.003
GOTERM_BP_ALL	regulation of lymphocyte mediated immunity	RT	#VALUE!	11	4	4.3e-05	5.3	0.0031	0.003
GOTERM_BP_ALL	defense response to symbiont	RT	#VALUE!	25	9.1	5.3e-05	2.5	0.0038	0.0036
GOTERM_BP_ALL	antigen processing and presentation of peptide antigen via MHC class I	RT	#VALUE!	6	2.2	5.3e-05	14.6	0.0038	0.0036
GOTERM_BP_ALL	regulation of cell adhesion	RT	#VALUE!	22	8	7.1e-05	2.7	0.0049	0.0047
GOTERM_BP_ALL	regulation of leukocyte mediated immunity	RT	#VALUE!	12	4.4	8e-05	4.5	0.0054	0.0052
GOTERM_BP_ALL	regulation of immune effector process	RT	#VALUE!	15	5.5	8.7e-05	3.6	0.0058	0.0056
GOTERM_BP_ALL	regulation of leukocyte proliferation	RT	#VALUE!	12	4.4	9.8e-05	4.4	0.0063	0.0061
GOTERM_BP_ALL	regulation of cell activation	RT	#VALUE!	19	6.9	9.9e-05	2.9	0.0063	0.0061
GOTERM_BP_ALL	adaptive immune response based on somatic recombination of immune receptors built from immunoglobulin superfamily domains	RT	#VALUE!	12	4.4	0.0001	4.4	0.0063	0.0061
GOTERM_BP_ALL	defense response to other organism	RT	#VALUE!	26	9.5	0.0001	2.4	0.0064	0.0061
GOTERM_BP_ALL	positive regulation of immune effector process	RT	#VALUE!	12	4.4	0.00011	4.3	0.0066	0.0064
GOTERM_BP_ALL	positive regulation of T cell mediated immunity	RT	#VALUE!	7	2.6	0.00011	9.1	0.0067	0.0064
GOTERM_BP_ALL	regulation of T cell mediated immunity	RT	#VALUE!	8	2.9	0.00012	7.3	0.0067	0.0064
GOTERM_BP_ALL	regulation of hemopoiesis	RT	#VALUE!	15	5.5	0.00013	3.4	0.0072	0.0069
GOTERM_BP_ALL	regulation of leukocyte differentiation	RT	#VALUE!	13	4.7	0.00017	3.8	0.0094	0.0091
GOTERM_BP_ALL	regulation of lymphocyte proliferation	RT	#VALUE!	11	4	0.00017	4.5	0.0096	0.0092
GOTERM_BP_ALL	regulation of T cell mediated cytotoxicity	RT	#VALUE!	6	2.2	0.00018	11.3	0.0097	0.0094
GOTERM_BP_ALL	regulation of cell-cell adhesion	RT	#VALUE!	16	5.8	0.00018	3.1	0.0097	0.0094
GOTERM_BP_ALL	negative regulation of response to external stimulus	RT	#VALUE!	15	5.5	0.0002	3.3	0.011	0.01
GOTERM_BP_ALL	regulation of mononuclear cell proliferation	RT	#VALUE!	11	4	0.0002	4.4	0.011	0.01
GOTERM_BP_ALL	cell activation	RT	#VALUE!	20	7.3	0.00024	2.6	0.012	0.012
GOTERM_BP_ALL	response to stimulus	RT	#VALUE!	109	39.8	0.00028	1.3	0.014	0.013
GOTERM_BP_ALL	negative regulation of defense response	RT	#VALUE!	12	4.4	0.00029	3.9	0.014	0.014
GOTERM_BP_ALL	leukocyte activation involved in immune response	RT	#VALUE!	10	3.6	0.00031	4.7	0.015	0.014
GOTERM_BP_ALL	cell activation involved in immune response	RT	#VALUE!	10	3.6	0.00036	4.6	0.017	0.016
GOTERM_BP_ALL	regulation of interleukin-6 production	RT	#VALUE!	9	3.3	0.00038	5.1	0.018	0.017
GOTERM_BP_ALL	antigen processing and presentation of endogenous antigen	RT	#VALUE!	5	1.8	0.00041	14.1	0.019	0.018
GOTERM_BP_ALL	regulation of adaptive immune response	RT	#VALUE!	10	3.6	0.00042	4.5	0.019	0.018
GOTERM_BP_ALL	leukocyte mediated immunity	RT	#VALUE!	12	4.4	0.00043	3.7	0.019	0.018
GOTERM_BP_ALL	MHC class II protein complex assembly	RT	#VALUE!	4	1.5	0.00047	25.5	0.02	0.02
GOTERM_BP_ALL	peptide antigen assembly with MHC class II protein complex	RT	#VALUE!	4	1.5	0.00047	25.5	0.02	0.02
GOTERM_BP_ALL	positive regulation of multicellular organismal process	RT	#VALUE!	33	12	0.00049	1.9	0.021	0.02
GOTERM_BP_ALL	positive regulation of lymphocyte mediated immunity	RT	#VALUE!	8	2.9	0.00052	5.7	0.022	0.021
GOTERM_BP_ALL	positive regulation of adaptive immune response	RT	#VALUE!	8	2.9	0.00054	5.7	0.023	0.022
GOTERM_BP_ALL	negative regulation of immune system process	RT	#VALUE!	16	5.8	0.00058	2.8	0.024	0.023
GOTERM_BP_ALL	regulation of leukocyte mediated cytotoxicity	RT	#VALUE!	7	2.6	0.00064	6.7	0.026	0.025
GOTERM_BP_ALL	T cell activation	RT	#VALUE!	12	4.4	0.00066	3.5	0.027	0.026
GOTERM_BP_ALL	regulation of response to external stimulus	RT	#VALUE!	25	9.1	0.00068	2.1	0.027	0.026
GOTERM_BP_ALL	positive regulation of myeloid cell differentiation	RT	#VALUE!	7	2.6	0.00074	6.5	0.029	0.028
GOTERM_BP_ALL	hemopoiesis	RT	#VALUE!	18	6.6	0.00079	2.5	0.03	0.029
GOTERM_BP_ALL	antigen processing and presentation of endogenous peptide antigen via MHC class I via ER pathway, TAP-independent	RT	#VALUE!	4	1.5	0.00079	21.4	0.03	0.029
GOTERM_BP_ALL	positive regulation of hemopoiesis	RT	#VALUE!	9	3.3	0.0008	4.6	0.03	0.029
GOTERM_BP_ALL	positive regulation of leukocyte differentiation	RT	#VALUE!	9	3.3	0.0008	4.6	0.03	0.029
GOTERM_BP_ALL	positive regulation of T cell mediated cytotoxicity	RT	#VALUE!	5	1.8	0.00088	11.6	0.033	0.032
GOTERM_BP_ALL	regulation of monocyte differentiation	RT	#VALUE!	4	1.5	0.00092	20.4	0.034	0.033
GOTERM_BP_ALL	cell surface receptor signaling pathway	RT	#VALUE!	37	13.5	0.0011	1.7	0.037	0.036
GOTERM_BP_ALL	antigen processing and presentation of endogenous peptide antigen via MHC class I via ER pathway	RT	#VALUE!	4	1.5	0.0011	19.4	0.037	0.036
GOTERM_BP_ALL	peptide antigen assembly with MHC protein complex	RT	#VALUE!	4	1.5	0.0011	19.4	0.037	0.036
GOTERM_BP_ALL	MHC protein complex assembly	RT	#VALUE!	4	1.5	0.0011	19.4	0.037	0.036
GOTERM_BP_ALL	antigen processing and presentation of endogenous peptide antigen via MHC class Ib	RT	#VALUE!	4	1.5	0.0011	19.4	0.037	0.036
GOTERM_BP_ALL	regulation of antigen processing and presentation	RT	#VALUE!	4	1.5	0.0011	19.4	0.037	0.036
GOTERM_BP_ALL	positive regulation of leukocyte mediated immunity	RT	#VALUE!	8	2.9	0.0012	4.9	0.04	0.039
GOTERM_BP_ALL	regulation of adaptive immune response based on somatic recombination of immune receptors built from immunoglobulin superfamily domains	RT	#VALUE!	9	3.3	0.0012	4.3	0.04	0.039
GOTERM_BP_ALL	regulation of multicellular organismal process	RT	#VALUE!	49	17.9	0.0012	1.6	0.04	0.039
GOTERM_BP_ALL	regulation of cell killing	RT	#VALUE!	7	2.6	0.0012	5.9	0.04	0.039
GOTERM_BP_ALL	antigen processing and presentation of peptide antigen via MHC class Ib	RT	#VALUE!	4	1.5	0.0012	18.5	0.04	0.039
GOTERM_BP_ALL	regulation of response to stimulus	RT	#VALUE!	62	22.6	0.0015	1.4	0.047	0.045
GOTERM_BP_ALL	negative regulation of immune response	RT	#VALUE!	9	3.3	0.0015	4.2	0.047	0.046
GOTERM_BP_ALL	regulation of type II interferon production	RT	#VALUE!	7	2.6	0.0015	5.7	0.047	0.046
GOTERM_BP_ALL	lymphocyte mediated immunity	RT	#VALUE!	10	3.6	0.0016	3.7	0.049	0.048
GOTERM_BP_ALL	leukocyte activation	RT	#VALUE!	16	5.8	0.0018	2.5	0.055	0.053
GOTERM_BP_ALL	regulation of myeloid cell differentiation	RT	#VALUE!	9	3.3	0.0018	4	0.055	0.053
GOTERM_BP_ALL	regulation of lymphocyte differentiation	RT	#VALUE!	9	3.3	0.0018	4	0.055	0.053
GOTERM_BP_ALL	lymphocyte activation	RT	#VALUE!	14	5.1	0.0019	2.7	0.058	0.056
GOTERM_BP_ALL	regulation of myeloid leukocyte differentiation	RT	#VALUE!	7	2.6	0.0022	5.2	0.066	0.064
GOTERM_BP_ALL	regulation of B cell activation	RT	#VALUE!	7	2.6	0.0023	5.2	0.068	0.066
GOTERM_BP_ALL	positive regulation of adaptive immune response based on somatic recombination of immune receptors built from immunoglobulin superfamily domains	RT	#VALUE!	7	2.6	0.0024	5.2	0.07	0.067
GOTERM_BP_ALL	positive regulation of lymphocyte differentiation	RT	#VALUE!	7	2.6	0.0025	5.1	0.072	0.069
GOTERM_BP_ALL	antigen processing and presentation of endogenous peptide antigen via MHC class I	RT	#VALUE!	4	1.5	0.0025	14.6	0.072	0.07
GOTERM_BP_ALL	regulation of cell development	RT	#VALUE!	19	6.9	0.0025	2.2	0.073	0.07
GOTERM_BP_ALL	regulation of T cell proliferation	RT	#VALUE!	8	2.9	0.0027	4.3	0.076	0.073
GOTERM_BP_ALL	antigen processing and presentation via MHC class Ib	RT	#VALUE!	4	1.5	0.0028	14.1	0.077	0.074
GOTERM_BP_ALL	antigen processing and presentation of endogenous peptide antigen	RT	#VALUE!	4	1.5	0.0028	14.1	0.077	0.074
GOTERM_BP_ALL	regulation of leukocyte migration	RT	#VALUE!	9	3.3	0.0028	3.8	0.077	0.074
GOTERM_BP_ALL	regulation of tumor necrosis factor production	RT	#VALUE!	8	2.9	0.0031	4.2	0.085	0.082
GOTERM_BP_ALL	response to bacterium	RT	#VALUE!	17	6.2	0.0032	2.3	0.087	0.084
GOTERM_BP_ALL	negative regulation of leukocyte proliferation	RT	#VALUE!	6	2.2	0.0034	5.9	0.092	0.089
GOTERM_BP_ALL	positive regulation of lymphocyte proliferation	RT	#VALUE!	7	2.6	0.0035	4.8	0.093	0.09
GOTERM_BP_ALL	regulation of tumor necrosis factor superfamily cytokine production	RT	#VALUE!	8	2.9	0.0036	4.1	0.094	0.091
GOTERM_BP_ALL	positive regulation of mononuclear cell proliferation	RT	#VALUE!	7	2.6	0.0038	4.7	0.1	0.097
GOTERM_BP_ALL	regulation of interleukin-10 production	RT	#VALUE!	5	1.8	0.004	7.7	0.1	0.1
GOTERM_BP_ALL	positive regulation of T cell proliferation	RT	#VALUE!	6	2.2	0.004	5.7	0.1	0.1
GOTERM_BP_ALL	positive regulation of monocyte differentiation	RT	#VALUE!	3	1.1	0.0041	30.6	0.1	0.1
GOTERM_BP_ALL	positive regulation of myeloid leukocyte differentiation	RT	#VALUE!	5	1.8	0.0042	7.6	0.11	0.1
GOTERM_BP_ALL	response to stress	RT	#VALUE!	52	19	0.0042	1.4	0.11	0.1
GOTERM_BP_ALL	lymphocyte activation involved in immune response	RT	#VALUE!	7	2.6	0.0042	4.6	0.11	0.1
GOTERM_BP_ALL	positive regulation of biological process	RT	#VALUE!	83	30.3	0.0043	1.3	0.11	0.1
GOTERM_BP_ALL	negative regulation of interleukin-6 production	RT	#VALUE!	5	1.8	0.0046	7.4	0.11	0.11
GOTERM_BP_ALL	negative regulation of lymphocyte mediated immunity	RT	#VALUE!	5	1.8	0.0046	7.4	0.11	0.11
GOTERM_BP_ALL	negative regulation of inflammatory response	RT	#VALUE!	8	2.9	0.0049	3.8	0.12	0.11
GOTERM_BP_ALL	regulation of inflammatory response	RT	#VALUE!	12	4.4	0.0051	2.7	0.12	0.12
GOTERM_BP_ALL	positive regulation of cytokine production	RT	#VALUE!	13	4.7	0.0058	2.5	0.14	0.13
GOTERM_BP_ALL	positive regulation of leukocyte mediated cytotoxicity	RT	#VALUE!	5	1.8	0.006	6.9	0.14	0.14
GOTERM_BP_ALL	inflammatory response	RT	#VALUE!	14	5.1	0.0064	2.4	0.15	0.15
GOTERM_BP_ALL	regulation of antigen receptor-mediated signaling pathway	RT	#VALUE!	5	1.8	0.0065	6.7	0.15	0.15
GOTERM_BP_ALL	positive regulation of leukocyte proliferation	RT	#VALUE!	7	2.6	0.0069	4.1	0.16	0.16
GOTERM_BP_ALL	regulation of MAPK cascade	RT	#VALUE!	15	5.5	0.0073	2.2	0.17	0.16
GOTERM_BP_ALL	positive regulation of type II interferon production	RT	#VALUE!	5	1.8	0.0075	6.4	0.17	0.17
GOTERM_BP_ALL	regulation of defense response	RT	#VALUE!	18	6.6	0.0077	2	0.18	0.17
GOTERM_BP_ALL	negative regulation of leukocyte mediated immunity	RT	#VALUE!	5	1.8	0.0078	6.4	0.18	0.17
GOTERM_BP_ALL	extracellular matrix organization	RT	#VALUE!	9	3.3	0.008	3.2	0.18	0.17
GOTERM_BP_ALL	extracellular structure organization	RT	#VALUE!	9	3.3	0.0081	3.1	0.18	0.17
GOTERM_BP_ALL	positive regulation of cell killing	RT	#VALUE!	5	1.8	0.0082	6.3	0.18	0.17
GOTERM_BP_ALL	external encapsulating structure organization	RT	#VALUE!	9	3.3	0.0083	3.1	0.18	0.18
GOTERM_BP_ALL	T cell costimulation	RT	#VALUE!	4	1.5	0.009	9.3	0.2	0.19
GOTERM_BP_ALL	negative regulation of B cell mediated immunity	RT	#VALUE!	3	1.1	0.0092	20.4	0.2	0.19
GOTERM_BP_ALL	negative regulation of immunoglobulin mediated immune response	RT	#VALUE!	3	1.1	0.0092	20.4	0.2	0.19
GOTERM_BP_ALL	regulation of ERK1 and ERK2 cascade	RT	#VALUE!	9	3.3	0.01	3	0.22	0.21
GOTERM_BP_ALL	lymphocyte costimulation	RT	#VALUE!	4	1.5	0.01	8.9	0.22	0.21
GOTERM_BP_ALL	regulation of activated T cell proliferation	RT	#VALUE!	4	1.5	0.01	8.9	0.22	0.21
GOTERM_BP_ALL	response to molecule of bacterial origin	RT	#VALUE!	10	3.6	0.011	2.7	0.24	0.23
GOTERM_BP_ALL	negative regulation of response to biotic stimulus	RT	#VALUE!	6	2.2	0.011	4.4	0.24	0.23
GOTERM_BP_ALL	regulation of tissue remodeling	RT	#VALUE!	5	1.8	0.012	5.6	0.25	0.24
GOTERM_BP_ALL	immunoglobulin mediated immune response	RT	#VALUE!	7	2.6	0.013	3.6	0.26	0.25
GOTERM_BP_ALL	kidney development	RT	#VALUE!	9	3.3	0.013	2.9	0.27	0.26
GOTERM_BP_ALL	negative regulation of bone remodeling	RT	#VALUE!	3	1.1	0.013	17	0.27	0.26
GOTERM_BP_ALL	regulation of secretion	RT	#VALUE!	14	5.1	0.013	2.2	0.27	0.26
GOTERM_BP_ALL	leukocyte differentiation	RT	#VALUE!	11	4	0.013	2.5	0.27	0.26
GOTERM_BP_ALL	negative regulation of lymphocyte proliferation	RT	#VALUE!	5	1.8	0.014	5.4	0.27	0.26
GOTERM_BP_ALL	mononuclear cell differentiation	RT	#VALUE!	10	3.6	0.014	2.6	0.27	0.26
GOTERM_BP_ALL	signaling	RT	#VALUE!	68	24.8	0.014	1.3	0.27	0.26
GOTERM_BP_ALL	B cell mediated immunity	RT	#VALUE!	7	2.6	0.014	3.5	0.28	0.27
GOTERM_BP_ALL	regulation of viral entry into host cell	RT	#VALUE!	4	1.5	0.014	7.8	0.28	0.27
GOTERM_BP_ALL	negative regulation of mononuclear cell proliferation	RT	#VALUE!	5	1.8	0.015	5.3	0.28	0.27
GOTERM_BP_ALL	regulation of bone remodeling	RT	#VALUE!	4	1.5	0.015	7.7	0.29	0.28
GOTERM_BP_ALL	regulation of secretion by cell	RT	#VALUE!	13	4.7	0.015	2.2	0.3	0.28
GOTERM_BP_ALL	positive regulation of ERK1 and ERK2 cascade	RT	#VALUE!	7	2.6	0.016	3.5	0.3	0.29
GOTERM_BP_ALL	renal system development	RT	#VALUE!	9	3.3	0.016	2.8	0.3	0.29
GOTERM_BP_ALL	positive regulation of response to external stimulus	RT	#VALUE!	13	4.7	0.016	2.2	0.3	0.29
GOTERM_BP_ALL	cell communication	RT	#VALUE!	68	24.8	0.017	1.3	0.31	0.3
GOTERM_BP_ALL	regulation of mononuclear cell migration	RT	#VALUE!	6	2.2	0.017	4	0.32	0.31
GOTERM_BP_ALL	regulation of transport	RT	#VALUE!	27	9.9	0.017	1.6	0.32	0.31
GOTERM_BP_ALL	positive regulation of cellular process	RT	#VALUE!	76	27.7	0.018	1.2	0.33	0.32
GOTERM_BP_ALL	positive regulation of cell development	RT	#VALUE!	11	4	0.018	2.4	0.33	0.32
GOTERM_BP_ALL	negative regulation of innate immune response	RT	#VALUE!	5	1.8	0.018	4.9	0.33	0.32
GOTERM_BP_ALL	regulation of actin polymerization or depolymerization	RT	#VALUE!	6	2.2	0.019	3.9	0.34	0.33
GOTERM_BP_ALL	leukocyte proliferation	RT	#VALUE!	6	2.2	0.019	3.9	0.34	0.33
GOTERM_BP_ALL	negative regulation of leukocyte migration	RT	#VALUE!	4	1.5	0.019	7	0.34	0.33
GOTERM_BP_ALL	positive regulation of MAPK cascade	RT	#VALUE!	11	4	0.02	2.3	0.35	0.34
GOTERM_BP_ALL	modulation by symbiont of entry into host	RT	#VALUE!	4	1.5	0.02	6.9	0.35	0.34
GOTERM_BP_ALL	regulation of actin filament length	RT	#VALUE!	6	2.2	0.021	3.8	0.36	0.35
GOTERM_BP_ALL	negative regulation of tissue remodeling	RT	#VALUE!	3	1.1	0.021	13.3	0.37	0.35
GOTERM_BP_ALL	regulation of phagocytosis	RT	#VALUE!	5	1.8	0.022	4.7	0.37	0.36
GOTERM_BP_ALL	regulation of natural killer cell mediated immunity	RT	#VALUE!	4	1.5	0.022	6.7	0.38	0.36
GOTERM_BP_ALL	regulation of non-canonical NF-kappaB signal transduction	RT	#VALUE!	5	1.8	0.022	4.7	0.38	0.37
GOTERM_BP_ALL	response to lipopolysaccharide	RT	#VALUE!	9	3.3	0.022	2.6	0.38	0.37
GOTERM_BP_ALL	glycoprotein biosynthetic process	RT	#VALUE!	8	2.9	0.023	2.8	0.38	0.37
GOTERM_BP_ALL	negative regulation of multicellular organismal process	RT	#VALUE!	21	7.7	0.023	1.7	0.39	0.38
GOTERM_BP_ALL	positive regulation of inflammatory response	RT	#VALUE!	6	2.2	0.024	3.7	0.4	0.38
GOTERM_BP_ALL	signal transduction	RT	#VALUE!	63	23	0.024	1.3	0.41	0.39
GOTERM_BP_ALL	negative regulation of interleukin-10 production	RT	#VALUE!	3	1.1	0.025	12.2	0.41	0.39
GOTERM_BP_ALL	regulation of vesicle-mediated transport	RT	#VALUE!	12	4.4	0.025	2.1	0.42	0.41
GOTERM_BP_ALL	positive regulation of tumor necrosis factor production	RT	#VALUE!	5	1.8	0.026	4.5	0.42	0.41
GOTERM_BP_ALL	negative regulation of adaptive immune response based on somatic recombination of immune receptors built from immunoglobulin superfamily domains	RT	#VALUE!	4	1.5	0.026	6.3	0.42	0.41
GOTERM_BP_ALL	negative regulation of viral entry into host cell	RT	#VALUE!	3	1.1	0.026	11.8	0.43	0.41
GOTERM_BP_ALL	regulation of B cell receptor signaling pathway	RT	#VALUE!	3	1.1	0.026	11.8	0.43	0.41
GOTERM_BP_ALL	positive regulation of gene expression	RT	#VALUE!	21	7.7	0.027	1.7	0.43	0.42
GOTERM_BP_ALL	negative regulation of response to stimulus	RT	#VALUE!	28	10.2	0.029	1.5	0.46	0.44
GOTERM_BP_ALL	positive regulation of tumor necrosis factor superfamily cytokine production	RT	#VALUE!	5	1.8	0.029	4.3	0.46	0.44
GOTERM_BP_ALL	regulation of B cell proliferation	RT	#VALUE!	4	1.5	0.029	6	0.46	0.44
GOTERM_BP_ALL	regulation of response to biotic stimulus	RT	#VALUE!	12	4.4	0.029	2.1	0.46	0.44
GOTERM_BP_ALL	follicular dendritic cell activation	RT	#VALUE!	2	0.7	0.029	67.9	0.46	0.44
GOTERM_BP_ALL	lymphocyte differentiation	RT	#VALUE!	8	2.9	0.03	2.7	0.47	0.45
GOTERM_BP_ALL	positive regulation of activated T cell proliferation	RT	#VALUE!	3	1.1	0.03	10.9	0.47	0.46
GOTERM_BP_ALL	negative regulation of adaptive immune response	RT	#VALUE!	4	1.5	0.031	5.8	0.48	0.46
GOTERM_BP_ALL	regulation of biological process involved in symbiotic interaction	RT	#VALUE!	4	1.5	0.031	5.8	0.48	0.46
GOTERM_BP_ALL	receptor-mediated endocytosis	RT	#VALUE!	6	2.2	0.031	3.4	0.48	0.46
GOTERM_BP_ALL	negative regulation of lymphocyte activation	RT	#VALUE!	6	2.2	0.031	3.4	0.48	0.46
GOTERM_BP_ALL	positive regulation of macrophage migration	RT	#VALUE!	3	1.1	0.032	10.5	0.49	0.47
GOTERM_BP_ALL	cell development	RT	#VALUE!	33	12	0.033	1.4	0.49	0.47
GOTERM_BP_ALL	regulation of mitotic nuclear division	RT	#VALUE!	5	1.8	0.033	4.1	0.49	0.47
GOTERM_BP_ALL	positive regulation of T cell differentiation	RT	#VALUE!	5	1.8	0.033	4.1	0.49	0.47
GOTERM_BP_ALL	cytokine-mediated signaling pathway	RT	#VALUE!	10	3.6	0.033	2.3	0.49	0.47
GOTERM_BP_ALL	negative regulation of cellular component organization	RT	#VALUE!	14	5.1	0.034	1.9	0.51	0.49
GOTERM_BP_ALL	regulation of cell population proliferation	RT	#VALUE!	27	9.9	0.034	1.5	0.51	0.49
GOTERM_BP_ALL	neuromuscular synaptic transmission	RT	#VALUE!	3	1.1	0.035	10.2	0.51	0.49
GOTERM_BP_ALL	regulation of biological quality	RT	#VALUE!	42	15.3	0.035	1.3	0.52	0.5
GOTERM_BP_ALL	positive regulation of kinase activity	RT	#VALUE!	7	2.6	0.038	2.8	0.55	0.53
GOTERM_BP_ALL	regulation of cytokine production involved in immune response	RT	#VALUE!	5	1.8	0.038	3.9	0.55	0.53
GOTERM_BP_ALL	carbohydrate derivative metabolic process	RT	#VALUE!	16	5.8	0.038	1.8	0.55	0.53
GOTERM_BP_ALL	T cell proliferation	RT	#VALUE!	4	1.5	0.038	5.4	0.55	0.53
GOTERM_BP_ALL	regulation of antigen processing and presentation of peptide antigen via MHC class II	RT	#VALUE!	2	0.7	0.038	50.9	0.55	0.53
GOTERM_BP_ALL	negative regulation of viral life cycle	RT	#VALUE!	3	1.1	0.039	9.5	0.55	0.53
GOTERM_BP_ALL	T cell differentiation	RT	#VALUE!	6	2.2	0.039	3.2	0.55	0.53
GOTERM_BP_ALL	regulation of response to stress	RT	#VALUE!	23	8.4	0.039	1.5	0.56	0.54
GOTERM_BP_ALL	regulation of endocytosis	RT	#VALUE!	8	2.9	0.039	2.5	0.56	0.54
GOTERM_BP_ALL	negative regulation of endocytosis	RT	#VALUE!	4	1.5	0.04	5.3	0.56	0.54
GOTERM_BP_ALL	regulation of osteoclast differentiation	RT	#VALUE!	4	1.5	0.041	5.2	0.56	0.54
GOTERM_BP_ALL	positive regulation of phagocytosis	RT	#VALUE!	4	1.5	0.041	5.2	0.56	0.54
GOTERM_BP_ALL	positive regulation of cell differentiation	RT	#VALUE!	16	5.8	0.041	1.7	0.56	0.54
GOTERM_BP_ALL	endocytosis	RT	#VALUE!	11	4	0.041	2.1	0.56	0.54
GOTERM_BP_ALL	negative regulation of T cell mediated immunity	RT	#VALUE!	3	1.1	0.041	9.3	0.56	0.54
GOTERM_BP_ALL	regulation of T cell differentiation	RT	#VALUE!	6	2.2	0.041	3.2	0.56	0.54
GOTERM_BP_ALL	positive regulation of intracellular signal transduction	RT	#VALUE!	19	6.9	0.041	1.6	0.56	0.54
GOTERM_BP_ALL	negative regulation of inflammatory response to antigenic stimulus	RT	#VALUE!	3	1.1	0.043	9	0.58	0.56
GOTERM_BP_ALL	negative regulation of leukocyte mediated cytotoxicity	RT	#VALUE!	3	1.1	0.043	9	0.58	0.56
GOTERM_BP_ALL	negative regulation of B cell activation	RT	#VALUE!	3	1.1	0.043	9	0.58	0.56
GOTERM_BP_ALL	mononuclear cell proliferation	RT	#VALUE!	5	1.8	0.044	3.7	0.6	0.58
GOTERM_BP_ALL	peptide hormone processing	RT	#VALUE!	3	1.1	0.046	8.7	0.61	0.59
GOTERM_BP_ALL	negative regulation of cell junction assembly	RT	#VALUE!	3	1.1	0.046	8.7	0.61	0.59
GOTERM_BP_ALL	regulation of multicellular organismal development	RT	#VALUE!	23	8.4	0.046	1.5	0.62	0.59
GOTERM_BP_ALL	regulation of actin filament polymerization	RT	#VALUE!	5	1.8	0.048	3.7	0.62	0.6
GOTERM_BP_ALL	myeloid cell development	RT	#VALUE!	4	1.5	0.048	4.9	0.62	0.6
GOTERM_BP_ALL	dendritic cell antigen processing and presentation	RT	#VALUE!	2	0.7	0.048	40.7	0.62	0.6
GOTERM_BP_ALL	regulation of antigen processing and presentation of peptide or polysaccharide antigen via MHC class II	RT	#VALUE!	2	0.7	0.048	40.7	0.62	0.6
GOTERM_BP_ALL	response to fluid shear stress	RT	#VALUE!	3	1.1	0.048	8.5	0.63	0.6
GOTERM_BP_ALL	protein processing	RT	#VALUE!	6	2.2	0.048	3	0.63	0.6
GOTERM_BP_ALL	negative regulation of immune effector process	RT	#VALUE!	5	1.8	0.049	3.6	0.63	0.6
GOTERM_BP_ALL	regulation of production of molecular mediator of immune response	RT	#VALUE!	6	2.2	0.049	3	0.63	0.61
GOTERM_BP_ALL	regulation of localization	RT	#VALUE!	30	10.9	0.05	1.4	0.64	0.61
GOTERM_BP_ALL	regulation of locomotion	RT	#VALUE!	19	6.9	0.05	1.6	0.64	0.61
GOTERM_BP_ALL	regulation of B cell differentiation	RT	#VALUE!	3	1.1	0.051	8.3	0.64	0.61
GOTERM_BP_ALL	positive regulation of natural killer cell mediated immunity	RT	#VALUE!	3	1.1	0.051	8.3	0.64	0.61
GOTERM_BP_ALL	negative regulation of cell killing	RT	#VALUE!	3	1.1	0.051	8.3	0.64	0.61
GOTERM_BP_ALL	regulation of innate immune response	RT	#VALUE!	10	3.6	0.052	2.1	0.66	0.63
GOTERM_BP_ALL	regulation of supramolecular fiber organization	RT	#VALUE!	9	3.3	0.053	2.2	0.66	0.63
GOTERM_BP_ALL	positive regulation of CD4-positive, alpha-beta T cell differentiation	RT	#VALUE!	3	1.1	0.053	8	0.66	0.64
GOTERM_BP_ALL	protein complex oligomerization	RT	#VALUE!	7	2.6	0.055	2.6	0.68	0.65
GOTERM_BP_ALL	positive regulation of cytokine production involved in immune response	RT	#VALUE!	4	1.5	0.055	4.6	0.68	0.65
GOTERM_BP_ALL	hormone metabolic process	RT	#VALUE!	6	2.2	0.055	2.9	0.68	0.65
GOTERM_BP_ALL	negative regulation of leukocyte activation	RT	#VALUE!	6	2.2	0.055	2.9	0.68	0.65
GOTERM_BP_ALL	protein localization to chromosome, centromeric region	RT	#VALUE!	3	1.1	0.056	7.8	0.68	0.65
GOTERM_BP_ALL	positive regulation of B cell activation	RT	#VALUE!	4	1.5	0.057	4.6	0.69	0.66
GOTERM_BP_ALL	acetylcholine metabolic process	RT	#VALUE!	2	0.7	0.057	34	0.69	0.66
GOTERM_BP_ALL	acetate ester metabolic process	RT	#VALUE!	2	0.7	0.057	34	0.69	0.66
GOTERM_BP_ALL	regulation of antigen processing and presentation of peptide antigen	RT	#VALUE!	2	0.7	0.057	34	0.69	0.66
GOTERM_BP_ALL	regulation of T cell cytokine production	RT	#VALUE!	3	1.1	0.058	7.6	0.69	0.66
GOTERM_BP_ALL	O-glycan processing	RT	#VALUE!	3	1.1	0.058	7.6	0.69	0.66
GOTERM_BP_ALL	negative regulation of antigen receptor-mediated signaling pathway	RT	#VALUE!	3	1.1	0.058	7.6	0.69	0.66
GOTERM_BP_ALL	signaling receptor ligand precursor processing	RT	#VALUE!	3	1.1	0.058	7.6	0.69	0.66
GOTERM_BP_ALL	regulation of protein polymerization	RT	#VALUE!	6	2.2	0.058	2.9	0.69	0.66
GOTERM_BP_ALL	regulation of viral life cycle	RT	#VALUE!	5	1.8	0.058	3.4	0.69	0.66
GOTERM_BP_ALL	glycoprotein metabolic process	RT	#VALUE!	8	2.9	0.059	2.3	0.69	0.67
GOTERM_BP_ALL	regulation of T-helper 17 type immune response	RT	#VALUE!	3	1.1	0.061	7.5	0.7	0.68
GOTERM_BP_ALL	collagen catabolic process	RT	#VALUE!	3	1.1	0.061	7.5	0.7	0.68
GOTERM_BP_ALL	regulation of nuclear division	RT	#VALUE!	5	1.8	0.061	3.4	0.7	0.68
GOTERM_BP_ALL	negative regulation of cell communication	RT	#VALUE!	23	8.4	0.061	1.5	0.7	0.68
GOTERM_BP_ALL	regulation of actin filament organization	RT	#VALUE!	7	2.6	0.061	2.5	0.7	0.68
GOTERM_BP_ALL	positive regulation of cellular component organization	RT	#VALUE!	18	6.6	0.061	1.6	0.7	0.68
GOTERM_BP_ALL	positive regulation of signal transduction	RT	#VALUE!	24	8.8	0.062	1.5	0.7	0.68
GOTERM_BP_ALL	regulation of phosphatidylinositol 3-kinase/protein kinase B signal transduction	RT	#VALUE!	7	2.6	0.062	2.5	0.71	0.68
GOTERM_BP_ALL	cortical actin cytoskeleton organization	RT	#VALUE!	3	1.1	0.063	7.3	0.72	0.69
GOTERM_BP_ALL	T cell mediated immunity	RT	#VALUE!	3	1.1	0.063	7.3	0.72	0.69
GOTERM_BP_ALL	positive regulation of organelle organization	RT	#VALUE!	10	3.6	0.064	2	0.72	0.69
GOTERM_BP_ALL	regulation of cell motility	RT	#VALUE!	18	6.6	0.065	1.6	0.73	0.71
GOTERM_BP_ALL	regulation of kinase activity	RT	#VALUE!	9	3.3	0.066	2.1	0.73	0.71
GOTERM_BP_ALL	regulation of blood volume by renin-angiotensin	RT	#VALUE!	2	0.7	0.066	29.1	0.74	0.71
GOTERM_BP_ALL	positive regulation of CD4-positive, CD25-positive, alpha-beta regulatory T cell differentiation	RT	#VALUE!	2	0.7	0.066	29.1	0.74	0.71
GOTERM_BP_ALL	actin filament organization	RT	#VALUE!	7	2.6	0.067	2.4	0.75	0.72
GOTERM_BP_ALL	T cell activation involved in immune response	RT	#VALUE!	4	1.5	0.068	4.2	0.75	0.72
GOTERM_BP_ALL	somatic diversification of immunoglobulins	RT	#VALUE!	3	1.1	0.069	6.9	0.75	0.73
GOTERM_BP_ALL	regulation of bone resorption	RT	#VALUE!	3	1.1	0.069	6.9	0.75	0.73
GOTERM_BP_ALL	positive regulation of leukocyte migration	RT	#VALUE!	5	1.8	0.069	3.2	0.76	0.73
GOTERM_BP_ALL	regulation of actin cytoskeleton organization	RT	#VALUE!	8	2.9	0.071	2.2	0.77	0.74
GOTERM_BP_ALL	positive regulation of mononuclear cell migration	RT	#VALUE!	4	1.5	0.071	4.2	0.77	0.75
GOTERM_BP_ALL	positive regulation of transferase activity	RT	#VALUE!	7	2.6	0.072	2.4	0.78	0.75
GOTERM_BP_ALL	regulation of cell migration	RT	#VALUE!	17	6.2	0.073	1.6	0.79	0.76
GOTERM_BP_ALL	positive regulation of nitric oxide biosynthetic process	RT	#VALUE!	3	1.1	0.074	6.6	0.79	0.76
GOTERM_BP_ALL	negative regulation of production of molecular mediator of immune response	RT	#VALUE!	3	1.1	0.074	6.6	0.79	0.76
GOTERM_BP_ALL	immunoglobulin production	RT	#VALUE!	3	1.1	0.074	6.6	0.79	0.76
GOTERM_BP_ALL	positive regulation of JNK cascade	RT	#VALUE!	4	1.5	0.075	4.1	0.79	0.76
GOTERM_BP_ALL	negative regulation of viral process	RT	#VALUE!	4	1.5	0.075	4.1	0.79	0.76
GOTERM_BP_ALL	regulation of CD4-positive, CD25-positive, alpha-beta regulatory T cell differentiation	RT	#VALUE!	2	0.7	0.076	25.5	0.79	0.76
GOTERM_BP_ALL	negative regulation of neutrophil activation	RT	#VALUE!	2	0.7	0.076	25.5	0.79	0.76
GOTERM_BP_ALL	angiotensin maturation	RT	#VALUE!	2	0.7	0.076	25.5	0.79	0.76
GOTERM_BP_ALL	regulation of anatomical structure size	RT	#VALUE!	10	3.6	0.076	1.9	0.79	0.76
GOTERM_BP_ALL	positive regulation of CD4-positive, alpha-beta T cell activation	RT	#VALUE!	3	1.1	0.077	6.5	0.8	0.77
GOTERM_BP_ALL	positive regulation of nitric oxide metabolic process	RT	#VALUE!	3	1.1	0.077	6.5	0.8	0.77
GOTERM_BP_ALL	negative regulation of cell activation	RT	#VALUE!	6	2.2	0.079	2.6	0.82	0.79
GOTERM_BP_ALL	positive regulation of interleukin-6 production	RT	#VALUE!	4	1.5	0.08	4	0.83	0.8
GOTERM_BP_ALL	positive regulation of secretion by cell	RT	#VALUE!	7	2.6	0.08	2.3	0.83	0.8
GOTERM_BP_ALL	positive regulation of defense response	RT	#VALUE!	9	3.3	0.081	2	0.83	0.8
GOTERM_BP_ALL	positive regulation of endocytosis	RT	#VALUE!	5	1.8	0.081	3	0.83	0.8
GOTERM_BP_ALL	locomotion	RT	#VALUE!	8	2.9	0.081	2.1	0.83	0.8
GOTERM_BP_ALL	ossification	RT	#VALUE!	7	2.6	0.082	2.3	0.83	0.8
GOTERM_BP_ALL	intracellular signal transduction	RT	#VALUE!	25	9.1	0.083	1.4	0.83	0.8
GOTERM_BP_ALL	regulation of interleukin-17 production	RT	#VALUE!	3	1.1	0.083	6.2	0.83	0.8
GOTERM_BP_ALL	regulation of inflammatory response to antigenic stimulus	RT	#VALUE!	3	1.1	0.083	6.2	0.83	0.8
GOTERM_BP_ALL	icosanoid transport	RT	#VALUE!	3	1.1	0.083	6.2	0.83	0.8
GOTERM_BP_ALL	hematopoietic progenitor cell differentiation	RT	#VALUE!	4	1.5	0.084	3.9	0.83	0.8
GOTERM_BP_ALL	positive regulation of memory T cell differentiation	RT	#VALUE!	2	0.7	0.085	22.6	0.83	0.8
GOTERM_BP_ALL	positive regulation of antigen processing and presentation	RT	#VALUE!	2	0.7	0.085	22.6	0.83	0.8
GOTERM_BP_ALL	regulation of chemotaxis	RT	#VALUE!	6	2.2	0.085	2.6	0.83	0.8
GOTERM_BP_ALL	glycosaminoglycan metabolic process	RT	#VALUE!	4	1.5	0.085	3.8	0.83	0.8
GOTERM_BP_ALL	regulation of leukocyte degranulation	RT	#VALUE!	3	1.1	0.086	6.1	0.83	0.8
GOTERM_BP_ALL	plasma membrane invagination	RT	#VALUE!	3	1.1	0.086	6.1	0.83	0.8
GOTERM_BP_ALL	zymogen activation	RT	#VALUE!	3	1.1	0.086	6.1	0.83	0.8
GOTERM_BP_ALL	regulation of macrophage migration	RT	#VALUE!	3	1.1	0.086	6.1	0.83	0.8
GOTERM_BP_ALL	regulation of acute inflammatory response	RT	#VALUE!	3	1.1	0.086	6.1	0.83	0.8
GOTERM_BP_ALL	regulation of T-helper cell differentiation	RT	#VALUE!	3	1.1	0.086	6.1	0.83	0.8
GOTERM_BP_ALL	production of molecular mediator of immune response	RT	#VALUE!	3	1.1	0.089	6	0.86	0.83
GOTERM_BP_ALL	regulation of cellular component organization	RT	#VALUE!	33	12	0.089	1.3	0.86	0.83
GOTERM_BP_ALL	negative regulation of signal transduction	RT	#VALUE!	21	7.7	0.091	1.4	0.87	0.84
GOTERM_BP_ALL	regulation of protein phosphorylation	RT	#VALUE!	14	5.1	0.091	1.6	0.87	0.84
GOTERM_BP_ALL	negative regulation of B cell receptor signaling pathway	RT	#VALUE!	2	0.7	0.093	20.4	0.89	0.86
GOTERM_BP_ALL	regulation of angiotensin levels in blood	RT	#VALUE!	2	0.7	0.093	20.4	0.89	0.86
GOTERM_BP_ALL	negative regulation of antigen processing and presentation	RT	#VALUE!	2	0.7	0.093	20.4	0.89	0.86
GOTERM_BP_ALL	calcium-mediated signaling	RT	#VALUE!	5	1.8	0.094	2.9	0.89	0.86
GOTERM_BP_ALL	regulation of viral process	RT	#VALUE!	5	1.8	0.094	2.9	0.89	0.86
GOTERM_BP_ALL	negative regulation of signaling	RT	#VALUE!	22	8	0.096	1.4	0.91	0.87
GOTERM_BP_ALL	somatic diversification of immune receptors	RT	#VALUE!	3	1.1	0.098	5.7	0.92	0.88
GOTERM_BP_ALL	regulation of T cell receptor signaling pathway	RT	#VALUE!	3	1.1	0.098	5.7	0.92	0.88
GOTERM_BP_ALL	positive regulation of transport	RT	#VALUE!	14	5.1	0.099	1.6	0.93	0.9
GOTERM_BP_ALL	regulation of cytoskeleton organization	RT	#VALUE!	10	3.6	0.1	1.8	0.93	0.9

## Sheet: Up_NT
Category	Term	RT	Genes	Count	%	P-Value	Fold Enrichment	Benjamini	FDR
GOTERM_BP_ALL	multicellular organismal process	RT	#VALUE!	22	34.9	0.00022	2	0.18	0.17
GOTERM_BP_ALL	chordate embryonic development	RT	#VALUE!	7	11.1	0.00074	6.1	0.18	0.17
GOTERM_BP_ALL	anatomical structure development	RT	#VALUE!	19	30.2	0.00076	2	0.18	0.17
GOTERM_BP_ALL	developmental process	RT	#VALUE!	20	31.7	0.00078	2	0.18	0.17
GOTERM_BP_ALL	negative regulation of biological process	RT	#VALUE!	20	31.7	0.00083	2	0.18	0.17
GOTERM_BP_ALL	embryo development ending in birth or egg hatching	RT	#VALUE!	7	11.1	0.00087	5.9	0.18	0.17
GOTERM_BP_ALL	positive regulation of biological process	RT	#VALUE!	21	33.3	0.00089	1.9	0.18	0.17
GOTERM_BP_ALL	multicellular organism development	RT	#VALUE!	16	25.4	0.0012	2.3	0.2	0.2
GOTERM_BP_ALL	regulation of biological process	RT	#VALUE!	30	47.6	0.0014	1.4	0.22	0.21
GOTERM_BP_ALL	maintenance of blood-brain barrier	RT	#VALUE!	3	4.8	0.0019	45.1	0.26	0.26
GOTERM_BP_ALL	animal organ development	RT	#VALUE!	13	20.6	0.0021	2.5	0.26	0.26
GOTERM_BP_ALL	negative regulation of response to stimulus	RT	#VALUE!	10	15.9	0.0028	3.1	0.26	0.26
GOTERM_BP_ALL	regulation of cellular process	RT	#VALUE!	29	46	0.0029	1.4	0.26	0.26
GOTERM_BP_ALL	biological regulation	RT	#VALUE!	30	47.6	0.003	1.3	0.26	0.26
GOTERM_BP_ALL	regulation of angiogenesis	RT	#VALUE!	5	7.9	0.0031	7.9	0.26	0.26
GOTERM_BP_ALL	regulation of vascular permeability	RT	#VALUE!	3	4.8	0.0032	34.5	0.26	0.26
GOTERM_BP_ALL	regulation of vasculature development	RT	#VALUE!	5	7.9	0.0033	7.8	0.26	0.26
GOTERM_BP_ALL	anatomical structure morphogenesis	RT	#VALUE!	11	17.5	0.0034	2.8	0.26	0.26
GOTERM_BP_ALL	reproductive process	RT	#VALUE!	9	14.3	0.004	3.3	0.29	0.29
GOTERM_BP_ALL	positive regulation of cellular process	RT	#VALUE!	19	30.2	0.0042	1.8	0.29	0.29
GOTERM_BP_ALL	system development	RT	#VALUE!	14	22.2	0.0044	2.2	0.29	0.29
GOTERM_BP_ALL	regionalization	RT	#VALUE!	5	7.9	0.0052	6.9	0.31	0.31
GOTERM_BP_ALL	cell differentiation	RT	#VALUE!	14	22.2	0.0055	2.1	0.31	0.31
GOTERM_BP_ALL	cellular developmental process	RT	#VALUE!	14	22.2	0.0055	2.1	0.31	0.31
GOTERM_BP_ALL	anterior/posterior pattern specification	RT	#VALUE!	4	6.3	0.0056	10.7	0.31	0.31
GOTERM_BP_ALL	animal organ morphogenesis	RT	#VALUE!	7	11.1	0.0063	4	0.33	0.33
GOTERM_BP_ALL	negative regulation of response to external stimulus	RT	#VALUE!	5	7.9	0.007	6.3	0.35	0.35
GOTERM_BP_ALL	skeletal system morphogenesis	RT	#VALUE!	4	6.3	0.0071	9.8	0.35	0.35
GOTERM_BP_ALL	pattern specification process	RT	#VALUE!	5	7.9	0.0075	6.2	0.36	0.35
GOTERM_BP_ALL	embryo development	RT	#VALUE!	7	11.1	0.0077	3.8	0.36	0.35
GOTERM_BP_ALL	regulation of cell population proliferation	RT	#VALUE!	9	14.3	0.0085	2.9	0.38	0.37
GOTERM_BP_ALL	positive regulation of macromolecule metabolic process	RT	#VALUE!	13	20.6	0.0087	2.1	0.38	0.37
GOTERM_BP_ALL	positive regulation of macromolecule biosynthetic process	RT	#VALUE!	11	17.5	0.0099	2.4	0.39	0.39
GOTERM_BP_ALL	positive regulation of establishment of endothelial barrier	RT	#VALUE!	2	3.2	0.0099	195.5	0.39	0.39
GOTERM_BP_ALL	positive regulation of endothelial cell development	RT	#VALUE!	2	3.2	0.0099	195.5	0.39	0.39
GOTERM_BP_ALL	regulation of cell junction assembly	RT	#VALUE!	4	6.3	0.01	8.6	0.39	0.39
GOTERM_BP_ALL	negative regulation of cellular process	RT	#VALUE!	17	27	0.013	1.7	0.47	0.47
GOTERM_BP_ALL	positive regulation of biosynthetic process	RT	#VALUE!	11	17.5	0.013	2.3	0.47	0.47
GOTERM_BP_ALL	cell-cell signaling	RT	#VALUE!	6	9.5	0.013	4	0.47	0.47
GOTERM_BP_ALL	positive regulation of cell junction assembly	RT	#VALUE!	3	4.8	0.015	15.6	0.52	0.51
GOTERM_BP_ALL	regulation of macromolecule biosynthetic process	RT	#VALUE!	17	27	0.016	1.7	0.53	0.53
GOTERM_BP_ALL	positive regulation of metabolic process	RT	#VALUE!	13	20.6	0.017	2	0.56	0.56
GOTERM_BP_ALL	response to oxygen-containing compound	RT	#VALUE!	8	12.7	0.018	2.8	0.57	0.57
GOTERM_BP_ALL	tube development	RT	#VALUE!	6	9.5	0.018	3.7	0.57	0.57
GOTERM_BP_ALL	sensory organ development	RT	#VALUE!	5	7.9	0.019	4.7	0.59	0.58
GOTERM_BP_ALL	mammary gland development	RT	#VALUE!	3	4.8	0.019	13.5	0.59	0.58
GOTERM_BP_ALL	regulation of cellular component organization	RT	#VALUE!	10	15.9	0.021	2.3	0.59	0.58
GOTERM_BP_ALL	enzyme-linked receptor protein signaling pathway	RT	#VALUE!	5	7.9	0.021	4.6	0.59	0.58
GOTERM_BP_ALL	regulation of biosynthetic process	RT	#VALUE!	17	27	0.021	1.6	0.59	0.58
GOTERM_BP_ALL	response to ethanol	RT	#VALUE!	3	4.8	0.022	12.7	0.59	0.58
GOTERM_BP_ALL	digestive tract development	RT	#VALUE!	3	4.8	0.022	12.7	0.59	0.58
GOTERM_BP_ALL	system process	RT	#VALUE!	9	14.3	0.022	2.4	0.59	0.58
GOTERM_BP_ALL	prepulse inhibition	RT	#VALUE!	2	3.2	0.023	83.8	0.6	0.59
GOTERM_BP_ALL	epithelial cell differentiation	RT	#VALUE!	5	7.9	0.023	4.4	0.6	0.59
GOTERM_BP_ALL	regulation of developmental process	RT	#VALUE!	10	15.9	0.024	2.2	0.6	0.59
GOTERM_BP_ALL	digestive system development	RT	#VALUE!	3	4.8	0.026	11.6	0.61	0.6
GOTERM_BP_ALL	regulation of metabolic process	RT	#VALUE!	19	30.2	0.026	1.5	0.61	0.6
GOTERM_BP_ALL	regulation of macromolecule metabolic process	RT	#VALUE!	18	28.6	0.027	1.6	0.61	0.6
GOTERM_BP_ALL	regulation of establishment of endothelial barrier	RT	#VALUE!	2	3.2	0.028	69	0.61	0.6
GOTERM_BP_ALL	regulation of endothelial cell development	RT	#VALUE!	2	3.2	0.028	69	0.61	0.6
GOTERM_BP_ALL	positive regulation of developmental process	RT	#VALUE!	7	11.1	0.028	2.9	0.61	0.6
GOTERM_BP_ALL	regulation of biological quality	RT	#VALUE!	11	17.5	0.028	2	0.61	0.6
GOTERM_BP_ALL	neuromuscular process	RT	#VALUE!	3	4.8	0.029	10.9	0.61	0.6
GOTERM_BP_ALL	tube morphogenesis	RT	#VALUE!	5	7.9	0.029	4.1	0.61	0.6
GOTERM_BP_ALL	negative regulation of angiogenesis	RT	#VALUE!	3	4.8	0.029	10.9	0.61	0.6
GOTERM_BP_ALL	tissue development	RT	#VALUE!	8	12.7	0.03	2.5	0.61	0.6
GOTERM_BP_ALL	negative regulation of blood vessel morphogenesis	RT	#VALUE!	3	4.8	0.03	10.7	0.61	0.6
GOTERM_BP_ALL	regulation of cellular component biogenesis	RT	#VALUE!	6	9.5	0.03	3.3	0.61	0.6
GOTERM_BP_ALL	negative regulation of vasculature development	RT	#VALUE!	3	4.8	0.031	10.6	0.61	0.6
GOTERM_BP_ALL	regulation of gene expression	RT	#VALUE!	16	25.4	0.031	1.6	0.61	0.6
GOTERM_BP_ALL	response to nitrogen compound	RT	#VALUE!	6	9.5	0.033	3.2	0.65	0.64
GOTERM_BP_ALL	cell development	RT	#VALUE!	9	14.3	0.034	2.2	0.65	0.64
GOTERM_BP_ALL	positive regulation of stem cell differentiation	RT	#VALUE!	2	3.2	0.034	55.9	0.65	0.64
GOTERM_BP_ALL	regulation of primary metabolic process	RT	#VALUE!	16	25.4	0.036	1.6	0.67	0.66
GOTERM_BP_ALL	gland development	RT	#VALUE!	4	6.3	0.037	5.3	0.67	0.66
GOTERM_BP_ALL	regulation of nucleobase-containing compound metabolic process	RT	#VALUE!	13	20.6	0.037	1.8	0.67	0.66
GOTERM_BP_ALL	sexual reproduction	RT	#VALUE!	6	9.5	0.037	3.1	0.67	0.66
GOTERM_BP_ALL	epithelium development	RT	#VALUE!	6	9.5	0.039	3.1	0.68	0.68
GOTERM_BP_ALL	regulation of attachment of spindle microtubules to kinetochore	RT	#VALUE!	2	3.2	0.039	48.9	0.68	0.68
GOTERM_BP_ALL	regulation of insulin-like growth factor receptor signaling pathway	RT	#VALUE!	2	3.2	0.041	46.9	0.7	0.7
GOTERM_BP_ALL	cell communication	RT	#VALUE!	15	23.8	0.042	1.6	0.71	0.71
GOTERM_BP_ALL	multi-organism reproductive process	RT	#VALUE!	3	4.8	0.043	8.8	0.71	0.71
GOTERM_BP_ALL	cell motility	RT	#VALUE!	6	9.5	0.043	3	0.71	0.71
GOTERM_BP_ALL	embryonic organ development	RT	#VALUE!	4	6.3	0.044	4.9	0.71	0.71
GOTERM_BP_ALL	regulation of establishment or maintenance of cell polarity	RT	#VALUE!	2	3.2	0.044	43.4	0.71	0.71
GOTERM_BP_ALL	morphogenesis of an epithelium	RT	#VALUE!	4	6.3	0.044	4.9	0.71	0.71
GOTERM_BP_ALL	regulation of response to external stimulus	RT	#VALUE!	6	9.5	0.046	2.9	0.73	0.72
GOTERM_BP_ALL	multi-multicellular organism process	RT	#VALUE!	3	4.8	0.046	8.5	0.73	0.72
GOTERM_BP_ALL	response to iron ion	RT	#VALUE!	2	3.2	0.047	40.4	0.73	0.72
GOTERM_BP_ALL	response to external stimulus	RT	#VALUE!	8	12.7	0.047	2.3	0.73	0.72
GOTERM_BP_ALL	negative regulation of inflammatory response	RT	#VALUE!	3	4.8	0.048	8.3	0.73	0.72
GOTERM_BP_ALL	startle response	RT	#VALUE!	2	3.2	0.048	39.1	0.73	0.72
GOTERM_BP_ALL	respiratory system process	RT	#VALUE!	2	3.2	0.05	37.8	0.74	0.74
GOTERM_BP_ALL	regulation of RNA metabolic process	RT	#VALUE!	12	19	0.05	1.8	0.74	0.74
GOTERM_BP_ALL	positive regulation of cellular component biogenesis	RT	#VALUE!	4	6.3	0.055	4.5	0.79	0.78
GOTERM_BP_ALL	skeletal system development	RT	#VALUE!	4	6.3	0.055	4.5	0.79	0.78
GOTERM_BP_ALL	positive regulation of gene expression	RT	#VALUE!	6	9.5	0.058	2.7	0.82	0.81
GOTERM_BP_ALL	cellular response to growth factor stimulus	RT	#VALUE!	4	6.3	0.059	4.4	0.82	0.81
GOTERM_BP_ALL	tissue homeostasis	RT	#VALUE!	3	4.8	0.059	7.4	0.82	0.81
GOTERM_BP_ALL	anatomical structure homeostasis	RT	#VALUE!	3	4.8	0.059	7.4	0.82	0.81
GOTERM_BP_ALL	negative regulation of endothelial cell apoptotic process	RT	#VALUE!	2	3.2	0.059	31.7	0.82	0.81
GOTERM_BP_ALL	positive regulation of nucleobase-containing compound metabolic process	RT	#VALUE!	8	12.7	0.061	2.2	0.82	0.81
GOTERM_BP_ALL	cell surface receptor signaling pathway	RT	#VALUE!	8	12.7	0.061	2.2	0.82	0.81
GOTERM_BP_ALL	regulation of DNA-templated transcription	RT	#VALUE!	11	17.5	0.061	1.8	0.82	0.81
GOTERM_BP_ALL	blood vessel development	RT	#VALUE!	4	6.3	0.062	4.2	0.82	0.82
GOTERM_BP_ALL	regulation of RNA biosynthetic process	RT	#VALUE!	11	17.5	0.063	1.8	0.83	0.82
GOTERM_BP_ALL	anatomical structure maturation	RT	#VALUE!	3	4.8	0.064	7	0.83	0.82
GOTERM_BP_ALL	regulation of anatomical structure morphogenesis	RT	#VALUE!	5	7.9	0.065	3.2	0.84	0.83
GOTERM_BP_ALL	positive regulation of cell differentiation	RT	#VALUE!	5	7.9	0.067	3.1	0.85	0.84
GOTERM_BP_ALL	response to growth factor	RT	#VALUE!	4	6.3	0.068	4.1	0.85	0.84
GOTERM_BP_ALL	vasculature development	RT	#VALUE!	4	6.3	0.069	4.1	0.85	0.85
GOTERM_BP_ALL	regulation of multicellular organismal process	RT	#VALUE!	10	15.9	0.07	1.8	0.86	0.86
GOTERM_BP_ALL	cell migration	RT	#VALUE!	5	7.9	0.07	3.1	0.86	0.86
GOTERM_BP_ALL	regulation of endothelial cell differentiation	RT	#VALUE!	2	3.2	0.073	25.5	0.89	0.88
GOTERM_BP_ALL	tissue morphogenesis	RT	#VALUE!	4	6.3	0.075	3.9	0.89	0.88
GOTERM_BP_ALL	circulatory system development	RT	#VALUE!	5	7.9	0.075	3	0.89	0.88
GOTERM_BP_ALL	cell-cell adhesion via plasma-membrane adhesion molecules	RT	#VALUE!	3	4.8	0.076	6.4	0.89	0.88
GOTERM_BP_ALL	heart morphogenesis	RT	#VALUE!	3	4.8	0.076	6.4	0.89	0.88
GOTERM_BP_ALL	calcium-dependent cell-cell adhesion via plasma membrane cell adhesion molecules	RT	#VALUE!	2	3.2	0.076	24.4	0.89	0.88
GOTERM_BP_ALL	embryonic morphogenesis	RT	#VALUE!	4	6.3	0.079	3.8	0.89	0.88
GOTERM_BP_ALL	cellular response to endogenous stimulus	RT	#VALUE!	5	7.9	0.079	3	0.89	0.88
GOTERM_BP_ALL	bicellular tight junction assembly	RT	#VALUE!	2	3.2	0.08	23.5	0.89	0.88
GOTERM_BP_ALL	cell adhesion	RT	#VALUE!	5	7.9	0.08	2.9	0.89	0.88
GOTERM_BP_ALL	vascular process in circulatory system	RT	#VALUE!	3	4.8	0.08	6.2	0.89	0.88
GOTERM_BP_ALL	nervous system development	RT	#VALUE!	8	12.7	0.081	2	0.89	0.88
GOTERM_BP_ALL	response to alcohol	RT	#VALUE!	3	4.8	0.082	6.1	0.89	0.88
GOTERM_BP_ALL	anatomical structure formation involved in morphogenesis	RT	#VALUE!	5	7.9	0.082	2.9	0.89	0.88
GOTERM_BP_ALL	neuron recognition	RT	#VALUE!	2	3.2	0.083	22.6	0.89	0.88
GOTERM_BP_ALL	signaling	RT	#VALUE!	14	22.2	0.083	1.5	0.89	0.88
GOTERM_BP_ALL	mitotic spindle assembly	RT	#VALUE!	2	3.2	0.084	22.1	0.9	0.89
GOTERM_BP_ALL	establishment or maintenance of epithelial cell apical/basal polarity	RT	#VALUE!	2	3.2	0.087	21.3	0.92	0.91
GOTERM_BP_ALL	developmental maturation	RT	#VALUE!	3	4.8	0.089	5.8	0.92	0.91
GOTERM_BP_ALL	tight junction assembly	RT	#VALUE!	2	3.2	0.09	20.6	0.92	0.91
GOTERM_BP_ALL	multicellular organismal reproductive process	RT	#VALUE!	5	7.9	0.091	2.8	0.92	0.91
GOTERM_BP_ALL	behavior	RT	#VALUE!	4	6.3	0.092	3.6	0.92	0.91
GOTERM_BP_ALL	response to chemical	RT	#VALUE!	11	17.5	0.093	1.7	0.92	0.91
GOTERM_BP_ALL	apical junction assembly	RT	#VALUE!	2	3.2	0.093	19.9	0.92	0.91
GOTERM_BP_ALL	respiratory gaseous exchange by respiratory system	RT	#VALUE!	2	3.2	0.093	19.9	0.92	0.91
GOTERM_BP_ALL	negative regulation of developmental process	RT	#VALUE!	5	7.9	0.093	2.8	0.92	0.91
GOTERM_BP_ALL	establishment or maintenance of bipolar cell polarity	RT	#VALUE!	2	3.2	0.095	19.5	0.92	0.91
GOTERM_BP_ALL	tight junction organization	RT	#VALUE!	2	3.2	0.095	19.5	0.92	0.91
GOTERM_BP_ALL	establishment or maintenance of apical/basal cell polarity	RT	#VALUE!	2	3.2	0.095	19.5	0.92	0.91
GOTERM_BP_ALL	embryonic organ morphogenesis	RT	#VALUE!	3	4.8	0.095	5.6	0.92	0.91
GOTERM_BP_ALL	negative regulation of defense response	RT	#VALUE!	3	4.8	0.096	5.6	0.92	0.91

## Sheet: UP_NL
Category	Term	RT	Genes	Count	%	P-Value	Fold Enrichment	Benjamini	FDR
GOTERM_BP_ALL	plasma membrane phospholipid scrambling	RT	#VALUE!	2	4.9	0.023	81.5	1	1
GOTERM_BP_ALL	phospholipid translocation	RT	#VALUE!	2	4.9	0.046	39.9	1	1
GOTERM_BP_ALL	lipid translocation	RT	#VALUE!	2	4.9	0.051	36.4	1	1
GOTERM_BP_ALL	regulation of mRNA metabolic process	RT	#VALUE!	3	7.3	0.056	7.3	1	1
GOTERM_BP_ALL	regulation of membrane lipid distribution	RT	#VALUE!	2	4.9	0.058	31.8	1	1
GOTERM_BP_ALL	phospholipid transport	RT	#VALUE!	2	4.9	0.091	20	1	1
GOTERM_BP_ALL	miRNA-mediated gene silencing by mRNA destabilization	RT	#VALUE!	2	4.9	0.092	19.8	1	1
GOTERM_BP_ALL	regulation of catabolic process	RT	#VALUE!	4	9.8	0.092	3.5	1	1

## Sheet: Down_DT
Category	Term	RT	Genes	Count	%	P-Value	Fold Enrichment	Benjamini	FDR
GOTERM_BP_DIRECT	chloride transmembrane transport	RT	#VALUE!	12	2	2.7e-05	5	0.054	0.054
GOTERM_BP_DIRECT	nervous system development	RT	#VALUE!	23	3.8	0.0002	2.5	0.2	0.2
GOTERM_BP_DIRECT	axon guidance	RT	#VALUE!	13	2.1	0.0008	3.2	0.51	0.51
GOTERM_BP_DIRECT	positive regulation of neuroblast proliferation	RT	#VALUE!	6	1	0.0011	7.5	0.51	0.51
GOTERM_BP_DIRECT	chemical synaptic transmission	RT	#VALUE!	14	2.3	0.0013	2.9	0.51	0.51
GOTERM_BP_DIRECT	vesicle cargo loading	RT	#VALUE!	4	0.7	0.0018	15.8	0.58	0.58
GOTERM_BP_DIRECT	canonical Wnt signaling pathway	RT	#VALUE!	9	1.5	0.0022	3.9	0.58	0.58
GOTERM_BP_DIRECT	positive regulation of cholesterol efflux	RT	#VALUE!	5	0.8	0.0023	8.8	0.58	0.58
GOTERM_BP_DIRECT	monoatomic ion transport	RT	#VALUE!	10	1.6	0.0032	3.3	0.71	0.71
GOTERM_BP_DIRECT	negative chemotaxis	RT	#VALUE!	5	0.8	0.0097	5.9	1	1
GOTERM_BP_DIRECT	cell adhesion	RT	#VALUE!	21	3.4	0.011	1.8	1	1
GOTERM_BP_DIRECT	homophilic cell adhesion via plasma membrane adhesion molecules	RT	#VALUE!	10	1.6	0.012	2.7	1	1
GOTERM_BP_DIRECT	embryo development ending in birth or egg hatching	RT	#VALUE!	4	0.7	0.014	7.9	1	1
GOTERM_BP_DIRECT	oligodendrocyte development	RT	#VALUE!	4	0.7	0.017	7.3	1	1
GOTERM_BP_DIRECT	xenobiotic transport	RT	#VALUE!	4	0.7	0.017	7.3	1	1
GOTERM_BP_DIRECT	cellular response to retinoic acid	RT	#VALUE!	6	1	0.017	4	1	1
GOTERM_BP_DIRECT	visual perception	RT	#VALUE!	11	1.8	0.018	2.4	1	1
GOTERM_BP_DIRECT	negative regulation of cardiac muscle cell differentiation	RT	#VALUE!	3	0.5	0.018	14.2	1	1
GOTERM_BP_DIRECT	negative regulation of cell migration	RT	#VALUE!	10	1.6	0.018	2.5	1	1
GOTERM_BP_DIRECT	intermediate filament organization	RT	#VALUE!	6	1	0.02	3.8	1	1
GOTERM_BP_DIRECT	negative regulation of ossification	RT	#VALUE!	4	0.7	0.021	6.8	1	1
GOTERM_BP_DIRECT	dorsal/ventral neural tube patterning	RT	#VALUE!	3	0.5	0.021	12.9	1	1
GOTERM_BP_DIRECT	fatty acid metabolic process	RT	#VALUE!	7	1.1	0.023	3.2	1	1
GOTERM_BP_DIRECT	keratinization	RT	#VALUE!	6	1	0.023	3.7	1	1
GOTERM_BP_DIRECT	odontogenesis	RT	#VALUE!	4	0.7	0.025	6.3	1	1
GOTERM_BP_DIRECT	central nervous system neuron differentiation	RT	#VALUE!	3	0.5	0.025	11.8	1	1
GOTERM_BP_DIRECT	response to toxic substance	RT	#VALUE!	6	1	0.026	3.6	1	1
GOTERM_BP_DIRECT	establishment of localization in cell	RT	#VALUE!	7	1.1	0.028	3	1	1
GOTERM_BP_DIRECT	neuron differentiation	RT	#VALUE!	9	1.5	0.028	2.5	1	1
GOTERM_BP_DIRECT	mammary gland epithelial cell differentiation	RT	#VALUE!	3	0.5	0.03	10.9	1	1
GOTERM_BP_DIRECT	actin filament capping	RT	#VALUE!	3	0.5	0.03	10.9	1	1
GOTERM_BP_DIRECT	retinal cone cell development	RT	#VALUE!	3	0.5	0.03	10.9	1	1
GOTERM_BP_DIRECT	carbon dioxide transport	RT	#VALUE!	3	0.5	0.034	10.1	1	1
GOTERM_BP_DIRECT	central nervous system development	RT	#VALUE!	8	1.3	0.034	2.6	1	1
GOTERM_BP_DIRECT	embryonic organ development	RT	#VALUE!	4	0.7	0.034	5.6	1	1
GOTERM_BP_DIRECT	positive regulation of neuron differentiation	RT	#VALUE!	6	1	0.038	3.2	1	1
GOTERM_BP_DIRECT	memory	RT	#VALUE!	6	1	0.038	3.2	1	1
GOTERM_BP_DIRECT	smoothened signaling pathway	RT	#VALUE!	6	1	0.038	3.2	1	1
GOTERM_BP_DIRECT	central nervous system myelination	RT	#VALUE!	3	0.5	0.039	9.5	1	1
GOTERM_BP_DIRECT	xenobiotic metabolic process	RT	#VALUE!	7	1.1	0.04	2.8	1	1
GOTERM_BP_DIRECT	type IV hypersensitivity	RT	#VALUE!	2	0.3	0.042	47.4	1	1
GOTERM_BP_DIRECT	positive regulation of inner ear auditory receptor cell differentiation	RT	#VALUE!	2	0.3	0.042	47.4	1	1
GOTERM_BP_DIRECT	parathyroid hormone secretion	RT	#VALUE!	2	0.3	0.042	47.4	1	1
GOTERM_BP_DIRECT	inner medullary collecting duct development	RT	#VALUE!	2	0.3	0.042	47.4	1	1
GOTERM_BP_DIRECT	bicarbonate transport	RT	#VALUE!	4	0.7	0.043	5.1	1	1
GOTERM_BP_DIRECT	oxygen transport	RT	#VALUE!	3	0.5	0.044	8.9	1	1
GOTERM_BP_DIRECT	establishment of epithelial cell apical/basal polarity	RT	#VALUE!	3	0.5	0.044	8.9	1	1
GOTERM_BP_DIRECT	startle response	RT	#VALUE!	3	0.5	0.044	8.9	1	1
GOTERM_BP_DIRECT	ventricular septum morphogenesis	RT	#VALUE!	4	0.7	0.045	5	1	1
GOTERM_BP_DIRECT	xenobiotic transmembrane transport	RT	#VALUE!	3	0.5	0.049	8.4	1	1
GOTERM_BP_DIRECT	embryonic limb morphogenesis	RT	#VALUE!	4	0.7	0.052	4.7	1	1
GOTERM_BP_DIRECT	retinal metabolic process	RT	#VALUE!	3	0.5	0.054	7.9	1	1
GOTERM_BP_DIRECT	T cell differentiation	RT	#VALUE!	4	0.7	0.055	4.6	1	1
GOTERM_BP_DIRECT	ovarian follicle development	RT	#VALUE!	4	0.7	0.055	4.6	1	1
GOTERM_BP_DIRECT	chloride transport	RT	#VALUE!	4	0.7	0.055	4.6	1	1
GOTERM_BP_DIRECT	monoatomic anion transport	RT	#VALUE!	3	0.5	0.06	7.5	1	1
GOTERM_BP_DIRECT	positive regulation of myelination	RT	#VALUE!	3	0.5	0.06	7.5	1	1
GOTERM_BP_DIRECT	vestibulocochlear nerve development	RT	#VALUE!	2	0.3	0.062	31.6	1	1
GOTERM_BP_DIRECT	apoptotic process involved in luteolysis	RT	#VALUE!	2	0.3	0.062	31.6	1	1
GOTERM_BP_DIRECT	mast cell differentiation	RT	#VALUE!	2	0.3	0.062	31.6	1	1
GOTERM_BP_DIRECT	excitatory postsynaptic potential	RT	#VALUE!	5	0.8	0.063	3.3	1	1
GOTERM_BP_DIRECT	branching involved in ureteric bud morphogenesis	RT	#VALUE!	4	0.7	0.065	4.3	1	1
GOTERM_BP_DIRECT	negative regulation of stem cell proliferation	RT	#VALUE!	3	0.5	0.066	7.1	1	1
GOTERM_BP_DIRECT	transcription by RNA polymerase II	RT	#VALUE!	10	1.6	0.068	2	1	1
GOTERM_BP_DIRECT	detection of temperature stimulus involved in sensory perception of pain	RT	#VALUE!	3	0.5	0.071	6.8	1	1
GOTERM_BP_DIRECT	photoreceptor cell maintenance	RT	#VALUE!	4	0.7	0.076	4	1	1
GOTERM_BP_DIRECT	positive regulation of B cell proliferation	RT	#VALUE!	4	0.7	0.076	4	1	1
GOTERM_BP_DIRECT	melanocyte differentiation	RT	#VALUE!	3	0.5	0.078	6.5	1	1
GOTERM_BP_DIRECT	regulation of cell growth	RT	#VALUE!	5	0.8	0.079	3.1	1	1
GOTERM_BP_DIRECT	renal sodium ion transport	RT	#VALUE!	2	0.3	0.082	23.7	1	1
GOTERM_BP_DIRECT	metanephros morphogenesis	RT	#VALUE!	2	0.3	0.082	23.7	1	1
GOTERM_BP_DIRECT	isoleucine catabolic process	RT	#VALUE!	2	0.3	0.082	23.7	1	1
GOTERM_BP_DIRECT	positive regulation of phospholipid efflux	RT	#VALUE!	2	0.3	0.082	23.7	1	1
GOTERM_BP_DIRECT	wax biosynthetic process	RT	#VALUE!	2	0.3	0.082	23.7	1	1
GOTERM_BP_DIRECT	response to cortisol	RT	#VALUE!	2	0.3	0.082	23.7	1	1
GOTERM_BP_DIRECT	acylglycerol acyl-chain remodeling	RT	#VALUE!	2	0.3	0.082	23.7	1	1
GOTERM_BP_DIRECT	regulation of protein localization to membrane	RT	#VALUE!	2	0.3	0.082	23.7	1	1
GOTERM_BP_DIRECT	response to glucocorticoid	RT	#VALUE!	4	0.7	0.088	3.8	1	1
GOTERM_BP_DIRECT	stem cell proliferation	RT	#VALUE!	4	0.7	0.088	3.8	1	1
GOTERM_BP_DIRECT	cell differentiation	RT	#VALUE!	21	3.4	0.089	1.4	1	1
GOTERM_BP_DIRECT	negative regulation of protein phosphorylation	RT	#VALUE!	5	0.8	0.092	2.9	1	1
GOTERM_BP_DIRECT	epidermis development	RT	#VALUE!	5	0.8	0.092	2.9	1	1
GOTERM_BP_DIRECT	negative regulation of epithelial to mesenchymal transition	RT	#VALUE!	4	0.7	0.092	3.7	1	1
GOTERM_BP_DIRECT	substrate adhesion-dependent cell spreading	RT	#VALUE!	4	0.7	0.096	3.6	1	1
GOTERM_BP_DIRECT	nervous system process	RT	#VALUE!	3	0.5	0.097	5.7	1	1

## Sheet: Down_IN
Category	Term	RT	Genes	Count	%	P-Value	Fold Enrichment	Benjamini	FDR
GOTERM_BP_ALL	anatomical structure development	RT	#VALUE!	42	25.8	2.2e-05	1.8	0.037	0.037
GOTERM_BP_ALL	developmental process	RT	#VALUE!	44	27	3.7e-05	1.7	0.037	0.037
GOTERM_BP_ALL	nervous system development	RT	#VALUE!	23	14.1	0.00019	2.3	0.12	0.12
GOTERM_BP_ALL	ionotropic glutamate receptor signaling pathway	RT	#VALUE!	4	2.5	0.00025	32.2	0.12	0.12
GOTERM_BP_ALL	ligand-gated ion channel signaling pathway	RT	#VALUE!	4	2.5	0.0008	21.7	0.31	0.31
GOTERM_BP_ALL	anatomical structure morphogenesis	RT	#VALUE!	21	12.9	0.0015	2.1	0.35	0.35
GOTERM_BP_ALL	brain development	RT	#VALUE!	11	6.7	0.0015	3.3	0.35	0.35
GOTERM_BP_ALL	glutamate receptor signaling pathway	RT	#VALUE!	4	2.5	0.0016	17.3	0.35	0.35
GOTERM_BP_ALL	generation of neurons	RT	#VALUE!	14	8.6	0.0019	2.7	0.35	0.35
GOTERM_BP_ALL	regionalization	RT	#VALUE!	8	4.9	0.0022	4.4	0.35	0.35
GOTERM_BP_ALL	system development	RT	#VALUE!	28	17.2	0.0024	1.7	0.35	0.35
GOTERM_BP_ALL	head development	RT	#VALUE!	11	6.7	0.0024	3.1	0.35	0.35
GOTERM_BP_ALL	multicellular organism development	RT	#VALUE!	30	18.4	0.0025	1.7	0.35	0.35
GOTERM_BP_ALL	microtubule-based transport	RT	#VALUE!	6	3.7	0.0026	6.3	0.35	0.35
GOTERM_BP_ALL	neurogenesis	RT	#VALUE!	15	9.2	0.0026	2.4	0.35	0.35
GOTERM_BP_ALL	microtubule-based movement	RT	#VALUE!	8	4.9	0.0032	4.1	0.36	0.36
GOTERM_BP_ALL	neuron differentiation	RT	#VALUE!	13	8	0.0033	2.6	0.36	0.36
GOTERM_BP_ALL	neuron fate commitment	RT	#VALUE!	4	2.5	0.0038	12.6	0.36	0.36
GOTERM_BP_ALL	cytoskeleton organization	RT	#VALUE!	14	8.6	0.0039	2.4	0.36	0.36
GOTERM_BP_ALL	cell motility	RT	#VALUE!	13	8	0.004	2.6	0.36	0.36
GOTERM_BP_ALL	pattern specification process	RT	#VALUE!	8	4.9	0.004	3.9	0.36	0.36
GOTERM_BP_ALL	animal organ morphogenesis	RT	#VALUE!	12	7.4	0.0041	2.7	0.36	0.36
GOTERM_BP_ALL	pancreas development	RT	#VALUE!	4	2.5	0.0043	12.1	0.36	0.36
GOTERM_BP_ALL	regulation of membrane potential	RT	#VALUE!	8	4.9	0.0045	3.8	0.37	0.37
GOTERM_BP_ALL	regulation of synaptic transmission, glutamatergic	RT	#VALUE!	4	2.5	0.0048	11.7	0.37	0.37
GOTERM_BP_ALL	neuron development	RT	#VALUE!	11	6.7	0.0055	2.8	0.41	0.41
GOTERM_BP_ALL	multicellular organismal process	RT	#VALUE!	40	24.5	0.0062	1.4	0.44	0.44
GOTERM_BP_ALL	cell-cell adhesion via plasma-membrane adhesion molecules	RT	#VALUE!	6	3.7	0.0064	5.1	0.44	0.44
GOTERM_BP_ALL	axonogenesis	RT	#VALUE!	7	4.3	0.0065	4.1	0.44	0.44
GOTERM_BP_ALL	sperm motility	RT	#VALUE!	5	3.1	0.0071	6.5	0.45	0.45
GOTERM_BP_ALL	flagellated sperm motility	RT	#VALUE!	5	3.1	0.0071	6.5	0.45	0.45
GOTERM_BP_ALL	regulation of presynaptic membrane potential	RT	#VALUE!	3	1.8	0.0076	22.6	0.47	0.47
GOTERM_BP_ALL	cilium movement involved in cell motility	RT	#VALUE!	5	3.1	0.0093	6	0.52	0.52
GOTERM_BP_ALL	forebrain development	RT	#VALUE!	7	4.3	0.0095	3.8	0.52	0.52
GOTERM_BP_ALL	neuron fate specification	RT	#VALUE!	3	1.8	0.0096	20	0.52	0.52
GOTERM_BP_ALL	cilium-dependent cell motility	RT	#VALUE!	5	3.1	0.0098	5.9	0.52	0.52
GOTERM_BP_ALL	cilium or flagellum-dependent cell motility	RT	#VALUE!	5	3.1	0.0098	5.9	0.52	0.52
GOTERM_BP_ALL	central nervous system neuron differentiation	RT	#VALUE!	5	3.1	0.011	5.8	0.54	0.54
GOTERM_BP_ALL	regulation of synapse organization	RT	#VALUE!	6	3.7	0.011	4.4	0.58	0.57
GOTERM_BP_ALL	axon development	RT	#VALUE!	7	4.3	0.012	3.6	0.58	0.57
GOTERM_BP_ALL	regulation of postsynaptic membrane potential	RT	#VALUE!	4	2.5	0.012	8.3	0.58	0.57
GOTERM_BP_ALL	regulation of synapse structure or activity	RT	#VALUE!	6	3.7	0.012	4.3	0.58	0.57
GOTERM_BP_ALL	animal organ development	RT	#VALUE!	22	13.5	0.013	1.7	0.58	0.57
GOTERM_BP_ALL	central nervous system development	RT	#VALUE!	11	6.7	0.013	2.4	0.58	0.57
GOTERM_BP_ALL	cell differentiation	RT	#VALUE!	26	16	0.014	1.6	0.59	0.59
GOTERM_BP_ALL	cellular developmental process	RT	#VALUE!	26	16	0.014	1.6	0.59	0.59
GOTERM_BP_ALL	microtubule cytoskeleton organization	RT	#VALUE!	8	4.9	0.015	3.1	0.62	0.62
GOTERM_BP_ALL	microtubule-based process	RT	#VALUE!	10	6.1	0.015	2.5	0.63	0.63
GOTERM_BP_ALL	cell morphogenesis involved in neuron differentiation	RT	#VALUE!	7	4.3	0.016	3.4	0.64	0.63
GOTERM_BP_ALL	negative regulation of synaptic transmission	RT	#VALUE!	3	1.8	0.016	15.2	0.64	0.64
GOTERM_BP_ALL	synaptic transmission, glutamatergic	RT	#VALUE!	3	1.8	0.017	14.9	0.65	0.65
GOTERM_BP_ALL	epithelial cilium movement involved in extracellular fluid movement	RT	#VALUE!	3	1.8	0.018	14.6	0.66	0.66
GOTERM_BP_ALL	cilium movement	RT	#VALUE!	5	3.1	0.018	4.9	0.67	0.67
GOTERM_BP_ALL	extracellular transport	RT	#VALUE!	3	1.8	0.02	13.7	0.72	0.72
GOTERM_BP_ALL	modulation of excitatory postsynaptic potential	RT	#VALUE!	3	1.8	0.021	13.5	0.73	0.73
GOTERM_BP_ALL	microtubule bundle formation	RT	#VALUE!	4	2.5	0.022	6.6	0.77	0.77
GOTERM_BP_ALL	neuron projection morphogenesis	RT	#VALUE!	7	4.3	0.024	3.1	0.81	0.81
GOTERM_BP_ALL	tissue development	RT	#VALUE!	15	9.2	0.024	1.9	0.81	0.81
GOTERM_BP_ALL	plasma membrane bounded cell projection morphogenesis	RT	#VALUE!	7	4.3	0.025	3.1	0.81	0.81
GOTERM_BP_ALL	determination of pancreatic left/right asymmetry	RT	#VALUE!	2	1.2	0.025	77.7	0.81	0.81
GOTERM_BP_ALL	regulation of axon diameter	RT	#VALUE!	2	1.2	0.025	77.7	0.81	0.81
GOTERM_BP_ALL	modulation of chemical synaptic transmission	RT	#VALUE!	7	4.3	0.026	3	0.81	0.81
GOTERM_BP_ALL	regulation of trans-synaptic signaling	RT	#VALUE!	7	4.3	0.027	3	0.81	0.81
GOTERM_BP_ALL	cell projection morphogenesis	RT	#VALUE!	7	4.3	0.027	3	0.81	0.81
GOTERM_BP_ALL	cell fate commitment	RT	#VALUE!	5	3.1	0.027	4.4	0.81	0.81
GOTERM_BP_ALL	proteoglycan biosynthetic process	RT	#VALUE!	3	1.8	0.028	11.3	0.84	0.84
GOTERM_BP_ALL	determination of liver left/right asymmetry	RT	#VALUE!	2	1.2	0.029	66.6	0.84	0.84
GOTERM_BP_ALL	peripheral nervous system axon regeneration	RT	#VALUE!	2	1.2	0.029	66.6	0.84	0.84
GOTERM_BP_ALL	organelle organization	RT	#VALUE!	22	13.5	0.03	1.6	0.85	0.85
GOTERM_BP_ALL	negative regulation of synaptic transmission, glutamatergic	RT	#VALUE!	2	1.2	0.033	58.3	0.92	0.92
GOTERM_BP_ALL	determination of digestive tract left/right asymmetry	RT	#VALUE!	2	1.2	0.033	58.3	0.92	0.92
GOTERM_BP_ALL	plasma membrane bounded cell projection organization	RT	#VALUE!	11	6.7	0.034	2.1	0.92	0.92
GOTERM_BP_ALL	telencephalon development	RT	#VALUE!	5	3.1	0.035	4	0.93	0.93
GOTERM_BP_ALL	cell-cell adhesion	RT	#VALUE!	7	4.3	0.036	2.8	0.94	0.94
GOTERM_BP_ALL	cell development	RT	#VALUE!	17	10.4	0.037	1.7	0.96	0.96
GOTERM_BP_ALL	excitatory postsynaptic potential	RT	#VALUE!	3	1.8	0.037	9.7	0.96	0.96
GOTERM_BP_ALL	muscle system process	RT	#VALUE!	5	3.1	0.038	3.9	0.96	0.96
GOTERM_BP_ALL	cell morphogenesis	RT	#VALUE!	8	4.9	0.038	2.5	0.96	0.96
GOTERM_BP_ALL	regulation of system process	RT	#VALUE!	7	4.3	0.04	2.7	1	1
GOTERM_BP_ALL	cell projection organization	RT	#VALUE!	11	6.7	0.044	2	1	1
GOTERM_BP_ALL	embryonic organ morphogenesis	RT	#VALUE!	5	3.1	0.045	3.7	1	1
GOTERM_BP_ALL	chemical synaptic transmission, postsynaptic	RT	#VALUE!	3	1.8	0.045	8.7	1	1
GOTERM_BP_ALL	negative regulation of response to external stimulus	RT	#VALUE!	6	3.7	0.048	3	1	1
GOTERM_BP_ALL	regulation of glial cell differentiation	RT	#VALUE!	3	1.8	0.048	8.4	1	1
GOTERM_BP_ALL	heparan sulfate proteoglycan biosynthetic process, enzymatic modification	RT	#VALUE!	2	1.2	0.05	38.9	1	1
GOTERM_BP_ALL	lung development	RT	#VALUE!	4	2.5	0.05	4.8	1	1
GOTERM_BP_ALL	respiratory tube development	RT	#VALUE!	4	2.5	0.053	4.7	1	1
GOTERM_BP_ALL	proteoglycan metabolic process	RT	#VALUE!	3	1.8	0.053	8	1	1
GOTERM_BP_ALL	positive regulation of protein kinase A signaling	RT	#VALUE!	2	1.2	0.054	35.9	1	1
GOTERM_BP_ALL	epithelium development	RT	#VALUE!	10	6.1	0.054	2	1	1
GOTERM_BP_ALL	peripheral nervous system development	RT	#VALUE!	3	1.8	0.056	7.8	1	1
GOTERM_BP_ALL	cell fate specification	RT	#VALUE!	3	1.8	0.057	7.7	1	1
GOTERM_BP_ALL	prepulse inhibition	RT	#VALUE!	2	1.2	0.058	33.3	1	1
GOTERM_BP_ALL	regulation of cell projection size	RT	#VALUE!	2	1.2	0.058	33.3	1	1
GOTERM_BP_ALL	synaptic signaling	RT	#VALUE!	6	3.7	0.059	2.8	1	1
GOTERM_BP_ALL	cell adhesion	RT	#VALUE!	9	5.5	0.06	2.1	1	1
GOTERM_BP_ALL	peripheral nervous system neuron differentiation	RT	#VALUE!	2	1.2	0.062	31.1	1	1
GOTERM_BP_ALL	peripheral nervous system neuron development	RT	#VALUE!	2	1.2	0.062	31.1	1	1
GOTERM_BP_ALL	calcium ion transmembrane import into cytosol	RT	#VALUE!	3	1.8	0.065	7.1	1	1
GOTERM_BP_ALL	heparan sulfate proteoglycan metabolic process	RT	#VALUE!	2	1.2	0.066	29.1	1	1
GOTERM_BP_ALL	cerebrospinal fluid circulation	RT	#VALUE!	2	1.2	0.066	29.1	1	1
GOTERM_BP_ALL	regulation of plasma membrane bounded cell projection organization	RT	#VALUE!	7	4.3	0.067	2.4	1	1
GOTERM_BP_ALL	hippocampus development	RT	#VALUE!	3	1.8	0.067	7	1	1
GOTERM_BP_ALL	respiratory system development	RT	#VALUE!	4	2.5	0.068	4.2	1	1
GOTERM_BP_ALL	spinal cord development	RT	#VALUE!	3	1.8	0.068	6.9	1	1
GOTERM_BP_ALL	regulation of cell projection organization	RT	#VALUE!	7	4.3	0.074	2.4	1	1
GOTERM_BP_ALL	transport	RT	#VALUE!	23	14.1	0.074	1.4	1	1
GOTERM_BP_ALL	monoatomic ion transmembrane transport	RT	#VALUE!	8	4.9	0.077	2.1	1	1
GOTERM_BP_ALL	axoneme assembly	RT	#VALUE!	3	1.8	0.077	6.5	1	1
GOTERM_BP_ALL	muscle contraction	RT	#VALUE!	4	2.5	0.08	3.9	1	1
GOTERM_BP_ALL	regulation of protein kinase A signaling	RT	#VALUE!	2	1.2	0.085	22.2	1	1
GOTERM_BP_ALL	atrial cardiac muscle tissue development	RT	#VALUE!	2	1.2	0.089	21.2	1	1
GOTERM_BP_ALL	response to toxic substance	RT	#VALUE!	4	2.5	0.096	3.6	1	1
GOTERM_BP_ALL	neuron projection development	RT	#VALUE!	7	4.3	0.097	2.2	1	1

## Sheet: Down_NT
Category	Term	RT	Genes	Count	%	P-Value	Fold Enrichment	Benjamini	FDR
GOTERM_BP_ALL	regulation of postsynaptic membrane potential	RT	#VALUE!	5	8.5	3.5e-05	26	0.035	0.035
GOTERM_BP_ALL	positive regulation of cation transmembrane transport	RT	#VALUE!	5	8.5	9.5e-05	20.1	0.043	0.043
GOTERM_BP_ALL	positive regulation of monoatomic ion transmembrane transport	RT	#VALUE!	5	8.5	0.00013	18.6	0.043	0.043
GOTERM_BP_ALL	regulation of monoatomic cation transmembrane transport	RT	#VALUE!	6	10.2	0.00017	10.9	0.043	0.043
GOTERM_BP_ALL	regulation of monoatomic ion transmembrane transport	RT	#VALUE!	6	10.2	0.00029	9.7	0.059	0.058
GOTERM_BP_ALL	positive regulation of monoatomic ion transport	RT	#VALUE!	5	8.5	0.00043	13.5	0.063	0.063
GOTERM_BP_ALL	positive regulation of transmembrane transport	RT	#VALUE!	5	8.5	0.00044	13.5	0.063	0.063
GOTERM_BP_ALL	regulation of metal ion transport	RT	#VALUE!	6	10.2	0.00055	8.5	0.069	0.068
GOTERM_BP_ALL	chemical synaptic transmission	RT	#VALUE!	6	10.2	0.00068	8.1	0.069	0.068
GOTERM_BP_ALL	anterograde trans-synaptic signaling	RT	#VALUE!	6	10.2	0.00068	8.1	0.069	0.068
GOTERM_BP_ALL	trans-synaptic signaling	RT	#VALUE!	6	10.2	0.00086	7.7	0.079	0.078
GOTERM_BP_ALL	regulation of membrane potential	RT	#VALUE!	6	10.2	0.0011	7.3	0.085	0.084
GOTERM_BP_ALL	regulation of monoatomic ion transport	RT	#VALUE!	6	10.2	0.0011	7.2	0.085	0.084
GOTERM_BP_ALL	synaptic signaling	RT	#VALUE!	6	10.2	0.0012	7.1	0.085	0.084
GOTERM_BP_ALL	regulation of transmembrane transport	RT	#VALUE!	6	10.2	0.0013	7.1	0.085	0.084
GOTERM_BP_ALL	cell-cell signaling	RT	#VALUE!	7	11.9	0.0027	4.7	0.17	0.17
GOTERM_BP_ALL	metal ion transport	RT	#VALUE!	6	10.2	0.0046	5.2	0.27	0.27
GOTERM_BP_ALL	regulation of transport	RT	#VALUE!	9	15.3	0.0059	3.1	0.33	0.33
GOTERM_BP_ALL	excitatory postsynaptic potential	RT	#VALUE!	3	5.1	0.0063	24.4	0.33	0.33
GOTERM_BP_ALL	monoatomic ion transport	RT	#VALUE!	7	11.9	0.0068	3.9	0.34	0.33
GOTERM_BP_ALL	regulation of localization	RT	#VALUE!	10	16.9	0.007	2.7	0.34	0.33
GOTERM_BP_ALL	chemical synaptic transmission, postsynaptic	RT	#VALUE!	3	5.1	0.0077	22	0.35	0.35
GOTERM_BP_ALL	regulation of circadian sleep/wake cycle, non-REM sleep	RT	#VALUE!	2	3.4	0.0082	234.6	0.36	0.35
GOTERM_BP_ALL	positive regulation of calcium ion transmembrane transport	RT	#VALUE!	3	5.1	0.0085	20.9	0.36	0.35
GOTERM_BP_ALL	inorganic ion transmembrane transport	RT	#VALUE!	6	10.2	0.0088	4.5	0.36	0.35
GOTERM_BP_ALL	regulation of biological quality	RT	#VALUE!	12	20.3	0.01	2.2	0.41	0.4
GOTERM_BP_ALL	modulation of chemical synaptic transmission	RT	#VALUE!	5	8.5	0.011	5.5	0.41	0.41
GOTERM_BP_ALL	regulation of trans-synaptic signaling	RT	#VALUE!	5	8.5	0.011	5.5	0.41	0.41
GOTERM_BP_ALL	monoatomic cation transport	RT	#VALUE!	6	10.2	0.012	4.1	0.42	0.42
GOTERM_BP_ALL	monoatomic ion transmembrane transport	RT	#VALUE!	6	10.2	0.014	4	0.45	0.44
GOTERM_BP_ALL	negative regulation of delayed rectifier potassium channel activity	RT	#VALUE!	2	3.4	0.015	130.3	0.45	0.44
GOTERM_BP_ALL	positive regulation of transport	RT	#VALUE!	6	10.2	0.015	3.9	0.45	0.44
GOTERM_BP_ALL	lipid catabolic process	RT	#VALUE!	4	6.8	0.015	7.4	0.45	0.44
GOTERM_BP_ALL	lipid metabolic process	RT	#VALUE!	7	11.9	0.015	3.3	0.45	0.44
GOTERM_BP_ALL	sterol catabolic process	RT	#VALUE!	2	3.4	0.016	117.3	0.45	0.44
GOTERM_BP_ALL	positive regulation of calcium ion import across plasma membrane	RT	#VALUE!	2	3.4	0.016	117.3	0.45	0.44
GOTERM_BP_ALL	cholesterol catabolic process	RT	#VALUE!	2	3.4	0.016	117.3	0.45	0.44
GOTERM_BP_ALL	positive regulation of calcium ion transport	RT	#VALUE!	3	5.1	0.017	14.7	0.45	0.44
GOTERM_BP_ALL	cholesterol metabolic process	RT	#VALUE!	3	5.1	0.018	14	0.48	0.47
GOTERM_BP_ALL	lipid biosynthetic process	RT	#VALUE!	5	8.5	0.019	4.7	0.48	0.48
GOTERM_BP_ALL	action potential	RT	#VALUE!	3	5.1	0.02	13.2	0.5	0.49
GOTERM_BP_ALL	secondary alcohol metabolic process	RT	#VALUE!	3	5.1	0.021	12.8	0.52	0.51
GOTERM_BP_ALL	sterol metabolic process	RT	#VALUE!	3	5.1	0.023	12.5	0.53	0.53
GOTERM_BP_ALL	regulation of circadian sleep/wake cycle, sleep	RT	#VALUE!	2	3.4	0.025	78.2	0.55	0.55
GOTERM_BP_ALL	synapse organization	RT	#VALUE!	4	6.8	0.025	6.2	0.55	0.55
GOTERM_BP_ALL	regulation of calcium ion import across plasma membrane	RT	#VALUE!	2	3.4	0.026	73.3	0.55	0.55
GOTERM_BP_ALL	regulation of delayed rectifier potassium channel activity	RT	#VALUE!	2	3.4	0.026	73.3	0.55	0.55
GOTERM_BP_ALL	inorganic cation transmembrane transport	RT	#VALUE!	5	8.5	0.026	4.2	0.55	0.55
GOTERM_BP_ALL	negative regulation of voltage-gated potassium channel activity	RT	#VALUE!	2	3.4	0.028	69	0.56	0.55
GOTERM_BP_ALL	potassium ion export across plasma membrane	RT	#VALUE!	2	3.4	0.028	69	0.56	0.55
GOTERM_BP_ALL	monoatomic cation transmembrane transport	RT	#VALUE!	5	8.5	0.028	4.2	0.56	0.55
GOTERM_BP_ALL	regulation of circadian sleep/wake cycle	RT	#VALUE!	2	3.4	0.031	61.7	0.6	0.59
GOTERM_BP_ALL	monocarboxylic acid biosynthetic process	RT	#VALUE!	3	5.1	0.034	10.1	0.64	0.64
GOTERM_BP_ALL	organic hydroxy compound transport	RT	#VALUE!	3	5.1	0.034	9.9	0.64	0.64
GOTERM_BP_ALL	regulation of muscle contraction	RT	#VALUE!	3	5.1	0.035	9.8	0.65	0.64
GOTERM_BP_ALL	blood circulation	RT	#VALUE!	4	6.8	0.036	5.3	0.65	0.64
GOTERM_BP_ALL	regulation of calcium ion transmembrane transport	RT	#VALUE!	3	5.1	0.037	9.6	0.65	0.64
GOTERM_BP_ALL	negative regulation of potassium ion transmembrane transporter activity	RT	#VALUE!	2	3.4	0.037	51	0.65	0.64
GOTERM_BP_ALL	potassium ion transport	RT	#VALUE!	3	5.1	0.038	9.4	0.66	0.65
GOTERM_BP_ALL	corpus callosum development	RT	#VALUE!	2	3.4	0.042	45.1	0.68	0.67
GOTERM_BP_ALL	positive regulation of calcium ion import	RT	#VALUE!	2	3.4	0.042	45.1	0.68	0.67
GOTERM_BP_ALL	steroid catabolic process	RT	#VALUE!	2	3.4	0.042	45.1	0.68	0.67
GOTERM_BP_ALL	diacylglycerol metabolic process	RT	#VALUE!	2	3.4	0.042	45.1	0.68	0.67
GOTERM_BP_ALL	bile acid biosynthetic process	RT	#VALUE!	2	3.4	0.044	43.4	0.69	0.68
GOTERM_BP_ALL	negative regulation of potassium ion transmembrane transport	RT	#VALUE!	2	3.4	0.047	40.4	0.72	0.71
GOTERM_BP_ALL	purinergic nucleotide receptor signaling pathway	RT	#VALUE!	2	3.4	0.047	40.4	0.72	0.71
GOTERM_BP_ALL	regulation of presynaptic membrane potential	RT	#VALUE!	2	3.4	0.05	37.8	0.75	0.75
GOTERM_BP_ALL	export from cell	RT	#VALUE!	4	6.8	0.053	4.6	0.78	0.77
GOTERM_BP_ALL	response to ATP	RT	#VALUE!	2	3.4	0.056	33.5	0.82	0.81
GOTERM_BP_ALL	circulatory system process	RT	#VALUE!	4	6.8	0.057	4.4	0.82	0.81
GOTERM_BP_ALL	negative regulation of potassium ion transport	RT	#VALUE!	2	3.4	0.058	32.6	0.82	0.81
GOTERM_BP_ALL	muscle contraction	RT	#VALUE!	3	5.1	0.059	7.4	0.82	0.81
GOTERM_BP_ALL	neuronal action potential	RT	#VALUE!	2	3.4	0.059	31.7	0.82	0.81
GOTERM_BP_ALL	system process	RT	#VALUE!	8	13.6	0.06	2.2	0.82	0.81
GOTERM_BP_ALL	transmembrane transport	RT	#VALUE!	6	10.2	0.064	2.7	0.85	0.84
GOTERM_BP_ALL	bile acid metabolic process	RT	#VALUE!	2	3.4	0.064	29.3	0.85	0.84
GOTERM_BP_ALL	regulation of muscle system process	RT	#VALUE!	3	5.1	0.069	6.7	0.9	0.89
GOTERM_BP_ALL	regulation of calcium ion transport	RT	#VALUE!	3	5.1	0.069	6.7	0.9	0.89
GOTERM_BP_ALL	alcohol catabolic process	RT	#VALUE!	2	3.4	0.07	26.7	0.9	0.89
GOTERM_BP_ALL	cell junction organization	RT	#VALUE!	4	6.8	0.071	4	0.9	0.89
GOTERM_BP_ALL	steroid metabolic process	RT	#VALUE!	3	5.1	0.073	6.5	0.9	0.89
GOTERM_BP_ALL	regulation of blood circulation	RT	#VALUE!	3	5.1	0.074	6.5	0.9	0.89
GOTERM_BP_ALL	regulation of system process	RT	#VALUE!	4	6.8	0.074	3.9	0.9	0.89
GOTERM_BP_ALL	regulation of long-term synaptic potentiation	RT	#VALUE!	2	3.4	0.076	24.4	0.9	0.89
GOTERM_BP_ALL	negative regulation of cation channel activity	RT	#VALUE!	2	3.4	0.076	24.4	0.9	0.89
GOTERM_BP_ALL	neuromuscular junction development	RT	#VALUE!	2	3.4	0.076	24.4	0.9	0.89
GOTERM_BP_ALL	regulation of calcium ion import	RT	#VALUE!	2	3.4	0.08	23.5	0.92	0.91
GOTERM_BP_ALL	carboxylic acid biosynthetic process	RT	#VALUE!	3	5.1	0.081	6.1	0.93	0.92
GOTERM_BP_ALL	regulation of potassium ion transmembrane transporter activity	RT	#VALUE!	2	3.4	0.083	22.6	0.93	0.92
GOTERM_BP_ALL	organic acid biosynthetic process	RT	#VALUE!	3	5.1	0.083	6.1	0.93	0.92
GOTERM_BP_ALL	muscle system process	RT	#VALUE!	3	5.1	0.087	5.9	0.96	0.95
GOTERM_BP_ALL	cell communication	RT	#VALUE!	14	23.7	0.087	1.5	0.96	0.95
GOTERM_BP_ALL	glycerolipid catabolic process	RT	#VALUE!	2	3.4	0.093	19.9	1	0.99
GOTERM_BP_ALL	positive regulation of calcium-mediated signaling	RT	#VALUE!	2	3.4	0.096	19.2	1	0.99
GOTERM_BP_ALL	regulation of cellular localization	RT	#VALUE!	5	8.5	0.099	2.7	1	0.99
GOTERM_BP_ALL	regulation of smooth muscle contraction	RT	#VALUE!	2	3.4	0.099	18.6	1	0.99

## Sheet: Down_NL
Category	Term	RT	Genes	Count	%	P-Value	Fold Enrichment	Benjamini	FDR
GOTERM_BP_ALL	regulation of biological quality	RT	#VALUE!	16	42.1	1.1e-06	3.7	0.0016	0.0016
GOTERM_BP_ALL	positive regulation of long-term synaptic potentiation	RT	#VALUE!	3	7.9	0.0004	97.1	0.22	0.22
GOTERM_BP_ALL	regulation of biological process	RT	#VALUE!	25	65.8	0.00043	1.5	0.22	0.22
GOTERM_BP_ALL	regulation of system process	RT	#VALUE!	6	15.8	0.00085	7.5	0.25	0.25
GOTERM_BP_ALL	biological regulation	RT	#VALUE!	25	65.8	0.00088	1.4	0.25	0.25
GOTERM_BP_ALL	regulation of multicellular organismal process	RT	#VALUE!	12	31.6	0.0011	2.8	0.25	0.25
GOTERM_BP_ALL	regulation of sodium ion transmembrane transporter activity	RT	#VALUE!	3	7.9	0.0012	57.3	0.25	0.25
GOTERM_BP_ALL	regulation of long-term synaptic potentiation	RT	#VALUE!	3	7.9	0.0017	46.5	0.32	0.31
GOTERM_BP_ALL	regulation of monoatomic ion transmembrane transporter activity	RT	#VALUE!	4	10.5	0.0019	15.6	0.32	0.31
GOTERM_BP_ALL	regulation of transmembrane transporter activity	RT	#VALUE!	4	10.5	0.0021	15	0.32	0.32
GOTERM_BP_ALL	regulation of sodium ion transmembrane transport	RT	#VALUE!	3	7.9	0.0024	39.9	0.32	0.32
GOTERM_BP_ALL	regulation of inflammatory response	RT	#VALUE!	5	13.2	0.0025	8.2	0.32	0.32
GOTERM_BP_ALL	regulation of transporter activity	RT	#VALUE!	4	10.5	0.0029	13.3	0.34	0.34
GOTERM_BP_ALL	carboxylic acid metabolic process	RT	#VALUE!	6	15.8	0.0036	5.4	0.35	0.35
GOTERM_BP_ALL	cellular response to chemical stimulus	RT	#VALUE!	9	23.7	0.0038	3.2	0.35	0.35
GOTERM_BP_ALL	oxoacid metabolic process	RT	#VALUE!	6	15.8	0.0041	5.3	0.35	0.35
GOTERM_BP_ALL	small molecule metabolic process	RT	#VALUE!	8	21.1	0.0042	3.6	0.35	0.35
GOTERM_BP_ALL	positive regulation of ion transmembrane transporter activity	RT	#VALUE!	3	7.9	0.0043	29.4	0.35	0.35
GOTERM_BP_ALL	organic acid metabolic process	RT	#VALUE!	6	15.8	0.0043	5.2	0.35	0.35
GOTERM_BP_ALL	positive regulation of transport	RT	#VALUE!	6	15.8	0.0051	5	0.35	0.35
GOTERM_BP_ALL	positive regulation of transporter activity	RT	#VALUE!	3	7.9	0.0051	26.9	0.35	0.35
GOTERM_BP_ALL	regulation of sodium ion transport	RT	#VALUE!	3	7.9	0.0051	26.9	0.35	0.35
GOTERM_BP_ALL	response to lipid	RT	#VALUE!	6	15.8	0.0054	4.9	0.35	0.35
GOTERM_BP_ALL	regulation of hormone levels	RT	#VALUE!	5	13.2	0.0055	6.6	0.35	0.35
GOTERM_BP_ALL	amino acid metabolic process	RT	#VALUE!	4	10.5	0.0063	10.1	0.38	0.38
GOTERM_BP_ALL	regulation of primary metabolic process	RT	#VALUE!	15	39.5	0.0067	1.9	0.38	0.38
GOTERM_BP_ALL	positive regulation of molecular function	RT	#VALUE!	6	15.8	0.007	4.6	0.38	0.38
GOTERM_BP_ALL	regulation of metabolic process	RT	#VALUE!	17	44.7	0.0072	1.7	0.38	0.38
GOTERM_BP_ALL	regulation of muscle cell apoptotic process	RT	#VALUE!	3	7.9	0.0073	22.3	0.38	0.38
GOTERM_BP_ALL	regulation of cellular process	RT	#VALUE!	23	60.5	0.0074	1.4	0.38	0.38
GOTERM_BP_ALL	negative regulation of biological process	RT	#VALUE!	15	39.5	0.0082	1.9	0.41	0.4
GOTERM_BP_ALL	localization	RT	#VALUE!	13	34.2	0.0087	2	0.42	0.42
GOTERM_BP_ALL	behavior	RT	#VALUE!	5	13.2	0.0092	5.7	0.43	0.43
GOTERM_BP_ALL	metal ion transport	RT	#VALUE!	5	13.2	0.01	5.5	0.45	0.45
GOTERM_BP_ALL	maintenance of lens transparency	RT	#VALUE!	2	5.3	0.01	186.1	0.45	0.45
GOTERM_BP_ALL	cellular detoxification	RT	#VALUE!	3	7.9	0.011	18.5	0.45	0.45
GOTERM_BP_ALL	regulation of DNA-templated transcription	RT	#VALUE!	11	28.9	0.011	2.3	0.45	0.45
GOTERM_BP_ALL	regulation of RNA biosynthetic process	RT	#VALUE!	11	28.9	0.011	2.3	0.45	0.45
GOTERM_BP_ALL	cellular response to toxic substance	RT	#VALUE!	3	7.9	0.012	17	0.48	0.48
GOTERM_BP_ALL	memory	RT	#VALUE!	3	7.9	0.013	16.7	0.48	0.48
GOTERM_BP_ALL	synapse assembly	RT	#VALUE!	3	7.9	0.013	16.5	0.48	0.48
GOTERM_BP_ALL	cerebral cortex development	RT	#VALUE!	3	7.9	0.013	16.4	0.48	0.48
GOTERM_BP_ALL	regulation of cell communication	RT	#VALUE!	11	28.9	0.014	2.2	0.5	0.49
GOTERM_BP_ALL	regulation of intracellular signal transduction	RT	#VALUE!	8	21.1	0.015	2.8	0.51	0.51
GOTERM_BP_ALL	detoxification	RT	#VALUE!	3	7.9	0.016	14.7	0.52	0.52
GOTERM_BP_ALL	regulation of gene expression	RT	#VALUE!	14	36.8	0.016	1.8	0.52	0.52
GOTERM_BP_ALL	negative regulation of cellular process	RT	#VALUE!	14	36.8	0.017	1.8	0.52	0.52
GOTERM_BP_ALL	system process	RT	#VALUE!	8	21.1	0.017	2.7	0.52	0.52
GOTERM_BP_ALL	positive regulation of monoatomic ion transmembrane transport	RT	#VALUE!	3	7.9	0.018	14.1	0.52	0.52
GOTERM_BP_ALL	response to oxygen-containing compound	RT	#VALUE!	7	18.4	0.018	3.1	0.52	0.52
GOTERM_BP_ALL	multicellular organismal process	RT	#VALUE!	15	39.5	0.018	1.7	0.52	0.52
GOTERM_BP_ALL	positive regulation of sodium ion transmembrane transporter activity	RT	#VALUE!	2	5.3	0.018	106.3	0.52	0.52
GOTERM_BP_ALL	response to chemical	RT	#VALUE!	11	28.9	0.018	2.1	0.52	0.52
GOTERM_BP_ALL	learning	RT	#VALUE!	3	7.9	0.019	13.7	0.52	0.52
GOTERM_BP_ALL	positive regulation of synaptic transmission	RT	#VALUE!	3	7.9	0.019	13.6	0.52	0.52
GOTERM_BP_ALL	regulation of macromolecule biosynthetic process	RT	#VALUE!	14	36.8	0.02	1.8	0.54	0.53
GOTERM_BP_ALL	regulation of transport	RT	#VALUE!	7	18.4	0.02	3	0.54	0.54
GOTERM_BP_ALL	negative regulation of multicellular organismal process	RT	#VALUE!	6	15.8	0.021	3.5	0.54	0.54
GOTERM_BP_ALL	regulation of RNA metabolic process	RT	#VALUE!	11	28.9	0.021	2	0.54	0.54
GOTERM_BP_ALL	monoatomic cation transport	RT	#VALUE!	5	13.2	0.022	4.4	0.54	0.54
GOTERM_BP_ALL	morphogenesis of a branching structure	RT	#VALUE!	3	7.9	0.023	12.3	0.54	0.54
GOTERM_BP_ALL	pattern specification process	RT	#VALUE!	4	10.5	0.023	6.3	0.54	0.54
GOTERM_BP_ALL	response to endogenous stimulus	RT	#VALUE!	6	15.8	0.023	3.4	0.54	0.54
GOTERM_BP_ALL	negative regulation of DNA-templated transcription	RT	#VALUE!	6	15.8	0.024	3.4	0.54	0.54
GOTERM_BP_ALL	negative regulation of cell growth	RT	#VALUE!	3	7.9	0.024	12	0.54	0.54
GOTERM_BP_ALL	regulation of membrane potential	RT	#VALUE!	4	10.5	0.024	6.1	0.54	0.54
GOTERM_BP_ALL	negative regulation of RNA biosynthetic process	RT	#VALUE!	6	15.8	0.025	3.4	0.54	0.54
GOTERM_BP_ALL	regulation of biosynthetic process	RT	#VALUE!	14	36.8	0.025	1.7	0.54	0.54
GOTERM_BP_ALL	regulation of cell size	RT	#VALUE!	3	7.9	0.025	11.7	0.54	0.54
GOTERM_BP_ALL	regulation of cell development	RT	#VALUE!	5	13.2	0.025	4.2	0.54	0.54
GOTERM_BP_ALL	protein localization to membrane	RT	#VALUE!	4	10.5	0.025	6	0.54	0.54
GOTERM_BP_ALL	regulation of transmembrane transport	RT	#VALUE!	4	10.5	0.026	6	0.54	0.54
GOTERM_BP_ALL	regulation of macromolecule metabolic process	RT	#VALUE!	15	39.5	0.026	1.6	0.54	0.54
GOTERM_BP_ALL	regulation of defense response	RT	#VALUE!	5	13.2	0.028	4.1	0.56	0.55
GOTERM_BP_ALL	pallium development	RT	#VALUE!	3	7.9	0.028	11	0.56	0.55
GOTERM_BP_ALL	protein localization to plasma membrane	RT	#VALUE!	3	7.9	0.029	10.7	0.56	0.55
GOTERM_BP_ALL	positive regulation of cell communication	RT	#VALUE!	7	18.4	0.03	2.8	0.56	0.55
GOTERM_BP_ALL	hormone metabolic process	RT	#VALUE!	3	7.9	0.03	10.7	0.56	0.55
GOTERM_BP_ALL	positive regulation of signaling	RT	#VALUE!	7	18.4	0.03	2.8	0.56	0.55
GOTERM_BP_ALL	regulation of anatomical structure morphogenesis	RT	#VALUE!	5	13.2	0.03	4	0.56	0.55
GOTERM_BP_ALL	negative regulation of inflammatory response	RT	#VALUE!	3	7.9	0.03	10.5	0.56	0.55
GOTERM_BP_ALL	positive regulation of cell differentiation	RT	#VALUE!	5	13.2	0.03	4	0.56	0.55
GOTERM_BP_ALL	positive regulation of sodium ion transmembrane transport	RT	#VALUE!	2	5.3	0.031	62	0.56	0.55
GOTERM_BP_ALL	modulation of chemical synaptic transmission	RT	#VALUE!	4	10.5	0.031	5.5	0.56	0.55
GOTERM_BP_ALL	regulation of trans-synaptic signaling	RT	#VALUE!	4	10.5	0.031	5.5	0.56	0.55
GOTERM_BP_ALL	positive regulation of monoatomic ion transport	RT	#VALUE!	3	7.9	0.032	10.3	0.56	0.55
GOTERM_BP_ALL	axis elongation	RT	#VALUE!	2	5.3	0.032	59.6	0.56	0.55
GOTERM_BP_ALL	positive regulation of transmembrane transport	RT	#VALUE!	3	7.9	0.032	10.2	0.56	0.55
GOTERM_BP_ALL	negative regulation of RNA metabolic process	RT	#VALUE!	6	15.8	0.033	3.1	0.58	0.57
GOTERM_BP_ALL	cellular response to lipid	RT	#VALUE!	4	10.5	0.035	5.3	0.59	0.59
GOTERM_BP_ALL	regulation of nucleobase-containing compound metabolic process	RT	#VALUE!	11	28.9	0.035	1.9	0.59	0.59
GOTERM_BP_ALL	macromolecule localization	RT	#VALUE!	8	21.1	0.037	2.4	0.61	0.6
GOTERM_BP_ALL	regulation of synaptic plasticity	RT	#VALUE!	3	7.9	0.037	9.5	0.61	0.6
GOTERM_BP_ALL	anatomical structure homeostasis	RT	#VALUE!	3	7.9	0.038	9.3	0.61	0.6
GOTERM_BP_ALL	tissue homeostasis	RT	#VALUE!	3	7.9	0.038	9.3	0.61	0.6
GOTERM_BP_ALL	negative regulation of miRNA transcription	RT	#VALUE!	2	5.3	0.038	49.6	0.61	0.6
GOTERM_BP_ALL	regulation of signaling	RT	#VALUE!	10	26.3	0.039	2	0.61	0.61
GOTERM_BP_ALL	localization within membrane	RT	#VALUE!	4	10.5	0.039	5.1	0.61	0.61
GOTERM_BP_ALL	negative regulation of growth	RT	#VALUE!	3	7.9	0.04	9.1	0.61	0.61
GOTERM_BP_ALL	regulation of cellular component organization	RT	#VALUE!	8	21.1	0.04	2.3	0.61	0.61
GOTERM_BP_ALL	negative regulation of miRNA metabolic process	RT	#VALUE!	2	5.3	0.041	46.5	0.61	0.61
GOTERM_BP_ALL	regulation of response to stress	RT	#VALUE!	6	15.8	0.041	3	0.62	0.62
GOTERM_BP_ALL	protein localization to cell periphery	RT	#VALUE!	3	7.9	0.043	8.8	0.63	0.63
GOTERM_BP_ALL	response to toxic substance	RT	#VALUE!	3	7.9	0.043	8.7	0.63	0.63
GOTERM_BP_ALL	monoatomic ion transport	RT	#VALUE!	5	13.2	0.044	3.5	0.63	0.63
GOTERM_BP_ALL	regulation of multicellular organismal development	RT	#VALUE!	6	15.8	0.044	2.9	0.63	0.63
GOTERM_BP_ALL	regulation of muscle system process	RT	#VALUE!	3	7.9	0.044	8.6	0.63	0.63
GOTERM_BP_ALL	protein localization	RT	#VALUE!	7	18.4	0.045	2.5	0.63	0.63
GOTERM_BP_ALL	cellular macromolecule localization	RT	#VALUE!	7	18.4	0.045	2.5	0.64	0.63
GOTERM_BP_ALL	cell fate commitment	RT	#VALUE!	3	7.9	0.046	8.4	0.64	0.63
GOTERM_BP_ALL	positive regulation of protein transport	RT	#VALUE!	3	7.9	0.046	8.4	0.64	0.63
GOTERM_BP_ALL	negative regulation of nucleobase-containing compound metabolic process	RT	#VALUE!	6	15.8	0.047	2.9	0.64	0.63
GOTERM_BP_ALL	positive regulation of sodium ion transport	RT	#VALUE!	2	5.3	0.048	39.2	0.65	0.65
GOTERM_BP_ALL	regulation of growth	RT	#VALUE!	4	10.5	0.048	4.6	0.65	0.65
GOTERM_BP_ALL	regulation of smooth muscle cell apoptotic process	RT	#VALUE!	2	5.3	0.049	38.2	0.66	0.65
GOTERM_BP_ALL	regulation of cell migration	RT	#VALUE!	5	13.2	0.051	3.4	0.67	0.67
GOTERM_BP_ALL	rhythmic process	RT	#VALUE!	3	7.9	0.051	7.9	0.67	0.67
GOTERM_BP_ALL	telencephalon development	RT	#VALUE!	3	7.9	0.054	7.7	0.69	0.69
GOTERM_BP_ALL	learning or memory	RT	#VALUE!	3	7.9	0.054	7.7	0.69	0.69
GOTERM_BP_ALL	regulation of localization	RT	#VALUE!	7	18.4	0.054	2.4	0.69	0.69
GOTERM_BP_ALL	regulation of plasma membrane bounded cell projection organization	RT	#VALUE!	4	10.5	0.055	4.4	0.7	0.69
GOTERM_BP_ALL	inorganic cation transmembrane transport	RT	#VALUE!	4	10.5	0.058	4.3	0.71	0.71
GOTERM_BP_ALL	cellular response to oxygen-containing compound	RT	#VALUE!	5	13.2	0.059	3.2	0.71	0.71
GOTERM_BP_ALL	regulation of cell projection organization	RT	#VALUE!	4	10.5	0.059	4.3	0.71	0.71
GOTERM_BP_ALL	positive regulation of cellular component organization	RT	#VALUE!	5	13.2	0.059	3.2	0.71	0.71
GOTERM_BP_ALL	regulation of molecular function	RT	#VALUE!	6	15.8	0.059	2.7	0.71	0.71
GOTERM_BP_ALL	cell junction assembly	RT	#VALUE!	3	7.9	0.06	7.3	0.71	0.71
GOTERM_BP_ALL	negative regulation of cold-induced thermogenesis	RT	#VALUE!	2	5.3	0.06	31	0.71	0.71
GOTERM_BP_ALL	regulation of cell motility	RT	#VALUE!	5	13.2	0.061	3.2	0.71	0.71
GOTERM_BP_ALL	monoatomic cation transmembrane transport	RT	#VALUE!	4	10.5	0.061	4.2	0.71	0.71
GOTERM_BP_ALL	regulation of cell adhesion mediated by integrin	RT	#VALUE!	2	5.3	0.061	30.4	0.71	0.71
GOTERM_BP_ALL	cellular localization	RT	#VALUE!	8	21.1	0.062	2.1	0.71	0.71
GOTERM_BP_ALL	regulation of cell differentiation	RT	#VALUE!	6	15.8	0.062	2.6	0.71	0.71
GOTERM_BP_ALL	negative regulation of defense response	RT	#VALUE!	3	7.9	0.062	7.1	0.71	0.71
GOTERM_BP_ALL	regulation of monoatomic cation transmembrane transport	RT	#VALUE!	3	7.9	0.064	6.9	0.73	0.72
GOTERM_BP_ALL	cerebral cortex cell migration	RT	#VALUE!	2	5.3	0.065	28.6	0.73	0.72
GOTERM_BP_ALL	negative regulation of metabolic process	RT	#VALUE!	9	23.7	0.065	1.9	0.73	0.72
GOTERM_BP_ALL	establishment of localization	RT	#VALUE!	10	26.3	0.066	1.8	0.73	0.72
GOTERM_BP_ALL	regulation of response to external stimulus	RT	#VALUE!	5	13.2	0.066	3.1	0.73	0.72
GOTERM_BP_ALL	multicellular organism development	RT	#VALUE!	10	26.3	0.068	1.8	0.74	0.73
GOTERM_BP_ALL	regulation of locomotion	RT	#VALUE!	5	13.2	0.068	3.1	0.74	0.73
GOTERM_BP_ALL	cognition	RT	#VALUE!	3	7.9	0.07	6.6	0.76	0.75
GOTERM_BP_ALL	negative regulation of intracellular signal transduction	RT	#VALUE!	4	10.5	0.072	3.9	0.77	0.77
GOTERM_BP_ALL	positive regulation of multicellular organismal process	RT	#VALUE!	6	15.8	0.073	2.5	0.77	0.77
GOTERM_BP_ALL	positive regulation of establishment of protein localization	RT	#VALUE!	3	7.9	0.074	6.4	0.79	0.78
GOTERM_BP_ALL	negative regulation of muscle cell apoptotic process	RT	#VALUE!	2	5.3	0.076	24.4	0.8	0.79
GOTERM_BP_ALL	regulation of monoatomic ion transmembrane transport	RT	#VALUE!	3	7.9	0.079	6.2	0.82	0.81
GOTERM_BP_ALL	inorganic ion transmembrane transport	RT	#VALUE!	4	10.5	0.079	3.8	0.82	0.81
GOTERM_BP_ALL	intracellular signal transduction	RT	#VALUE!	6	15.8	0.081	2.4	0.83	0.83
GOTERM_BP_ALL	non-proteinogenic amino acid metabolic process	RT	#VALUE!	2	5.3	0.082	22.6	0.83	0.83
GOTERM_BP_ALL	telencephalon cell migration	RT	#VALUE!	2	5.3	0.082	22.6	0.83	0.83
GOTERM_BP_ALL	response to metal ion	RT	#VALUE!	3	7.9	0.083	6	0.84	0.83
GOTERM_BP_ALL	regulation of cellular component size	RT	#VALUE!	3	7.9	0.084	6	0.84	0.83
GOTERM_BP_ALL	negative regulation of cell population proliferation	RT	#VALUE!	4	10.5	0.085	3.7	0.84	0.83
GOTERM_BP_ALL	peptidyl-amino acid modification	RT	#VALUE!	3	7.9	0.085	5.9	0.84	0.83
GOTERM_BP_ALL	forebrain cell migration	RT	#VALUE!	2	5.3	0.085	21.6	0.84	0.83
GOTERM_BP_ALL	synapse organization	RT	#VALUE!	3	7.9	0.086	5.9	0.84	0.84
GOTERM_BP_ALL	cellular response to retinoic acid	RT	#VALUE!	2	5.3	0.088	21	0.85	0.85
GOTERM_BP_ALL	positive regulation of fat cell differentiation	RT	#VALUE!	2	5.3	0.089	20.7	0.85	0.85
GOTERM_BP_ALL	regulation of cardiac muscle hypertrophy	RT	#VALUE!	2	5.3	0.089	20.7	0.85	0.85
GOTERM_BP_ALL	negative regulation of canonical NF-kappaB signal transduction	RT	#VALUE!	2	5.3	0.09	20.4	0.85	0.85
GOTERM_BP_ALL	protein localization to synapse	RT	#VALUE!	2	5.3	0.09	20.4	0.85	0.85
GOTERM_BP_ALL	negative regulation of cell migration	RT	#VALUE!	3	7.9	0.09	5.7	0.85	0.85
GOTERM_BP_ALL	regulation of response to stimulus	RT	#VALUE!	10	26.3	0.092	1.7	0.85	0.85
GOTERM_BP_ALL	regulation of muscle hypertrophy	RT	#VALUE!	2	5.3	0.093	19.9	0.85	0.85
GOTERM_BP_ALL	intracellular iron ion homeostasis	RT	#VALUE!	2	5.3	0.093	19.9	0.85	0.85
GOTERM_BP_ALL	regulation of neurogenesis	RT	#VALUE!	3	7.9	0.093	5.6	0.85	0.85
GOTERM_BP_ALL	negative regulation of BMP signaling pathway	RT	#VALUE!	2	5.3	0.094	19.6	0.85	0.85
GOTERM_BP_ALL	response to estrogen	RT	#VALUE!	2	5.3	0.094	19.6	0.85	0.85
GOTERM_BP_ALL	negative regulation of cell motility	RT	#VALUE!	3	7.9	0.096	5.5	0.87	0.86
GOTERM_BP_ALL	regulation of metal ion transport	RT	#VALUE!	3	7.9	0.099	5.4	0.88	0.88
